# Supplementary material for: Host-cell dependent epigenetic profiles associated with survival outcomes in T. gondii infection
Source: Epigenetics Chromatin. 2026 May 5;19:27. doi: 10.1186/s13072-026-00678-x (PMC13317167; doi:10.1186/s13072-026-00678-x)
Supplement: Supplementary file 5 — Additional file 5: Table S1. Mapping statistics for ChIP-seq libraries. Summary of sequencing and alignment metrics for all ChIP-seq libraries generated in this study across host environments and time points. Reported values include total sequencing reads, uniquely aligned reads, and deduplicated read counts used for downstream analysis. [file 13072_2026_678_MOESM5_ESM.xlsx]

## Sheet: ChIP-seq_Mapping_Statitics
Mapping_statistics_finalized_AST_HFF
Library	Raw_Reads	Aligned_Reads	Pct_Aligned	MapQ40_Reads	Deduped_Reads
AST_D3_H3K14ac_Rep1	34646068	4822630	13.92	4255338	1614748
AST_D3_H3K14ac_Rep2	11995862	3071196	25.6	2799684	1090630
AST_D3_H3K4me3_Rep1	5937454	5586810	94.09	5452130	4390214
AST_D3_H3K4me3_Rep1_Additional	3419940	3227894	94.38	3145870	2512732
AST_D3_H3K4me3_Rep2	7664552	7131898	93.05	6963068	5512160
AST_D3_H3K9me3_Rep1	12315682	6249414	50.74	5259491	3936146
AST_D3_H3K9me3_Rep2	7513964	1414442	18.82	1202964	909406
AST_D5_H3K14ac_Rep1	34816536	7126432	20.47	6452154	2816608
AST_D5_H3K14ac_Rep2	16138	794	4.92	447	430
AST_D5_H3K4me3_Rep1	46125430	40938872	88.76	39777459	30322160
AST_D5_H3K4me3_Rep2	29935398	26504652	88.54	25687680	20274772
AST_D5_H3K9me3_Rep2	54346770	32339484	59.51	29680183	19664278
AST_D5_H3K9me3_Rep1	177093030	170543446	96.3	163505053	100493350
AST_D7_H3K14ac_Rep2	39045236	2649396	6.79	1995437	764792
AST_D7_H3K14ac_Rep1	201226784	85093888	42.29	77361093	21170896
AST_D7_H3K14ac_Rep2	11254346	10390678	92.33	10072809	7785056
AST_D7_H3K4me3_Rep2_Additional	47781266	44877610	93.92	43657283	35232388
AST_D7_H3K4me3_Rep1	176984942	150409964	84.98	146389060	102658276
AST_D7_H3K9me3_Rep2	49713060	3518800	7.08	2830438	2103174
AST_D7_H3K9me3_Rep1	39573190	7044894	17.8	5894757	1386498
AST_D7_IgG_Rep1	35073742	6354778	18.12	5648839	3137360
AST_D7_IgG_Rep2	44541328	2216116	4.98	1626017	801236
AST_D7_IgG	9551920	910388	9.53	627626	385698
AST_D7_Input	40086044	24579388	61.32	22006116	17956098
HFF_D3_H3K9me3_Rep1	157854086	27928274	17.69	9606946	6394264
HFF_D3_Input	48285272	25943006	53.73	22756493	19083090
HFF_D3_ChIP_H3K4me3_Rep2	42710808	42161428	50.7	3475300	2741759
HFF_D3_ChIP_H3K4me3_Rep1	76800250	76185416	51.01	16600146	14579515
HFF_D5_H3K14ac_Rep1	40471880	2807466	6.94	2156429	525792
HFF_D5_H3K14ac_Rep2	54871198	8021336	14.62	6575749	1958578
HFF_D5_H3K4me3_Rep1	47907366	39886452	83.26	38421545	24149898
HFF_D5_H3K4me3_Rep2	48799930	43654428	89.46	42269405	26986142
HFF_D5_H3K9me3_Rep2	52150952	12184210	23.36	5951899	2870786
HFF_D7_H3K14ac_Rep1	43863548	8056208	18.37	7408082	4540612
HFF_D7_H3K4me3_Rep1	42532454	37965430	89.26	36556067	25756902
HFF_D7_H3K4me3_Rep2	66628274	47801918	71.74	45948679	27569604
HFF_D7_H3K9me3_Rep1	47530140	16014894	33.69	12435923	7222556
HFF_D7_H3K9me3_Rep2	39224434	6598104	16.82	5151573	3396030
HFF_D7_IgG	23855636	1603020	6.72	1352430	768542
HFF_D7_Input	41675772	32706784	78.48	26929843	17245266

## Sheet: RNA_Seq_Mapping_Statistics
Sample	Raw Reads	Clean Reads	Mapped Reads	Proper Paired	Aligned Reads
AST_D3_RNA_Rep1	56753212	56340066	31242685	30746006	28567504
AST_D3_RNA_Rep2	34551134	34341662	23355683	22899334	8372419
AST_D5_RNA_Rep1	75108584	74589928	37120419	36200516	30898035
AST_D5_RNA_Rep2	27774392	27584880	17635871	17264200	6198356
AST_D7_RNA_Rep1	73052826	72437516	37503159	36774784	31533479
AST_D7_RNA_Rep2	44522776	44183288	18919558	18283514	7130218
HFF_D5_RNA_Rep2	56797512	55734714	28999063	3822810	1714203
HFF_D3_RNA_Rep2	76237702	75279664	38732979	10687488	7993576
HFF_D3_RNA_Rep1	733437618	728980060	352790030	332897121	289456185
HFF_D3_RNA_Rep2	76237702	75279664	10936142	10687488	7993576
HFF_D5_RNA_Rep1	735044690	731021540	289128763	259876531	218365982
HFF_D5_RNA_Rep2	56797512	55734714	4626951	3822810	1714203
HFF_D7_RNA_Rep1	721398794	716955994	297865315	248963218	198365478
HFF_D7_RNA_Rep2	266124850	240092402	123797684	18193980	14420953
