# Supplementary material for: Host-cell dependent epigenetic profiles associated with survival outcomes in T. gondii infection
Source: Epigenetics Chromatin. 2026 May 5;19:27. doi: 10.1186/s13072-026-00678-x (PMC13317167; doi:10.1186/s13072-026-00678-x)
Supplement: Supplementary file 6 — Additional file 6: Table S2. Complete H3K4me3 peak lists. All significant H3K4me3 peaks identified by MACS2 for AST and HFF parasites at Days 3, 5, and 7. Provided as separate broadPeak files packaged in a ZIP archive. [file 13072_2026_678_MOESM6_ESM.xlsx]

## Sheet: ASTD3_r1
chrom	start	end	name	score	signalValue	pValue	qValue	peak
KE138851	4903	5227	ASTD3_r1_vs_Input_q0.0001_peak_1	77	.	3.10933	8.77707	7.77468
KE138851	5648	5973	ASTD3_r1_vs_Input_q0.0001_peak_2	76	.	2.51946	8.60375	7.60471
KE138861	2046	2351	ASTD3_r1_vs_Input_q0.0001_peak_3	133	.	4.23302	14.4315	13.3245
KE138862	718	2674	ASTD3_r1_vs_Input_q0.0001_peak_4	246	.	3.56709	26.0663	24.6347
KE139818	3986	5149	ASTD3_r1_vs_Input_q0.0001_peak_5	166	.	3.11819	17.8413	16.6539
KE139818	9467	11238	ASTD3_r1_vs_Input_q0.0001_peak_6	247	.	3.62534	26.262	24.7842
KE139844	10737	11882	ASTD3_r1_vs_Input_q0.0001_peak_7	155	.	3.87641	16.7516	15.5918
KE140317	591	879	ASTD3_r1_vs_Input_q0.0001_peak_8	46	.	2.28343	5.56193	4.61921
KE140372	807	1398	ASTD3_r1_vs_Input_q0.0001_peak_9	85	.	2.60447	9.53421	8.51794
KE140867	689	1648	ASTD3_r1_vs_Input_q0.0001_peak_10	99	.	2.8608	10.9802	9.93892
TGME49_chrII	23348	24752	ASTD3_r1_vs_Input_q0.0001_peak_11	247	.	4.40963	26.1625	24.787
TGME49_chrII	33294	35586	ASTD3_r1_vs_Input_q0.0001_peak_12	240	.	4.33015	25.4526	24.0754
TGME49_chrII	40645	44198	ASTD3_r1_vs_Input_q0.0001_peak_13	248	.	4.21144	26.2339	24.8127
TGME49_chrII	60481	63059	ASTD3_r1_vs_Input_q0.0001_peak_14	262	.	4.88827	27.7433	26.2799
TGME49_chrII	75028	77243	ASTD3_r1_vs_Input_q0.0001_peak_15	183	.	3.85079	19.5799	18.3601
TGME49_chrII	79676	80828	ASTD3_r1_vs_Input_q0.0001_peak_16	187	.	4.04679	19.9561	18.7068
TGME49_chrII	89341	91495	ASTD3_r1_vs_Input_q0.0001_peak_17	488	.	3.6153	51.3834	48.8082
TGME49_chrII	91920	92364	ASTD3_r1_vs_Input_q0.0001_peak_18	102	.	2.46694	11.3145	10.2667
TGME49_chrII	101117	103547	ASTD3_r1_vs_Input_q0.0001_peak_19	303	.	5.03438	31.9225	30.3558
TGME49_chrII	113811	117092	ASTD3_r1_vs_Input_q0.0001_peak_20	342	.	5.09879	35.9851	34.2393
TGME49_chrII	130698	132739	ASTD3_r1_vs_Input_q0.0001_peak_21	257	.	4.50224	27.1721	25.7431
TGME49_chrII	134955	136704	ASTD3_r1_vs_Input_q0.0001_peak_22	159	.	3.37389	17.1222	15.9557
TGME49_chrII	167163	168437	ASTD3_r1_vs_Input_q0.0001_peak_23	315	.	4.94137	33.1321	31.5017
TGME49_chrII	172828	174688	ASTD3_r1_vs_Input_q0.0001_peak_24	125	.	3.25397	13.6814	12.5858
TGME49_chrII	181909	183358	ASTD3_r1_vs_Input_q0.0001_peak_25	162	.	3.58518	17.4526	16.2774
TGME49_chrII	198154	199792	ASTD3_r1_vs_Input_q0.0001_peak_26	109	.	3.02917	12.0124	10.9514
TGME49_chrII	201967	203781	ASTD3_r1_vs_Input_q0.0001_peak_27	166	.	3.84905	17.8805	16.691
TGME49_chrII	222206	223286	ASTD3_r1_vs_Input_q0.0001_peak_28	102	.	2.75727	11.3054	10.2577
TGME49_chrII	251424	252904	ASTD3_r1_vs_Input_q0.0001_peak_29	66	.	2.75991	7.67825	6.6961
TGME49_chrII	267827	269858	ASTD3_r1_vs_Input_q0.0001_peak_30	170	.	3.928	18.285	17.0971
TGME49_chrII	271496	272573	ASTD3_r1_vs_Input_q0.0001_peak_31	139	.	3.538	15.1225	13.9966
TGME49_chrII	276790	277763	ASTD3_r1_vs_Input_q0.0001_peak_32	225	.	4.28611	23.9363	22.5983
TGME49_chrII	287288	289826	ASTD3_r1_vs_Input_q0.0001_peak_33	208	.	4.08064	22.1133	20.8239
TGME49_chrII	300145	300718	ASTD3_r1_vs_Input_q0.0001_peak_34	160	.	3.73315	17.2369	16.0744
TGME49_chrII	301620	302075	ASTD3_r1_vs_Input_q0.0001_peak_35	58	.	2.25345	6.83359	5.86691
TGME49_chrII	309746	310455	ASTD3_r1_vs_Input_q0.0001_peak_36	109	.	3.19215	11.994	10.9341
TGME49_chrII	319171	322385	ASTD3_r1_vs_Input_q0.0001_peak_37	166	.	3.44115	17.8443	16.6445
TGME49_chrII	323110	323658	ASTD3_r1_vs_Input_q0.0001_peak_38	45	.	2.13172	5.45834	4.51739
TGME49_chrII	324164	325720	ASTD3_r1_vs_Input_q0.0001_peak_39	256	.	4.55547	27.1164	25.6799
TGME49_chrII	343082	344606	ASTD3_r1_vs_Input_q0.0001_peak_40	286	.	5.07565	30.1892	28.624
TGME49_chrII	355570	357870	ASTD3_r1_vs_Input_q0.0001_peak_41	294	.	5.23711	30.9877	29.4492
TGME49_chrII	365581	366965	ASTD3_r1_vs_Input_q0.0001_peak_42	147	.	3.77529	15.924	14.7874
TGME49_chrII	375267	376443	ASTD3_r1_vs_Input_q0.0001_peak_43	91	.	2.78093	10.1696	9.14273
TGME49_chrII	390679	392822	ASTD3_r1_vs_Input_q0.0001_peak_44	313	.	4.89658	33.086	31.3915
TGME49_chrII	398206	399651	ASTD3_r1_vs_Input_q0.0001_peak_45	209	.	4.12812	22.2631	20.9826
TGME49_chrII	403440	406008	ASTD3_r1_vs_Input_q0.0001_peak_46	375	.	5.86872	39.4296	37.5202
TGME49_chrII	408743	410316	ASTD3_r1_vs_Input_q0.0001_peak_47	256	.	4.7334	27.1671	25.6888
TGME49_chrII	420855	422183	ASTD3_r1_vs_Input_q0.0001_peak_48	176	.	3.66799	18.8118	17.6067
TGME49_chrII	431539	432707	ASTD3_r1_vs_Input_q0.0001_peak_49	192	.	3.76361	20.5785	19.286
TGME49_chrII	447304	448638	ASTD3_r1_vs_Input_q0.0001_peak_50	203	.	4.23131	21.6526	20.3772
TGME49_chrII	450388	452229	ASTD3_r1_vs_Input_q0.0001_peak_51	195	.	4.08029	20.8783	19.5864
TGME49_chrII	466518	468518	ASTD3_r1_vs_Input_q0.0001_peak_52	228	.	4.22769	24.2784	22.895
TGME49_chrII	476024	477459	ASTD3_r1_vs_Input_q0.0001_peak_53	165	.	3.98875	17.7848	16.5898
TGME49_chrII	479083	480422	ASTD3_r1_vs_Input_q0.0001_peak_54	131	.	3.35242	14.2931	13.1874
TGME49_chrII	490363	491996	ASTD3_r1_vs_Input_q0.0001_peak_55	173	.	3.66055	18.5103	17.3122
TGME49_chrII	505762	508581	ASTD3_r1_vs_Input_q0.0001_peak_56	231	.	4.37725	24.5319	23.1652
TGME49_chrII	514875	516404	ASTD3_r1_vs_Input_q0.0001_peak_57	260	.	4.79072	27.4603	26.0377
TGME49_chrII	551190	552937	ASTD3_r1_vs_Input_q0.0001_peak_58	178	.	4.02557	19.0729	17.858
TGME49_chrII	562717	564263	ASTD3_r1_vs_Input_q0.0001_peak_59	233	.	4.29983	24.7158	23.3498
TGME49_chrII	575396	577677	ASTD3_r1_vs_Input_q0.0001_peak_60	209	.	4.45775	22.2245	20.9447
TGME49_chrII	593726	595457	ASTD3_r1_vs_Input_q0.0001_peak_61	178	.	3.95993	19.0221	17.808
TGME49_chrII	604382	606163	ASTD3_r1_vs_Input_q0.0001_peak_62	237	.	4.73832	25.1195	23.7358
TGME49_chrII	628722	630239	ASTD3_r1_vs_Input_q0.0001_peak_63	215	.	4.36079	22.8726	21.5747
TGME49_chrII	642503	644224	ASTD3_r1_vs_Input_q0.0001_peak_64	276	.	4.74483	29.1241	27.6432
TGME49_chrII	676895	678309	ASTD3_r1_vs_Input_q0.0001_peak_65	171	.	4.00527	18.322	17.1298
TGME49_chrII	686947	689138	ASTD3_r1_vs_Input_q0.0001_peak_66	265	.	4.12196	27.9383	26.504
TGME49_chrII	695746	697359	ASTD3_r1_vs_Input_q0.0001_peak_67	123	.	3.36071	13.4883	12.3985
TGME49_chrII	717670	718923	ASTD3_r1_vs_Input_q0.0001_peak_68	214	.	4.48282	22.7831	21.4991
TGME49_chrII	726950	728906	ASTD3_r1_vs_Input_q0.0001_peak_69	301	.	4.88424	31.7206	30.1444
TGME49_chrII	731915	734274	ASTD3_r1_vs_Input_q0.0001_peak_70	228	.	4.45772	24.1725	22.8501
TGME49_chrII	740962	742501	ASTD3_r1_vs_Input_q0.0001_peak_71	82	.	2.77232	9.23388	8.22368
TGME49_chrII	748506	749961	ASTD3_r1_vs_Input_q0.0001_peak_72	130	.	3.43497	14.1139	13.0125
TGME49_chrII	758056	759110	ASTD3_r1_vs_Input_q0.0001_peak_73	119	.	3.19968	13.0664	11.9866
TGME49_chrII	761142	761858	ASTD3_r1_vs_Input_q0.0001_peak_74	90	.	2.97126	10.0467	9.02214
TGME49_chrII	768809	769819	ASTD3_r1_vs_Input_q0.0001_peak_75	71	.	2.62646	8.13986	7.14934
TGME49_chrII	777712	779074	ASTD3_r1_vs_Input_q0.0001_peak_76	160	.	3.74097	17.2448	16.0768
TGME49_chrII	792248	794433	ASTD3_r1_vs_Input_q0.0001_peak_77	218	.	3.99418	23.2174	21.8553
TGME49_chrII	805118	806385	ASTD3_r1_vs_Input_q0.0001_peak_78	168	.	3.96536	18.0831	16.8986
TGME49_chrII	864947	866394	ASTD3_r1_vs_Input_q0.0001_peak_79	156	.	3.6301	16.8694	15.6964
TGME49_chrII	872310	873530	ASTD3_r1_vs_Input_q0.0001_peak_80	203	.	4.283	21.565	20.3114
TGME49_chrII	876203	876809	ASTD3_r1_vs_Input_q0.0001_peak_81	99	.	2.95995	11.0137	9.97128
TGME49_chrII	880430	882772	ASTD3_r1_vs_Input_q0.0001_peak_82	216	.	4.06139	23.0131	21.6987
TGME49_chrII	892298	894777	ASTD3_r1_vs_Input_q0.0001_peak_83	274	.	4.67153	28.9248	27.4328
TGME49_chrII	910230	911767	ASTD3_r1_vs_Input_q0.0001_peak_84	160	.	3.86239	17.2187	16.0437
TGME49_chrII	927766	929618	ASTD3_r1_vs_Input_q0.0001_peak_85	211	.	3.78695	22.4837	21.123
TGME49_chrII	934134	935661	ASTD3_r1_vs_Input_q0.0001_peak_86	160	.	3.62211	17.2045	16.0374
TGME49_chrII	939608	940850	ASTD3_r1_vs_Input_q0.0001_peak_87	267	.	4.90326	28.173	26.739
TGME49_chrII	948163	949771	ASTD3_r1_vs_Input_q0.0001_peak_88	217	.	4.48533	23.0768	21.7596
TGME49_chrII	956786	958072	ASTD3_r1_vs_Input_q0.0001_peak_89	207	.	4.66789	22.0223	20.7602
TGME49_chrII	961763	962819	ASTD3_r1_vs_Input_q0.0001_peak_90	244	.	4.69847	25.8473	24.4539
TGME49_chrII	965475	967255	ASTD3_r1_vs_Input_q0.0001_peak_91	129	.	3.30366	14.083	12.9804
TGME49_chrII	982229	983852	ASTD3_r1_vs_Input_q0.0001_peak_92	237	.	4.5367	25.1567	23.7827
TGME49_chrII	985435	987435	ASTD3_r1_vs_Input_q0.0001_peak_93	232	.	4.20114	24.6386	23.2939
TGME49_chrII	1000717	1001109	ASTD3_r1_vs_Input_q0.0001_peak_94	106	.	3.29294	11.6835	10.6287
TGME49_chrII	1004951	1006072	ASTD3_r1_vs_Input_q0.0001_peak_95	115	.	3.33386	12.6127	11.54
TGME49_chrII	1010227	1012085	ASTD3_r1_vs_Input_q0.0001_peak_96	295	.	5.0133	31.0676	29.5268
TGME49_chrII	1020493	1021202	ASTD3_r1_vs_Input_q0.0001_peak_97	52	.	2.36243	6.16597	5.21194
TGME49_chrII	1023326	1025153	ASTD3_r1_vs_Input_q0.0001_peak_98	275	.	4.85166	29.0686	27.5583
TGME49_chrII	1043380	1045062	ASTD3_r1_vs_Input_q0.0001_peak_99	199	.	4.42639	21.2365	19.9471
TGME49_chrII	1064003	1066947	ASTD3_r1_vs_Input_q0.0001_peak_100	192	.	4.04352	20.5306	19.2889
TGME49_chrII	1078180	1079484	ASTD3_r1_vs_Input_q0.0001_peak_101	124	.	3.18187	13.5533	12.4645
TGME49_chrII	1084654	1086707	ASTD3_r1_vs_Input_q0.0001_peak_102	245	.	4.40293	25.9472	24.5412
TGME49_chrII	1113109	1114917	ASTD3_r1_vs_Input_q0.0001_peak_103	220	.	4.33412	23.3682	22.0389
TGME49_chrII	1121668	1122842	ASTD3_r1_vs_Input_q0.0001_peak_104	181	.	4.10236	19.3991	18.1759
TGME49_chrII	1156811	1158298	ASTD3_r1_vs_Input_q0.0001_peak_105	130	.	3.37303	14.1868	13.0843
TGME49_chrII	1160171	1162226	ASTD3_r1_vs_Input_q0.0001_peak_106	272	.	4.91701	28.7618	27.2582
TGME49_chrII	1195521	1195974	ASTD3_r1_vs_Input_q0.0001_peak_107	75	.	2.59294	8.53481	7.53699
TGME49_chrII	1204033	1205688	ASTD3_r1_vs_Input_q0.0001_peak_108	219	.	4.33971	23.3094	21.9973
TGME49_chrII	1246692	1247983	ASTD3_r1_vs_Input_q0.0001_peak_109	193	.	4.06176	20.5672	19.3282
TGME49_chrII	1254446	1257400	ASTD3_r1_vs_Input_q0.0001_peak_110	308	.	5.02135	32.5199	30.8801
TGME49_chrII	1270422	1272884	ASTD3_r1_vs_Input_q0.0001_peak_111	254	.	4.56914	26.9039	25.4237
TGME49_chrII	1275678	1277244	ASTD3_r1_vs_Input_q0.0001_peak_112	212	.	4.29491	22.561	21.2482
TGME49_chrII	1303276	1305253	ASTD3_r1_vs_Input_q0.0001_peak_113	269	.	4.76235	28.4397	26.9748
TGME49_chrII	1311009	1312238	ASTD3_r1_vs_Input_q0.0001_peak_114	164	.	3.41477	17.6352	16.4483
TGME49_chrII	1313535	1315400	ASTD3_r1_vs_Input_q0.0001_peak_115	229	.	4.35566	24.2958	22.9279
TGME49_chrII	1316973	1317628	ASTD3_r1_vs_Input_q0.0001_peak_116	136	.	3.21031	14.7189	13.6017
TGME49_chrII	1324718	1326155	ASTD3_r1_vs_Input_q0.0001_peak_117	227	.	4.00922	24.0578	22.729
TGME49_chrII	1328817	1330213	ASTD3_r1_vs_Input_q0.0001_peak_118	193	.	3.86391	20.679	19.3978
TGME49_chrII	1343546	1345003	ASTD3_r1_vs_Input_q0.0001_peak_119	149	.	3.54428	16.1402	14.9984
TGME49_chrII	1364306	1365638	ASTD3_r1_vs_Input_q0.0001_peak_120	199	.	4.2034	21.158	19.9052
TGME49_chrII	1367592	1368545	ASTD3_r1_vs_Input_q0.0001_peak_121	235	.	4.60188	24.8661	23.5157
TGME49_chrII	1374479	1375586	ASTD3_r1_vs_Input_q0.0001_peak_122	114	.	3.07685	12.482	11.4122
TGME49_chrII	1381476	1382321	ASTD3_r1_vs_Input_q0.0001_peak_123	129	.	3.49852	14.1019	12.998
TGME49_chrII	1385351	1386472	ASTD3_r1_vs_Input_q0.0001_peak_124	234	.	4.48344	24.815	23.4419
TGME49_chrII	1420492	1421297	ASTD3_r1_vs_Input_q0.0001_peak_125	101	.	2.79653	11.1919	10.1465
TGME49_chrII	1439607	1442760	ASTD3_r1_vs_Input_q0.0001_peak_126	224	.	4.21159	23.8566	22.4817
TGME49_chrII	1447233	1448209	ASTD3_r1_vs_Input_q0.0001_peak_127	119	.	3.29608	13.0558	11.9762
TGME49_chrII	1452659	1453693	ASTD3_r1_vs_Input_q0.0001_peak_128	75	.	2.67477	8.51299	7.515
TGME49_chrII	1460790	1461851	ASTD3_r1_vs_Input_q0.0001_peak_129	214	.	4.36759	22.7576	21.4371
TGME49_chrII	1468369	1470351	ASTD3_r1_vs_Input_q0.0001_peak_130	209	.	4.20103	22.2169	20.9338
TGME49_chrII	1496470	1497272	ASTD3_r1_vs_Input_q0.0001_peak_131	144	.	3.61283	15.5617	14.4297
TGME49_chrII	1513692	1514512	ASTD3_r1_vs_Input_q0.0001_peak_132	182	.	3.99161	19.5203	18.2975
TGME49_chrII	1517776	1519537	ASTD3_r1_vs_Input_q0.0001_peak_133	171	.	3.67791	18.3297	17.1409
TGME49_chrII	1521569	1522484	ASTD3_r1_vs_Input_q0.0001_peak_134	137	.	3.49617	14.8728	13.7556
TGME49_chrII	1531291	1532518	ASTD3_r1_vs_Input_q0.0001_peak_135	226	.	4.10077	23.999	22.6005
TGME49_chrII	1545723	1547318	ASTD3_r1_vs_Input_q0.0001_peak_136	235	.	4.47468	24.9286	23.5653
TGME49_chrII	1549211	1550825	ASTD3_r1_vs_Input_q0.0001_peak_137	200	.	4.16317	21.2972	20.0254
TGME49_chrII	1559569	1561272	ASTD3_r1_vs_Input_q0.0001_peak_138	267	.	4.44688	28.243	26.7674
TGME49_chrII	1563906	1565282	ASTD3_r1_vs_Input_q0.0001_peak_139	208	.	4.3852	22.1651	20.849
TGME49_chrII	1569110	1569614	ASTD3_r1_vs_Input_q0.0001_peak_140	63	.	2.6815	7.35459	6.37794
TGME49_chrII	1582929	1583703	ASTD3_r1_vs_Input_q0.0001_peak_141	119	.	3.23069	13.0637	11.983
TGME49_chrII	1585894	1586965	ASTD3_r1_vs_Input_q0.0001_peak_142	195	.	3.98475	20.8083	19.5384
TGME49_chrII	1598557	1600754	ASTD3_r1_vs_Input_q0.0001_peak_143	222	.	4.21408	23.5796	22.2342
TGME49_chrII	1603388	1605114	ASTD3_r1_vs_Input_q0.0001_peak_144	326	.	5.41992	34.3025	32.643
TGME49_chrII	1626718	1628736	ASTD3_r1_vs_Input_q0.0001_peak_145	227	.	4.4703	24.1069	22.7459
TGME49_chrII	1644041	1646237	ASTD3_r1_vs_Input_q0.0001_peak_146	165	.	4.0464	17.7454	16.5724
TGME49_chrII	1678306	1679751	ASTD3_r1_vs_Input_q0.0001_peak_147	285	.	5.16764	30.0599	28.5554
TGME49_chrII	1692840	1694359	ASTD3_r1_vs_Input_q0.0001_peak_148	122	.	3.21472	13.3135	12.2279
TGME49_chrII	1696457	1698963	ASTD3_r1_vs_Input_q0.0001_peak_149	186	.	3.6595	19.902	18.6786
TGME49_chrII	1701373	1703016	ASTD3_r1_vs_Input_q0.0001_peak_150	214	.	4.15151	22.7399	21.4546
TGME49_chrII	1710869	1711630	ASTD3_r1_vs_Input_q0.0001_peak_151	111	.	3.22399	12.2453	11.1792
TGME49_chrII	1747993	1749873	ASTD3_r1_vs_Input_q0.0001_peak_152	280	.	4.5541	29.541	28.0519
TGME49_chrII	1769843	1771074	ASTD3_r1_vs_Input_q0.0001_peak_153	220	.	4.34278	23.3567	22.0453
TGME49_chrII	1772582	1774906	ASTD3_r1_vs_Input_q0.0001_peak_154	297	.	4.59177	31.4244	29.7484
TGME49_chrII	1798639	1800664	ASTD3_r1_vs_Input_q0.0001_peak_155	230	.	4.34621	24.3728	23.0062
TGME49_chrII	1803808	1804773	ASTD3_r1_vs_Input_q0.0001_peak_156	195	.	4.0511	20.8387	19.5999
TGME49_chrII	1838169	1840799	ASTD3_r1_vs_Input_q0.0001_peak_157	211	.	4.42055	22.4682	21.1445
TGME49_chrII	1859024	1861177	ASTD3_r1_vs_Input_q0.0001_peak_158	282	.	5.113	29.7392	28.2126
TGME49_chrII	1884726	1886471	ASTD3_r1_vs_Input_q0.0001_peak_159	187	.	4.01976	20.0039	18.7582
TGME49_chrII	1900169	1903130	ASTD3_r1_vs_Input_q0.0001_peak_160	215	.	3.87155	22.8586	21.5422
TGME49_chrII	1927285	1929036	ASTD3_r1_vs_Input_q0.0001_peak_161	290	.	4.77202	30.6272	29.0296
TGME49_chrII	1939141	1940843	ASTD3_r1_vs_Input_q0.0001_peak_162	273	.	4.89663	28.808	27.3349
TGME49_chrII	1959774	1960857	ASTD3_r1_vs_Input_q0.0001_peak_163	166	.	3.95003	17.8672	16.6876
TGME49_chrII	1979939	1982185	ASTD3_r1_vs_Input_q0.0001_peak_164	290	.	5.2326	30.5916	29.0766
TGME49_chrII	1983909	1985672	ASTD3_r1_vs_Input_q0.0001_peak_165	281	.	4.97036	29.6869	28.1206
TGME49_chrII	1989536	1991192	ASTD3_r1_vs_Input_q0.0001_peak_166	220	.	4.69275	23.4511	22.0664
TGME49_chrII	2002641	2005017	ASTD3_r1_vs_Input_q0.0001_peak_167	258	.	4.57906	27.2885	25.8037
TGME49_chrII	2025791	2026721	ASTD3_r1_vs_Input_q0.0001_peak_168	90	.	2.85389	10.1082	9.08137
TGME49_chrII	2034792	2035842	ASTD3_r1_vs_Input_q0.0001_peak_169	106	.	3.25098	11.6626	10.6088
TGME49_chrII	2038385	2039497	ASTD3_r1_vs_Input_q0.0001_peak_170	214	.	4.18652	22.7241	21.4297
TGME49_chrII	2059266	2060960	ASTD3_r1_vs_Input_q0.0001_peak_171	256	.	4.63322	27.1023	25.6965
TGME49_chrII	2074628	2076379	ASTD3_r1_vs_Input_q0.0001_peak_172	257	.	5.04785	27.1599	25.7513
TGME49_chrII	2078816	2079808	ASTD3_r1_vs_Input_q0.0001_peak_173	185	.	4.02716	19.7601	18.5267
TGME49_chrII	2081856	2082517	ASTD3_r1_vs_Input_q0.0001_peak_174	84	.	2.85807	9.4622	8.44744
TGME49_chrII	2090559	2092007	ASTD3_r1_vs_Input_q0.0001_peak_175	211	.	4.27723	22.4203	21.1284
TGME49_chrII	2094085	2096976	ASTD3_r1_vs_Input_q0.0001_peak_176	254	.	4.4995	26.9136	25.4916
TGME49_chrII	2102859	2103812	ASTD3_r1_vs_Input_q0.0001_peak_177	147	.	3.54473	15.8869	14.7448
TGME49_chrII	2117905	2119394	ASTD3_r1_vs_Input_q0.0001_peak_178	150	.	3.65144	16.2393	15.0897
TGME49_chrII	2128543	2130445	ASTD3_r1_vs_Input_q0.0001_peak_179	157	.	3.63371	16.9292	15.7665
TGME49_chrII	2142356	2144612	ASTD3_r1_vs_Input_q0.0001_peak_180	201	.	4.18764	21.4136	20.1465
TGME49_chrII	2146224	2146852	ASTD3_r1_vs_Input_q0.0001_peak_181	64	.	2.48231	7.38755	6.41006
TGME49_chrII	2158123	2160571	ASTD3_r1_vs_Input_q0.0001_peak_182	134	.	3.26367	14.6016	13.4842
TGME49_chrII	2194115	2195952	ASTD3_r1_vs_Input_q0.0001_peak_183	196	.	4.21895	20.8824	19.6341
TGME49_chrII	2196830	2198231	ASTD3_r1_vs_Input_q0.0001_peak_184	179	.	3.97267	19.1883	17.9729
TGME49_chrII	2211708	2213040	ASTD3_r1_vs_Input_q0.0001_peak_185	205	.	4.42368	21.8475	20.5761
TGME49_chrII	2224605	2225852	ASTD3_r1_vs_Input_q0.0001_peak_186	143	.	3.66842	15.4566	14.3263
TGME49_chrII	2237310	2238682	ASTD3_r1_vs_Input_q0.0001_peak_187	165	.	3.81504	17.6968	16.5204
TGME49_chrIII	34956	36008	ASTD3_r1_vs_Input_q0.0001_peak_188	141	.	3.77451	15.2745	14.1517
TGME49_chrIII	37345	39056	ASTD3_r1_vs_Input_q0.0001_peak_189	228	.	4.46958	24.2336	22.8746
TGME49_chrIII	43041	43863	ASTD3_r1_vs_Input_q0.0001_peak_190	207	.	4.5352	22.0435	20.7517
TGME49_chrIII	49067	49808	ASTD3_r1_vs_Input_q0.0001_peak_191	51	.	2.4589	6.08026	5.12694
TGME49_chrIII	69364	71063	ASTD3_r1_vs_Input_q0.0001_peak_192	189	.	4.21019	20.1856	18.9506
TGME49_chrIII	73404	74857	ASTD3_r1_vs_Input_q0.0001_peak_193	284	.	4.92452	29.989	28.4474
TGME49_chrIII	93204	95870	ASTD3_r1_vs_Input_q0.0001_peak_194	331	.	4.9903	34.984	33.1835
TGME49_chrIII	121735	124053	ASTD3_r1_vs_Input_q0.0001_peak_195	206	.	3.87121	21.9377	20.6398
TGME49_chrIII	134431	136425	ASTD3_r1_vs_Input_q0.0001_peak_196	238	.	4.80744	25.2575	23.8695
TGME49_chrIII	140819	142084	ASTD3_r1_vs_Input_q0.0001_peak_197	148	.	3.58369	15.9558	14.8151
TGME49_chrIII	150823	151675	ASTD3_r1_vs_Input_q0.0001_peak_198	232	.	4.93492	24.5843	23.2119
TGME49_chrIII	153872	155808	ASTD3_r1_vs_Input_q0.0001_peak_199	396	.	6.26944	41.7817	39.6392
TGME49_chrIII	166690	168397	ASTD3_r1_vs_Input_q0.0001_peak_200	329	.	5.51147	34.6593	32.9132
TGME49_chrIII	180109	181721	ASTD3_r1_vs_Input_q0.0001_peak_201	200	.	3.97869	21.328	20.0607
TGME49_chrIII	198748	200677	ASTD3_r1_vs_Input_q0.0001_peak_202	198	.	4.21935	21.1033	19.8286
TGME49_chrIII	210831	211352	ASTD3_r1_vs_Input_q0.0001_peak_203	126	.	3.20827	13.7426	12.6501
TGME49_chrIII	213738	215458	ASTD3_r1_vs_Input_q0.0001_peak_204	288	.	4.97421	30.4578	28.8821
TGME49_chrIII	226349	227899	ASTD3_r1_vs_Input_q0.0001_peak_205	265	.	4.77209	28.0252	26.5549
TGME49_chrIII	239467	241691	ASTD3_r1_vs_Input_q0.0001_peak_206	231	.	4.51278	24.4689	23.1352
TGME49_chrIII	251281	253820	ASTD3_r1_vs_Input_q0.0001_peak_207	271	.	4.87372	28.6912	27.1464
TGME49_chrIII	267610	269187	ASTD3_r1_vs_Input_q0.0001_peak_208	131	.	3.48349	14.2598	13.1546
TGME49_chrIII	282618	284721	ASTD3_r1_vs_Input_q0.0001_peak_209	229	.	4.36297	24.3437	22.9966
TGME49_chrIII	293878	295869	ASTD3_r1_vs_Input_q0.0001_peak_210	212	.	4.23959	22.5027	21.2014
TGME49_chrIII	300443	301761	ASTD3_r1_vs_Input_q0.0001_peak_211	161	.	3.76191	17.3706	16.1996
TGME49_chrIII	308223	309135	ASTD3_r1_vs_Input_q0.0001_peak_212	128	.	3.40422	13.9913	12.8944
TGME49_chrIII	323739	325785	ASTD3_r1_vs_Input_q0.0001_peak_213	218	.	4.3253	23.1614	21.8048
TGME49_chrIII	335072	336844	ASTD3_r1_vs_Input_q0.0001_peak_214	126	.	3.44658	13.7796	12.6866
TGME49_chrIII	364745	365115	ASTD3_r1_vs_Input_q0.0001_peak_215	95	.	2.91753	10.558	9.52414
TGME49_chrIII	371461	372510	ASTD3_r1_vs_Input_q0.0001_peak_216	233	.	4.85558	24.7113	23.3784
TGME49_chrIII	379386	381372	ASTD3_r1_vs_Input_q0.0001_peak_217	143	.	3.3531	15.4671	14.3348
TGME49_chrIII	386778	388419	ASTD3_r1_vs_Input_q0.0001_peak_218	183	.	3.81252	19.5823	18.3596
TGME49_chrIII	403163	406576	ASTD3_r1_vs_Input_q0.0001_peak_219	161	.	3.51927	17.3602	16.1876
TGME49_chrIII	408113	409576	ASTD3_r1_vs_Input_q0.0001_peak_220	163	.	3.71909	17.5659	16.3697
TGME49_chrIII	416959	418126	ASTD3_r1_vs_Input_q0.0001_peak_221	208	.	4.37704	22.1894	20.8396
TGME49_chrIII	427532	428801	ASTD3_r1_vs_Input_q0.0001_peak_222	141	.	3.34088	15.3112	14.1828
TGME49_chrIII	450738	451827	ASTD3_r1_vs_Input_q0.0001_peak_223	147	.	3.54735	15.8523	14.7047
TGME49_chrIII	464974	468130	ASTD3_r1_vs_Input_q0.0001_peak_224	245	.	4.70053	26.0142	24.5835
TGME49_chrIII	488638	490433	ASTD3_r1_vs_Input_q0.0001_peak_225	223	.	4.41815	23.7029	22.3826
TGME49_chrIII	496577	498072	ASTD3_r1_vs_Input_q0.0001_peak_226	193	.	4.13116	20.6298	19.3844
TGME49_chrIII	512230	513186	ASTD3_r1_vs_Input_q0.0001_peak_227	79	.	2.70604	8.94253	7.93755
TGME49_chrIII	524729	525427	ASTD3_r1_vs_Input_q0.0001_peak_228	48	.	2.16354	5.81721	4.86901
TGME49_chrIII	537939	539272	ASTD3_r1_vs_Input_q0.0001_peak_229	280	.	5.0227	29.5613	28.0623
TGME49_chrIII	541134	542993	ASTD3_r1_vs_Input_q0.0001_peak_230	231	.	4.04034	24.4685	23.1057
TGME49_chrIII	556027	557996	ASTD3_r1_vs_Input_q0.0001_peak_231	233	.	4.55957	24.7534	23.3887
TGME49_chrIII	566472	568795	ASTD3_r1_vs_Input_q0.0001_peak_232	209	.	3.95245	22.268	20.989
TGME49_chrIII	575873	577654	ASTD3_r1_vs_Input_q0.0001_peak_233	272	.	4.92801	28.7247	27.2621
TGME49_chrIII	588095	590148	ASTD3_r1_vs_Input_q0.0001_peak_234	214	.	4.5852	22.7475	21.4321
TGME49_chrIII	593546	595264	ASTD3_r1_vs_Input_q0.0001_peak_235	184	.	3.98402	19.6293	18.4067
TGME49_chrIII	598008	599652	ASTD3_r1_vs_Input_q0.0001_peak_236	175	.	3.9431	18.7711	17.5718
TGME49_chrIII	608182	609533	ASTD3_r1_vs_Input_q0.0001_peak_237	250	.	4.65337	26.4931	25.043
TGME49_chrIII	612366	613025	ASTD3_r1_vs_Input_q0.0001_peak_238	154	.	4.09751	16.5802	15.4255
TGME49_chrIII	621375	622458	ASTD3_r1_vs_Input_q0.0001_peak_239	124	.	3.18925	13.5554	12.4668
TGME49_chrIII	635705	636312	ASTD3_r1_vs_Input_q0.0001_peak_240	183	.	4.20895	19.5209	18.3072
TGME49_chrIII	640743	641781	ASTD3_r1_vs_Input_q0.0001_peak_241	131	.	3.30876	14.2901	13.1792
TGME49_chrIII	658158	660315	ASTD3_r1_vs_Input_q0.0001_peak_242	255	.	4.52879	27.1023	25.5513
TGME49_chrIII	668356	671235	ASTD3_r1_vs_Input_q0.0001_peak_243	255	.	4.6059	27.0385	25.5267
TGME49_chrIII	676593	677158	ASTD3_r1_vs_Input_q0.0001_peak_244	173	.	3.54378	18.5547	17.3616
TGME49_chrIII	685257	687123	ASTD3_r1_vs_Input_q0.0001_peak_245	192	.	4.30374	20.5339	19.2979
TGME49_chrIII	708779	710789	ASTD3_r1_vs_Input_q0.0001_peak_246	249	.	4.90137	26.3289	24.9249
TGME49_chrIII	715038	716087	ASTD3_r1_vs_Input_q0.0001_peak_247	174	.	3.91217	18.7009	17.4968
TGME49_chrIII	729688	731635	ASTD3_r1_vs_Input_q0.0001_peak_248	237	.	4.60306	25.0726	23.7015
TGME49_chrIII	742084	743346	ASTD3_r1_vs_Input_q0.0001_peak_249	157	.	3.85387	16.8892	15.7351
TGME49_chrIII	765923	767392	ASTD3_r1_vs_Input_q0.0001_peak_250	127	.	3.49806	13.8394	12.7421
TGME49_chrIII	777792	778994	ASTD3_r1_vs_Input_q0.0001_peak_251	151	.	3.65621	16.2827	15.1314
TGME49_chrIII	798614	800462	ASTD3_r1_vs_Input_q0.0001_peak_252	239	.	4.48687	25.2679	23.9006
TGME49_chrIII	820467	820729	ASTD3_r1_vs_Input_q0.0001_peak_253	58	.	2.75508	6.82462	5.85807
TGME49_chrIII	826210	827977	ASTD3_r1_vs_Input_q0.0001_peak_254	315	.	5.37277	33.1908	31.5398
TGME49_chrIII	839766	840975	ASTD3_r1_vs_Input_q0.0001_peak_255	75	.	2.7764	8.49768	7.50077
TGME49_chrIII	851631	853748	ASTD3_r1_vs_Input_q0.0001_peak_256	206	.	4.18836	21.9064	20.6021
TGME49_chrIII	867278	868559	ASTD3_r1_vs_Input_q0.0001_peak_257	141	.	3.62596	15.3302	14.194
TGME49_chrIII	876030	877389	ASTD3_r1_vs_Input_q0.0001_peak_258	261	.	4.63599	27.6025	26.1849
TGME49_chrIII	879210	881409	ASTD3_r1_vs_Input_q0.0001_peak_259	222	.	4.24523	23.6592	22.2816
TGME49_chrIII	904343	907249	ASTD3_r1_vs_Input_q0.0001_peak_260	148	.	3.71839	16.0116	14.868
TGME49_chrIII	929068	931173	ASTD3_r1_vs_Input_q0.0001_peak_261	183	.	3.95868	19.5285	18.3126
TGME49_chrIII	940270	940828	ASTD3_r1_vs_Input_q0.0001_peak_262	89	.	2.91762	9.93651	8.91369
TGME49_chrIII	942571	944502	ASTD3_r1_vs_Input_q0.0001_peak_263	175	.	3.47447	18.8096	17.5976
TGME49_chrIII	959442	962240	ASTD3_r1_vs_Input_q0.0001_peak_264	260	.	4.25636	27.6077	26.0722
TGME49_chrIII	974746	976169	ASTD3_r1_vs_Input_q0.0001_peak_265	242	.	4.36209	25.5754	24.202
TGME49_chrIII	981217	983531	ASTD3_r1_vs_Input_q0.0001_peak_266	245	.	4.36872	26.0074	24.5116
TGME49_chrIII	999323	1001514	ASTD3_r1_vs_Input_q0.0001_peak_267	157	.	3.33034	16.8715	15.7082
TGME49_chrIII	1013043	1014872	ASTD3_r1_vs_Input_q0.0001_peak_268	230	.	4.60396	24.448	23.0744
TGME49_chrIII	1020395	1021291	ASTD3_r1_vs_Input_q0.0001_peak_269	181	.	4.11507	19.3386	18.1313
TGME49_chrIII	1034633	1036569	ASTD3_r1_vs_Input_q0.0001_peak_270	180	.	3.77837	19.2215	18.0154
TGME49_chrIII	1049576	1051424	ASTD3_r1_vs_Input_q0.0001_peak_271	173	.	3.66648	18.5162	17.3138
TGME49_chrIII	1074344	1075647	ASTD3_r1_vs_Input_q0.0001_peak_272	159	.	3.5984	17.0813	15.9216
TGME49_chrIII	1077151	1078614	ASTD3_r1_vs_Input_q0.0001_peak_273	222	.	4.09612	23.595	22.2317
TGME49_chrIII	1087027	1087817	ASTD3_r1_vs_Input_q0.0001_peak_274	168	.	3.65192	18.0855	16.8968
TGME49_chrIII	1097713	1098978	ASTD3_r1_vs_Input_q0.0001_peak_275	146	.	3.49545	15.8201	14.6794
TGME49_chrIII	1101119	1102827	ASTD3_r1_vs_Input_q0.0001_peak_276	151	.	3.32163	16.2949	15.1462
TGME49_chrIII	1111806	1113453	ASTD3_r1_vs_Input_q0.0001_peak_277	226	.	4.04764	23.9992	22.6428
TGME49_chrIII	1121207	1122015	ASTD3_r1_vs_Input_q0.0001_peak_278	120	.	3.2039	13.174	12.0927
TGME49_chrIII	1135455	1136739	ASTD3_r1_vs_Input_q0.0001_peak_279	215	.	4.65939	22.8454	21.5502
TGME49_chrIII	1138619	1139593	ASTD3_r1_vs_Input_q0.0001_peak_280	181	.	3.92982	19.3264	18.1132
TGME49_chrIII	1173881	1175714	ASTD3_r1_vs_Input_q0.0001_peak_281	272	.	4.72474	28.7385	27.2396
TGME49_chrIII	1177586	1178463	ASTD3_r1_vs_Input_q0.0001_peak_282	96	.	2.9518	10.7067	9.66904
TGME49_chrIII	1192779	1194005	ASTD3_r1_vs_Input_q0.0001_peak_283	101	.	3.15219	11.1818	10.1362
TGME49_chrIII	1204646	1205767	ASTD3_r1_vs_Input_q0.0001_peak_284	133	.	3.63714	14.496	13.3864
TGME49_chrIII	1219263	1220322	ASTD3_r1_vs_Input_q0.0001_peak_285	170	.	3.89043	18.2174	17.0331
TGME49_chrIII	1222019	1223322	ASTD3_r1_vs_Input_q0.0001_peak_286	154	.	3.55645	16.5884	15.4386
TGME49_chrIII	1225432	1226473	ASTD3_r1_vs_Input_q0.0001_peak_287	224	.	4.33546	23.8418	22.4661
TGME49_chrIII	1228460	1230140	ASTD3_r1_vs_Input_q0.0001_peak_288	274	.	4.76496	28.9593	27.4633
TGME49_chrIII	1242550	1244165	ASTD3_r1_vs_Input_q0.0001_peak_289	273	.	4.86936	28.8113	27.3279
TGME49_chrIII	1262320	1264200	ASTD3_r1_vs_Input_q0.0001_peak_290	131	.	3.56938	14.205	13.1002
TGME49_chrIII	1264703	1266161	ASTD3_r1_vs_Input_q0.0001_peak_291	146	.	3.67296	15.7432	14.6115
TGME49_chrIII	1291939	1293751	ASTD3_r1_vs_Input_q0.0001_peak_292	181	.	4.00977	19.3873	18.1511
TGME49_chrIII	1298985	1300295	ASTD3_r1_vs_Input_q0.0001_peak_293	223	.	4.05459	23.6951	22.3534
TGME49_chrIII	1304209	1304769	ASTD3_r1_vs_Input_q0.0001_peak_294	110	.	3.12736	12.082	11.0198
TGME49_chrIII	1363098	1366051	ASTD3_r1_vs_Input_q0.0001_peak_295	365	.	5.94703	38.4052	36.5119
TGME49_chrIII	1373637	1375411	ASTD3_r1_vs_Input_q0.0001_peak_296	220	.	4.75984	23.3541	22.0235
TGME49_chrIII	1378930	1381086	ASTD3_r1_vs_Input_q0.0001_peak_297	216	.	4.22635	22.9627	21.6407
TGME49_chrIII	1395094	1397664	ASTD3_r1_vs_Input_q0.0001_peak_298	234	.	4.48443	24.7642	23.4098
TGME49_chrIII	1418983	1420303	ASTD3_r1_vs_Input_q0.0001_peak_299	188	.	3.72998	20.1063	18.8504
TGME49_chrIII	1426340	1427812	ASTD3_r1_vs_Input_q0.0001_peak_300	159	.	3.57742	17.1382	15.9748
TGME49_chrIII	1432605	1435031	ASTD3_r1_vs_Input_q0.0001_peak_301	136	.	3.31456	14.7568	13.6447
TGME49_chrIII	1437811	1438760	ASTD3_r1_vs_Input_q0.0001_peak_302	190	.	4.00143	20.314	19.0634
TGME49_chrIII	1446096	1447406	ASTD3_r1_vs_Input_q0.0001_peak_303	253	.	4.45149	26.731	25.3286
TGME49_chrIII	1448927	1450033	ASTD3_r1_vs_Input_q0.0001_peak_304	165	.	3.84451	17.7748	16.5937
TGME49_chrIII	1457523	1459559	ASTD3_r1_vs_Input_q0.0001_peak_305	220	.	4.22767	23.427	22.0972
TGME49_chrIII	1468636	1470874	ASTD3_r1_vs_Input_q0.0001_peak_306	313	.	5.536	32.9587	31.3349
TGME49_chrIII	1477844	1479250	ASTD3_r1_vs_Input_q0.0001_peak_307	165	.	3.71062	17.7773	16.5654
TGME49_chrIII	1528939	1530740	ASTD3_r1_vs_Input_q0.0001_peak_308	218	.	4.59995	23.2276	21.8969
TGME49_chrIII	1545914	1548205	ASTD3_r1_vs_Input_q0.0001_peak_309	254	.	5.12332	26.9475	25.4731
TGME49_chrIII	1563100	1565501	ASTD3_r1_vs_Input_q0.0001_peak_310	284	.	5.31932	29.9315	28.427
TGME49_chrIII	1568648	1569938	ASTD3_r1_vs_Input_q0.0001_peak_311	182	.	4.18243	19.5167	18.2907
TGME49_chrIII	1573654	1575078	ASTD3_r1_vs_Input_q0.0001_peak_312	190	.	4.16488	20.2918	19.0531
TGME49_chrIII	1576713	1578309	ASTD3_r1_vs_Input_q0.0001_peak_313	190	.	4.18262	20.2888	19.0532
TGME49_chrIII	1585294	1586650	ASTD3_r1_vs_Input_q0.0001_peak_314	195	.	4.03382	20.8007	19.5209
TGME49_chrIII	1619046	1620174	ASTD3_r1_vs_Input_q0.0001_peak_315	119	.	3.39351	13.044	11.9573
TGME49_chrIII	1647437	1648693	ASTD3_r1_vs_Input_q0.0001_peak_316	146	.	3.7957	15.7601	14.6185
TGME49_chrIII	1652391	1653183	ASTD3_r1_vs_Input_q0.0001_peak_317	259	.	4.82442	27.4349	25.9897
TGME49_chrIII	1695003	1696373	ASTD3_r1_vs_Input_q0.0001_peak_318	247	.	4.60681	26.1687	24.774
TGME49_chrIII	1706461	1708412	ASTD3_r1_vs_Input_q0.0001_peak_319	303	.	4.92259	31.9352	30.3181
TGME49_chrIII	1709576	1710981	ASTD3_r1_vs_Input_q0.0001_peak_320	298	.	5.00078	31.4714	29.8693
TGME49_chrIII	1720543	1723700	ASTD3_r1_vs_Input_q0.0001_peak_321	257	.	4.69306	27.1861	25.718
TGME49_chrIII	1741816	1744106	ASTD3_r1_vs_Input_q0.0001_peak_322	246	.	4.54134	26.0885	24.6685
TGME49_chrIII	1746075	1747638	ASTD3_r1_vs_Input_q0.0001_peak_323	164	.	3.72506	17.6241	16.4309
TGME49_chrIII	1756234	1759945	ASTD3_r1_vs_Input_q0.0001_peak_324	298	.	4.84158	31.4214	29.8633
TGME49_chrIII	1767795	1769482	ASTD3_r1_vs_Input_q0.0001_peak_325	197	.	4.11323	21.0705	19.7993
TGME49_chrIII	1771751	1772703	ASTD3_r1_vs_Input_q0.0001_peak_326	142	.	3.45996	15.3479	14.2226
TGME49_chrIII	1790072	1791650	ASTD3_r1_vs_Input_q0.0001_peak_327	191	.	4.07273	20.4391	19.1885
TGME49_chrIII	1800900	1802950	ASTD3_r1_vs_Input_q0.0001_peak_328	203	.	4.30625	21.6343	20.3611
TGME49_chrIII	1806638	1808207	ASTD3_r1_vs_Input_q0.0001_peak_329	150	.	3.89316	16.1957	15.0524
TGME49_chrIII	1821256	1823358	ASTD3_r1_vs_Input_q0.0001_peak_330	239	.	4.76114	25.379	24
TGME49_chrIII	1844399	1846117	ASTD3_r1_vs_Input_q0.0001_peak_331	313	.	5.50422	32.9638	31.3003
TGME49_chrIII	1849182	1850599	ASTD3_r1_vs_Input_q0.0001_peak_332	242	.	4.55028	25.6273	24.2465
TGME49_chrIII	1852736	1854072	ASTD3_r1_vs_Input_q0.0001_peak_333	195	.	3.99883	20.832	19.5532
TGME49_chrIII	1858348	1859292	ASTD3_r1_vs_Input_q0.0001_peak_334	131	.	3.3323	14.2085	13.1031
TGME49_chrIII	1860833	1862467	ASTD3_r1_vs_Input_q0.0001_peak_335	170	.	3.47508	18.2183	17.0015
TGME49_chrIII	1871631	1872597	ASTD3_r1_vs_Input_q0.0001_peak_336	149	.	3.9434	16.125	14.9847
TGME49_chrIII	1874710	1875709	ASTD3_r1_vs_Input_q0.0001_peak_337	146	.	3.58782	15.7906	14.6469
TGME49_chrIII	1878633	1879749	ASTD3_r1_vs_Input_q0.0001_peak_338	138	.	3.44359	14.9227	13.8044
TGME49_chrIII	1882817	1884546	ASTD3_r1_vs_Input_q0.0001_peak_339	175	.	3.68955	18.7488	17.5388
TGME49_chrIII	1891074	1892027	ASTD3_r1_vs_Input_q0.0001_peak_340	193	.	4.23568	20.5505	19.3106
TGME49_chrIII	1902582	1905589	ASTD3_r1_vs_Input_q0.0001_peak_341	236	.	4.16836	25.0498	23.6895
TGME49_chrIII	1913326	1914245	ASTD3_r1_vs_Input_q0.0001_peak_342	235	.	5.10506	24.9217	23.5501
TGME49_chrIII	1925406	1926415	ASTD3_r1_vs_Input_q0.0001_peak_343	171	.	3.85478	18.3207	17.1258
TGME49_chrIII	1935641	1937355	ASTD3_r1_vs_Input_q0.0001_peak_344	184	.	3.76995	19.6954	18.4555
TGME49_chrIII	1944343	1946373	ASTD3_r1_vs_Input_q0.0001_peak_345	171	.	4.15659	18.3331	17.1177
TGME49_chrIII	1956185	1958227	ASTD3_r1_vs_Input_q0.0001_peak_346	183	.	4.13674	19.5805	18.3601
TGME49_chrIII	1974790	1976405	ASTD3_r1_vs_Input_q0.0001_peak_347	208	.	4.62275	22.1087	20.8132
TGME49_chrIII	1990797	1991796	ASTD3_r1_vs_Input_q0.0001_peak_348	177	.	3.90164	19.0274	17.7953
TGME49_chrIII	1993687	1994555	ASTD3_r1_vs_Input_q0.0001_peak_349	117	.	3.14383	12.8467	11.7705
TGME49_chrIII	2000893	2003679	ASTD3_r1_vs_Input_q0.0001_peak_350	229	.	4.4447	24.2541	22.9239
TGME49_chrIII	2016240	2017621	ASTD3_r1_vs_Input_q0.0001_peak_351	170	.	3.5751	18.2618	17.0781
TGME49_chrIII	2025399	2028011	ASTD3_r1_vs_Input_q0.0001_peak_352	162	.	3.81935	17.3975	16.228
TGME49_chrIII	2032092	2033304	ASTD3_r1_vs_Input_q0.0001_peak_353	174	.	3.99475	18.6553	17.4472
TGME49_chrIII	2035567	2037348	ASTD3_r1_vs_Input_q0.0001_peak_354	280	.	5.13776	29.5869	28.0165
TGME49_chrIII	2046378	2048324	ASTD3_r1_vs_Input_q0.0001_peak_355	277	.	4.90424	29.3829	27.7874
TGME49_chrIII	2065965	2067105	ASTD3_r1_vs_Input_q0.0001_peak_356	211	.	4.26697	22.4593	21.1683
TGME49_chrIII	2081931	2082513	ASTD3_r1_vs_Input_q0.0001_peak_357	114	.	3.20889	12.4993	11.4303
TGME49_chrIII	2095231	2097454	ASTD3_r1_vs_Input_q0.0001_peak_358	367	.	5.91873	38.5851	36.7431
TGME49_chrIII	2113299	2115239	ASTD3_r1_vs_Input_q0.0001_peak_359	351	.	5.84572	36.8537	35.1272
TGME49_chrIII	2124186	2127034	ASTD3_r1_vs_Input_q0.0001_peak_360	194	.	4.18896	20.6766	19.4418
TGME49_chrIII	2134098	2135961	ASTD3_r1_vs_Input_q0.0001_peak_361	192	.	4.22177	20.5484	19.2813
TGME49_chrIII	2142195	2144119	ASTD3_r1_vs_Input_q0.0001_peak_362	189	.	4.14946	20.2115	18.9573
TGME49_chrIII	2169161	2171275	ASTD3_r1_vs_Input_q0.0001_peak_363	185	.	4.35296	19.8086	18.5614
TGME49_chrIII	2187144	2188675	ASTD3_r1_vs_Input_q0.0001_peak_364	310	.	5.51012	32.6658	31.0414
TGME49_chrIII	2190574	2192188	ASTD3_r1_vs_Input_q0.0001_peak_365	237	.	4.45897	25.0947	23.7067
TGME49_chrIII	2206204	2207554	ASTD3_r1_vs_Input_q0.0001_peak_366	218	.	4.60899	23.1287	21.8001
TGME49_chrIII	2214396	2215796	ASTD3_r1_vs_Input_q0.0001_peak_367	134	.	3.35658	14.5595	13.4457
TGME49_chrIII	2225233	2227006	ASTD3_r1_vs_Input_q0.0001_peak_368	240	.	4.60103	25.412	24.0075
TGME49_chrIII	2234083	2236247	ASTD3_r1_vs_Input_q0.0001_peak_369	330	.	5.49458	34.7194	33.0641
TGME49_chrIII	2278214	2280982	ASTD3_r1_vs_Input_q0.0001_peak_370	281	.	4.88879	29.6645	28.1335
TGME49_chrIII	2291091	2293005	ASTD3_r1_vs_Input_q0.0001_peak_371	228	.	4.52621	24.1974	22.8289
TGME49_chrIII	2367514	2369301	ASTD3_r1_vs_Input_q0.0001_peak_372	249	.	4.45564	26.4066	24.952
TGME49_chrIII	2375735	2376427	ASTD3_r1_vs_Input_q0.0001_peak_373	62	.	2.67679	7.1973	6.22338
TGME49_chrIII	2429887	2430272	ASTD3_r1_vs_Input_q0.0001_peak_374	40	.	2.32426	5.01467	4.08284
TGME49_chrIV	95168	97418	ASTD3_r1_vs_Input_q0.0001_peak_375	185	.	4.14533	19.7869	18.5668
TGME49_chrIV	114068	115063	ASTD3_r1_vs_Input_q0.0001_peak_376	159	.	3.76201	17.0589	15.9024
TGME49_chrIV	132187	133337	ASTD3_r1_vs_Input_q0.0001_peak_377	112	.	3.22655	12.3644	11.2958
TGME49_chrIV	136820	138541	ASTD3_r1_vs_Input_q0.0001_peak_378	176	.	4.04011	18.8743	17.6469
TGME49_chrIV	139607	140219	ASTD3_r1_vs_Input_q0.0001_peak_379	55	.	2.55988	6.49036	5.52962
TGME49_chrIV	147675	148967	ASTD3_r1_vs_Input_q0.0001_peak_380	195	.	4.02971	20.8284	19.5374
TGME49_chrIV	173725	175930	ASTD3_r1_vs_Input_q0.0001_peak_381	339	.	5.82059	35.674	33.9683
TGME49_chrIV	186338	188391	ASTD3_r1_vs_Input_q0.0001_peak_382	215	.	4.35338	22.889	21.5491
TGME49_chrIV	195170	195805	ASTD3_r1_vs_Input_q0.0001_peak_383	119	.	3.24109	13.0284	11.9498
TGME49_chrIV	205865	206824	ASTD3_r1_vs_Input_q0.0001_peak_384	105	.	3.01175	11.5546	10.502
TGME49_chrIV	208914	210527	ASTD3_r1_vs_Input_q0.0001_peak_385	137	.	3.32832	14.8795	13.7566
TGME49_chrIV	213100	214307	ASTD3_r1_vs_Input_q0.0001_peak_386	200	.	4.16575	21.3104	20.048
TGME49_chrIV	233009	233880	ASTD3_r1_vs_Input_q0.0001_peak_387	117	.	3.3495	12.8769	11.7991
TGME49_chrIV	251652	252927	ASTD3_r1_vs_Input_q0.0001_peak_388	196	.	4.31007	20.8947	19.6516
TGME49_chrIV	262502	263779	ASTD3_r1_vs_Input_q0.0001_peak_389	141	.	3.59839	15.2861	14.1626
TGME49_chrIV	283536	285703	ASTD3_r1_vs_Input_q0.0001_peak_390	156	.	3.65132	16.8317	15.673
TGME49_chrIV	310752	314342	ASTD3_r1_vs_Input_q0.0001_peak_391	258	.	4.32316	27.2549	25.8157
TGME49_chrIV	319608	321237	ASTD3_r1_vs_Input_q0.0001_peak_392	242	.	4.66187	25.6183	24.2263
TGME49_chrIV	338036	340152	ASTD3_r1_vs_Input_q0.0001_peak_393	258	.	4.80474	27.2736	25.8535
TGME49_chrIV	345345	347388	ASTD3_r1_vs_Input_q0.0001_peak_394	248	.	4.57051	26.2948	24.878
TGME49_chrIV	364468	366432	ASTD3_r1_vs_Input_q0.0001_peak_395	328	.	5.54528	34.585	32.8921
TGME49_chrIV	392749	394727	ASTD3_r1_vs_Input_q0.0001_peak_396	303	.	5.27103	31.9613	30.3251
TGME49_chrIV	430353	433914	ASTD3_r1_vs_Input_q0.0001_peak_397	375	.	5.50607	39.4809	37.5382
TGME49_chrIV	455472	456984	ASTD3_r1_vs_Input_q0.0001_peak_398	235	.	4.27043	24.9852	23.599
TGME49_chrIV	472858	473602	ASTD3_r1_vs_Input_q0.0001_peak_399	44	.	2.38649	5.4047	4.46477
TGME49_chrIV	478042	479378	ASTD3_r1_vs_Input_q0.0001_peak_400	224	.	4.1997	23.8011	22.4228
TGME49_chrIV	482115	484028	ASTD3_r1_vs_Input_q0.0001_peak_401	230	.	4.15093	24.368	23.0384
TGME49_chrIV	491081	492164	ASTD3_r1_vs_Input_q0.0001_peak_402	120	.	3.26729	13.0967	12.0146
TGME49_chrIV	496584	499160	ASTD3_r1_vs_Input_q0.0001_peak_403	224	.	4.28619	23.8465	22.4895
TGME49_chrIV	522052	524246	ASTD3_r1_vs_Input_q0.0001_peak_404	282	.	4.6905	29.7636	28.2171
TGME49_chrIV	542538	545015	ASTD3_r1_vs_Input_q0.0001_peak_405	209	.	4.15258	22.226	20.9341
TGME49_chrIV	550021	552276	ASTD3_r1_vs_Input_q0.0001_peak_406	218	.	3.94642	23.1939	21.8908
TGME49_chrIV	564175	565093	ASTD3_r1_vs_Input_q0.0001_peak_407	114	.	3.33543	12.5362	11.4642
TGME49_chrIV	567087	568541	ASTD3_r1_vs_Input_q0.0001_peak_408	160	.	3.60798	17.221	16.0546
TGME49_chrIV	575521	577341	ASTD3_r1_vs_Input_q0.0001_peak_409	214	.	4.03363	22.8086	21.4898
TGME49_chrIV	593284	595221	ASTD3_r1_vs_Input_q0.0001_peak_410	275	.	4.9713	29.0086	27.542
TGME49_chrIV	606996	608929	ASTD3_r1_vs_Input_q0.0001_peak_411	219	.	4.48553	23.2773	21.973
TGME49_chrIV	629300	630370	ASTD3_r1_vs_Input_q0.0001_peak_412	183	.	3.99985	19.5446	18.3201
TGME49_chrIV	636972	638627	ASTD3_r1_vs_Input_q0.0001_peak_413	273	.	5.02265	28.9158	27.344
TGME49_chrIV	641258	642888	ASTD3_r1_vs_Input_q0.0001_peak_414	256	.	4.88189	27.1456	25.6598
TGME49_chrIV	656364	658106	ASTD3_r1_vs_Input_q0.0001_peak_415	268	.	4.89547	28.2942	26.8306
TGME49_chrIV	658866	659524	ASTD3_r1_vs_Input_q0.0001_peak_416	50	.	2.40922	5.95939	5.00886
TGME49_chrIV	666346	667836	ASTD3_r1_vs_Input_q0.0001_peak_417	349	.	5.65102	36.8986	34.9914
TGME49_chrIV	676885	677712	ASTD3_r1_vs_Input_q0.0001_peak_418	127	.	3.67758	13.8112	12.7116
TGME49_chrIV	690468	692705	ASTD3_r1_vs_Input_q0.0001_peak_419	252	.	4.73789	26.6652	25.2254
TGME49_chrIV	697790	699086	ASTD3_r1_vs_Input_q0.0001_peak_420	283	.	4.83369	29.8073	28.3049
TGME49_chrIV	715159	717760	ASTD3_r1_vs_Input_q0.0001_peak_421	327	.	5.08902	34.4319	32.7538
TGME49_chrIV	743267	744663	ASTD3_r1_vs_Input_q0.0001_peak_422	188	.	3.92698	20.12	18.8912
TGME49_chrIV	745091	746738	ASTD3_r1_vs_Input_q0.0001_peak_423	393	.	5.82335	41.3958	39.3006
TGME49_chrIV	750531	751545	ASTD3_r1_vs_Input_q0.0001_peak_424	172	.	4.20089	18.4231	17.2347
TGME49_chrIV	758613	760095	ASTD3_r1_vs_Input_q0.0001_peak_425	218	.	4.40107	23.1959	21.8717
TGME49_chrIV	767324	769196	ASTD3_r1_vs_Input_q0.0001_peak_426	239	.	4.77979	25.4303	23.9979
TGME49_chrIV	784097	784762	ASTD3_r1_vs_Input_q0.0001_peak_427	116	.	3.32998	12.7063	11.6328
TGME49_chrIV	793653	795576	ASTD3_r1_vs_Input_q0.0001_peak_428	201	.	4.20061	21.4384	20.1768
TGME49_chrIV	801685	803172	ASTD3_r1_vs_Input_q0.0001_peak_429	226	.	4.80221	24.025	22.6653
TGME49_chrIV	812517	815604	ASTD3_r1_vs_Input_q0.0001_peak_430	283	.	4.71338	29.9209	28.399
TGME49_chrIV	823188	825386	ASTD3_r1_vs_Input_q0.0001_peak_431	178	.	3.80011	19.0988	17.8773
TGME49_chrIV	836814	838396	ASTD3_r1_vs_Input_q0.0001_peak_432	308	.	5.45374	32.5872	30.8958
TGME49_chrIV	863560	865359	ASTD3_r1_vs_Input_q0.0001_peak_433	199	.	4.10254	21.1868	19.9145
TGME49_chrIV	868130	869224	ASTD3_r1_vs_Input_q0.0001_peak_434	153	.	3.82395	16.5287	15.3815
TGME49_chrIV	884878	886535	ASTD3_r1_vs_Input_q0.0001_peak_435	155	.	3.86272	16.7002	15.5431
TGME49_chrIV	901053	902430	ASTD3_r1_vs_Input_q0.0001_peak_436	161	.	3.78663	17.2892	16.128
TGME49_chrIV	911365	911889	ASTD3_r1_vs_Input_q0.0001_peak_437	187	.	3.64782	19.9928	18.7583
TGME49_chrIV	915558	917152	ASTD3_r1_vs_Input_q0.0001_peak_438	276	.	4.59384	29.1123	27.6032
TGME49_chrIV	929965	933248	ASTD3_r1_vs_Input_q0.0001_peak_439	293	.	4.83075	30.9971	29.3755
TGME49_chrIV	953774	956460	ASTD3_r1_vs_Input_q0.0001_peak_440	291	.	5.10149	30.6843	29.1377
TGME49_chrIV	1004143	1005449	ASTD3_r1_vs_Input_q0.0001_peak_441	182	.	3.74766	19.5139	18.2836
TGME49_chrIV	1008345	1008956	ASTD3_r1_vs_Input_q0.0001_peak_442	107	.	3.1305	11.8046	10.7479
TGME49_chrIV	1012803	1014677	ASTD3_r1_vs_Input_q0.0001_peak_443	216	.	4.06161	23.0462	21.657
TGME49_chrIV	1017594	1019594	ASTD3_r1_vs_Input_q0.0001_peak_444	237	.	4.19469	25.1679	23.7805
TGME49_chrIV	1026799	1027191	ASTD3_r1_vs_Input_q0.0001_peak_445	79	.	2.6971	8.99413	7.98777
TGME49_chrIV	1034899	1036301	ASTD3_r1_vs_Input_q0.0001_peak_446	206	.	4.35467	21.9021	20.6412
TGME49_chrIV	1040444	1040770	ASTD3_r1_vs_Input_q0.0001_peak_447	72	.	2.51844	8.27873	7.28522
TGME49_chrIV	1079480	1081370	ASTD3_r1_vs_Input_q0.0001_peak_448	232	.	4.15459	24.6751	23.2992
TGME49_chrIV	1082981	1083367	ASTD3_r1_vs_Input_q0.0001_peak_449	103	.	3.55535	11.3984	10.3498
TGME49_chrIV	1101607	1102836	ASTD3_r1_vs_Input_q0.0001_peak_450	141	.	3.42515	15.2881	14.1625
TGME49_chrIV	1108177	1109416	ASTD3_r1_vs_Input_q0.0001_peak_451	173	.	3.73849	18.5888	17.3831
TGME49_chrIV	1118965	1120258	ASTD3_r1_vs_Input_q0.0001_peak_452	183	.	4.00288	19.5219	18.3127
TGME49_chrIV	1126537	1128595	ASTD3_r1_vs_Input_q0.0001_peak_453	183	.	3.98365	19.5571	18.3271
TGME49_chrIV	1139167	1140702	ASTD3_r1_vs_Input_q0.0001_peak_454	254	.	4.48529	26.8598	25.411
TGME49_chrIV	1145960	1147266	ASTD3_r1_vs_Input_q0.0001_peak_455	237	.	4.45375	25.1703	23.7985
TGME49_chrIV	1163765	1164260	ASTD3_r1_vs_Input_q0.0001_peak_456	39	.	2.16368	4.88911	3.9594
TGME49_chrIV	1167153	1168664	ASTD3_r1_vs_Input_q0.0001_peak_457	172	.	3.65301	18.4544	17.2537
TGME49_chrIV	1171533	1173545	ASTD3_r1_vs_Input_q0.0001_peak_458	158	.	3.46004	16.9763	15.8044
TGME49_chrIV	1178426	1179884	ASTD3_r1_vs_Input_q0.0001_peak_459	235	.	4.65824	24.8741	23.5224
TGME49_chrIV	1190801	1191497	ASTD3_r1_vs_Input_q0.0001_peak_460	41	.	2.23442	5.04636	4.11369
TGME49_chrIV	1198905	1200309	ASTD3_r1_vs_Input_q0.0001_peak_461	184	.	3.86243	19.6612	18.4118
TGME49_chrIV	1208589	1210053	ASTD3_r1_vs_Input_q0.0001_peak_462	180	.	3.89368	19.2444	18.0028
TGME49_chrIV	1216307	1217372	ASTD3_r1_vs_Input_q0.0001_peak_463	135	.	3.37005	14.6167	13.5036
TGME49_chrIV	1220557	1222496	ASTD3_r1_vs_Input_q0.0001_peak_464	307	.	5.11781	32.3921	30.7368
TGME49_chrIV	1230852	1232311	ASTD3_r1_vs_Input_q0.0001_peak_465	187	.	3.97343	19.9323	18.7092
TGME49_chrIV	1259985	1261770	ASTD3_r1_vs_Input_q0.0001_peak_466	86	.	2.92422	9.67857	8.66025
TGME49_chrIV	1274830	1276505	ASTD3_r1_vs_Input_q0.0001_peak_467	242	.	4.85855	25.6165	24.2623
TGME49_chrIV	1283526	1285169	ASTD3_r1_vs_Input_q0.0001_peak_468	175	.	3.93742	18.7055	17.5075
TGME49_chrIV	1299601	1302053	ASTD3_r1_vs_Input_q0.0001_peak_469	118	.	3.23786	12.8996	11.8217
TGME49_chrIV	1318179	1319801	ASTD3_r1_vs_Input_q0.0001_peak_470	217	.	4.25929	23.0582	21.7056
TGME49_chrIV	1335437	1337703	ASTD3_r1_vs_Input_q0.0001_peak_471	291	.	4.58349	30.7198	29.1663
TGME49_chrIV	1343098	1344671	ASTD3_r1_vs_Input_q0.0001_peak_472	184	.	4.14391	19.6558	18.4159
TGME49_chrIV	1347371	1348646	ASTD3_r1_vs_Input_q0.0001_peak_473	293	.	5.08733	30.9267	29.3441
TGME49_chrIV	1351981	1353294	ASTD3_r1_vs_Input_q0.0001_peak_474	194	.	4.19258	20.7357	19.4928
TGME49_chrIV	1370881	1372622	ASTD3_r1_vs_Input_q0.0001_peak_475	228	.	4.22594	24.2561	22.8987
TGME49_chrIV	1373906	1376236	ASTD3_r1_vs_Input_q0.0001_peak_476	242	.	4.34568	25.6492	24.2565
TGME49_chrIV	1387378	1388660	ASTD3_r1_vs_Input_q0.0001_peak_477	102	.	3.01079	11.2869	10.2366
TGME49_chrIV	1403250	1407169	ASTD3_r1_vs_Input_q0.0001_peak_478	209	.	3.91048	22.1979	20.9
TGME49_chrIV	1417470	1419553	ASTD3_r1_vs_Input_q0.0001_peak_479	276	.	4.72747	29.1335	27.6404
TGME49_chrIV	1431734	1433621	ASTD3_r1_vs_Input_q0.0001_peak_480	150	.	3.56153	16.1754	15.0193
TGME49_chrIV	1442887	1444518	ASTD3_r1_vs_Input_q0.0001_peak_481	179	.	4.21377	19.1601	17.951
TGME49_chrIV	1458218	1459688	ASTD3_r1_vs_Input_q0.0001_peak_482	233	.	4.36506	24.708	23.3364
TGME49_chrIV	1472817	1473624	ASTD3_r1_vs_Input_q0.0001_peak_483	120	.	3.09489	13.1361	12.0517
TGME49_chrIV	1486324	1488007	ASTD3_r1_vs_Input_q0.0001_peak_484	131	.	3.35609	14.2432	13.1401
TGME49_chrIV	1500870	1501718	ASTD3_r1_vs_Input_q0.0001_peak_485	229	.	4.47479	24.2785	22.9241
TGME49_chrIV	1515707	1517546	ASTD3_r1_vs_Input_q0.0001_peak_486	192	.	3.69577	20.5307	19.2845
TGME49_chrIV	1518030	1519233	ASTD3_r1_vs_Input_q0.0001_peak_487	206	.	4.02037	21.9416	20.6591
TGME49_chrIV	1520871	1522382	ASTD3_r1_vs_Input_q0.0001_peak_488	188	.	3.80462	20.0349	18.8057
TGME49_chrIV	1525902	1527356	ASTD3_r1_vs_Input_q0.0001_peak_489	250	.	4.55414	26.4264	25.0086
TGME49_chrIV	1554380	1556201	ASTD3_r1_vs_Input_q0.0001_peak_490	86	.	2.87328	9.64008	8.6217
TGME49_chrIV	1578586	1580359	ASTD3_r1_vs_Input_q0.0001_peak_491	174	.	3.85981	18.6192	17.4196
TGME49_chrIV	1582334	1583599	ASTD3_r1_vs_Input_q0.0001_peak_492	195	.	3.75194	20.8246	19.5881
TGME49_chrIV	1596426	1598471	ASTD3_r1_vs_Input_q0.0001_peak_493	462	.	7.07551	48.4998	46.2434
TGME49_chrIV	1622046	1623784	ASTD3_r1_vs_Input_q0.0001_peak_494	250	.	4.94226	26.4981	25.0822
TGME49_chrIV	1625437	1627240	ASTD3_r1_vs_Input_q0.0001_peak_495	114	.	3.21559	12.5141	11.4293
TGME49_chrIV	1632490	1634418	ASTD3_r1_vs_Input_q0.0001_peak_496	160	.	3.54704	17.1781	16.0048
TGME49_chrIV	1641508	1642991	ASTD3_r1_vs_Input_q0.0001_peak_497	180	.	3.96649	19.2024	18.0048
TGME49_chrIV	1654253	1655693	ASTD3_r1_vs_Input_q0.0001_peak_498	232	.	4.38234	24.6674	23.2775
TGME49_chrIV	1656637	1658140	ASTD3_r1_vs_Input_q0.0001_peak_499	130	.	3.09356	14.1722	13.0647
TGME49_chrIV	1667058	1670063	ASTD3_r1_vs_Input_q0.0001_peak_500	287	.	4.63803	30.2688	28.7122
TGME49_chrIV	1691640	1693734	ASTD3_r1_vs_Input_q0.0001_peak_501	265	.	4.73787	28.0154	26.5275
TGME49_chrIV	1695686	1697420	ASTD3_r1_vs_Input_q0.0001_peak_502	202	.	3.98171	21.4729	20.2003
TGME49_chrIV	1708817	1710921	ASTD3_r1_vs_Input_q0.0001_peak_503	177	.	4.2361	18.9679	17.7508
TGME49_chrIV	1734131	1736972	ASTD3_r1_vs_Input_q0.0001_peak_504	278	.	4.95304	29.353	27.8386
TGME49_chrIV	1760819	1762976	ASTD3_r1_vs_Input_q0.0001_peak_505	128	.	3.42508	13.9383	12.8371
TGME49_chrIV	1798732	1799962	ASTD3_r1_vs_Input_q0.0001_peak_506	279	.	4.90751	29.5134	27.9877
TGME49_chrIV	1821670	1823172	ASTD3_r1_vs_Input_q0.0001_peak_507	256	.	4.51499	27.1144	25.6868
TGME49_chrIV	1824426	1825278	ASTD3_r1_vs_Input_q0.0001_peak_508	142	.	3.7574	15.411	14.2844
TGME49_chrIV	1833678	1834933	ASTD3_r1_vs_Input_q0.0001_peak_509	167	.	3.95816	17.9169	16.7279
TGME49_chrIV	1852842	1853543	ASTD3_r1_vs_Input_q0.0001_peak_510	74	.	2.72273	8.40615	7.40997
TGME49_chrIV	1888151	1888956	ASTD3_r1_vs_Input_q0.0001_peak_511	97	.	2.93776	10.776	9.73803
TGME49_chrIV	1891026	1892458	ASTD3_r1_vs_Input_q0.0001_peak_512	205	.	4.05375	21.8671	20.5904
TGME49_chrIV	1897123	1898598	ASTD3_r1_vs_Input_q0.0001_peak_513	244	.	4.62038	25.809	24.4048
TGME49_chrIV	1908562	1910620	ASTD3_r1_vs_Input_q0.0001_peak_514	225	.	4.39639	23.887	22.5304
TGME49_chrIV	1917384	1918386	ASTD3_r1_vs_Input_q0.0001_peak_515	329	.	5.56401	34.7517	32.9708
TGME49_chrIV	1932650	1934058	ASTD3_r1_vs_Input_q0.0001_peak_516	196	.	4.39269	20.9142	19.6746
TGME49_chrIV	1941877	1944170	ASTD3_r1_vs_Input_q0.0001_peak_517	264	.	4.8387	27.8428	26.4019
TGME49_chrIV	1955522	1956680	ASTD3_r1_vs_Input_q0.0001_peak_518	157	.	3.4404	16.918	15.7363
TGME49_chrIV	1961874	1962346	ASTD3_r1_vs_Input_q0.0001_peak_519	37	.	2.20491	4.63968	3.71513
TGME49_chrIV	1969408	1971807	ASTD3_r1_vs_Input_q0.0001_peak_520	302	.	4.82425	31.8867	30.2993
TGME49_chrIV	1996747	1998316	ASTD3_r1_vs_Input_q0.0001_peak_521	318	.	5.09508	33.5893	31.8637
TGME49_chrIV	1999746	2000926	ASTD3_r1_vs_Input_q0.0001_peak_522	147	.	3.49872	15.8794	14.7428
TGME49_chrIV	2021204	2023139	ASTD3_r1_vs_Input_q0.0001_peak_523	258	.	5.14076	27.3222	25.8363
TGME49_chrIV	2033095	2035221	ASTD3_r1_vs_Input_q0.0001_peak_524	159	.	3.63432	17.0733	15.9048
TGME49_chrIV	2037476	2038990	ASTD3_r1_vs_Input_q0.0001_peak_525	177	.	3.91194	18.9324	17.7257
TGME49_chrIV	2046881	2048440	ASTD3_r1_vs_Input_q0.0001_peak_526	224	.	4.30328	23.8206	22.4845
TGME49_chrIV	2059827	2061733	ASTD3_r1_vs_Input_q0.0001_peak_527	276	.	5.02695	29.1189	27.6392
TGME49_chrIV	2065073	2066462	ASTD3_r1_vs_Input_q0.0001_peak_528	351	.	5.66749	36.9963	35.184
TGME49_chrIV	2079887	2081057	ASTD3_r1_vs_Input_q0.0001_peak_529	181	.	4.15202	19.3521	18.1319
TGME49_chrIV	2088669	2090293	ASTD3_r1_vs_Input_q0.0001_peak_530	234	.	4.47611	24.816	23.4221
TGME49_chrIV	2097002	2098019	ASTD3_r1_vs_Input_q0.0001_peak_531	210	.	4.20716	22.3505	21.0579
TGME49_chrIV	2117399	2118683	ASTD3_r1_vs_Input_q0.0001_peak_532	268	.	4.83599	28.3022	26.8411
TGME49_chrIV	2119833	2121160	ASTD3_r1_vs_Input_q0.0001_peak_533	321	.	5.20736	33.8253	32.1191
TGME49_chrIV	2155728	2157552	ASTD3_r1_vs_Input_q0.0001_peak_534	170	.	3.54976	18.2291	17.0333
TGME49_chrIV	2266103	2267656	ASTD3_r1_vs_Input_q0.0001_peak_535	273	.	4.82967	28.904	27.3818
TGME49_chrIV	2279540	2282378	ASTD3_r1_vs_Input_q0.0001_peak_536	215	.	4.26051	22.8562	21.5383
TGME49_chrIV	2323752	2325793	ASTD3_r1_vs_Input_q0.0001_peak_537	244	.	4.88417	25.8417	24.4387
TGME49_chrIV	2338476	2339333	ASTD3_r1_vs_Input_q0.0001_peak_538	65	.	2.50407	7.5553	6.57481
TGME49_chrIV	2346251	2348144	ASTD3_r1_vs_Input_q0.0001_peak_539	235	.	4.01602	24.8754	23.5283
TGME49_chrIV	2353782	2356448	ASTD3_r1_vs_Input_q0.0001_peak_540	276	.	4.67451	29.1341	27.6257
TGME49_chrIV	2378044	2379837	ASTD3_r1_vs_Input_q0.0001_peak_541	202	.	4.19451	21.5491	20.2713
TGME49_chrIV	2386831	2389219	ASTD3_r1_vs_Input_q0.0001_peak_542	262	.	4.82362	27.6904	26.2326
TGME49_chrIV	2394894	2396446	ASTD3_r1_vs_Input_q0.0001_peak_543	201	.	4.13625	21.3904	20.1168
TGME49_chrIV	2430774	2433495	ASTD3_r1_vs_Input_q0.0001_peak_544	231	.	4.64644	24.5011	23.1022
TGME49_chrIV	2452022	2455153	ASTD3_r1_vs_Input_q0.0001_peak_545	248	.	4.26563	26.3475	24.8945
TGME49_chrIV	2457334	2459063	ASTD3_r1_vs_Input_q0.0001_peak_546	230	.	4.29124	24.434	23.0635
TGME49_chrIV	2466618	2467926	ASTD3_r1_vs_Input_q0.0001_peak_547	204	.	4.18404	21.8016	20.4681
TGME49_chrIV	2472148	2473252	ASTD3_r1_vs_Input_q0.0001_peak_548	206	.	4.11821	21.9196	20.6217
TGME49_chrIV	2479102	2481391	ASTD3_r1_vs_Input_q0.0001_peak_549	230	.	4.05659	24.446	23.0828
TGME49_chrIV	2489598	2491169	ASTD3_r1_vs_Input_q0.0001_peak_550	332	.	5.94515	34.911	33.2114
TGME49_chrIV	2511469	2512643	ASTD3_r1_vs_Input_q0.0001_peak_551	126	.	3.70394	13.708	12.6166
TGME49_chrIV	2513889	2514290	ASTD3_r1_vs_Input_q0.0001_peak_552	88	.	2.93388	9.84897	8.82788
TGME49_chrIV	2518979	2519769	ASTD3_r1_vs_Input_q0.0001_peak_553	56	.	2.50026	6.62913	5.66592
TGME49_chrIV	2558582	2559995	ASTD3_r1_vs_Input_q0.0001_peak_554	109	.	3.10683	12.0048	10.9426
TGME49_chrIV	2564247	2565757	ASTD3_r1_vs_Input_q0.0001_peak_555	187	.	4.10269	19.9416	18.7043
TGME49_chrIV	2580033	2580980	ASTD3_r1_vs_Input_q0.0001_peak_556	114	.	3.02448	12.4944	11.4231
TGME49_chrIV	2613432	2614557	ASTD3_r1_vs_Input_q0.0001_peak_557	133	.	3.54099	14.4539	13.3456
TGME49_chrIV	2626196	2627267	ASTD3_r1_vs_Input_q0.0001_peak_558	128	.	3.31041	13.9288	12.832
TGME49_chrIV	2629533	2630683	ASTD3_r1_vs_Input_q0.0001_peak_559	69	.	2.75043	7.93798	6.95151
TGME49_chrIV	2664125	2664696	ASTD3_r1_vs_Input_q0.0001_peak_560	68	.	2.59855	7.84095	6.85507
TGME49_chrIV	2668788	2670226	ASTD3_r1_vs_Input_q0.0001_peak_561	269	.	4.90872	28.378	26.9032
TGME49_chrIX	133854	135083	ASTD3_r1_vs_Input_q0.0001_peak_562	139	.	3.33253	15.0645	13.9326
TGME49_chrIX	182214	183188	ASTD3_r1_vs_Input_q0.0001_peak_563	93	.	2.99586	10.3927	9.36138
TGME49_chrIX	189176	191442	ASTD3_r1_vs_Input_q0.0001_peak_564	197	.	3.95449	20.9909	19.7332
TGME49_chrIX	197372	198543	ASTD3_r1_vs_Input_q0.0001_peak_565	107	.	3.09289	11.8488	10.7912
TGME49_chrIX	203022	203911	ASTD3_r1_vs_Input_q0.0001_peak_566	176	.	3.75877	18.8772	17.6742
TGME49_chrIX	211684	215236	ASTD3_r1_vs_Input_q0.0001_peak_567	150	.	3.55514	16.2412	15.088
TGME49_chrIX	221646	222697	ASTD3_r1_vs_Input_q0.0001_peak_568	180	.	3.75384	19.209	18.0052
TGME49_chrIX	228055	228498	ASTD3_r1_vs_Input_q0.0001_peak_569	120	.	3.62406	13.1749	12.0925
TGME49_chrIX	229036	230246	ASTD3_r1_vs_Input_q0.0001_peak_570	250	.	4.85893	26.5186	25.0594
TGME49_chrIX	247637	249260	ASTD3_r1_vs_Input_q0.0001_peak_571	90	.	2.65444	10.1197	9.09331
TGME49_chrIX	254728	256425	ASTD3_r1_vs_Input_q0.0001_peak_572	197	.	4.32531	21.007	19.76
TGME49_chrIX	279693	281698	ASTD3_r1_vs_Input_q0.0001_peak_573	185	.	3.60057	19.801	18.556
TGME49_chrIX	282551	284156	ASTD3_r1_vs_Input_q0.0001_peak_574	225	.	4.19088	23.8679	22.5161
TGME49_chrIX	303759	305358	ASTD3_r1_vs_Input_q0.0001_peak_575	188	.	4.17143	20.0634	18.8279
TGME49_chrIX	326334	327972	ASTD3_r1_vs_Input_q0.0001_peak_576	190	.	4.12488	20.3277	19.0905
TGME49_chrIX	338637	340110	ASTD3_r1_vs_Input_q0.0001_peak_577	209	.	4.12542	22.2119	20.9293
TGME49_chrIX	345131	346620	ASTD3_r1_vs_Input_q0.0001_peak_578	222	.	4.44549	23.5809	22.2522
TGME49_chrIX	362243	364381	ASTD3_r1_vs_Input_q0.0001_peak_579	200	.	4.2528	21.3204	20.0533
TGME49_chrIX	372731	374539	ASTD3_r1_vs_Input_q0.0001_peak_580	211	.	4.30755	22.4469	21.1692
TGME49_chrIX	382986	384116	ASTD3_r1_vs_Input_q0.0001_peak_581	94	.	3.04288	10.4421	9.40964
TGME49_chrIX	395467	396299	ASTD3_r1_vs_Input_q0.0001_peak_582	132	.	3.28708	14.3955	13.2874
TGME49_chrIX	401982	402504	ASTD3_r1_vs_Input_q0.0001_peak_583	84	.	2.87567	9.43325	8.41919
TGME49_chrIX	405186	406493	ASTD3_r1_vs_Input_q0.0001_peak_584	223	.	4.30773	23.652	22.3109
TGME49_chrIX	408314	411728	ASTD3_r1_vs_Input_q0.0001_peak_585	291	.	4.5742	30.7223	29.1531
TGME49_chrIX	426468	427754	ASTD3_r1_vs_Input_q0.0001_peak_586	179	.	3.83287	19.1377	17.931
TGME49_chrIX	445057	446999	ASTD3_r1_vs_Input_q0.0001_peak_587	172	.	4.01943	18.4853	17.2844
TGME49_chrIX	458962	460482	ASTD3_r1_vs_Input_q0.0001_peak_588	80	.	2.69435	9.05635	8.04996
TGME49_chrIX	461155	461765	ASTD3_r1_vs_Input_q0.0001_peak_589	62	.	2.50311	7.19779	6.22434
TGME49_chrIX	470424	472016	ASTD3_r1_vs_Input_q0.0001_peak_590	89	.	2.79014	10.0123	8.98779
TGME49_chrIX	478281	480096	ASTD3_r1_vs_Input_q0.0001_peak_591	285	.	4.87035	30.1441	28.5976
TGME49_chrIX	507136	507969	ASTD3_r1_vs_Input_q0.0001_peak_592	140	.	3.46671	15.1234	14.0007
TGME49_chrIX	510979	512892	ASTD3_r1_vs_Input_q0.0001_peak_593	163	.	3.72382	17.4876	16.3134
TGME49_chrIX	529749	531320	ASTD3_r1_vs_Input_q0.0001_peak_594	250	.	4.9598	26.4907	25.0489
TGME49_chrIX	533194	534764	ASTD3_r1_vs_Input_q0.0001_peak_595	153	.	3.88515	16.5433	15.3891
TGME49_chrIX	545731	546522	ASTD3_r1_vs_Input_q0.0001_peak_596	77	.	2.57762	8.79245	7.78936
TGME49_chrIX	547991	550785	ASTD3_r1_vs_Input_q0.0001_peak_597	240	.	4.06375	25.5032	24.0804
TGME49_chrIX	568846	570535	ASTD3_r1_vs_Input_q0.0001_peak_598	309	.	5.51646	32.5367	30.9648
TGME49_chrIX	577542	578390	ASTD3_r1_vs_Input_q0.0001_peak_599	200	.	4.04249	21.2994	20.0426
TGME49_chrIX	595666	596762	ASTD3_r1_vs_Input_q0.0001_peak_600	147	.	3.76219	15.9162	14.7624
TGME49_chrIX	600319	601968	ASTD3_r1_vs_Input_q0.0001_peak_601	146	.	3.73962	15.7701	14.6266
TGME49_chrIX	608572	611137	ASTD3_r1_vs_Input_q0.0001_peak_602	208	.	4.06587	22.0923	20.8113
TGME49_chrIX	623014	624222	ASTD3_r1_vs_Input_q0.0001_peak_603	159	.	3.71957	17.1117	15.9395
TGME49_chrIX	635390	636877	ASTD3_r1_vs_Input_q0.0001_peak_604	197	.	4.05205	20.9707	19.7017
TGME49_chrIX	653427	654367	ASTD3_r1_vs_Input_q0.0001_peak_605	171	.	3.79337	18.3701	17.1662
TGME49_chrIX	655690	657352	ASTD3_r1_vs_Input_q0.0001_peak_606	211	.	4.06155	22.5502	21.1926
TGME49_chrIX	666060	667513	ASTD3_r1_vs_Input_q0.0001_peak_607	181	.	3.80861	19.4407	18.1964
TGME49_chrIX	674833	676793	ASTD3_r1_vs_Input_q0.0001_peak_608	168	.	3.82456	18.0782	16.8972
TGME49_chrIX	681182	684093	ASTD3_r1_vs_Input_q0.0001_peak_609	238	.	4.33702	25.2002	23.8377
TGME49_chrIX	695723	696843	ASTD3_r1_vs_Input_q0.0001_peak_610	164	.	3.85326	17.6136	16.4372
TGME49_chrIX	705812	707488	ASTD3_r1_vs_Input_q0.0001_peak_611	220	.	4.23213	23.3603	22.0281
TGME49_chrIX	709368	711241	ASTD3_r1_vs_Input_q0.0001_peak_612	283	.	4.76528	29.8565	28.3307
TGME49_chrIX	736761	738480	ASTD3_r1_vs_Input_q0.0001_peak_613	228	.	4.47128	24.1753	22.8275
TGME49_chrIX	745088	747324	ASTD3_r1_vs_Input_q0.0001_peak_614	308	.	4.89588	32.4445	30.8622
TGME49_chrIX	758019	758519	ASTD3_r1_vs_Input_q0.0001_peak_615	50	.	2.37583	6.04041	5.08862
TGME49_chrIX	767300	767841	ASTD3_r1_vs_Input_q0.0001_peak_616	57	.	2.57287	6.7363	5.77182
TGME49_chrIX	771433	772832	ASTD3_r1_vs_Input_q0.0001_peak_617	208	.	3.84932	22.2355	20.8853
TGME49_chrIX	780089	782284	ASTD3_r1_vs_Input_q0.0001_peak_618	323	.	5.03658	34.1051	32.369
TGME49_chrIX	783896	785345	ASTD3_r1_vs_Input_q0.0001_peak_619	174	.	3.98039	18.6833	17.4853
TGME49_chrIX	787779	789470	ASTD3_r1_vs_Input_q0.0001_peak_620	291	.	4.9648	30.7749	29.1933
TGME49_chrIX	796959	799500	ASTD3_r1_vs_Input_q0.0001_peak_621	240	.	4.19134	25.4641	24.0853
TGME49_chrIX	801561	802420	ASTD3_r1_vs_Input_q0.0001_peak_622	150	.	3.41515	16.2134	15.0691
TGME49_chrIX	816093	817250	ASTD3_r1_vs_Input_q0.0001_peak_623	238	.	4.51059	25.2709	23.8796
TGME49_chrIX	842111	843471	ASTD3_r1_vs_Input_q0.0001_peak_624	296	.	5.37834	31.1941	29.6271
TGME49_chrIX	849619	851452	ASTD3_r1_vs_Input_q0.0001_peak_625	302	.	4.99856	31.8671	30.2737
TGME49_chrIX	864122	865135	ASTD3_r1_vs_Input_q0.0001_peak_626	146	.	3.43545	15.8274	14.6897
TGME49_chrIX	870213	871977	ASTD3_r1_vs_Input_q0.0001_peak_627	212	.	3.9181	22.5314	21.2105
TGME49_chrIX	873129	874302	ASTD3_r1_vs_Input_q0.0001_peak_628	208	.	4.22693	22.0931	20.8155
TGME49_chrIX	888268	890919	ASTD3_r1_vs_Input_q0.0001_peak_629	305	.	4.88025	32.1142	30.5419
TGME49_chrIX	896455	899131	ASTD3_r1_vs_Input_q0.0001_peak_630	242	.	4.12963	25.6036	24.2022
TGME49_chrIX	907352	908302	ASTD3_r1_vs_Input_q0.0001_peak_631	128	.	3.13022	13.9433	12.848
TGME49_chrIX	910517	912043	ASTD3_r1_vs_Input_q0.0001_peak_632	209	.	3.89231	22.2473	20.9653
TGME49_chrIX	914902	915694	ASTD3_r1_vs_Input_q0.0001_peak_633	135	.	3.46212	14.635	13.5253
TGME49_chrIX	925546	926962	ASTD3_r1_vs_Input_q0.0001_peak_634	175	.	3.60448	18.7387	17.5197
TGME49_chrIX	931779	932865	ASTD3_r1_vs_Input_q0.0001_peak_635	211	.	4.36113	22.4288	21.1406
TGME49_chrIX	950748	953805	ASTD3_r1_vs_Input_q0.0001_peak_636	245	.	4.40098	25.9114	24.5265
TGME49_chrIX	958267	959609	ASTD3_r1_vs_Input_q0.0001_peak_637	193	.	4.28333	20.614	19.3495
TGME49_chrIX	978751	979208	ASTD3_r1_vs_Input_q0.0001_peak_638	95	.	3.07786	10.6272	9.59193
TGME49_chrIX	981350	982694	ASTD3_r1_vs_Input_q0.0001_peak_639	189	.	3.93154	20.157	18.9153
TGME49_chrIX	999331	1000142	ASTD3_r1_vs_Input_q0.0001_peak_640	145	.	3.6234	15.6523	14.5164
TGME49_chrIX	1017940	1019909	ASTD3_r1_vs_Input_q0.0001_peak_641	167	.	3.66013	17.8903	16.7112
TGME49_chrIX	1049257	1050969	ASTD3_r1_vs_Input_q0.0001_peak_642	133	.	3.42056	14.4992	13.3929
TGME49_chrIX	1062149	1063950	ASTD3_r1_vs_Input_q0.0001_peak_643	237	.	4.34513	25.1182	23.7452
TGME49_chrIX	1073165	1074092	ASTD3_r1_vs_Input_q0.0001_peak_644	173	.	3.9247	18.4918	17.3076
TGME49_chrIX	1108803	1110425	ASTD3_r1_vs_Input_q0.0001_peak_645	130	.	3.36133	14.1816	13.0661
TGME49_chrIX	1113720	1115387	ASTD3_r1_vs_Input_q0.0001_peak_646	129	.	3.13029	14.1032	12.9941
TGME49_chrIX	1117517	1118318	ASTD3_r1_vs_Input_q0.0001_peak_647	77	.	2.79623	8.71497	7.7134
TGME49_chrIX	1122184	1123975	ASTD3_r1_vs_Input_q0.0001_peak_648	238	.	4.64551	25.1858	23.8079
TGME49_chrIX	1154434	1156380	ASTD3_r1_vs_Input_q0.0001_peak_649	184	.	3.93201	19.6817	18.4487
TGME49_chrIX	1175100	1175991	ASTD3_r1_vs_Input_q0.0001_peak_650	233	.	4.93084	24.7598	23.3703
TGME49_chrIX	1180435	1181711	ASTD3_r1_vs_Input_q0.0001_peak_651	130	.	3.53684	14.1521	13.0522
TGME49_chrIX	1184246	1185318	ASTD3_r1_vs_Input_q0.0001_peak_652	125	.	3.15117	13.6609	12.5634
TGME49_chrIX	1194129	1197300	ASTD3_r1_vs_Input_q0.0001_peak_653	204	.	4.00872	21.7862	20.4494
TGME49_chrIX	1202683	1203809	ASTD3_r1_vs_Input_q0.0001_peak_654	214	.	4.49769	22.7924	21.4973
TGME49_chrIX	1223119	1225789	ASTD3_r1_vs_Input_q0.0001_peak_655	184	.	4.02623	19.6722	18.447
TGME49_chrIX	1235095	1236341	ASTD3_r1_vs_Input_q0.0001_peak_656	128	.	3.4104	13.9043	12.8079
TGME49_chrIX	1237925	1239531	ASTD3_r1_vs_Input_q0.0001_peak_657	194	.	4.23882	20.6757	19.4307
TGME49_chrIX	1262163	1263493	ASTD3_r1_vs_Input_q0.0001_peak_658	245	.	4.44104	25.9633	24.535
TGME49_chrIX	1278006	1279514	ASTD3_r1_vs_Input_q0.0001_peak_659	229	.	4.24518	24.3476	22.9589
TGME49_chrIX	1291754	1294018	ASTD3_r1_vs_Input_q0.0001_peak_660	187	.	3.94164	19.9481	18.704
TGME49_chrIX	1305945	1306930	ASTD3_r1_vs_Input_q0.0001_peak_661	119	.	3.04763	13.0665	11.9871
TGME49_chrIX	1311839	1313254	ASTD3_r1_vs_Input_q0.0001_peak_662	96	.	2.7945	10.6391	9.60405
TGME49_chrIX	1314420	1316078	ASTD3_r1_vs_Input_q0.0001_peak_663	193	.	3.79416	20.5599	19.3126
TGME49_chrIX	1319250	1320855	ASTD3_r1_vs_Input_q0.0001_peak_664	189	.	3.59657	20.2442	18.9943
TGME49_chrIX	1326768	1329481	ASTD3_r1_vs_Input_q0.0001_peak_665	194	.	3.75183	20.7503	19.4568
TGME49_chrIX	1348061	1350596	ASTD3_r1_vs_Input_q0.0001_peak_666	300	.	5.16588	31.7422	30.0897
TGME49_chrIX	1389366	1390635	ASTD3_r1_vs_Input_q0.0001_peak_667	129	.	3.44352	14.0648	12.9645
TGME49_chrIX	1396632	1398512	ASTD3_r1_vs_Input_q0.0001_peak_668	292	.	5.08437	30.8121	29.2482
TGME49_chrIX	1403771	1405980	ASTD3_r1_vs_Input_q0.0001_peak_669	284	.	5.22053	29.9771	28.4202
TGME49_chrIX	1416965	1418498	ASTD3_r1_vs_Input_q0.0001_peak_670	262	.	4.85879	27.6239	26.2023
TGME49_chrIX	1434279	1435362	ASTD3_r1_vs_Input_q0.0001_peak_671	163	.	3.75314	17.4808	16.3078
TGME49_chrIX	1441125	1443332	ASTD3_r1_vs_Input_q0.0001_peak_672	290	.	4.79911	30.6763	29.082
TGME49_chrIX	1448146	1450382	ASTD3_r1_vs_Input_q0.0001_peak_673	216	.	4.11204	22.9396	21.6191
TGME49_chrIX	1453074	1454190	ASTD3_r1_vs_Input_q0.0001_peak_674	123	.	3.41201	13.4228	12.3351
TGME49_chrIX	1479965	1481733	ASTD3_r1_vs_Input_q0.0001_peak_675	269	.	4.73969	28.4245	26.9641
TGME49_chrIX	1483141	1483899	ASTD3_r1_vs_Input_q0.0001_peak_676	162	.	4.00401	17.4515	16.274
TGME49_chrIX	1500582	1502337	ASTD3_r1_vs_Input_q0.0001_peak_677	265	.	4.44166	27.954	26.5017
TGME49_chrIX	1502794	1504693	ASTD3_r1_vs_Input_q0.0001_peak_678	298	.	4.57883	31.5055	29.8685
TGME49_chrIX	1514810	1516716	ASTD3_r1_vs_Input_q0.0001_peak_679	266	.	4.59112	28.0504	26.6083
TGME49_chrIX	1529592	1529858	ASTD3_r1_vs_Input_q0.0001_peak_680	76	.	3.28144	8.62364	7.62404
TGME49_chrIX	1530403	1532067	ASTD3_r1_vs_Input_q0.0001_peak_681	274	.	4.89094	28.9654	27.4602
TGME49_chrIX	1539469	1541205	ASTD3_r1_vs_Input_q0.0001_peak_682	344	.	5.48815	36.354	34.4829
TGME49_chrIX	1548015	1549552	ASTD3_r1_vs_Input_q0.0001_peak_683	199	.	3.92957	21.2304	19.9569
TGME49_chrIX	1551338	1552675	ASTD3_r1_vs_Input_q0.0001_peak_684	123	.	3.27653	13.4865	12.3969
TGME49_chrIX	1563691	1565366	ASTD3_r1_vs_Input_q0.0001_peak_685	252	.	4.42471	26.6549	25.2424
TGME49_chrIX	1571838	1573296	ASTD3_r1_vs_Input_q0.0001_peak_686	350	.	5.37833	36.8016	35.049
TGME49_chrIX	1580508	1582074	ASTD3_r1_vs_Input_q0.0001_peak_687	212	.	4.14077	22.5221	21.238
TGME49_chrIX	1583217	1584259	ASTD3_r1_vs_Input_q0.0001_peak_688	60	.	2.45804	6.97193	6.00222
TGME49_chrIX	1593482	1594738	ASTD3_r1_vs_Input_q0.0001_peak_689	285	.	5.17021	30.1171	28.5859
TGME49_chrIX	1603219	1604226	ASTD3_r1_vs_Input_q0.0001_peak_690	196	.	3.87583	20.9435	19.6902
TGME49_chrIX	1607038	1607920	ASTD3_r1_vs_Input_q0.0001_peak_691	148	.	3.59747	15.9795	14.8461
TGME49_chrIX	1613958	1615681	ASTD3_r1_vs_Input_q0.0001_peak_692	279	.	4.44508	29.4798	27.9529
TGME49_chrIX	1621662	1622996	ASTD3_r1_vs_Input_q0.0001_peak_693	236	.	4.37396	25.0475	23.6889
TGME49_chrIX	1635548	1636708	ASTD3_r1_vs_Input_q0.0001_peak_694	153	.	3.55524	16.4903	15.3423
TGME49_chrIX	1642022	1643814	ASTD3_r1_vs_Input_q0.0001_peak_695	285	.	4.66492	30.0289	28.5202
TGME49_chrIX	1644995	1646552	ASTD3_r1_vs_Input_q0.0001_peak_696	262	.	4.49942	27.666	26.2357
TGME49_chrIX	1658190	1659786	ASTD3_r1_vs_Input_q0.0001_peak_697	291	.	4.75538	30.6996	29.1358
TGME49_chrIX	1672570	1674132	ASTD3_r1_vs_Input_q0.0001_peak_698	258	.	4.58977	27.2613	25.8592
TGME49_chrIX	1688697	1690744	ASTD3_r1_vs_Input_q0.0001_peak_699	149	.	3.63658	16.0684	14.9196
TGME49_chrIX	1707219	1708106	ASTD3_r1_vs_Input_q0.0001_peak_700	144	.	3.42377	15.5945	14.4668
TGME49_chrIX	1710261	1712160	ASTD3_r1_vs_Input_q0.0001_peak_701	258	.	4.89926	27.2466	25.8402
TGME49_chrIX	1730470	1731622	ASTD3_r1_vs_Input_q0.0001_peak_702	249	.	4.59049	26.3336	24.9324
TGME49_chrIX	1733509	1734818	ASTD3_r1_vs_Input_q0.0001_peak_703	149	.	3.86099	16.1113	14.9645
TGME49_chrIX	1745427	1746631	ASTD3_r1_vs_Input_q0.0001_peak_704	192	.	4.34067	20.4435	19.2091
TGME49_chrIX	1750487	1751163	ASTD3_r1_vs_Input_q0.0001_peak_705	62	.	2.59562	7.25953	6.28465
TGME49_chrIX	1760320	1761312	ASTD3_r1_vs_Input_q0.0001_peak_706	144	.	3.46651	15.6209	14.4919
TGME49_chrIX	1792795	1793973	ASTD3_r1_vs_Input_q0.0001_peak_707	118	.	3.20759	12.8901	11.8136
TGME49_chrIX	1804810	1807137	ASTD3_r1_vs_Input_q0.0001_peak_708	181	.	4.15284	19.3943	18.183
TGME49_chrIX	1825009	1825898	ASTD3_r1_vs_Input_q0.0001_peak_709	202	.	4.25503	21.5757	20.2937
TGME49_chrIX	1831788	1833328	ASTD3_r1_vs_Input_q0.0001_peak_710	239	.	4.64005	25.282	23.904
TGME49_chrIX	1848529	1849378	ASTD3_r1_vs_Input_q0.0001_peak_711	149	.	3.47781	16.1362	14.9948
TGME49_chrIX	1851037	1852275	ASTD3_r1_vs_Input_q0.0001_peak_712	156	.	3.75102	16.831	15.669
TGME49_chrIX	1861100	1862373	ASTD3_r1_vs_Input_q0.0001_peak_713	191	.	4.02813	20.4436	19.1637
TGME49_chrIX	1865765	1866809	ASTD3_r1_vs_Input_q0.0001_peak_714	196	.	4.23089	20.8367	19.601
TGME49_chrIX	1872989	1875195	ASTD3_r1_vs_Input_q0.0001_peak_715	265	.	4.62138	28.037	26.5575
TGME49_chrIX	1885924	1887735	ASTD3_r1_vs_Input_q0.0001_peak_716	241	.	4.78236	25.5508	24.1274
TGME49_chrIX	1894223	1896169	ASTD3_r1_vs_Input_q0.0001_peak_717	155	.	3.65376	16.696	15.5373
TGME49_chrIX	1913373	1914922	ASTD3_r1_vs_Input_q0.0001_peak_718	262	.	4.79598	27.6544	26.2038
TGME49_chrIX	1926106	1927797	ASTD3_r1_vs_Input_q0.0001_peak_719	329	.	5.87946	34.6787	32.9581
TGME49_chrIX	1937296	1938310	ASTD3_r1_vs_Input_q0.0001_peak_720	166	.	3.6725	17.8438	16.6586
TGME49_chrIX	1940969	1943677	ASTD3_r1_vs_Input_q0.0001_peak_721	295	.	4.89966	31.1032	29.5111
TGME49_chrIX	1961296	1963246	ASTD3_r1_vs_Input_q0.0001_peak_722	213	.	4.69027	22.6884	21.3942
TGME49_chrIX	1982648	1984177	ASTD3_r1_vs_Input_q0.0001_peak_723	304	.	5.51059	32.0583	30.4631
TGME49_chrIX	2005146	2006459	ASTD3_r1_vs_Input_q0.0001_peak_724	219	.	4.28059	23.2818	21.9574
TGME49_chrIX	2009834	2011280	ASTD3_r1_vs_Input_q0.0001_peak_725	206	.	3.99528	22.025	20.697
TGME49_chrIX	2035210	2037416	ASTD3_r1_vs_Input_q0.0001_peak_726	232	.	4.69698	24.5707	23.2002
TGME49_chrIX	2041882	2043245	ASTD3_r1_vs_Input_q0.0001_peak_727	144	.	3.50142	15.5882	14.4579
TGME49_chrIX	2071209	2072177	ASTD3_r1_vs_Input_q0.0001_peak_728	210	.	4.01664	22.2917	21.0049
TGME49_chrIX	2073664	2075055	ASTD3_r1_vs_Input_q0.0001_peak_729	166	.	3.64477	17.8189	16.6402
TGME49_chrIX	2082851	2084492	ASTD3_r1_vs_Input_q0.0001_peak_730	266	.	4.74246	28.1617	26.6849
TGME49_chrIX	2087226	2088673	ASTD3_r1_vs_Input_q0.0001_peak_731	188	.	4.03691	20.1444	18.8895
TGME49_chrIX	2094955	2097313	ASTD3_r1_vs_Input_q0.0001_peak_732	258	.	4.8898	27.291	25.8312
TGME49_chrIX	2111952	2113921	ASTD3_r1_vs_Input_q0.0001_peak_733	348	.	5.56782	36.5818	34.8228
TGME49_chrIX	2115463	2116918	ASTD3_r1_vs_Input_q0.0001_peak_734	183	.	4.26266	19.5912	18.3804
TGME49_chrIX	2134858	2135239	ASTD3_r1_vs_Input_q0.0001_peak_735	39	.	2.21266	4.87484	3.94551
TGME49_chrIX	2145092	2145975	ASTD3_r1_vs_Input_q0.0001_peak_736	128	.	3.40866	13.9182	12.8184
TGME49_chrIX	2158565	2160034	ASTD3_r1_vs_Input_q0.0001_peak_737	341	.	4.95611	35.8207	34.1142
TGME49_chrIX	2160622	2161059	ASTD3_r1_vs_Input_q0.0001_peak_738	57	.	2.27581	6.73666	5.77174
TGME49_chrIX	2177670	2179661	ASTD3_r1_vs_Input_q0.0001_peak_739	281	.	4.55646	29.7432	28.137
TGME49_chrIX	2181848	2182906	ASTD3_r1_vs_Input_q0.0001_peak_740	298	.	4.83981	31.4262	29.8853
TGME49_chrIX	2199360	2200890	ASTD3_r1_vs_Input_q0.0001_peak_741	80	.	2.76301	9.04097	8.03362
TGME49_chrIX	2205741	2207601	ASTD3_r1_vs_Input_q0.0001_peak_742	254	.	4.8557	26.8597	25.4452
TGME49_chrIX	2217929	2219271	ASTD3_r1_vs_Input_q0.0001_peak_743	226	.	4.43521	23.9311	22.6004
TGME49_chrIX	2241927	2243312	ASTD3_r1_vs_Input_q0.0001_peak_744	215	.	4.34608	22.8189	21.5019
TGME49_chrIX	2245195	2246731	ASTD3_r1_vs_Input_q0.0001_peak_745	152	.	3.57778	16.43	15.266
TGME49_chrIX	2266519	2267819	ASTD3_r1_vs_Input_q0.0001_peak_746	224	.	4.47997	23.8033	22.4568
TGME49_chrIX	2287044	2288880	ASTD3_r1_vs_Input_q0.0001_peak_747	210	.	3.8936	22.4073	21.0912
TGME49_chrIX	2290610	2292923	ASTD3_r1_vs_Input_q0.0001_peak_748	267	.	4.4099	28.3288	26.7246
TGME49_chrIX	2305083	2305908	ASTD3_r1_vs_Input_q0.0001_peak_749	117	.	3.07511	12.869	11.793
TGME49_chrIX	2308141	2309908	ASTD3_r1_vs_Input_q0.0001_peak_750	197	.	3.96677	21.0552	19.7819
TGME49_chrIX	2322371	2324863	ASTD3_r1_vs_Input_q0.0001_peak_751	305	.	5.62704	32.1201	30.5385
TGME49_chrIX	2354543	2356034	ASTD3_r1_vs_Input_q0.0001_peak_752	187	.	4.26729	19.9994	18.7752
TGME49_chrIX	2379904	2381443	ASTD3_r1_vs_Input_q0.0001_peak_753	319	.	5.40775	33.6198	31.9406
TGME49_chrIX	2382704	2383883	ASTD3_r1_vs_Input_q0.0001_peak_754	164	.	3.86355	17.6674	16.4924
TGME49_chrIX	2404428	2406617	ASTD3_r1_vs_Input_q0.0001_peak_755	250	.	4.71228	26.4936	25.0352
TGME49_chrIX	2410317	2411275	ASTD3_r1_vs_Input_q0.0001_peak_756	165	.	3.94554	17.7072	16.5291
TGME49_chrIX	2412887	2414380	ASTD3_r1_vs_Input_q0.0001_peak_757	203	.	4.14653	21.5904	20.3238
TGME49_chrIX	2421735	2422980	ASTD3_r1_vs_Input_q0.0001_peak_758	204	.	4.0703	21.705	20.4034
TGME49_chrIX	2432507	2434488	ASTD3_r1_vs_Input_q0.0001_peak_759	277	.	5.0653	29.2137	27.7209
TGME49_chrIX	2440963	2442165	ASTD3_r1_vs_Input_q0.0001_peak_760	205	.	4.15699	21.8397	20.5147
TGME49_chrIX	2445102	2446654	ASTD3_r1_vs_Input_q0.0001_peak_761	147	.	3.52594	15.8861	14.747
TGME49_chrIX	2455695	2456962	ASTD3_r1_vs_Input_q0.0001_peak_762	197	.	4.20187	21.0006	19.7504
TGME49_chrIX	2469330	2470929	ASTD3_r1_vs_Input_q0.0001_peak_763	451	.	6.59966	47.5384	45.1144
TGME49_chrIX	2472446	2474554	ASTD3_r1_vs_Input_q0.0001_peak_764	260	.	4.46028	27.4829	26.0014
TGME49_chrIX	2482095	2485234	ASTD3_r1_vs_Input_q0.0001_peak_765	258	.	4.41937	27.3145	25.8535
TGME49_chrIX	2492662	2493959	ASTD3_r1_vs_Input_q0.0001_peak_766	236	.	4.78172	25.0081	23.6631
TGME49_chrIX	2506531	2508232	ASTD3_r1_vs_Input_q0.0001_peak_767	284	.	5.60587	30.0114	28.4402
TGME49_chrIX	2520758	2522295	ASTD3_r1_vs_Input_q0.0001_peak_768	162	.	3.67885	17.4391	16.2403
TGME49_chrIX	2546103	2547709	ASTD3_r1_vs_Input_q0.0001_peak_769	173	.	3.65149	18.5959	17.3865
TGME49_chrIX	2555302	2556997	ASTD3_r1_vs_Input_q0.0001_peak_770	251	.	4.97237	26.6241	25.1738
TGME49_chrIX	2584639	2586359	ASTD3_r1_vs_Input_q0.0001_peak_771	230	.	4.60202	24.3925	23.0369
TGME49_chrIX	2593348	2594807	ASTD3_r1_vs_Input_q0.0001_peak_772	136	.	3.48049	14.7373	13.6197
TGME49_chrIX	2597740	2599194	ASTD3_r1_vs_Input_q0.0001_peak_773	188	.	4.00984	20.0794	18.8321
TGME49_chrIX	2605277	2606987	ASTD3_r1_vs_Input_q0.0001_peak_774	195	.	3.97532	20.7922	19.5147
TGME49_chrIX	2613531	2615477	ASTD3_r1_vs_Input_q0.0001_peak_775	214	.	4.19784	22.7632	21.4697
TGME49_chrIX	2621497	2622294	ASTD3_r1_vs_Input_q0.0001_peak_776	112	.	3.27483	12.3591	11.2924
TGME49_chrIX	2624838	2626528	ASTD3_r1_vs_Input_q0.0001_peak_777	215	.	4.30795	22.8431	21.5425
TGME49_chrIX	2631641	2632897	ASTD3_r1_vs_Input_q0.0001_peak_778	116	.	3.11741	12.7032	11.6274
TGME49_chrIX	2635032	2636164	ASTD3_r1_vs_Input_q0.0001_peak_779	165	.	3.91872	17.7676	16.5912
TGME49_chrIX	2642632	2645206	ASTD3_r1_vs_Input_q0.0001_peak_780	253	.	4.42494	26.8297	25.3985
TGME49_chrIX	2651214	2652492	ASTD3_r1_vs_Input_q0.0001_peak_781	144	.	3.34116	15.5928	14.4607
TGME49_chrIX	2657456	2660225	ASTD3_r1_vs_Input_q0.0001_peak_782	222	.	3.72821	23.6423	22.2876
TGME49_chrIX	2665215	2667155	ASTD3_r1_vs_Input_q0.0001_peak_783	212	.	4.26198	22.625	21.2934
TGME49_chrIX	2672773	2675105	ASTD3_r1_vs_Input_q0.0001_peak_784	172	.	3.79984	18.4749	17.2769
TGME49_chrIX	2682434	2683937	ASTD3_r1_vs_Input_q0.0001_peak_785	200	.	4.33593	21.2904	20.0342
TGME49_chrIX	2705941	2707376	ASTD3_r1_vs_Input_q0.0001_peak_786	183	.	3.90146	19.5794	18.3594
TGME49_chrIX	2709927	2712488	ASTD3_r1_vs_Input_q0.0001_peak_787	202	.	3.88703	21.4824	20.2042
TGME49_chrIX	2721492	2723016	ASTD3_r1_vs_Input_q0.0001_peak_788	276	.	4.72098	29.1992	27.6902
TGME49_chrIX	2724168	2725309	ASTD3_r1_vs_Input_q0.0001_peak_789	240	.	4.06883	25.4074	24.0236
TGME49_chrIX	2740827	2743109	ASTD3_r1_vs_Input_q0.0001_peak_790	215	.	3.92887	22.8045	21.5089
TGME49_chrIX	2748862	2750821	ASTD3_r1_vs_Input_q0.0001_peak_791	189	.	3.73321	20.1583	18.9219
TGME49_chrIX	2753247	2754885	ASTD3_r1_vs_Input_q0.0001_peak_792	290	.	4.70261	30.5945	29.0591
TGME49_chrIX	2763752	2765829	ASTD3_r1_vs_Input_q0.0001_peak_793	178	.	3.73265	19.0775	17.8601
TGME49_chrIX	2773861	2775313	ASTD3_r1_vs_Input_q0.0001_peak_794	182	.	3.94399	19.4571	18.2496
TGME49_chrIX	2784676	2787680	ASTD3_r1_vs_Input_q0.0001_peak_795	270	.	4.9738	28.6252	27.0921
TGME49_chrIX	2800453	2802767	ASTD3_r1_vs_Input_q0.0001_peak_796	263	.	4.85538	27.7995	26.3369
TGME49_chrIX	2815256	2816978	ASTD3_r1_vs_Input_q0.0001_peak_797	206	.	4.32621	21.9239	20.648
TGME49_chrIX	2818792	2820412	ASTD3_r1_vs_Input_q0.0001_peak_798	238	.	4.72063	25.2299	23.8434
TGME49_chrIX	2835967	2837268	ASTD3_r1_vs_Input_q0.0001_peak_799	173	.	4.01198	18.5917	17.392
TGME49_chrIX	2869526	2872337	ASTD3_r1_vs_Input_q0.0001_peak_800	127	.	3.23597	13.8978	12.7988
TGME49_chrIX	2899170	2900380	ASTD3_r1_vs_Input_q0.0001_peak_801	172	.	3.82123	18.4536	17.2567
TGME49_chrIX	2908096	2909744	ASTD3_r1_vs_Input_q0.0001_peak_802	129	.	3.42135	14.0873	12.987
TGME49_chrIX	2956997	2957706	ASTD3_r1_vs_Input_q0.0001_peak_803	87	.	2.92795	9.81855	8.79777
TGME49_chrIX	2972398	2973677	ASTD3_r1_vs_Input_q0.0001_peak_804	161	.	3.79095	17.2774	16.1064
TGME49_chrIX	2983276	2984537	ASTD3_r1_vs_Input_q0.0001_peak_805	194	.	3.96993	20.6663	19.4215
TGME49_chrIX	3000292	3002648	ASTD3_r1_vs_Input_q0.0001_peak_806	188	.	4.14869	20.0738	18.8393
TGME49_chrIX	3019401	3021423	ASTD3_r1_vs_Input_q0.0001_peak_807	185	.	3.95558	19.7638	18.5438
TGME49_chrIX	3031510	3032880	ASTD3_r1_vs_Input_q0.0001_peak_808	208	.	4.32087	22.2003	20.8992
TGME49_chrIX	3035219	3035750	ASTD3_r1_vs_Input_q0.0001_peak_809	62	.	2.53325	7.2005	6.22598
TGME49_chrIX	3048321	3049668	ASTD3_r1_vs_Input_q0.0001_peak_810	151	.	3.65727	16.3284	15.1827
TGME49_chrIX	3065648	3067519	ASTD3_r1_vs_Input_q0.0001_peak_811	218	.	4.65073	23.1062	21.8141
TGME49_chrIX	3083059	3084647	ASTD3_r1_vs_Input_q0.0001_peak_812	129	.	3.46908	14.0982	12.9995
TGME49_chrIX	3101599	3103088	ASTD3_r1_vs_Input_q0.0001_peak_813	169	.	3.80951	18.1375	16.9527
TGME49_chrIX	3113026	3114129	ASTD3_r1_vs_Input_q0.0001_peak_814	220	.	4.27286	23.4253	22.0976
TGME49_chrIX	3152748	3154690	ASTD3_r1_vs_Input_q0.0001_peak_815	220	.	4.15774	23.4209	22.0572
TGME49_chrIX	3157556	3159070	ASTD3_r1_vs_Input_q0.0001_peak_816	242	.	4.82725	25.6099	24.2298
TGME49_chrIX	3175653	3177007	ASTD3_r1_vs_Input_q0.0001_peak_817	219	.	4.55483	23.2951	21.9538
TGME49_chrIX	3182549	3184543	ASTD3_r1_vs_Input_q0.0001_peak_818	256	.	4.57429	27.1386	25.6951
TGME49_chrIX	3194326	3196222	ASTD3_r1_vs_Input_q0.0001_peak_819	278	.	4.76482	29.3534	27.8013
TGME49_chrIX	3212582	3213764	ASTD3_r1_vs_Input_q0.0001_peak_820	174	.	3.79797	18.6811	17.474
TGME49_chrIX	3216679	3217636	ASTD3_r1_vs_Input_q0.0001_peak_821	143	.	3.60701	15.5302	14.3981
TGME49_chrIX	3235391	3236261	ASTD3_r1_vs_Input_q0.0001_peak_822	127	.	3.30135	13.8832	12.7829
TGME49_chrIX	3238802	3240557	ASTD3_r1_vs_Input_q0.0001_peak_823	78	.	2.6183	8.82372	7.8208
TGME49_chrIX	3242764	3244609	ASTD3_r1_vs_Input_q0.0001_peak_824	249	.	4.34784	26.3476	24.9105
TGME49_chrIX	3253027	3255094	ASTD3_r1_vs_Input_q0.0001_peak_825	226	.	4.39889	24.0443	22.6654
TGME49_chrIX	3262434	3263848	ASTD3_r1_vs_Input_q0.0001_peak_826	199	.	4.25601	21.2426	19.9877
TGME49_chrIX	3284629	3286085	ASTD3_r1_vs_Input_q0.0001_peak_827	238	.	4.46333	25.1681	23.8182
TGME49_chrIX	3288930	3290459	ASTD3_r1_vs_Input_q0.0001_peak_828	286	.	4.61922	30.2244	28.6498
TGME49_chrIX	3291213	3292634	ASTD3_r1_vs_Input_q0.0001_peak_829	290	.	4.63058	30.5826	29.0269
TGME49_chrIX	3301873	3304155	ASTD3_r1_vs_Input_q0.0001_peak_830	332	.	5.59048	34.967	33.2844
TGME49_chrIX	3308732	3310631	ASTD3_r1_vs_Input_q0.0001_peak_831	304	.	5.08546	32.0329	30.4332
TGME49_chrIX	3337724	3338522	ASTD3_r1_vs_Input_q0.0001_peak_832	106	.	3.19459	11.7034	10.6482
TGME49_chrIX	3341023	3343226	ASTD3_r1_vs_Input_q0.0001_peak_833	218	.	4.08568	23.2177	21.8463
TGME49_chrIX	3345962	3346897	ASTD3_r1_vs_Input_q0.0001_peak_834	202	.	4.00929	21.5631	20.2689
TGME49_chrIX	3355781	3358367	ASTD3_r1_vs_Input_q0.0001_peak_835	252	.	4.32352	26.7146	25.2997
TGME49_chrIX	3364071	3366239	ASTD3_r1_vs_Input_q0.0001_peak_836	247	.	4.52098	26.1653	24.7697
TGME49_chrIX	3369892	3370703	ASTD3_r1_vs_Input_q0.0001_peak_837	177	.	4.06212	18.9201	17.7105
TGME49_chrIX	3376692	3378432	ASTD3_r1_vs_Input_q0.0001_peak_838	263	.	4.31472	27.8541	26.302
TGME49_chrIX	3381573	3384142	ASTD3_r1_vs_Input_q0.0001_peak_839	158	.	3.36588	17.0291	15.8559
TGME49_chrIX	3387748	3390530	ASTD3_r1_vs_Input_q0.0001_peak_840	168	.	3.86833	18.0643	16.8744
TGME49_chrIX	3413231	3414575	ASTD3_r1_vs_Input_q0.0001_peak_841	183	.	3.80859	19.5547	18.3152
TGME49_chrIX	3424370	3425378	ASTD3_r1_vs_Input_q0.0001_peak_842	92	.	2.7589	10.2326	9.20422
TGME49_chrIX	3427495	3428676	ASTD3_r1_vs_Input_q0.0001_peak_843	253	.	4.42383	26.7972	25.3897
TGME49_chrIX	3434234	3436628	ASTD3_r1_vs_Input_q0.0001_peak_844	272	.	4.59217	28.7293	27.2035
TGME49_chrIX	3453127	3454395	ASTD3_r1_vs_Input_q0.0001_peak_845	217	.	4.12534	23.0545	21.7487
TGME49_chrIX	3459167	3461607	ASTD3_r1_vs_Input_q0.0001_peak_846	290	.	4.86599	30.6316	29.0718
TGME49_chrIX	3463336	3465171	ASTD3_r1_vs_Input_q0.0001_peak_847	267	.	4.7452	28.2659	26.7903
TGME49_chrIX	3472811	3474359	ASTD3_r1_vs_Input_q0.0001_peak_848	305	.	5.21349	32.1751	30.5448
TGME49_chrIX	3505354	3506821	ASTD3_r1_vs_Input_q0.0001_peak_849	169	.	3.65461	18.1436	16.9583
TGME49_chrIX	3510665	3512383	ASTD3_r1_vs_Input_q0.0001_peak_850	213	.	4.14469	22.6672	21.3755
TGME49_chrIX	3516792	3518250	ASTD3_r1_vs_Input_q0.0001_peak_851	123	.	3.03226	13.389	12.3036
TGME49_chrIX	3520691	3522019	ASTD3_r1_vs_Input_q0.0001_peak_852	158	.	3.27017	16.9582	15.8021
TGME49_chrIX	3539518	3541843	ASTD3_r1_vs_Input_q0.0001_peak_853	245	.	4.75271	25.9383	24.5643
TGME49_chrIX	3553846	3555275	ASTD3_r1_vs_Input_q0.0001_peak_854	201	.	4.40589	21.4492	20.1925
TGME49_chrIX	3557351	3559135	ASTD3_r1_vs_Input_q0.0001_peak_855	203	.	3.78315	21.6448	20.3482
TGME49_chrIX	3561257	3563010	ASTD3_r1_vs_Input_q0.0001_peak_856	225	.	4.18814	23.9204	22.5502
TGME49_chrIX	3571697	3573365	ASTD3_r1_vs_Input_q0.0001_peak_857	173	.	3.70361	18.598	17.3977
TGME49_chrIX	3576085	3577064	ASTD3_r1_vs_Input_q0.0001_peak_858	109	.	3.14004	11.9982	10.9369
TGME49_chrIX	3582688	3584357	ASTD3_r1_vs_Input_q0.0001_peak_859	240	.	4.71058	25.4315	24.0497
TGME49_chrIX	3590558	3592389	ASTD3_r1_vs_Input_q0.0001_peak_860	269	.	5.12739	28.5033	26.9726
TGME49_chrIX	3596681	3599890	ASTD3_r1_vs_Input_q0.0001_peak_861	223	.	4.11269	23.6827	22.3178
TGME49_chrIX	3612113	3613752	ASTD3_r1_vs_Input_q0.0001_peak_862	270	.	4.69281	28.49	27.0321
TGME49_chrIX	3627005	3629363	ASTD3_r1_vs_Input_q0.0001_peak_863	242	.	4.29856	25.7063	24.2329
TGME49_chrIX	3632025	3633376	ASTD3_r1_vs_Input_q0.0001_peak_864	188	.	4.12345	20.0656	18.8271
TGME49_chrIX	3637666	3639206	ASTD3_r1_vs_Input_q0.0001_peak_865	230	.	4.30622	24.3612	23.0143
TGME49_chrIX	3643878	3645550	ASTD3_r1_vs_Input_q0.0001_peak_866	156	.	3.67086	16.8488	15.6667
TGME49_chrIX	3661528	3663429	ASTD3_r1_vs_Input_q0.0001_peak_867	248	.	4.59825	26.2003	24.8137
TGME49_chrIX	3668573	3669301	ASTD3_r1_vs_Input_q0.0001_peak_868	181	.	3.93879	19.4197	18.1958
TGME49_chrIX	3677550	3678771	ASTD3_r1_vs_Input_q0.0001_peak_869	267	.	4.60583	28.2266	26.7727
TGME49_chrIX	3680505	3681852	ASTD3_r1_vs_Input_q0.0001_peak_870	200	.	3.77154	21.2752	20.0132
TGME49_chrIX	3691596	3693111	ASTD3_r1_vs_Input_q0.0001_peak_871	183	.	4.16106	19.6213	18.3825
TGME49_chrIX	3704739	3706207	ASTD3_r1_vs_Input_q0.0001_peak_872	204	.	4.05325	21.7758	20.4695
TGME49_chrIX	3708212	3708534	ASTD3_r1_vs_Input_q0.0001_peak_873	51	.	2.36763	6.12051	5.16687
TGME49_chrIX	3711736	3712433	ASTD3_r1_vs_Input_q0.0001_peak_874	77	.	2.69306	8.70782	7.70697
TGME49_chrIX	3726530	3728339	ASTD3_r1_vs_Input_q0.0001_peak_875	215	.	4.18241	22.8565	21.5667
TGME49_chrIX	3733142	3734751	ASTD3_r1_vs_Input_q0.0001_peak_876	280	.	4.74052	29.5764	28.0581
TGME49_chrIX	3750656	3750918	ASTD3_r1_vs_Input_q0.0001_peak_877	53	.	2.45397	6.3196	5.36166
TGME49_chrIX	3759827	3761112	ASTD3_r1_vs_Input_q0.0001_peak_878	167	.	3.81464	17.982	16.793
TGME49_chrIX	3766350	3767171	ASTD3_r1_vs_Input_q0.0001_peak_879	144	.	3.54379	15.601	14.4711
TGME49_chrIX	3780025	3781576	ASTD3_r1_vs_Input_q0.0001_peak_880	224	.	4.44076	23.8345	22.4594
TGME49_chrIX	3783602	3785190	ASTD3_r1_vs_Input_q0.0001_peak_881	257	.	4.54495	27.2067	25.7491
TGME49_chrIX	3807631	3809271	ASTD3_r1_vs_Input_q0.0001_peak_882	99	.	3.19868	10.9613	9.91956
TGME49_chrIX	3811458	3812988	ASTD3_r1_vs_Input_q0.0001_peak_883	261	.	4.73543	27.6185	26.1511
TGME49_chrIX	3824265	3827047	ASTD3_r1_vs_Input_q0.0001_peak_884	289	.	4.58272	30.5004	28.9217
TGME49_chrIX	3828864	3830394	ASTD3_r1_vs_Input_q0.0001_peak_885	233	.	4.50707	24.7465	23.3946
TGME49_chrIX	3846758	3848431	ASTD3_r1_vs_Input_q0.0001_peak_886	289	.	4.85105	30.5081	28.944
TGME49_chrIX	3849198	3851026	ASTD3_r1_vs_Input_q0.0001_peak_887	229	.	3.81112	24.3041	22.947
TGME49_chrIX	3855004	3858030	ASTD3_r1_vs_Input_q0.0001_peak_888	343	.	5.32726	36.144	34.3825
TGME49_chrIX	3869280	3870672	ASTD3_r1_vs_Input_q0.0001_peak_889	270	.	4.97636	28.5398	27.0656
TGME49_chrIX	3877127	3879073	ASTD3_r1_vs_Input_q0.0001_peak_890	273	.	5.28568	28.7981	27.3364
TGME49_chrIX	3893080	3895049	ASTD3_r1_vs_Input_q0.0001_peak_891	293	.	4.78124	31.0017	29.3747
TGME49_chrIX	3897717	3899533	ASTD3_r1_vs_Input_q0.0001_peak_892	204	.	4.16575	21.7775	20.4798
TGME49_chrIX	3902861	3904311	ASTD3_r1_vs_Input_q0.0001_peak_893	159	.	3.58819	17.1225	15.9646
TGME49_chrIX	3915064	3916441	ASTD3_r1_vs_Input_q0.0001_peak_894	211	.	4.11952	22.4058	21.1213
TGME49_chrIX	3919235	3919831	ASTD3_r1_vs_Input_q0.0001_peak_895	108	.	3.10906	11.8654	10.8074
TGME49_chrIX	3927957	3929992	ASTD3_r1_vs_Input_q0.0001_peak_896	132	.	3.39479	14.3493	13.2416
TGME49_chrIX	3936816	3939029	ASTD3_r1_vs_Input_q0.0001_peak_897	278	.	4.79168	29.3675	27.8751
TGME49_chrIX	3957665	3959421	ASTD3_r1_vs_Input_q0.0001_peak_898	235	.	4.37365	24.9383	23.5709
TGME49_chrIX	3974258	3975923	ASTD3_r1_vs_Input_q0.0001_peak_899	239	.	4.39459	25.3916	23.9968
TGME49_chrIX	3981862	3982774	ASTD3_r1_vs_Input_q0.0001_peak_900	155	.	3.62512	16.7039	15.5549
TGME49_chrIX	4009785	4011232	ASTD3_r1_vs_Input_q0.0001_peak_901	189	.	4.01877	20.1624	18.9287
TGME49_chrIX	4022068	4023167	ASTD3_r1_vs_Input_q0.0001_peak_902	227	.	4.53521	24.0562	22.7236
TGME49_chrIX	4028667	4029945	ASTD3_r1_vs_Input_q0.0001_peak_903	171	.	3.91502	18.3329	17.1387
TGME49_chrIX	4043261	4044071	ASTD3_r1_vs_Input_q0.0001_peak_904	68	.	2.69735	7.87374	6.88793
TGME49_chrIX	4071031	4072472	ASTD3_r1_vs_Input_q0.0001_peak_905	268	.	5.03374	28.2691	26.8068
TGME49_chrIX	4073925	4075422	ASTD3_r1_vs_Input_q0.0001_peak_906	140	.	3.6003	15.1479	14.0187
TGME49_chrIX	4085151	4087065	ASTD3_r1_vs_Input_q0.0001_peak_907	201	.	4.37447	21.4426	20.1862
TGME49_chrIX	4109795	4110881	ASTD3_r1_vs_Input_q0.0001_peak_908	137	.	3.59821	14.8561	13.7419
TGME49_chrIX	4112519	4114033	ASTD3_r1_vs_Input_q0.0001_peak_909	184	.	4.06885	19.668	18.421
TGME49_chrIX	4128941	4129991	ASTD3_r1_vs_Input_q0.0001_peak_910	148	.	3.60056	15.9425	14.8013
TGME49_chrIX	4148586	4150640	ASTD3_r1_vs_Input_q0.0001_peak_911	274	.	4.73394	29.0349	27.4645
TGME49_chrIX	4163405	4164511	ASTD3_r1_vs_Input_q0.0001_peak_912	91	.	2.91014	10.2153	9.18749
TGME49_chrIX	4189688	4190078	ASTD3_r1_vs_Input_q0.0001_peak_913	48	.	2.37154	5.77146	4.82448
TGME49_chrIX	4226051	4228204	ASTD3_r1_vs_Input_q0.0001_peak_914	393	.	6.06351	41.406	39.3939
TGME49_chrIX	4231225	4233306	ASTD3_r1_vs_Input_q0.0001_peak_915	362	.	5.5296	38.206	36.291
TGME49_chrIX	4237436	4239339	ASTD3_r1_vs_Input_q0.0001_peak_916	250	.	4.45027	26.5767	25.0883
TGME49_chrIX	4245713	4247120	ASTD3_r1_vs_Input_q0.0001_peak_917	247	.	4.52408	26.1509	24.7627
TGME49_chrIX	4273065	4274175	ASTD3_r1_vs_Input_q0.0001_peak_918	161	.	3.94189	17.306	16.1247
TGME49_chrIX	4277870	4279521	ASTD3_r1_vs_Input_q0.0001_peak_919	290	.	5.23258	30.6549	29.0874
TGME49_chrIX	4291368	4293876	ASTD3_r1_vs_Input_q0.0001_peak_920	273	.	4.42162	28.8465	27.3229
TGME49_chrIX	4305309	4306477	ASTD3_r1_vs_Input_q0.0001_peak_921	67	.	2.5707	7.78075	6.79633
TGME49_chrIX	4308368	4309625	ASTD3_r1_vs_Input_q0.0001_peak_922	129	.	3.35398	14.0409	12.9415
TGME49_chrIX	4316168	4317537	ASTD3_r1_vs_Input_q0.0001_peak_923	139	.	3.48309	15.0511	13.9339
TGME49_chrIX	4321633	4322696	ASTD3_r1_vs_Input_q0.0001_peak_924	102	.	3.11426	11.2631	10.2159
TGME49_chrIX	4338573	4340268	ASTD3_r1_vs_Input_q0.0001_peak_925	308	.	5.08998	32.4988	30.8722
TGME49_chrIX	4345143	4348209	ASTD3_r1_vs_Input_q0.0001_peak_926	190	.	4.03622	20.2719	19.0373
TGME49_chrIX	4359738	4361315	ASTD3_r1_vs_Input_q0.0001_peak_927	180	.	4.015	19.2274	18.017
TGME49_chrIX	4374412	4376106	ASTD3_r1_vs_Input_q0.0001_peak_928	185	.	4.17483	19.8166	18.5905
TGME49_chrIX	4381654	4382916	ASTD3_r1_vs_Input_q0.0001_peak_929	228	.	4.25822	24.2113	22.8539
TGME49_chrIX	4385728	4387151	ASTD3_r1_vs_Input_q0.0001_peak_930	177	.	3.67681	18.9673	17.7481
TGME49_chrIX	4395547	4396946	ASTD3_r1_vs_Input_q0.0001_peak_931	108	.	2.75138	11.9289	10.8694
TGME49_chrIX	4398670	4399630	ASTD3_r1_vs_Input_q0.0001_peak_932	134	.	3.29201	14.5161	13.4081
TGME49_chrIX	4404587	4406461	ASTD3_r1_vs_Input_q0.0001_peak_933	172	.	3.64009	18.4649	17.2439
TGME49_chrIX	4412694	4413906	ASTD3_r1_vs_Input_q0.0001_peak_934	126	.	3.40075	13.7494	12.647
TGME49_chrIX	4432072	4433711	ASTD3_r1_vs_Input_q0.0001_peak_935	290	.	4.69771	30.6253	29.0168
TGME49_chrIX	4435942	4436964	ASTD3_r1_vs_Input_q0.0001_peak_936	190	.	4.02349	20.2937	19.0625
TGME49_chrIX	4461769	4463532	ASTD3_r1_vs_Input_q0.0001_peak_937	197	.	3.78813	21.042	19.7681
TGME49_chrIX	4468413	4469832	ASTD3_r1_vs_Input_q0.0001_peak_938	181	.	4.07848	19.348	18.1091
TGME49_chrIX	4473909	4475409	ASTD3_r1_vs_Input_q0.0001_peak_939	294	.	5.35346	30.9611	29.4123
TGME49_chrIX	4476886	4478851	ASTD3_r1_vs_Input_q0.0001_peak_940	212	.	4.18039	22.5658	21.2619
TGME49_chrIX	4522956	4524285	ASTD3_r1_vs_Input_q0.0001_peak_941	264	.	5.01179	27.8889	26.4068
TGME49_chrIX	4534526	4537415	ASTD3_r1_vs_Input_q0.0001_peak_942	313	.	5.02339	33.0086	31.3713
TGME49_chrIX	4553667	4554399	ASTD3_r1_vs_Input_q0.0001_peak_943	99	.	2.76347	11.004	9.96157
TGME49_chrIX	4556116	4557493	ASTD3_r1_vs_Input_q0.0001_peak_944	135	.	3.21998	14.6476	13.5385
TGME49_chrIX	4561719	4563082	ASTD3_r1_vs_Input_q0.0001_peak_945	276	.	5.11038	29.1856	27.661
TGME49_chrIX	4568755	4570777	ASTD3_r1_vs_Input_q0.0001_peak_946	248	.	4.3935	26.2861	24.8341
TGME49_chrIX	4579081	4580718	ASTD3_r1_vs_Input_q0.0001_peak_947	268	.	4.78426	28.3018	26.807
TGME49_chrIX	4584868	4586279	ASTD3_r1_vs_Input_q0.0001_peak_948	208	.	4.10549	22.1004	20.8261
TGME49_chrIX	4592461	4594101	ASTD3_r1_vs_Input_q0.0001_peak_949	218	.	4.1717	23.2341	21.8923
TGME49_chrIX	4599601	4601411	ASTD3_r1_vs_Input_q0.0001_peak_950	163	.	3.866	17.5784	16.3834
TGME49_chrIX	4614898	4617650	ASTD3_r1_vs_Input_q0.0001_peak_951	298	.	5.06325	31.3904	29.8156
TGME49_chrIX	4639638	4642127	ASTD3_r1_vs_Input_q0.0001_peak_952	308	.	5.46771	32.4603	30.8337
TGME49_chrIX	4661336	4662536	ASTD3_r1_vs_Input_q0.0001_peak_953	178	.	4.15018	19.087	17.8742
TGME49_chrIX	4669623	4671042	ASTD3_r1_vs_Input_q0.0001_peak_954	236	.	4.72733	24.9988	23.6363
TGME49_chrIX	4676735	4678187	ASTD3_r1_vs_Input_q0.0001_peak_955	245	.	5.04138	25.9523	24.5662
TGME49_chrIX	4682847	4685383	ASTD3_r1_vs_Input_q0.0001_peak_956	249	.	4.58007	26.3716	24.9517
TGME49_chrIX	4696360	4697698	ASTD3_r1_vs_Input_q0.0001_peak_957	179	.	3.75678	19.116	17.9033
TGME49_chrIX	4712975	4714022	ASTD3_r1_vs_Input_q0.0001_peak_958	189	.	4.19711	20.1366	18.903
TGME49_chrIX	4715867	4716526	ASTD3_r1_vs_Input_q0.0001_peak_959	68	.	2.58147	7.82878	6.84428
TGME49_chrIX	4743155	4744378	ASTD3_r1_vs_Input_q0.0001_peak_960	155	.	3.73622	16.6529	15.5011
TGME49_chrIX	4779204	4779641	ASTD3_r1_vs_Input_q0.0001_peak_961	68	.	2.66314	7.78694	6.80236
TGME49_chrIX	4781992	4783484	ASTD3_r1_vs_Input_q0.0001_peak_962	244	.	4.58557	25.9011	24.4316
TGME49_chrIX	4800414	4802128	ASTD3_r1_vs_Input_q0.0001_peak_963	211	.	4.10386	22.5149	21.1791
TGME49_chrIX	4804757	4806339	ASTD3_r1_vs_Input_q0.0001_peak_964	215	.	4.2362	22.9172	21.5872
TGME49_chrIX	4807782	4808886	ASTD3_r1_vs_Input_q0.0001_peak_965	137	.	3.32909	14.8572	13.7452
TGME49_chrIX	4810685	4812311	ASTD3_r1_vs_Input_q0.0001_peak_966	81	.	2.67977	9.15901	8.14966
TGME49_chrIX	4821329	4822817	ASTD3_r1_vs_Input_q0.0001_peak_967	247	.	4.86417	26.1455	24.7339
TGME49_chrIX	4838743	4840542	ASTD3_r1_vs_Input_q0.0001_peak_968	217	.	4.04034	23.0884	21.7517
TGME49_chrIX	4842146	4843493	ASTD3_r1_vs_Input_q0.0001_peak_969	207	.	4.04615	22.058	20.7737
TGME49_chrIX	4853035	4855752	ASTD3_r1_vs_Input_q0.0001_peak_970	274	.	4.97056	28.951	27.4704
TGME49_chrIX	4882334	4883195	ASTD3_r1_vs_Input_q0.0001_peak_971	166	.	3.69884	17.8204	16.6416
TGME49_chrIX	4884872	4886312	ASTD3_r1_vs_Input_q0.0001_peak_972	144	.	3.52147	15.5735	14.4398
TGME49_chrIX	4904286	4907613	ASTD3_r1_vs_Input_q0.0001_peak_973	174	.	4.08472	18.6472	17.4426
TGME49_chrIX	4927258	4928613	ASTD3_r1_vs_Input_q0.0001_peak_974	185	.	4.1266	19.8446	18.5662
TGME49_chrIX	4954639	4955651	ASTD3_r1_vs_Input_q0.0001_peak_975	188	.	4.0912	20.0888	18.8476
TGME49_chrIX	4979233	4983195	ASTD3_r1_vs_Input_q0.0001_peak_976	216	.	4.10807	22.9474	21.6096
TGME49_chrIX	5012933	5013526	ASTD3_r1_vs_Input_q0.0001_peak_977	109	.	2.9498	11.9658	10.9062
TGME49_chrIX	5014151	5014986	ASTD3_r1_vs_Input_q0.0001_peak_978	148	.	3.40005	15.9904	14.8523
TGME49_chrIX	5041926	5042775	ASTD3_r1_vs_Input_q0.0001_peak_979	160	.	3.45854	17.1998	16.0318
TGME49_chrIX	5070365	5073958	ASTD3_r1_vs_Input_q0.0001_peak_980	293	.	4.64575	30.9887	29.3871
TGME49_chrIX	5086494	5088922	ASTD3_r1_vs_Input_q0.0001_peak_981	247	.	4.32359	26.2396	24.7975
TGME49_chrIX	5096040	5097243	ASTD3_r1_vs_Input_q0.0001_peak_982	238	.	4.48537	25.2396	23.8733
TGME49_chrIX	5109030	5111100	ASTD3_r1_vs_Input_q0.0001_peak_983	151	.	3.3047	16.2561	15.1127
TGME49_chrIX	5124674	5126483	ASTD3_r1_vs_Input_q0.0001_peak_984	239	.	4.25452	25.2663	23.9041
TGME49_chrIX	5129482	5131205	ASTD3_r1_vs_Input_q0.0001_peak_985	289	.	4.93123	30.55	28.96
TGME49_chrIX	5144787	5146097	ASTD3_r1_vs_Input_q0.0001_peak_986	173	.	3.9569	18.5311	17.3354
TGME49_chrIX	5162682	5164700	ASTD3_r1_vs_Input_q0.0001_peak_987	235	.	4.6175	24.8978	23.5202
TGME49_chrIX	5183084	5183977	ASTD3_r1_vs_Input_q0.0001_peak_988	57	.	2.50658	6.66897	5.70573
TGME49_chrIX	5200198	5201562	ASTD3_r1_vs_Input_q0.0001_peak_989	267	.	4.90103	28.2777	26.7809
TGME49_chrIX	5202922	5203907	ASTD3_r1_vs_Input_q0.0001_peak_990	148	.	3.56061	15.9633	14.8201
TGME49_chrIX	5211028	5213730	ASTD3_r1_vs_Input_q0.0001_peak_991	275	.	4.74619	29.0784	27.5913
TGME49_chrIX	5224694	5226587	ASTD3_r1_vs_Input_q0.0001_peak_992	255	.	4.6169	26.9332	25.5338
TGME49_chrIX	5229263	5231036	ASTD3_r1_vs_Input_q0.0001_peak_993	302	.	4.85959	31.9982	30.2594
TGME49_chrIX	5258974	5260288	ASTD3_r1_vs_Input_q0.0001_peak_994	151	.	3.35909	16.2645	15.1114
TGME49_chrIX	5261495	5262158	ASTD3_r1_vs_Input_q0.0001_peak_995	151	.	3.27654	16.317	15.1682
TGME49_chrIX	5272250	5273723	ASTD3_r1_vs_Input_q0.0001_peak_996	276	.	4.97824	29.2287	27.6791
TGME49_chrIX	5280582	5283417	ASTD3_r1_vs_Input_q0.0001_peak_997	288	.	5.00849	30.3752	28.8372
TGME49_chrIX	5294819	5295895	ASTD3_r1_vs_Input_q0.0001_peak_998	99	.	3.09813	10.9756	9.93364
TGME49_chrIX	5304441	5305917	ASTD3_r1_vs_Input_q0.0001_peak_999	247	.	4.4025	26.1444	24.7354
TGME49_chrIX	5314106	5315933	ASTD3_r1_vs_Input_q0.0001_peak_1000	284	.	4.84481	29.9322	28.409
TGME49_chrIX	5319765	5320675	ASTD3_r1_vs_Input_q0.0001_peak_1001	261	.	4.56883	27.5959	26.1258
TGME49_chrIX	5324788	5326337	ASTD3_r1_vs_Input_q0.0001_peak_1002	213	.	4.33147	22.614	21.3019
TGME49_chrIX	5337886	5339073	ASTD3_r1_vs_Input_q0.0001_peak_1003	194	.	3.81627	20.7211	19.4529
TGME49_chrIX	5351794	5353841	ASTD3_r1_vs_Input_q0.0001_peak_1004	274	.	5.40435	28.8826	27.4136
TGME49_chrIX	5368992	5371108	ASTD3_r1_vs_Input_q0.0001_peak_1005	209	.	4.13043	22.2612	20.9669
TGME49_chrIX	5373766	5376649	ASTD3_r1_vs_Input_q0.0001_peak_1006	229	.	4.12074	24.2728	22.9014
TGME49_chrIX	5393579	5395973	ASTD3_r1_vs_Input_q0.0001_peak_1007	324	.	5.34803	34.0886	32.4421
TGME49_chrIX	5404471	5405715	ASTD3_r1_vs_Input_q0.0001_peak_1008	181	.	4.12323	19.3882	18.1592
TGME49_chrIX	5423498	5424976	ASTD3_r1_vs_Input_q0.0001_peak_1009	269	.	4.7382	28.3989	26.9289
TGME49_chrIX	5426892	5428593	ASTD3_r1_vs_Input_q0.0001_peak_1010	146	.	3.55298	15.7738	14.6237
TGME49_chrIX	5437142	5438336	ASTD3_r1_vs_Input_q0.0001_peak_1011	166	.	3.92566	17.8198	16.6431
TGME49_chrIX	5443757	5445155	ASTD3_r1_vs_Input_q0.0001_peak_1012	158	.	3.53654	17.0184	15.8546
TGME49_chrIX	5448720	5450545	ASTD3_r1_vs_Input_q0.0001_peak_1013	206	.	3.95374	21.9048	20.6205
TGME49_chrIX	5461939	5463602	ASTD3_r1_vs_Input_q0.0001_peak_1014	239	.	4.5572	25.336	23.9347
TGME49_chrIX	5465645	5467107	ASTD3_r1_vs_Input_q0.0001_peak_1015	223	.	4.63587	23.6853	22.3455
TGME49_chrIX	5481119	5482863	ASTD3_r1_vs_Input_q0.0001_peak_1016	257	.	4.70023	27.1325	25.7172
TGME49_chrIX	5494742	5495690	ASTD3_r1_vs_Input_q0.0001_peak_1017	195	.	4.32657	20.806	19.5684
TGME49_chrIX	5513550	5515116	ASTD3_r1_vs_Input_q0.0001_peak_1018	133	.	3.49182	14.4342	13.3248
TGME49_chrIX	5517477	5517923	ASTD3_r1_vs_Input_q0.0001_peak_1019	85	.	3.13222	9.55397	8.53841
TGME49_chrIX	5529114	5530475	ASTD3_r1_vs_Input_q0.0001_peak_1020	178	.	4.44431	19.0922	17.8816
TGME49_chrIX	5541115	5543596	ASTD3_r1_vs_Input_q0.0001_peak_1021	229	.	4.71818	24.2612	22.9053
TGME49_chrIX	5557089	5559509	ASTD3_r1_vs_Input_q0.0001_peak_1022	251	.	4.9818	26.6196	25.1741
TGME49_chrIX	5567878	5568557	ASTD3_r1_vs_Input_q0.0001_peak_1023	115	.	3.24381	12.6128	11.5411
TGME49_chrIX	5570929	5572206	ASTD3_r1_vs_Input_q0.0001_peak_1024	224	.	4.44766	23.8153	22.4967
TGME49_chrIX	5598833	5600561	ASTD3_r1_vs_Input_q0.0001_peak_1025	191	.	4.20989	20.3372	19.102
TGME49_chrIX	5603459	5604394	ASTD3_r1_vs_Input_q0.0001_peak_1026	88	.	2.9725	9.88966	8.86766
TGME49_chrIX	5612788	5613959	ASTD3_r1_vs_Input_q0.0001_peak_1027	129	.	3.62193	14.0919	12.9904
TGME49_chrIX	5623501	5625066	ASTD3_r1_vs_Input_q0.0001_peak_1028	217	.	4.34784	23.0586	21.7566
TGME49_chrIX	5627718	5629592	ASTD3_r1_vs_Input_q0.0001_peak_1029	202	.	4.06771	21.5877	20.2761
TGME49_chrIX	5639314	5640551	ASTD3_r1_vs_Input_q0.0001_peak_1030	174	.	3.98413	18.6758	17.4646
TGME49_chrIX	5660091	5661299	ASTD3_r1_vs_Input_q0.0001_peak_1031	268	.	5.17042	28.2994	26.8429
TGME49_chrIX	5666803	5668879	ASTD3_r1_vs_Input_q0.0001_peak_1032	227	.	4.78788	24.0669	22.7263
TGME49_chrIX	5678608	5680739	ASTD3_r1_vs_Input_q0.0001_peak_1033	286	.	5.12817	30.1461	28.6127
TGME49_chrIX	5700724	5702353	ASTD3_r1_vs_Input_q0.0001_peak_1034	174	.	3.84004	18.6451	17.4416
TGME49_chrIX	5710465	5713155	ASTD3_r1_vs_Input_q0.0001_peak_1035	315	.	4.82266	33.2525	31.5065
TGME49_chrIX	5723486	5725062	ASTD3_r1_vs_Input_q0.0001_peak_1036	228	.	4.52886	24.1997	22.8538
TGME49_chrIX	5763025	5764139	ASTD3_r1_vs_Input_q0.0001_peak_1037	127	.	3.30654	13.7986	12.7027
TGME49_chrIX	5773414	5775564	ASTD3_r1_vs_Input_q0.0001_peak_1038	246	.	4.70129	26.0954	24.6882
TGME49_chrIX	5793859	5796388	ASTD3_r1_vs_Input_q0.0001_peak_1039	172	.	3.78462	18.4297	17.2298
TGME49_chrIX	5804159	5804904	ASTD3_r1_vs_Input_q0.0001_peak_1040	95	.	3.16709	10.5771	9.54258
TGME49_chrIX	5817534	5819834	ASTD3_r1_vs_Input_q0.0001_peak_1041	112	.	3.08394	12.3446	11.2772
TGME49_chrIX	5826419	5828328	ASTD3_r1_vs_Input_q0.0001_peak_1042	285	.	5.26322	30.1042	28.5919
TGME49_chrIX	5834563	5836157	ASTD3_r1_vs_Input_q0.0001_peak_1043	275	.	4.86146	29.0257	27.5159
TGME49_chrIX	5898523	5900181	ASTD3_r1_vs_Input_q0.0001_peak_1044	270	.	4.75666	28.583	27.0467
TGME49_chrIX	5904453	5905399	ASTD3_r1_vs_Input_q0.0001_peak_1045	93	.	2.86779	10.3559	9.3256
TGME49_chrIX	5907540	5908531	ASTD3_r1_vs_Input_q0.0001_peak_1046	272	.	4.91	28.69	27.2171
TGME49_chrIX	5920421	5921934	ASTD3_r1_vs_Input_q0.0001_peak_1047	251	.	4.95153	26.6033	25.1756
TGME49_chrIX	5923200	5923807	ASTD3_r1_vs_Input_q0.0001_peak_1048	63	.	2.57987	7.31595	6.34016
TGME49_chrIX	5957819	5959174	ASTD3_r1_vs_Input_q0.0001_peak_1049	161	.	3.83489	17.3382	16.1613
TGME49_chrIX	5967475	5969348	ASTD3_r1_vs_Input_q0.0001_peak_1050	150	.	3.67283	16.222	15.0757
TGME49_chrIX	6027117	6027694	ASTD3_r1_vs_Input_q0.0001_peak_1051	54	.	2.37982	6.3613	5.40315
TGME49_chrIX	6030948	6032432	ASTD3_r1_vs_Input_q0.0001_peak_1052	203	.	3.88195	21.6926	20.3786
TGME49_chrIX	6045750	6048294	ASTD3_r1_vs_Input_q0.0001_peak_1053	223	.	4.03097	23.6607	22.3026
TGME49_chrIX	6052500	6053924	ASTD3_r1_vs_Input_q0.0001_peak_1054	320	.	5.3891	33.7466	32.025
TGME49_chrIX	6059603	6061190	ASTD3_r1_vs_Input_q0.0001_peak_1055	195	.	4.13358	20.8261	19.5749
TGME49_chrIX	6076919	6080370	ASTD3_r1_vs_Input_q0.0001_peak_1056	207	.	3.97035	22.0436	20.7216
TGME49_chrIX	6094447	6095403	ASTD3_r1_vs_Input_q0.0001_peak_1057	54	.	2.36334	6.36314	5.40545
TGME49_chrIX	6096770	6098262	ASTD3_r1_vs_Input_q0.0001_peak_1058	358	.	5.72821	37.7315	35.8986
TGME49_chrIX	6105946	6106941	ASTD3_r1_vs_Input_q0.0001_peak_1059	173	.	3.96105	18.5229	17.3247
TGME49_chrIX	6114034	6114376	ASTD3_r1_vs_Input_q0.0001_peak_1060	48	.	2.31284	5.83444	4.88587
TGME49_chrIX	6123508	6124307	ASTD3_r1_vs_Input_q0.0001_peak_1061	99	.	3.02526	11.0036	9.96119
TGME49_chrIX	6132256	6133870	ASTD3_r1_vs_Input_q0.0001_peak_1062	234	.	4.28802	24.87	23.4849
TGME49_chrIX	6136435	6137081	ASTD3_r1_vs_Input_q0.0001_peak_1063	51	.	2.39445	6.13797	5.18403
TGME49_chrIX	6150940	6152395	ASTD3_r1_vs_Input_q0.0001_peak_1064	108	.	3.04911	11.8633	10.8044
TGME49_chrIX	6154334	6155851	ASTD3_r1_vs_Input_q0.0001_peak_1065	153	.	3.52782	16.5191	15.3644
TGME49_chrIX	6164360	6166667	ASTD3_r1_vs_Input_q0.0001_peak_1066	240	.	4.84482	25.4594	24.0673
TGME49_chrIX	6176409	6177925	ASTD3_r1_vs_Input_q0.0001_peak_1067	123	.	3.47815	13.4226	12.33
TGME49_chrIX	6179947	6181244	ASTD3_r1_vs_Input_q0.0001_peak_1068	185	.	3.86577	19.7279	18.5104
TGME49_chrIX	6198080	6198569	ASTD3_r1_vs_Input_q0.0001_peak_1069	120	.	3.43484	13.1692	12.087
TGME49_chrIX	6202673	6203665	ASTD3_r1_vs_Input_q0.0001_peak_1070	255	.	4.67595	26.9389	25.5284
TGME49_chrIX	6208160	6209347	ASTD3_r1_vs_Input_q0.0001_peak_1071	204	.	4.20822	21.7405	20.4737
TGME49_chrIX	6213872	6215348	ASTD3_r1_vs_Input_q0.0001_peak_1072	188	.	4.20302	20.1139	18.8849
TGME49_chrIX	6224387	6227032	ASTD3_r1_vs_Input_q0.0001_peak_1073	57	.	2.3424	6.70905	5.74443
TGME49_chrIX	6232605	6233431	ASTD3_r1_vs_Input_q0.0001_peak_1074	168	.	3.86287	18.0873	16.8994
TGME49_chrIX	6237185	6238666	ASTD3_r1_vs_Input_q0.0001_peak_1075	216	.	4.25428	22.9622	21.6538
TGME49_chrIX	6241284	6242346	ASTD3_r1_vs_Input_q0.0001_peak_1076	244	.	4.78655	25.8494	24.4562
TGME49_chrIX	6264382	6266575	ASTD3_r1_vs_Input_q0.0001_peak_1077	262	.	4.65614	27.7473	26.2589
TGME49_chrIX	6270210	6271295	ASTD3_r1_vs_Input_q0.0001_peak_1078	277	.	4.9912	29.2521	27.7377
TGME49_chrIX	6276932	6278053	ASTD3_r1_vs_Input_q0.0001_peak_1079	207	.	3.98307	22.001	20.7105
TGME49_chrIa	18342	19622	ASTD3_r1_vs_Input_q0.0001_peak_1080	170	.	3.87628	18.2559	17.0564
TGME49_chrIa	43066	44812	ASTD3_r1_vs_Input_q0.0001_peak_1081	176	.	3.81848	18.8399	17.6176
TGME49_chrIa	48796	49463	ASTD3_r1_vs_Input_q0.0001_peak_1082	68	.	2.65559	7.88639	6.89996
TGME49_chrIa	68849	70279	ASTD3_r1_vs_Input_q0.0001_peak_1083	245	.	4.56088	26.0163	24.5411
TGME49_chrIa	71899	73966	ASTD3_r1_vs_Input_q0.0001_peak_1084	194	.	3.82871	20.733	19.4776
TGME49_chrIa	111395	114010	ASTD3_r1_vs_Input_q0.0001_peak_1085	200	.	4.267	21.3496	20.0791
TGME49_chrIa	135306	137411	ASTD3_r1_vs_Input_q0.0001_peak_1086	252	.	4.76391	26.6621	25.2481
TGME49_chrIa	143353	144780	ASTD3_r1_vs_Input_q0.0001_peak_1087	117	.	3.12553	12.8585	11.7825
TGME49_chrIa	146997	148510	ASTD3_r1_vs_Input_q0.0001_peak_1088	208	.	4.31808	22.1625	20.8762
TGME49_chrIa	157877	159474	ASTD3_r1_vs_Input_q0.0001_peak_1089	206	.	4.4196	21.9778	20.6974
TGME49_chrIa	164474	165626	ASTD3_r1_vs_Input_q0.0001_peak_1090	220	.	4.44878	23.3708	22.0527
TGME49_chrIa	181734	183524	ASTD3_r1_vs_Input_q0.0001_peak_1091	292	.	4.81529	30.8598	29.2685
TGME49_chrIa	185736	187355	ASTD3_r1_vs_Input_q0.0001_peak_1092	331	.	5.67065	34.8516	33.1642
TGME49_chrIa	212009	212723	ASTD3_r1_vs_Input_q0.0001_peak_1093	75	.	2.74302	8.55885	7.56048
TGME49_chrIa	217577	220488	ASTD3_r1_vs_Input_q0.0001_peak_1094	338	.	5.01246	35.7268	33.8295
TGME49_chrIa	237627	239842	ASTD3_r1_vs_Input_q0.0001_peak_1095	131	.	3.20901	14.2488	13.1435
TGME49_chrIa	240510	241515	ASTD3_r1_vs_Input_q0.0001_peak_1096	252	.	4.73269	26.7089	25.2968
TGME49_chrIa	245422	248280	ASTD3_r1_vs_Input_q0.0001_peak_1097	339	.	5.53068	35.6656	33.978
TGME49_chrIa	261365	263128	ASTD3_r1_vs_Input_q0.0001_peak_1098	260	.	4.85405	27.5374	26.08
TGME49_chrIa	270667	273636	ASTD3_r1_vs_Input_q0.0001_peak_1099	268	.	4.63379	28.3849	26.865
TGME49_chrIa	279335	281047	ASTD3_r1_vs_Input_q0.0001_peak_1100	136	.	3.3955	14.7925	13.6808
TGME49_chrIa	284839	286551	ASTD3_r1_vs_Input_q0.0001_peak_1101	219	.	4.01501	23.2174	21.9094
TGME49_chrIa	289411	291025	ASTD3_r1_vs_Input_q0.0001_peak_1102	263	.	5.11282	27.8288	26.3823
TGME49_chrIa	298261	299741	ASTD3_r1_vs_Input_q0.0001_peak_1103	164	.	3.62468	17.6008	16.4307
TGME49_chrIa	307293	308281	ASTD3_r1_vs_Input_q0.0001_peak_1104	143	.	3.34052	15.4548	14.3229
TGME49_chrIa	318067	319338	ASTD3_r1_vs_Input_q0.0001_peak_1105	221	.	4.06204	23.463	22.1505
TGME49_chrIa	331958	332492	ASTD3_r1_vs_Input_q0.0001_peak_1106	73	.	2.74536	8.34969	7.35423
TGME49_chrIa	350271	351189	ASTD3_r1_vs_Input_q0.0001_peak_1107	95	.	2.90727	10.6133	9.57804
TGME49_chrIa	356390	357448	ASTD3_r1_vs_Input_q0.0001_peak_1108	50	.	2.39145	6.05017	5.09832
TGME49_chrIa	359215	360034	ASTD3_r1_vs_Input_q0.0001_peak_1109	113	.	3.10409	12.4205	11.3517
TGME49_chrIa	387608	388137	ASTD3_r1_vs_Input_q0.0001_peak_1110	80	.	2.84956	9.04692	8.03977
TGME49_chrIa	389818	391068	ASTD3_r1_vs_Input_q0.0001_peak_1111	212	.	3.97499	22.524	21.2237
TGME49_chrIa	405088	407100	ASTD3_r1_vs_Input_q0.0001_peak_1112	242	.	4.16039	25.6395	24.2624
TGME49_chrIa	417056	417926	ASTD3_r1_vs_Input_q0.0001_peak_1113	69	.	2.59325	7.97722	6.98921
TGME49_chrIa	428985	430495	ASTD3_r1_vs_Input_q0.0001_peak_1114	187	.	3.82688	19.9516	18.7078
TGME49_chrIa	434416	435867	ASTD3_r1_vs_Input_q0.0001_peak_1115	242	.	4.33557	25.5975	24.2416
TGME49_chrIa	437799	439061	ASTD3_r1_vs_Input_q0.0001_peak_1116	175	.	3.86485	18.7801	17.5686
TGME49_chrIa	451977	453255	ASTD3_r1_vs_Input_q0.0001_peak_1117	252	.	4.68341	26.7095	25.284
TGME49_chrIa	476119	477739	ASTD3_r1_vs_Input_q0.0001_peak_1118	241	.	4.19678	25.6005	24.1847
TGME49_chrIa	491110	491950	ASTD3_r1_vs_Input_q0.0001_peak_1119	121	.	2.98381	13.2784	12.1915
TGME49_chrIa	497893	500087	ASTD3_r1_vs_Input_q0.0001_peak_1120	202	.	3.93562	21.5233	20.2336
TGME49_chrIa	503738	504387	ASTD3_r1_vs_Input_q0.0001_peak_1121	133	.	3.42359	14.4742	13.364
TGME49_chrIa	511917	512849	ASTD3_r1_vs_Input_q0.0001_peak_1122	191	.	3.59907	20.4363	19.1951
TGME49_chrIa	513392	514522	ASTD3_r1_vs_Input_q0.0001_peak_1123	250	.	4.3597	26.4023	25.0089
TGME49_chrIa	522474	525434	ASTD3_r1_vs_Input_q0.0001_peak_1124	180	.	3.53867	19.2946	18.0592
TGME49_chrIa	528917	530703	ASTD3_r1_vs_Input_q0.0001_peak_1125	173	.	3.77566	18.5231	17.3079
TGME49_chrIa	540699	542127	ASTD3_r1_vs_Input_q0.0001_peak_1126	161	.	3.21956	17.2852	16.1092
TGME49_chrIa	544440	544801	ASTD3_r1_vs_Input_q0.0001_peak_1127	48	.	2.09074	5.75935	4.81253
TGME49_chrIa	547998	550597	ASTD3_r1_vs_Input_q0.0001_peak_1128	219	.	3.92736	23.2715	21.9563
TGME49_chrIa	568205	569337	ASTD3_r1_vs_Input_q0.0001_peak_1129	130	.	3.21959	14.1042	13.0031
TGME49_chrIa	585966	588188	ASTD3_r1_vs_Input_q0.0001_peak_1130	312	.	5.20083	32.9716	31.274
TGME49_chrIa	617729	619708	ASTD3_r1_vs_Input_q0.0001_peak_1131	144	.	3.3412	15.5437	14.4081
TGME49_chrIa	621875	622277	ASTD3_r1_vs_Input_q0.0001_peak_1132	88	.	2.87308	9.91869	8.89619
TGME49_chrIa	632645	634999	ASTD3_r1_vs_Input_q0.0001_peak_1133	294	.	4.74969	30.9958	29.4191
TGME49_chrIa	643800	645370	ASTD3_r1_vs_Input_q0.0001_peak_1134	236	.	4.54792	25.0159	23.6494
TGME49_chrIa	653909	654950	ASTD3_r1_vs_Input_q0.0001_peak_1135	167	.	3.87431	17.9488	16.7656
TGME49_chrIa	655862	657300	ASTD3_r1_vs_Input_q0.0001_peak_1136	250	.	4.27503	26.4605	25.0324
TGME49_chrIa	665194	667643	ASTD3_r1_vs_Input_q0.0001_peak_1137	347	.	5.31706	36.5152	34.745
TGME49_chrIa	684075	686344	ASTD3_r1_vs_Input_q0.0001_peak_1138	269	.	4.89479	28.4223	26.9469
TGME49_chrIa	696449	699047	ASTD3_r1_vs_Input_q0.0001_peak_1139	198	.	3.76693	21.0978	19.8281
TGME49_chrIa	720322	721974	ASTD3_r1_vs_Input_q0.0001_peak_1140	190	.	4.00684	20.2868	19.0416
TGME49_chrIa	727611	728470	ASTD3_r1_vs_Input_q0.0001_peak_1141	175	.	3.54268	18.7626	17.5632
TGME49_chrIa	741665	742063	ASTD3_r1_vs_Input_q0.0001_peak_1142	48	.	2.3912	5.83877	4.8903
TGME49_chrIa	744233	745497	ASTD3_r1_vs_Input_q0.0001_peak_1143	156	.	3.94318	16.8564	15.6985
TGME49_chrIa	761024	762627	ASTD3_r1_vs_Input_q0.0001_peak_1144	231	.	4.68374	24.5205	23.1505
TGME49_chrIa	780498	782684	ASTD3_r1_vs_Input_q0.0001_peak_1145	197	.	4.18844	21.014	19.765
TGME49_chrIa	785079	786283	ASTD3_r1_vs_Input_q0.0001_peak_1146	186	.	3.95278	19.9045	18.6579
TGME49_chrIa	789593	790522	ASTD3_r1_vs_Input_q0.0001_peak_1147	153	.	3.70028	16.5216	15.3688
TGME49_chrIa	810963	812264	ASTD3_r1_vs_Input_q0.0001_peak_1148	193	.	3.83166	20.6388	19.3916
TGME49_chrIa	838058	841417	ASTD3_r1_vs_Input_q0.0001_peak_1149	310	.	5.53736	32.6744	31.0359
TGME49_chrIa	851725	853217	ASTD3_r1_vs_Input_q0.0001_peak_1150	267	.	4.9241	28.2491	26.7746
TGME49_chrIa	858504	860448	ASTD3_r1_vs_Input_q0.0001_peak_1151	263	.	4.84208	27.8327	26.3646
TGME49_chrIa	876936	878139	ASTD3_r1_vs_Input_q0.0001_peak_1152	128	.	3.37014	13.9703	12.8707
TGME49_chrIa	892410	893668	ASTD3_r1_vs_Input_q0.0001_peak_1153	82	.	2.95531	9.24263	8.23203
TGME49_chrIa	906370	908365	ASTD3_r1_vs_Input_q0.0001_peak_1154	181	.	4.24392	19.3576	18.1335
TGME49_chrIa	927287	928520	ASTD3_r1_vs_Input_q0.0001_peak_1155	168	.	4.32057	17.9897	16.8147
TGME49_chrIa	931601	933528	ASTD3_r1_vs_Input_q0.0001_peak_1156	167	.	3.76517	17.9633	16.7728
TGME49_chrIa	967420	968381	ASTD3_r1_vs_Input_q0.0001_peak_1157	116	.	3.19741	12.7055	11.6318
TGME49_chrIa	985404	985876	ASTD3_r1_vs_Input_q0.0001_peak_1158	83	.	2.95336	9.40215	8.38822
TGME49_chrIa	999307	1001378	ASTD3_r1_vs_Input_q0.0001_peak_1159	174	.	3.84956	18.6876	17.4853
TGME49_chrIa	1010274	1011840	ASTD3_r1_vs_Input_q0.0001_peak_1160	282	.	5.20623	29.8261	28.28
TGME49_chrIa	1013960	1015654	ASTD3_r1_vs_Input_q0.0001_peak_1161	222	.	4.34554	23.6129	22.274
TGME49_chrIa	1026925	1029323	ASTD3_r1_vs_Input_q0.0001_peak_1162	188	.	4.20862	20.0452	18.8132
TGME49_chrIa	1052262	1053287	ASTD3_r1_vs_Input_q0.0001_peak_1163	269	.	5.1394	28.5125	26.9854
TGME49_chrIa	1058654	1062215	ASTD3_r1_vs_Input_q0.0001_peak_1164	312	.	4.95662	32.953	31.2257
TGME49_chrIa	1079539	1080851	ASTD3_r1_vs_Input_q0.0001_peak_1165	249	.	4.78994	26.46	24.9925
TGME49_chrIa	1089220	1090863	ASTD3_r1_vs_Input_q0.0001_peak_1166	286	.	5.01238	30.1396	28.6353
TGME49_chrIa	1091903	1093594	ASTD3_r1_vs_Input_q0.0001_peak_1167	179	.	4.13983	19.1437	17.9138
TGME49_chrIa	1107157	1108838	ASTD3_r1_vs_Input_q0.0001_peak_1168	310	.	5.00319	32.6547	31.0485
TGME49_chrIa	1111271	1112696	ASTD3_r1_vs_Input_q0.0001_peak_1169	240	.	4.54507	25.3661	24.0066
TGME49_chrIa	1127228	1130222	ASTD3_r1_vs_Input_q0.0001_peak_1170	250	.	4.51391	26.444	25.0305
TGME49_chrIa	1140692	1142077	ASTD3_r1_vs_Input_q0.0001_peak_1171	206	.	4.3309	21.9301	20.6481
TGME49_chrIa	1146400	1147201	ASTD3_r1_vs_Input_q0.0001_peak_1172	187	.	3.81006	19.9898	18.7426
TGME49_chrIa	1149268	1151107	ASTD3_r1_vs_Input_q0.0001_peak_1173	177	.	3.56352	18.9337	17.7192
TGME49_chrIa	1153560	1154974	ASTD3_r1_vs_Input_q0.0001_peak_1174	208	.	4.28143	22.1758	20.885
TGME49_chrIa	1200807	1204774	ASTD3_r1_vs_Input_q0.0001_peak_1175	186	.	3.85922	19.9405	18.6723
TGME49_chrIa	1214948	1215335	ASTD3_r1_vs_Input_q0.0001_peak_1176	55	.	2.40084	6.52423	5.56296
TGME49_chrIa	1220554	1222395	ASTD3_r1_vs_Input_q0.0001_peak_1177	211	.	4.33746	22.4239	21.1118
TGME49_chrIa	1232754	1235657	ASTD3_r1_vs_Input_q0.0001_peak_1178	363	.	5.43856	38.4694	36.392
TGME49_chrIa	1245490	1247829	ASTD3_r1_vs_Input_q0.0001_peak_1179	218	.	4.70551	23.1256	21.8193
TGME49_chrIa	1259161	1260519	ASTD3_r1_vs_Input_q0.0001_peak_1180	188	.	4.12838	20.0811	18.8509
TGME49_chrIa	1265445	1267661	ASTD3_r1_vs_Input_q0.0001_peak_1181	306	.	5.67468	32.2716	30.6352
TGME49_chrIa	1275859	1277275	ASTD3_r1_vs_Input_q0.0001_peak_1182	152	.	3.72984	16.4155	15.272
TGME49_chrIa	1286299	1289297	ASTD3_r1_vs_Input_q0.0001_peak_1183	324	.	5.32763	34.0772	32.4252
TGME49_chrIa	1294872	1295547	ASTD3_r1_vs_Input_q0.0001_peak_1184	82	.	2.40989	9.28661	8.27601
TGME49_chrIa	1296015	1297960	ASTD3_r1_vs_Input_q0.0001_peak_1185	368	.	5.26866	38.8201	36.8833
TGME49_chrIa	1300959	1302300	ASTD3_r1_vs_Input_q0.0001_peak_1186	72	.	2.55316	8.29213	7.29886
TGME49_chrIa	1305916	1307256	ASTD3_r1_vs_Input_q0.0001_peak_1187	181	.	4.11881	19.3629	18.1503
TGME49_chrIa	1314918	1316221	ASTD3_r1_vs_Input_q0.0001_peak_1188	164	.	3.85076	17.5949	16.4265
TGME49_chrIa	1330812	1332980	ASTD3_r1_vs_Input_q0.0001_peak_1189	131	.	3.46107	14.2853	13.1655
TGME49_chrIa	1342748	1343942	ASTD3_r1_vs_Input_q0.0001_peak_1190	117	.	3.39194	12.8738	11.7961
TGME49_chrIa	1357720	1360650	ASTD3_r1_vs_Input_q0.0001_peak_1191	310	.	4.84674	32.6799	31.0017
TGME49_chrIa	1366983	1368057	ASTD3_r1_vs_Input_q0.0001_peak_1192	111	.	3.17404	12.2255	11.1601
TGME49_chrIa	1384152	1386421	ASTD3_r1_vs_Input_q0.0001_peak_1193	293	.	5.13842	30.9656	29.3785
TGME49_chrIa	1390335	1391637	ASTD3_r1_vs_Input_q0.0001_peak_1194	207	.	4.23323	22.0873	20.7888
TGME49_chrIa	1396605	1398446	ASTD3_r1_vs_Input_q0.0001_peak_1195	194	.	3.88574	20.6594	19.4096
TGME49_chrIa	1406431	1406826	ASTD3_r1_vs_Input_q0.0001_peak_1196	78	.	3.197	8.82283	7.81927
TGME49_chrIa	1409817	1410290	ASTD3_r1_vs_Input_q0.0001_peak_1197	186	.	3.293	19.9162	18.6818
TGME49_chrIa	1414734	1415025	ASTD3_r1_vs_Input_q0.0001_peak_1198	159	.	4.65608	17.1331	15.9743
TGME49_chrIa	1423818	1426204	ASTD3_r1_vs_Input_q0.0001_peak_1199	235	.	4.25993	24.9441	23.5501
TGME49_chrIa	1439685	1440829	ASTD3_r1_vs_Input_q0.0001_peak_1200	165	.	3.28955	17.7638	16.577
TGME49_chrIa	1447919	1449680	ASTD3_r1_vs_Input_q0.0001_peak_1201	209	.	3.99084	22.2391	20.9589
TGME49_chrIa	1454164	1455240	ASTD3_r1_vs_Input_q0.0001_peak_1202	184	.	3.94057	19.7202	18.4837
TGME49_chrIa	1472139	1473166	ASTD3_r1_vs_Input_q0.0001_peak_1203	103	.	2.94734	11.4241	10.3742
TGME49_chrIa	1489586	1491081	ASTD3_r1_vs_Input_q0.0001_peak_1204	289	.	4.83309	30.4943	28.9595
TGME49_chrIa	1508235	1511765	ASTD3_r1_vs_Input_q0.0001_peak_1205	254	.	4.60465	26.8379	25.4256
TGME49_chrIa	1538030	1539548	ASTD3_r1_vs_Input_q0.0001_peak_1206	283	.	5.41999	29.9198	28.3036
TGME49_chrIa	1561125	1561891	ASTD3_r1_vs_Input_q0.0001_peak_1207	212	.	4.70549	22.5767	21.2751
TGME49_chrIa	1604913	1607692	ASTD3_r1_vs_Input_q0.0001_peak_1208	286	.	5.04201	30.2317	28.6104
TGME49_chrIa	1610486	1611125	ASTD3_r1_vs_Input_q0.0001_peak_1209	144	.	3.67248	15.6188	14.491
TGME49_chrIa	1621099	1622549	ASTD3_r1_vs_Input_q0.0001_peak_1210	268	.	5.46911	28.3008	26.8559
TGME49_chrIa	1625538	1626247	ASTD3_r1_vs_Input_q0.0001_peak_1211	61	.	2.69269	7.10802	6.13667
TGME49_chrIa	1648918	1650274	ASTD3_r1_vs_Input_q0.0001_peak_1212	288	.	5.42839	30.445	28.8743
TGME49_chrIa	1657295	1659299	ASTD3_r1_vs_Input_q0.0001_peak_1213	166	.	3.74501	17.8539	16.662
TGME49_chrIa	1668050	1668973	ASTD3_r1_vs_Input_q0.0001_peak_1214	171	.	3.90415	18.2945	17.1014
TGME49_chrIa	1670274	1673020	ASTD3_r1_vs_Input_q0.0001_peak_1215	161	.	3.65801	17.3279	16.1567
TGME49_chrIa	1701405	1703308	ASTD3_r1_vs_Input_q0.0001_peak_1216	129	.	3.42131	14.0168	12.9188
TGME49_chrIa	1716293	1717564	ASTD3_r1_vs_Input_q0.0001_peak_1217	164	.	4.02298	17.605	16.4329
TGME49_chrIa	1742758	1743237	ASTD3_r1_vs_Input_q0.0001_peak_1218	59	.	2.62065	6.9251	5.95627
TGME49_chrIa	1744733	1746087	ASTD3_r1_vs_Input_q0.0001_peak_1219	232	.	4.5202	24.5831	23.2109
TGME49_chrIa	1747520	1749107	ASTD3_r1_vs_Input_q0.0001_peak_1220	242	.	4.5342	25.6337	24.2023
TGME49_chrIa	1753200	1754288	ASTD3_r1_vs_Input_q0.0001_peak_1221	76	.	2.76936	8.61195	7.6126
TGME49_chrIa	1763210	1766084	ASTD3_r1_vs_Input_q0.0001_peak_1222	227	.	4.10948	24.0809	22.7197
TGME49_chrIa	1767969	1769532	ASTD3_r1_vs_Input_q0.0001_peak_1223	221	.	4.33052	23.5375	22.1705
TGME49_chrIa	1783333	1785157	ASTD3_r1_vs_Input_q0.0001_peak_1224	180	.	3.96572	19.265	18.0482
TGME49_chrIa	1800486	1803272	ASTD3_r1_vs_Input_q0.0001_peak_1225	249	.	4.67022	26.3495	24.9483
TGME49_chrIa	1807057	1808765	ASTD3_r1_vs_Input_q0.0001_peak_1226	167	.	3.61155	17.9051	16.728
TGME49_chrIa	1811784	1814420	ASTD3_r1_vs_Input_q0.0001_peak_1227	217	.	4.15516	23.0373	21.7035
TGME49_chrIa	1821405	1823070	ASTD3_r1_vs_Input_q0.0001_peak_1228	201	.	4.20016	21.361	20.1005
TGME49_chrIa	1848170	1850083	ASTD3_r1_vs_Input_q0.0001_peak_1229	246	.	4.93761	26.0929	24.6918
TGME49_chrIb	15962	18721	ASTD3_r1_vs_Input_q0.0001_peak_1230	169	.	3.50657	18.1049	16.9135
TGME49_chrIb	28367	30548	ASTD3_r1_vs_Input_q0.0001_peak_1231	247	.	4.7765	26.1349	24.7082
TGME49_chrIb	35443	37263	ASTD3_r1_vs_Input_q0.0001_peak_1232	148	.	3.22141	15.9569	14.8086
TGME49_chrIb	47743	49903	ASTD3_r1_vs_Input_q0.0001_peak_1233	312	.	5.03687	32.8771	31.2078
TGME49_chrIb	64250	66303	ASTD3_r1_vs_Input_q0.0001_peak_1234	222	.	4.16222	23.6455	22.2705
TGME49_chrIb	68255	69745	ASTD3_r1_vs_Input_q0.0001_peak_1235	161	.	3.61708	17.2952	16.1122
TGME49_chrIb	81664	83270	ASTD3_r1_vs_Input_q0.0001_peak_1236	226	.	4.25129	24.0719	22.6974
TGME49_chrIb	141389	142575	ASTD3_r1_vs_Input_q0.0001_peak_1237	167	.	4.02619	17.8976	16.7172
TGME49_chrIb	150153	150488	ASTD3_r1_vs_Input_q0.0001_peak_1238	51	.	2.29684	6.12741	5.17373
TGME49_chrIb	163149	165414	ASTD3_r1_vs_Input_q0.0001_peak_1239	233	.	4.41077	24.7259	23.3589
TGME49_chrIb	186058	187372	ASTD3_r1_vs_Input_q0.0001_peak_1240	214	.	4.57998	22.7917	21.4788
TGME49_chrIb	210482	211757	ASTD3_r1_vs_Input_q0.0001_peak_1241	180	.	3.83664	19.2775	18.0596
TGME49_chrIb	213632	214919	ASTD3_r1_vs_Input_q0.0001_peak_1242	172	.	4.01552	18.4442	17.2287
TGME49_chrIb	223461	224446	ASTD3_r1_vs_Input_q0.0001_peak_1243	122	.	3.63271	13.3333	12.2489
TGME49_chrIb	231572	233413	ASTD3_r1_vs_Input_q0.0001_peak_1244	183	.	4.09828	19.536	18.301
TGME49_chrIb	256089	257142	ASTD3_r1_vs_Input_q0.0001_peak_1245	134	.	3.45657	14.5187	13.4102
TGME49_chrIb	265275	267047	ASTD3_r1_vs_Input_q0.0001_peak_1246	250	.	4.79319	26.4149	25.0018
TGME49_chrIb	283946	285479	ASTD3_r1_vs_Input_q0.0001_peak_1247	239	.	4.22411	25.3361	23.9503
TGME49_chrIb	307252	307915	ASTD3_r1_vs_Input_q0.0001_peak_1248	191	.	3.67871	20.4218	19.1866
TGME49_chrIb	310685	312676	ASTD3_r1_vs_Input_q0.0001_peak_1249	182	.	3.65318	19.494	18.2654
TGME49_chrIb	320965	322136	ASTD3_r1_vs_Input_q0.0001_peak_1250	250	.	4.49315	26.4704	25.0544
TGME49_chrIb	328052	329049	ASTD3_r1_vs_Input_q0.0001_peak_1251	238	.	4.77337	25.1876	23.8038
TGME49_chrIb	331071	331812	ASTD3_r1_vs_Input_q0.0001_peak_1252	106	.	3.0533	11.6821	10.6278
TGME49_chrIb	408228	410215	ASTD3_r1_vs_Input_q0.0001_peak_1253	309	.	5.21963	32.6043	30.9797
TGME49_chrIb	435744	437715	ASTD3_r1_vs_Input_q0.0001_peak_1254	242	.	4.51593	25.7131	24.2825
TGME49_chrIb	445996	447508	ASTD3_r1_vs_Input_q0.0001_peak_1255	129	.	3.12387	14.0568	12.9513
TGME49_chrIb	453754	455613	ASTD3_r1_vs_Input_q0.0001_peak_1256	322	.	5.75957	33.9354	32.2338
TGME49_chrIb	458187	459081	ASTD3_r1_vs_Input_q0.0001_peak_1257	150	.	3.52052	16.2297	15.0855
TGME49_chrIb	460365	460981	ASTD3_r1_vs_Input_q0.0001_peak_1258	123	.	3.56334	13.4471	12.3591
TGME49_chrIb	472206	473500	ASTD3_r1_vs_Input_q0.0001_peak_1259	142	.	3.45642	15.3377	14.2087
TGME49_chrIb	497404	498866	ASTD3_r1_vs_Input_q0.0001_peak_1260	202	.	4.54106	21.5628	20.2606
TGME49_chrIb	508489	510861	ASTD3_r1_vs_Input_q0.0001_peak_1261	300	.	5.38691	31.6291	30.0875
TGME49_chrIb	518115	519673	ASTD3_r1_vs_Input_q0.0001_peak_1262	74	.	2.60225	8.44955	7.45372
TGME49_chrIb	531323	532800	ASTD3_r1_vs_Input_q0.0001_peak_1263	115	.	3.02065	12.6608	11.5888
TGME49_chrIb	548097	549528	ASTD3_r1_vs_Input_q0.0001_peak_1264	136	.	3.72699	14.8098	13.6973
TGME49_chrIb	588789	590961	ASTD3_r1_vs_Input_q0.0001_peak_1265	221	.	4.29133	23.5242	22.1012
TGME49_chrIb	601178	602634	ASTD3_r1_vs_Input_q0.0001_peak_1266	265	.	4.68809	27.9609	26.5139
TGME49_chrIb	606652	608446	ASTD3_r1_vs_Input_q0.0001_peak_1267	244	.	4.89614	25.8169	24.4433
TGME49_chrIb	612854	614710	ASTD3_r1_vs_Input_q0.0001_peak_1268	222	.	4.43614	23.6235	22.2453
TGME49_chrIb	626725	628184	ASTD3_r1_vs_Input_q0.0001_peak_1269	188	.	4.05445	20.0306	18.8001
TGME49_chrIb	630151	631552	ASTD3_r1_vs_Input_q0.0001_peak_1270	202	.	4.06769	21.5221	20.2418
TGME49_chrIb	635529	637464	ASTD3_r1_vs_Input_q0.0001_peak_1271	194	.	3.75323	20.7176	19.4649
TGME49_chrIb	666840	668472	ASTD3_r1_vs_Input_q0.0001_peak_1272	240	.	4.43702	25.4329	24.0277
TGME49_chrIb	682554	683819	ASTD3_r1_vs_Input_q0.0001_peak_1273	255	.	5.02434	26.9482	25.5512
TGME49_chrIb	689764	691981	ASTD3_r1_vs_Input_q0.0001_peak_1274	284	.	4.71029	30.0167	28.4681
TGME49_chrIb	708855	710661	ASTD3_r1_vs_Input_q0.0001_peak_1275	173	.	3.62411	18.5536	17.3607
TGME49_chrIb	714256	715874	ASTD3_r1_vs_Input_q0.0001_peak_1276	180	.	3.62113	19.2965	18.0767
TGME49_chrIb	719309	720316	ASTD3_r1_vs_Input_q0.0001_peak_1277	108	.	2.85507	11.9541	10.895
TGME49_chrIb	726082	728040	ASTD3_r1_vs_Input_q0.0001_peak_1278	305	.	5.42976	32.1261	30.5475
TGME49_chrIb	737554	739725	ASTD3_r1_vs_Input_q0.0001_peak_1279	206	.	4.20867	21.9727	20.6943
TGME49_chrIb	748499	750444	ASTD3_r1_vs_Input_q0.0001_peak_1280	227	.	4.47768	24.0876	22.7582
TGME49_chrIb	763344	764778	ASTD3_r1_vs_Input_q0.0001_peak_1281	302	.	5.23134	31.8884	30.2543
TGME49_chrIb	773320	775049	ASTD3_r1_vs_Input_q0.0001_peak_1282	214	.	4.1917	22.7094	21.4154
TGME49_chrIb	783189	786395	ASTD3_r1_vs_Input_q0.0001_peak_1283	152	.	3.65076	16.3909	15.2444
TGME49_chrIb	801856	804567	ASTD3_r1_vs_Input_q0.0001_peak_1284	246	.	4.62157	26.0091	24.6311
TGME49_chrIb	820008	820626	ASTD3_r1_vs_Input_q0.0001_peak_1285	73	.	2.99282	8.32372	7.32973
TGME49_chrIb	828494	830262	ASTD3_r1_vs_Input_q0.0001_peak_1286	255	.	4.37471	26.9539	25.5333
TGME49_chrIb	837928	839206	ASTD3_r1_vs_Input_q0.0001_peak_1287	111	.	2.90012	12.1811	11.1172
TGME49_chrIb	844563	845797	ASTD3_r1_vs_Input_q0.0001_peak_1288	206	.	4.19212	21.9088	20.6346
TGME49_chrIb	856588	857884	ASTD3_r1_vs_Input_q0.0001_peak_1289	319	.	5.17378	33.6465	31.9533
TGME49_chrIb	863915	866704	ASTD3_r1_vs_Input_q0.0001_peak_1290	149	.	3.5901	16.0514	14.9017
TGME49_chrIb	885570	887355	ASTD3_r1_vs_Input_q0.0001_peak_1291	222	.	4.41697	23.568	22.2185
TGME49_chrIb	889453	891253	ASTD3_r1_vs_Input_q0.0001_peak_1292	118	.	3.19727	12.964	11.8852
TGME49_chrIb	904933	906335	ASTD3_r1_vs_Input_q0.0001_peak_1293	124	.	3.26891	13.5156	12.4262
TGME49_chrIb	910188	911659	ASTD3_r1_vs_Input_q0.0001_peak_1294	204	.	4.34867	21.7483	20.4467
TGME49_chrIb	927999	929975	ASTD3_r1_vs_Input_q0.0001_peak_1295	315	.	5.32471	33.2554	31.5484
TGME49_chrIb	931572	932256	ASTD3_r1_vs_Input_q0.0001_peak_1296	169	.	3.97325	18.131	16.9526
TGME49_chrIb	935329	936724	ASTD3_r1_vs_Input_q0.0001_peak_1297	290	.	5.28395	30.6186	29.0871
TGME49_chrIb	979019	981055	ASTD3_r1_vs_Input_q0.0001_peak_1298	254	.	4.5811	26.9426	25.498
TGME49_chrIb	982836	984103	ASTD3_r1_vs_Input_q0.0001_peak_1299	214	.	4.61472	22.7886	21.4801
TGME49_chrIb	994110	995656	ASTD3_r1_vs_Input_q0.0001_peak_1300	157	.	3.86693	16.8938	15.7375
TGME49_chrIb	997964	999713	ASTD3_r1_vs_Input_q0.0001_peak_1301	234	.	4.0967	24.8308	23.4948
TGME49_chrIb	1014262	1016693	ASTD3_r1_vs_Input_q0.0001_peak_1302	127	.	3.20207	13.8191	12.7216
TGME49_chrIb	1018619	1019565	ASTD3_r1_vs_Input_q0.0001_peak_1303	149	.	3.72651	16.0504	14.9112
TGME49_chrIb	1032624	1035343	ASTD3_r1_vs_Input_q0.0001_peak_1304	204	.	4.10185	21.7014	20.4284
TGME49_chrIb	1046353	1047840	ASTD3_r1_vs_Input_q0.0001_peak_1305	184	.	3.86285	19.6833	18.4224
TGME49_chrIb	1052303	1054513	ASTD3_r1_vs_Input_q0.0001_peak_1306	282	.	5.01026	29.7834	28.2504
TGME49_chrIb	1067801	1069249	ASTD3_r1_vs_Input_q0.0001_peak_1307	187	.	4.13052	20.0161	18.7885
TGME49_chrIb	1074587	1077056	ASTD3_r1_vs_Input_q0.0001_peak_1308	242	.	4.60667	25.6583	24.2861
TGME49_chrIb	1088962	1090375	ASTD3_r1_vs_Input_q0.0001_peak_1309	184	.	3.89557	19.6967	18.4683
TGME49_chrIb	1093389	1094609	ASTD3_r1_vs_Input_q0.0001_peak_1310	151	.	3.47343	16.2447	15.1026
TGME49_chrIb	1108564	1109944	ASTD3_r1_vs_Input_q0.0001_peak_1311	200	.	4.22203	21.3555	20.0748
TGME49_chrIb	1111344	1113000	ASTD3_r1_vs_Input_q0.0001_peak_1312	177	.	3.84847	18.963	17.7623
TGME49_chrIb	1122742	1123880	ASTD3_r1_vs_Input_q0.0001_peak_1313	248	.	4.70228	26.2138	24.8312
TGME49_chrIb	1141016	1143312	ASTD3_r1_vs_Input_q0.0001_peak_1314	270	.	4.91626	28.4545	27.0197
TGME49_chrIb	1144574	1146693	ASTD3_r1_vs_Input_q0.0001_peak_1315	221	.	4.52925	23.4701	22.1597
TGME49_chrIb	1157248	1158933	ASTD3_r1_vs_Input_q0.0001_peak_1316	166	.	3.51927	17.8241	16.6318
TGME49_chrIb	1167764	1169436	ASTD3_r1_vs_Input_q0.0001_peak_1317	244	.	4.45628	25.8454	24.4624
TGME49_chrIb	1176860	1178793	ASTD3_r1_vs_Input_q0.0001_peak_1318	285	.	5.21056	30.0858	28.5714
TGME49_chrIb	1190451	1192423	ASTD3_r1_vs_Input_q0.0001_peak_1319	214	.	3.93826	22.7346	21.4117
TGME49_chrIb	1209198	1211367	ASTD3_r1_vs_Input_q0.0001_peak_1320	226	.	4.47471	23.942	22.6161
TGME49_chrIb	1216417	1218517	ASTD3_r1_vs_Input_q0.0001_peak_1321	168	.	3.7688	18.0721	16.8657
TGME49_chrIb	1240252	1242254	ASTD3_r1_vs_Input_q0.0001_peak_1322	253	.	4.6328	26.7517	25.3649
TGME49_chrIb	1244029	1245091	ASTD3_r1_vs_Input_q0.0001_peak_1323	138	.	3.48778	15.0006	13.8843
TGME49_chrIb	1264378	1266011	ASTD3_r1_vs_Input_q0.0001_peak_1324	127	.	3.34222	13.8142	12.7199
TGME49_chrIb	1268651	1270427	ASTD3_r1_vs_Input_q0.0001_peak_1325	314	.	5.2042	33.1497	31.4645
TGME49_chrIb	1306344	1308475	ASTD3_r1_vs_Input_q0.0001_peak_1326	267	.	4.76338	28.2028	26.7345
TGME49_chrIb	1319745	1321804	ASTD3_r1_vs_Input_q0.0001_peak_1327	269	.	5.26254	28.4394	26.9822
TGME49_chrIb	1342692	1343922	ASTD3_r1_vs_Input_q0.0001_peak_1328	209	.	4.40422	22.2291	20.9503
TGME49_chrIb	1345948	1347294	ASTD3_r1_vs_Input_q0.0001_peak_1329	224	.	4.57352	23.7692	22.4257
TGME49_chrIb	1358161	1359862	ASTD3_r1_vs_Input_q0.0001_peak_1330	230	.	4.40377	24.3774	23.05
TGME49_chrIb	1369201	1371078	ASTD3_r1_vs_Input_q0.0001_peak_1331	198	.	4.25449	21.0869	19.8292
TGME49_chrIb	1392270	1394698	ASTD3_r1_vs_Input_q0.0001_peak_1332	249	.	4.8132	26.4036	24.9997
TGME49_chrIb	1401149	1402471	ASTD3_r1_vs_Input_q0.0001_peak_1333	193	.	4.25363	20.629	19.3848
TGME49_chrIb	1405147	1405837	ASTD3_r1_vs_Input_q0.0001_peak_1334	123	.	3.27894	13.4227	12.3369
TGME49_chrIb	1410201	1411915	ASTD3_r1_vs_Input_q0.0001_peak_1335	152	.	3.91635	16.405	15.2577
TGME49_chrIb	1421748	1424289	ASTD3_r1_vs_Input_q0.0001_peak_1336	277	.	4.85594	29.2769	27.7334
TGME49_chrIb	1450789	1452754	ASTD3_r1_vs_Input_q0.0001_peak_1337	249	.	5.05228	26.3026	24.9092
TGME49_chrIb	1459681	1461710	ASTD3_r1_vs_Input_q0.0001_peak_1338	202	.	4.18634	21.5255	20.2397
TGME49_chrIb	1471224	1472443	ASTD3_r1_vs_Input_q0.0001_peak_1339	199	.	4.3569	21.2552	19.9761
TGME49_chrIb	1473718	1475094	ASTD3_r1_vs_Input_q0.0001_peak_1340	130	.	3.501	14.1249	13.0197
TGME49_chrIb	1491245	1492971	ASTD3_r1_vs_Input_q0.0001_peak_1341	311	.	5.28095	32.8228	31.1047
TGME49_chrIb	1494798	1496231	ASTD3_r1_vs_Input_q0.0001_peak_1342	251	.	4.85008	26.5432	25.1228
TGME49_chrIb	1503968	1505266	ASTD3_r1_vs_Input_q0.0001_peak_1343	254	.	4.92317	26.8645	25.4611
TGME49_chrIb	1506758	1508829	ASTD3_r1_vs_Input_q0.0001_peak_1344	313	.	5.38521	32.9576	31.3525
TGME49_chrIb	1526552	1528130	ASTD3_r1_vs_Input_q0.0001_peak_1345	300	.	5.55148	31.6874	30.0739
TGME49_chrIb	1536706	1538861	ASTD3_r1_vs_Input_q0.0001_peak_1346	271	.	4.5425	28.6378	27.15
TGME49_chrIb	1540514	1541748	ASTD3_r1_vs_Input_q0.0001_peak_1347	259	.	4.62199	27.417	25.9619
TGME49_chrIb	1545392	1546979	ASTD3_r1_vs_Input_q0.0001_peak_1348	156	.	3.55545	16.7833	15.6217
TGME49_chrIb	1555496	1557233	ASTD3_r1_vs_Input_q0.0001_peak_1349	192	.	3.89733	20.5839	19.2997
TGME49_chrIb	1565865	1567375	ASTD3_r1_vs_Input_q0.0001_peak_1350	211	.	4.04146	22.4465	21.1267
TGME49_chrIb	1572977	1575290	ASTD3_r1_vs_Input_q0.0001_peak_1351	211	.	4.10536	22.4259	21.1158
TGME49_chrIb	1577133	1578459	ASTD3_r1_vs_Input_q0.0001_peak_1352	187	.	3.99822	19.9624	18.7376
TGME49_chrIb	1594718	1596144	ASTD3_r1_vs_Input_q0.0001_peak_1353	205	.	4.60438	21.8325	20.5466
TGME49_chrIb	1635642	1637620	ASTD3_r1_vs_Input_q0.0001_peak_1354	259	.	4.59258	27.3947	25.9145
TGME49_chrIb	1641462	1644838	ASTD3_r1_vs_Input_q0.0001_peak_1355	224	.	4.29914	23.7963	22.4317
TGME49_chrIb	1648743	1650706	ASTD3_r1_vs_Input_q0.0001_peak_1356	222	.	4.36196	23.5981	22.2723
TGME49_chrIb	1674575	1675874	ASTD3_r1_vs_Input_q0.0001_peak_1357	123	.	3.56301	13.4796	12.3911
TGME49_chrIb	1685499	1686935	ASTD3_r1_vs_Input_q0.0001_peak_1358	296	.	4.87058	31.1833	29.6408
TGME49_chrIb	1688768	1690847	ASTD3_r1_vs_Input_q0.0001_peak_1359	363	.	5.45383	38.2557	36.3884
TGME49_chrIb	1702197	1703021	ASTD3_r1_vs_Input_q0.0001_peak_1360	180	.	4.31737	19.2359	18.0318
TGME49_chrIb	1712398	1714202	ASTD3_r1_vs_Input_q0.0001_peak_1361	299	.	4.76547	31.5491	29.9569
TGME49_chrIb	1721653	1722624	ASTD3_r1_vs_Input_q0.0001_peak_1362	152	.	3.64784	16.3674	15.2229
TGME49_chrIb	1727102	1729161	ASTD3_r1_vs_Input_q0.0001_peak_1363	309	.	5.13936	32.6624	30.9705
TGME49_chrIb	1740341	1741253	ASTD3_r1_vs_Input_q0.0001_peak_1364	181	.	4.61522	19.3933	18.1813
TGME49_chrIb	1741910	1742864	ASTD3_r1_vs_Input_q0.0001_peak_1365	338	.	5.80908	35.502	33.8172
TGME49_chrIb	1755437	1759177	ASTD3_r1_vs_Input_q0.0001_peak_1366	261	.	4.25276	27.6116	26.1162
TGME49_chrIb	1762334	1764837	ASTD3_r1_vs_Input_q0.0001_peak_1367	261	.	4.32358	27.635	26.1579
TGME49_chrIb	1785125	1787448	ASTD3_r1_vs_Input_q0.0001_peak_1368	368	.	5.41212	38.8352	36.8877
TGME49_chrIb	1804288	1806922	ASTD3_r1_vs_Input_q0.0001_peak_1369	286	.	4.54207	30.244	28.6101
TGME49_chrIb	1817557	1818691	ASTD3_r1_vs_Input_q0.0001_peak_1370	241	.	4.824	25.5456	24.1426
TGME49_chrIb	1821630	1822756	ASTD3_r1_vs_Input_q0.0001_peak_1371	187	.	4.05455	20.0055	18.7842
TGME49_chrIb	1838257	1840666	ASTD3_r1_vs_Input_q0.0001_peak_1372	247	.	4.53268	26.1462	24.7479
TGME49_chrIb	1844574	1846071	ASTD3_r1_vs_Input_q0.0001_peak_1373	241	.	4.95563	25.5283	24.153
TGME49_chrIb	1862833	1864498	ASTD3_r1_vs_Input_q0.0001_peak_1374	254	.	4.67007	26.8832	25.4815
TGME49_chrIb	1868812	1870242	ASTD3_r1_vs_Input_q0.0001_peak_1375	278	.	4.59563	29.4063	27.8968
TGME49_chrIb	1893189	1895576	ASTD3_r1_vs_Input_q0.0001_peak_1376	286	.	5.07537	30.1963	28.6868
TGME49_chrIb	1908302	1909995	ASTD3_r1_vs_Input_q0.0001_peak_1377	178	.	3.97745	19.0438	17.8317
TGME49_chrV	6477	6861	ASTD3_r1_vs_Input_q0.0001_peak_1378	73	.	2.92416	8.34873	7.35451
TGME49_chrV	112566	113076	ASTD3_r1_vs_Input_q0.0001_peak_1379	59	.	2.45325	6.92664	5.95825
TGME49_chrV	122381	123912	ASTD3_r1_vs_Input_q0.0001_peak_1380	157	.	3.90641	16.8985	15.7291
TGME49_chrV	127090	128842	ASTD3_r1_vs_Input_q0.0001_peak_1381	231	.	4.66202	24.4827	23.1365
TGME49_chrV	141795	143092	ASTD3_r1_vs_Input_q0.0001_peak_1382	234	.	4.75248	24.7664	23.4148
TGME49_chrV	144856	146086	ASTD3_r1_vs_Input_q0.0001_peak_1383	209	.	4.43739	22.2679	20.9763
TGME49_chrV	160298	162212	ASTD3_r1_vs_Input_q0.0001_peak_1384	159	.	3.88629	17.0887	15.9154
TGME49_chrV	166667	167806	ASTD3_r1_vs_Input_q0.0001_peak_1385	174	.	4.04628	18.6361	17.4447
TGME49_chrV	171075	172857	ASTD3_r1_vs_Input_q0.0001_peak_1386	232	.	4.58784	24.5669	23.2072
TGME49_chrV	186962	188982	ASTD3_r1_vs_Input_q0.0001_peak_1387	213	.	4.4163	22.6627	21.3767
TGME49_chrV	199097	200801	ASTD3_r1_vs_Input_q0.0001_peak_1388	215	.	4.50456	22.9052	21.5979
TGME49_chrV	215255	217768	ASTD3_r1_vs_Input_q0.0001_peak_1389	266	.	5.20467	28.1726	26.6719
TGME49_chrV	234119	235097	ASTD3_r1_vs_Input_q0.0001_peak_1390	227	.	4.17938	24.1827	22.792
TGME49_chrV	238338	240226	ASTD3_r1_vs_Input_q0.0001_peak_1391	256	.	4.12443	27.0603	25.6136
TGME49_chrV	240721	241802	ASTD3_r1_vs_Input_q0.0001_peak_1392	59	.	2.20531	6.93039	5.96227
TGME49_chrV	244626	246773	ASTD3_r1_vs_Input_q0.0001_peak_1393	288	.	5.07441	30.4543	28.8703
TGME49_chrV	251487	253537	ASTD3_r1_vs_Input_q0.0001_peak_1394	200	.	4.18572	21.3171	20.0594
TGME49_chrV	264649	265031	ASTD3_r1_vs_Input_q0.0001_peak_1395	61	.	2.53926	7.11601	6.14383
TGME49_chrV	283507	284721	ASTD3_r1_vs_Input_q0.0001_peak_1396	213	.	4.52979	22.6696	21.3806
TGME49_chrV	286494	288078	ASTD3_r1_vs_Input_q0.0001_peak_1397	268	.	4.89704	28.3395	26.86
TGME49_chrV	310953	312014	ASTD3_r1_vs_Input_q0.0001_peak_1398	138	.	3.46585	14.9491	13.8308
TGME49_chrV	319172	320864	ASTD3_r1_vs_Input_q0.0001_peak_1399	216	.	4.08091	22.9866	21.6748
TGME49_chrV	332572	333825	ASTD3_r1_vs_Input_q0.0001_peak_1400	155	.	3.56705	16.7037	15.5538
TGME49_chrV	343499	346720	ASTD3_r1_vs_Input_q0.0001_peak_1401	284	.	4.38591	29.985	28.4445
TGME49_chrV	352941	354173	ASTD3_r1_vs_Input_q0.0001_peak_1402	219	.	4.05993	23.2472	21.9372
TGME49_chrV	359697	360235	ASTD3_r1_vs_Input_q0.0001_peak_1403	126	.	3.16695	13.7458	12.6528
TGME49_chrV	374318	375444	ASTD3_r1_vs_Input_q0.0001_peak_1404	199	.	3.91764	21.1834	19.9196
TGME49_chrV	382840	383758	ASTD3_r1_vs_Input_q0.0001_peak_1405	118	.	3.26698	12.9345	11.8546
TGME49_chrV	388972	389930	ASTD3_r1_vs_Input_q0.0001_peak_1406	94	.	3.00742	10.5011	9.46753
TGME49_chrV	404667	406288	ASTD3_r1_vs_Input_q0.0001_peak_1407	378	.	5.35422	39.7568	37.8271
TGME49_chrV	412807	415036	ASTD3_r1_vs_Input_q0.0001_peak_1408	259	.	5.08394	27.381	25.9541
TGME49_chrV	418739	420615	ASTD3_r1_vs_Input_q0.0001_peak_1409	234	.	4.27412	24.8174	23.4287
TGME49_chrV	425705	427137	ASTD3_r1_vs_Input_q0.0001_peak_1410	227	.	4.22776	24.1038	22.7704
TGME49_chrV	430704	432982	ASTD3_r1_vs_Input_q0.0001_peak_1411	175	.	3.5393	18.7368	17.5325
TGME49_chrV	453359	455472	ASTD3_r1_vs_Input_q0.0001_peak_1412	172	.	3.48308	18.4473	17.249
TGME49_chrV	469314	471215	ASTD3_r1_vs_Input_q0.0001_peak_1413	292	.	5.13191	30.7973	29.2326
TGME49_chrV	477818	480050	ASTD3_r1_vs_Input_q0.0001_peak_1414	272	.	4.96915	28.7473	27.2087
TGME49_chrV	489892	490923	ASTD3_r1_vs_Input_q0.0001_peak_1415	58	.	2.39017	6.77003	5.80423
TGME49_chrV	535576	537260	ASTD3_r1_vs_Input_q0.0001_peak_1416	97	.	3.07231	10.8295	9.7902
TGME49_chrV	570144	571906	ASTD3_r1_vs_Input_q0.0001_peak_1417	192	.	4.33429	20.5245	19.277
TGME49_chrV	584274	585186	ASTD3_r1_vs_Input_q0.0001_peak_1418	137	.	3.55944	14.8648	13.7522
TGME49_chrV	591635	593467	ASTD3_r1_vs_Input_q0.0001_peak_1419	121	.	3.2542	13.191	12.1058
TGME49_chrV	595778	597464	ASTD3_r1_vs_Input_q0.0001_peak_1420	160	.	3.84346	17.2117	16.0512
TGME49_chrV	610952	612117	ASTD3_r1_vs_Input_q0.0001_peak_1421	139	.	3.51411	15.0419	13.9168
TGME49_chrV	631684	633588	ASTD3_r1_vs_Input_q0.0001_peak_1422	149	.	3.66818	16.0923	14.944
TGME49_chrV	646100	648075	ASTD3_r1_vs_Input_q0.0001_peak_1423	274	.	5.01658	28.9092	27.4432
TGME49_chrV	652794	654263	ASTD3_r1_vs_Input_q0.0001_peak_1424	331	.	5.63225	34.8114	33.1566
TGME49_chrV	688110	690287	ASTD3_r1_vs_Input_q0.0001_peak_1425	253	.	4.72419	26.7657	25.3237
TGME49_chrV	695153	697229	ASTD3_r1_vs_Input_q0.0001_peak_1426	204	.	3.84585	21.7294	20.4289
TGME49_chrV	699026	700374	ASTD3_r1_vs_Input_q0.0001_peak_1427	293	.	4.90764	30.9068	29.3116
TGME49_chrV	703205	704043	ASTD3_r1_vs_Input_q0.0001_peak_1428	186	.	4.11158	19.9258	18.685
TGME49_chrV	719580	721807	ASTD3_r1_vs_Input_q0.0001_peak_1429	170	.	4.20264	18.2037	17.0145
TGME49_chrV	726601	728179	ASTD3_r1_vs_Input_q0.0001_peak_1430	268	.	4.99595	28.3883	26.855
TGME49_chrV	750247	753098	ASTD3_r1_vs_Input_q0.0001_peak_1431	250	.	4.2715	26.4894	25.0904
TGME49_chrV	755373	757449	ASTD3_r1_vs_Input_q0.0001_peak_1432	266	.	4.6654	28.1349	26.6846
TGME49_chrV	768367	769697	ASTD3_r1_vs_Input_q0.0001_peak_1433	248	.	5.14001	26.2876	24.8754
TGME49_chrV	789480	791205	ASTD3_r1_vs_Input_q0.0001_peak_1434	170	.	4.08939	18.2158	17.035
TGME49_chrV	799734	803916	ASTD3_r1_vs_Input_q0.0001_peak_1435	184	.	3.96943	19.6706	18.4398
TGME49_chrV	806956	809010	ASTD3_r1_vs_Input_q0.0001_peak_1436	216	.	4.12178	23.0473	21.697
TGME49_chrV	818575	819722	ASTD3_r1_vs_Input_q0.0001_peak_1437	53	.	2.30934	6.31564	5.35828
TGME49_chrV	823262	824583	ASTD3_r1_vs_Input_q0.0001_peak_1438	236	.	4.42119	25.0141	23.6724
TGME49_chrV	841014	842808	ASTD3_r1_vs_Input_q0.0001_peak_1439	197	.	4.19711	20.994	19.711
TGME49_chrV	844980	847171	ASTD3_r1_vs_Input_q0.0001_peak_1440	237	.	4.91676	25.0778	23.7043
TGME49_chrV	860452	862852	ASTD3_r1_vs_Input_q0.0001_peak_1441	193	.	4.23152	20.6317	19.3857
TGME49_chrV	870946	873230	ASTD3_r1_vs_Input_q0.0001_peak_1442	267	.	5.00998	28.1675	26.7233
TGME49_chrV	895098	896127	ASTD3_r1_vs_Input_q0.0001_peak_1443	91	.	2.67823	10.213	9.1844
TGME49_chrV	900099	901710	ASTD3_r1_vs_Input_q0.0001_peak_1444	263	.	4.91561	27.8508	26.3779
TGME49_chrV	927775	929202	ASTD3_r1_vs_Input_q0.0001_peak_1445	187	.	4.29274	19.9548	18.7034
TGME49_chrV	950460	951542	ASTD3_r1_vs_Input_q0.0001_peak_1446	227	.	4.09748	24.1287	22.7331
TGME49_chrV	969369	971516	ASTD3_r1_vs_Input_q0.0001_peak_1447	373	.	6.17361	39.248	37.3689
TGME49_chrV	978761	980205	ASTD3_r1_vs_Input_q0.0001_peak_1448	266	.	4.45256	28.1915	26.6776
TGME49_chrV	996236	998334	ASTD3_r1_vs_Input_q0.0001_peak_1449	264	.	4.80565	27.9119	26.42
TGME49_chrV	1006577	1008317	ASTD3_r1_vs_Input_q0.0001_peak_1450	205	.	4.3395	21.874	20.5752
TGME49_chrV	1022017	1023424	ASTD3_r1_vs_Input_q0.0001_peak_1451	229	.	4.51262	24.3704	22.9799
TGME49_chrV	1103418	1104750	ASTD3_r1_vs_Input_q0.0001_peak_1452	185	.	4.00217	19.7429	18.5262
TGME49_chrV	1118360	1119584	ASTD3_r1_vs_Input_q0.0001_peak_1453	166	.	3.95326	17.8824	16.6878
TGME49_chrV	1142257	1142522	ASTD3_r1_vs_Input_q0.0001_peak_1454	66	.	2.91163	7.60013	6.61863
TGME49_chrV	1143260	1144229	ASTD3_r1_vs_Input_q0.0001_peak_1455	325	.	5.64205	34.1376	32.5261
TGME49_chrV	1151467	1154200	ASTD3_r1_vs_Input_q0.0001_peak_1456	245	.	4.41086	25.9729	24.5636
TGME49_chrV	1156975	1158331	ASTD3_r1_vs_Input_q0.0001_peak_1457	209	.	4.08491	22.2429	20.9163
TGME49_chrV	1164236	1166037	ASTD3_r1_vs_Input_q0.0001_peak_1458	231	.	4.51452	24.5181	23.1448
TGME49_chrV	1174779	1176450	ASTD3_r1_vs_Input_q0.0001_peak_1459	236	.	4.41758	25.0351	23.6047
TGME49_chrV	1178099	1178656	ASTD3_r1_vs_Input_q0.0001_peak_1460	69	.	2.6752	7.97612	6.98795
TGME49_chrV	1202789	1203833	ASTD3_r1_vs_Input_q0.0001_peak_1461	176	.	3.75739	18.8318	17.6213
TGME49_chrV	1215575	1217133	ASTD3_r1_vs_Input_q0.0001_peak_1462	97	.	2.86215	10.8066	9.76829
TGME49_chrV	1226330	1226838	ASTD3_r1_vs_Input_q0.0001_peak_1463	76	.	3.04923	8.68818	7.68746
TGME49_chrV	1227450	1227711	ASTD3_r1_vs_Input_q0.0001_peak_1464	58	.	2.58056	6.77588	5.80954
TGME49_chrV	1238051	1239205	ASTD3_r1_vs_Input_q0.0001_peak_1465	130	.	3.43574	14.1433	13.0429
TGME49_chrV	1245538	1246668	ASTD3_r1_vs_Input_q0.0001_peak_1466	147	.	3.64904	15.8731	14.7317
TGME49_chrV	1269358	1271789	ASTD3_r1_vs_Input_q0.0001_peak_1467	191	.	4.01145	20.4427	19.1941
TGME49_chrV	1284321	1285510	ASTD3_r1_vs_Input_q0.0001_peak_1468	218	.	4.46875	23.251	21.8866
TGME49_chrV	1291896	1293233	ASTD3_r1_vs_Input_q0.0001_peak_1469	123	.	3.48183	13.4034	12.3147
TGME49_chrV	1308708	1310297	ASTD3_r1_vs_Input_q0.0001_peak_1470	218	.	4.32831	23.1248	21.8328
TGME49_chrV	1324325	1325822	ASTD3_r1_vs_Input_q0.0001_peak_1471	254	.	4.86269	26.8624	25.4324
TGME49_chrV	1343585	1346048	ASTD3_r1_vs_Input_q0.0001_peak_1472	246	.	4.44037	26.0097	24.6114
TGME49_chrV	1348987	1351423	ASTD3_r1_vs_Input_q0.0001_peak_1473	134	.	3.38592	14.5811	13.4633
TGME49_chrV	1361139	1362335	ASTD3_r1_vs_Input_q0.0001_peak_1474	106	.	3.13315	11.7082	10.6496
TGME49_chrV	1398597	1400578	ASTD3_r1_vs_Input_q0.0001_peak_1475	288	.	4.83753	30.3316	28.8135
TGME49_chrV	1403531	1405225	ASTD3_r1_vs_Input_q0.0001_peak_1476	304	.	5.37053	32.0649	30.4879
TGME49_chrV	1422452	1425505	ASTD3_r1_vs_Input_q0.0001_peak_1477	285	.	5.1012	30.0252	28.5021
TGME49_chrV	1439135	1440825	ASTD3_r1_vs_Input_q0.0001_peak_1478	237	.	4.50925	25.0845	23.7042
TGME49_chrV	1443391	1445146	ASTD3_r1_vs_Input_q0.0001_peak_1479	269	.	4.81203	28.3652	26.9031
TGME49_chrV	1454801	1456536	ASTD3_r1_vs_Input_q0.0001_peak_1480	317	.	4.69684	33.474	31.7265
TGME49_chrV	1462292	1464546	ASTD3_r1_vs_Input_q0.0001_peak_1481	269	.	4.6575	28.4439	26.9573
TGME49_chrV	1486615	1487685	ASTD3_r1_vs_Input_q0.0001_peak_1482	90	.	2.88857	10.0754	9.04972
TGME49_chrV	1496578	1497649	ASTD3_r1_vs_Input_q0.0001_peak_1483	165	.	3.77452	17.7162	16.5357
TGME49_chrV	1508628	1509546	ASTD3_r1_vs_Input_q0.0001_peak_1484	123	.	3.49322	13.3911	12.3053
TGME49_chrV	1513287	1514823	ASTD3_r1_vs_Input_q0.0001_peak_1485	235	.	4.50634	24.894	23.5223
TGME49_chrV	1517098	1518679	ASTD3_r1_vs_Input_q0.0001_peak_1486	242	.	4.33458	25.6017	24.217
TGME49_chrV	1526586	1528497	ASTD3_r1_vs_Input_q0.0001_peak_1487	370	.	5.46703	38.9615	37.0144
TGME49_chrV	1535093	1536592	ASTD3_r1_vs_Input_q0.0001_peak_1488	224	.	4.80289	23.7976	22.4473
TGME49_chrV	1555322	1557114	ASTD3_r1_vs_Input_q0.0001_peak_1489	161	.	3.48474	17.3402	16.1685
TGME49_chrV	1570111	1572290	ASTD3_r1_vs_Input_q0.0001_peak_1490	186	.	3.67209	19.8757	18.6323
TGME49_chrV	1575682	1576877	ASTD3_r1_vs_Input_q0.0001_peak_1491	76	.	2.67786	8.62538	7.62571
TGME49_chrV	1627457	1627757	ASTD3_r1_vs_Input_q0.0001_peak_1492	49	.	2.39788	5.86032	4.91165
TGME49_chrV	1635756	1638230	ASTD3_r1_vs_Input_q0.0001_peak_1493	273	.	4.64044	28.821	27.3673
TGME49_chrV	1650700	1652207	ASTD3_r1_vs_Input_q0.0001_peak_1494	125	.	3.27425	13.5998	12.5064
TGME49_chrV	1654001	1655122	ASTD3_r1_vs_Input_q0.0001_peak_1495	212	.	4.39529	22.5422	21.2443
TGME49_chrV	1665099	1666306	ASTD3_r1_vs_Input_q0.0001_peak_1496	171	.	3.88784	18.3777	17.1811
TGME49_chrV	1686321	1688195	ASTD3_r1_vs_Input_q0.0001_peak_1497	100	.	3.26937	11.1088	10.0639
TGME49_chrV	1698501	1699108	ASTD3_r1_vs_Input_q0.0001_peak_1498	65	.	2.47659	7.56994	6.58903
TGME49_chrV	1706100	1707650	ASTD3_r1_vs_Input_q0.0001_peak_1499	240	.	4.75271	25.4811	24.0941
TGME49_chrV	1709860	1710500	ASTD3_r1_vs_Input_q0.0001_peak_1500	163	.	4.00395	17.5505	16.3791
TGME49_chrV	1715840	1717402	ASTD3_r1_vs_Input_q0.0001_peak_1501	193	.	3.9264	20.6078	19.3331
TGME49_chrV	1725365	1727573	ASTD3_r1_vs_Input_q0.0001_peak_1502	214	.	4.46731	22.7445	21.4564
TGME49_chrV	1740473	1741259	ASTD3_r1_vs_Input_q0.0001_peak_1503	122	.	3.15061	13.3438	12.2592
TGME49_chrV	1749909	1752051	ASTD3_r1_vs_Input_q0.0001_peak_1504	146	.	3.6184	15.7817	14.6474
TGME49_chrV	1761936	1763503	ASTD3_r1_vs_Input_q0.0001_peak_1505	152	.	3.72445	16.4291	15.2803
TGME49_chrV	1766926	1770385	ASTD3_r1_vs_Input_q0.0001_peak_1506	116	.	3.1775	12.7411	11.6673
TGME49_chrV	1778919	1779579	ASTD3_r1_vs_Input_q0.0001_peak_1507	89	.	2.82928	9.9722	8.94922
TGME49_chrV	1783006	1783971	ASTD3_r1_vs_Input_q0.0001_peak_1508	192	.	4.109	20.467	19.2248
TGME49_chrV	1786876	1788524	ASTD3_r1_vs_Input_q0.0001_peak_1509	224	.	4.32781	23.7682	22.4258
TGME49_chrV	1790591	1792056	ASTD3_r1_vs_Input_q0.0001_peak_1510	177	.	3.69183	19.0155	17.7452
TGME49_chrV	1801571	1803102	ASTD3_r1_vs_Input_q0.0001_peak_1511	207	.	4.25604	22.0005	20.7313
TGME49_chrV	1805528	1807371	ASTD3_r1_vs_Input_q0.0001_peak_1512	189	.	4.0546	20.1591	18.925
TGME49_chrV	1812434	1813600	ASTD3_r1_vs_Input_q0.0001_peak_1513	169	.	3.75968	18.1604	16.9807
TGME49_chrV	1817460	1819673	ASTD3_r1_vs_Input_q0.0001_peak_1514	284	.	4.48741	30.0888	28.489
TGME49_chrV	1824592	1825969	ASTD3_r1_vs_Input_q0.0001_peak_1515	97	.	2.63966	10.8176	9.77909
TGME49_chrV	1830571	1832821	ASTD3_r1_vs_Input_q0.0001_peak_1516	232	.	4.09844	24.5451	23.2019
TGME49_chrV	1837723	1838925	ASTD3_r1_vs_Input_q0.0001_peak_1517	157	.	3.82826	16.9304	15.7735
TGME49_chrV	1851043	1852021	ASTD3_r1_vs_Input_q0.0001_peak_1518	165	.	4.02678	17.7752	16.5866
TGME49_chrV	1875639	1877762	ASTD3_r1_vs_Input_q0.0001_peak_1519	232	.	4.17135	24.5586	23.2061
TGME49_chrV	1878607	1879922	ASTD3_r1_vs_Input_q0.0001_peak_1520	332	.	5.09565	34.9662	33.2888
TGME49_chrV	1887908	1888789	ASTD3_r1_vs_Input_q0.0001_peak_1521	95	.	2.982	10.6172	9.5819
TGME49_chrV	1891059	1893186	ASTD3_r1_vs_Input_q0.0001_peak_1522	274	.	4.57686	29.0197	27.4672
TGME49_chrV	1908280	1909944	ASTD3_r1_vs_Input_q0.0001_peak_1523	294	.	5.19324	30.9911	29.4065
TGME49_chrV	1924352	1927595	ASTD3_r1_vs_Input_q0.0001_peak_1524	309	.	5.39774	32.6604	30.9931
TGME49_chrV	1941435	1943632	ASTD3_r1_vs_Input_q0.0001_peak_1525	268	.	4.96611	28.3922	26.8932
TGME49_chrV	1960636	1961919	ASTD3_r1_vs_Input_q0.0001_peak_1526	186	.	4.35668	19.8631	18.6435
TGME49_chrV	1973635	1974587	ASTD3_r1_vs_Input_q0.0001_peak_1527	116	.	3.21245	12.7613	11.6877
TGME49_chrV	1984370	1985476	ASTD3_r1_vs_Input_q0.0001_peak_1528	120	.	3.13719	13.144	12.0624
TGME49_chrV	2000030	2001417	ASTD3_r1_vs_Input_q0.0001_peak_1529	216	.	3.72652	22.9788	21.6733
TGME49_chrV	2004268	2005086	ASTD3_r1_vs_Input_q0.0001_peak_1530	161	.	3.56553	17.3576	16.1918
TGME49_chrV	2007061	2008774	ASTD3_r1_vs_Input_q0.0001_peak_1531	241	.	4.45297	25.5936	24.1903
TGME49_chrV	2021764	2022737	ASTD3_r1_vs_Input_q0.0001_peak_1532	202	.	4.20512	21.5395	20.2683
TGME49_chrV	2032921	2033822	ASTD3_r1_vs_Input_q0.0001_peak_1533	179	.	3.93667	19.1328	17.9266
TGME49_chrV	2039108	2040292	ASTD3_r1_vs_Input_q0.0001_peak_1534	281	.	4.85474	29.6611	28.1757
TGME49_chrV	2054293	2055061	ASTD3_r1_vs_Input_q0.0001_peak_1535	47	.	2.2222	5.66661	4.72157
TGME49_chrV	2055565	2057068	ASTD3_r1_vs_Input_q0.0001_peak_1536	124	.	3.2453	13.5572	12.4661
TGME49_chrV	2065024	2065807	ASTD3_r1_vs_Input_q0.0001_peak_1537	66	.	2.48353	7.62822	6.64706
TGME49_chrV	2070743	2072110	ASTD3_r1_vs_Input_q0.0001_peak_1538	207	.	4.09051	22.0259	20.7298
TGME49_chrV	2098312	2099209	ASTD3_r1_vs_Input_q0.0001_peak_1539	100	.	3.10727	11.1103	10.0658
TGME49_chrV	2101564	2103299	ASTD3_r1_vs_Input_q0.0001_peak_1540	237	.	4.80891	25.0563	23.7052
TGME49_chrV	2115612	2116895	ASTD3_r1_vs_Input_q0.0001_peak_1541	322	.	5.07075	33.9435	32.2996
TGME49_chrV	2135876	2137695	ASTD3_r1_vs_Input_q0.0001_peak_1542	232	.	4.27817	24.5641	23.2273
TGME49_chrV	2141359	2142990	ASTD3_r1_vs_Input_q0.0001_peak_1543	150	.	3.51914	16.1938	15.0366
TGME49_chrV	2161733	2162674	ASTD3_r1_vs_Input_q0.0001_peak_1544	174	.	3.73727	18.6945	17.4976
TGME49_chrV	2173752	2175496	ASTD3_r1_vs_Input_q0.0001_peak_1545	177	.	4.09551	19.0102	17.7945
TGME49_chrV	2197991	2199340	ASTD3_r1_vs_Input_q0.0001_peak_1546	143	.	3.64449	15.527	14.3891
TGME49_chrV	2201125	2202778	ASTD3_r1_vs_Input_q0.0001_peak_1547	232	.	4.74788	24.6391	23.2646
TGME49_chrV	2228201	2229816	ASTD3_r1_vs_Input_q0.0001_peak_1548	139	.	3.68643	15.0875	13.9653
TGME49_chrV	2244446	2245850	ASTD3_r1_vs_Input_q0.0001_peak_1549	127	.	3.4384	13.8116	12.7107
TGME49_chrV	2252914	2254884	ASTD3_r1_vs_Input_q0.0001_peak_1550	255	.	4.95967	26.9297	25.5164
TGME49_chrV	2257638	2259617	ASTD3_r1_vs_Input_q0.0001_peak_1551	276	.	5.26438	29.1504	27.6557
TGME49_chrV	2273326	2276362	ASTD3_r1_vs_Input_q0.0001_peak_1552	237	.	4.65682	25.0643	23.7054
TGME49_chrV	2282827	2284267	ASTD3_r1_vs_Input_q0.0001_peak_1553	153	.	4.01834	16.5248	15.3752
TGME49_chrV	2289729	2290928	ASTD3_r1_vs_Input_q0.0001_peak_1554	261	.	4.68093	27.5972	26.124
TGME49_chrV	2297320	2298648	ASTD3_r1_vs_Input_q0.0001_peak_1555	213	.	4.33625	22.6531	21.3287
TGME49_chrV	2300251	2301877	ASTD3_r1_vs_Input_q0.0001_peak_1556	226	.	4.54709	23.9903	22.648
TGME49_chrV	2326539	2328087	ASTD3_r1_vs_Input_q0.0001_peak_1557	214	.	4.74331	22.7515	21.4587
TGME49_chrV	2330979	2332641	ASTD3_r1_vs_Input_q0.0001_peak_1558	185	.	4.1873	19.766	18.537
TGME49_chrV	2342981	2344296	ASTD3_r1_vs_Input_q0.0001_peak_1559	153	.	3.80389	16.5117	15.3672
TGME49_chrV	2347999	2349345	ASTD3_r1_vs_Input_q0.0001_peak_1560	164	.	4.09932	17.652	16.4438
TGME49_chrV	2361099	2362383	ASTD3_r1_vs_Input_q0.0001_peak_1561	263	.	5.07814	27.8437	26.3974
TGME49_chrV	2366951	2368750	ASTD3_r1_vs_Input_q0.0001_peak_1562	281	.	4.9119	29.6434	28.1185
TGME49_chrV	2386649	2388762	ASTD3_r1_vs_Input_q0.0001_peak_1563	116	.	3.39099	12.7581	11.6836
TGME49_chrV	2440804	2442155	ASTD3_r1_vs_Input_q0.0001_peak_1564	141	.	3.61716	15.2681	14.147
TGME49_chrV	2462280	2463853	ASTD3_r1_vs_Input_q0.0001_peak_1565	222	.	4.22654	23.592	22.2241
TGME49_chrV	2469072	2471297	ASTD3_r1_vs_Input_q0.0001_peak_1566	317	.	5.85418	33.4694	31.7717
TGME49_chrV	2477006	2478044	ASTD3_r1_vs_Input_q0.0001_peak_1567	241	.	4.59599	25.4944	24.1255
TGME49_chrV	2483799	2485479	ASTD3_r1_vs_Input_q0.0001_peak_1568	303	.	4.79085	32.0311	30.3634
TGME49_chrV	2498028	2499568	ASTD3_r1_vs_Input_q0.0001_peak_1569	231	.	4.19562	24.5397	23.1657
TGME49_chrV	2511687	2513907	ASTD3_r1_vs_Input_q0.0001_peak_1570	296	.	5.036	31.3306	29.6668
TGME49_chrV	2525971	2526926	ASTD3_r1_vs_Input_q0.0001_peak_1571	124	.	3.36828	13.5125	12.4244
TGME49_chrV	2542772	2544439	ASTD3_r1_vs_Input_q0.0001_peak_1572	281	.	5.19897	29.6502	28.1608
TGME49_chrV	2549472	2552226	ASTD3_r1_vs_Input_q0.0001_peak_1573	324	.	5.29133	34.1497	32.4679
TGME49_chrV	2566247	2566981	ASTD3_r1_vs_Input_q0.0001_peak_1574	96	.	2.94823	10.68	9.64367
TGME49_chrV	2588008	2589711	ASTD3_r1_vs_Input_q0.0001_peak_1575	188	.	4.11885	20.0713	18.8414
TGME49_chrV	2615871	2617980	ASTD3_r1_vs_Input_q0.0001_peak_1576	207	.	4.2949	21.9836	20.7108
TGME49_chrV	2627395	2628673	ASTD3_r1_vs_Input_q0.0001_peak_1577	127	.	3.47858	13.8636	12.7647
TGME49_chrV	2634786	2635754	ASTD3_r1_vs_Input_q0.0001_peak_1578	211	.	4.29368	22.4918	21.1914
TGME49_chrV	2637884	2638982	ASTD3_r1_vs_Input_q0.0001_peak_1579	78	.	2.80124	8.87605	7.87202
TGME49_chrV	2650679	2651423	ASTD3_r1_vs_Input_q0.0001_peak_1580	125	.	3.18635	13.5978	12.5052
TGME49_chrV	2652906	2653980	ASTD3_r1_vs_Input_q0.0001_peak_1581	92	.	2.95295	10.2999	9.27026
TGME49_chrV	2699772	2702433	ASTD3_r1_vs_Input_q0.0001_peak_1582	281	.	5.06538	29.6784	28.1759
TGME49_chrV	2711358	2714093	ASTD3_r1_vs_Input_q0.0001_peak_1583	287	.	4.74692	30.2854	28.7567
TGME49_chrV	2731588	2733665	ASTD3_r1_vs_Input_q0.0001_peak_1584	222	.	4.29745	23.5394	22.2168
TGME49_chrV	2749485	2750097	ASTD3_r1_vs_Input_q0.0001_peak_1585	36	.	2.24105	4.58988	3.66645
TGME49_chrV	2777128	2778297	ASTD3_r1_vs_Input_q0.0001_peak_1586	193	.	4.01993	20.6121	19.3692
TGME49_chrV	2780334	2783029	ASTD3_r1_vs_Input_q0.0001_peak_1587	286	.	4.6738	30.2851	28.6656
TGME49_chrV	2799136	2800632	ASTD3_r1_vs_Input_q0.0001_peak_1588	161	.	3.81159	17.2957	16.126
TGME49_chrV	2807878	2808609	ASTD3_r1_vs_Input_q0.0001_peak_1589	58	.	2.67368	6.84829	5.88052
TGME49_chrV	2826037	2827679	ASTD3_r1_vs_Input_q0.0001_peak_1590	155	.	3.79555	16.6759	15.5215
TGME49_chrV	2850411	2851005	ASTD3_r1_vs_Input_q0.0001_peak_1591	114	.	3.54564	12.5162	11.4445
TGME49_chrV	2851662	2853142	ASTD3_r1_vs_Input_q0.0001_peak_1592	156	.	3.97555	16.7666	15.6081
TGME49_chrV	2872019	2873795	ASTD3_r1_vs_Input_q0.0001_peak_1593	270	.	4.93552	28.4832	27.0346
TGME49_chrV	2879779	2881039	ASTD3_r1_vs_Input_q0.0001_peak_1594	177	.	3.84469	18.9602	17.7483
TGME49_chrV	2884720	2886382	ASTD3_r1_vs_Input_q0.0001_peak_1595	236	.	4.64833	24.9703	23.6228
TGME49_chrV	2893901	2895673	ASTD3_r1_vs_Input_q0.0001_peak_1596	69	.	2.50459	7.92456	6.93858
TGME49_chrV	2898047	2899757	ASTD3_r1_vs_Input_q0.0001_peak_1597	79	.	2.63554	8.91334	7.90888
TGME49_chrV	2906851	2908267	ASTD3_r1_vs_Input_q0.0001_peak_1598	214	.	4.0814	22.7667	21.4516
TGME49_chrV	2920657	2921990	ASTD3_r1_vs_Input_q0.0001_peak_1599	225	.	4.37525	23.8947	22.5113
TGME49_chrV	2940028	2941117	ASTD3_r1_vs_Input_q0.0001_peak_1600	191	.	4.21927	20.4175	19.1837
TGME49_chrV	2952795	2953713	ASTD3_r1_vs_Input_q0.0001_peak_1601	155	.	3.8015	16.717	15.5656
TGME49_chrV	2971290	2973125	ASTD3_r1_vs_Input_q0.0001_peak_1602	138	.	3.63248	14.9432	13.8122
TGME49_chrV	2983455	2985823	ASTD3_r1_vs_Input_q0.0001_peak_1603	205	.	4.01483	21.8961	20.5546
TGME49_chrV	2998107	2999823	ASTD3_r1_vs_Input_q0.0001_peak_1604	347	.	5.71481	36.5764	34.7588
TGME49_chrV	3011249	3013366	ASTD3_r1_vs_Input_q0.0001_peak_1605	208	.	4.42799	22.1597	20.8668
TGME49_chrV	3023311	3024867	ASTD3_r1_vs_Input_q0.0001_peak_1606	127	.	3.56342	13.8164	12.7123
TGME49_chrV	3062717	3064921	ASTD3_r1_vs_Input_q0.0001_peak_1607	183	.	4.4062	19.5586	18.3412
TGME49_chrV	3073084	3075578	ASTD3_r1_vs_Input_q0.0001_peak_1608	304	.	5.16896	32.0525	30.4581
TGME49_chrV	3090053	3091422	ASTD3_r1_vs_Input_q0.0001_peak_1609	101	.	2.91075	11.2363	10.1896
TGME49_chrV	3104160	3107521	ASTD3_r1_vs_Input_q0.0001_peak_1610	275	.	4.87545	29.0581	27.55
TGME49_chrVI	2859	3374	ASTD3_r1_vs_Input_q0.0001_peak_1611	94	.	2.64064	10.5023	9.46941
TGME49_chrVI	7976	10628	ASTD3_r1_vs_Input_q0.0001_peak_1612	217	.	4.21198	22.9973	21.7012
TGME49_chrVI	16946	18547	ASTD3_r1_vs_Input_q0.0001_peak_1613	216	.	4.29024	22.9169	21.6069
TGME49_chrVI	29757	32960	ASTD3_r1_vs_Input_q0.0001_peak_1614	183	.	3.91942	19.5679	18.3231
TGME49_chrVI	43418	43669	ASTD3_r1_vs_Input_q0.0001_peak_1615	37	.	1.95038	4.63406	3.70965
TGME49_chrVI	46024	47488	ASTD3_r1_vs_Input_q0.0001_peak_1616	192	.	3.76784	20.5591	19.2933
TGME49_chrVI	55311	57660	ASTD3_r1_vs_Input_q0.0001_peak_1617	247	.	4.43017	26.2278	24.7965
TGME49_chrVI	61795	63351	ASTD3_r1_vs_Input_q0.0001_peak_1618	112	.	3.01585	12.3642	11.2972
TGME49_chrVI	65944	67567	ASTD3_r1_vs_Input_q0.0001_peak_1619	276	.	4.80862	29.2173	27.6755
TGME49_chrVI	69509	70362	ASTD3_r1_vs_Input_q0.0001_peak_1620	151	.	3.73133	16.3091	15.1647
TGME49_chrVI	75253	76729	ASTD3_r1_vs_Input_q0.0001_peak_1621	265	.	4.86902	27.9385	26.5221
TGME49_chrVI	86474	89129	ASTD3_r1_vs_Input_q0.0001_peak_1622	223	.	4.12822	23.6919	22.338
TGME49_chrVI	95174	96605	ASTD3_r1_vs_Input_q0.0001_peak_1623	239	.	4.19752	25.3376	23.9497
TGME49_chrVI	110745	112831	ASTD3_r1_vs_Input_q0.0001_peak_1624	296	.	5.06448	31.203	29.6285
TGME49_chrVI	139268	140851	ASTD3_r1_vs_Input_q0.0001_peak_1625	105	.	3.11386	11.5666	10.5138
TGME49_chrVI	153363	156290	ASTD3_r1_vs_Input_q0.0001_peak_1626	218	.	4.04417	23.2009	21.8722
TGME49_chrVI	159751	160770	ASTD3_r1_vs_Input_q0.0001_peak_1627	110	.	3.04292	12.1481	11.0847
TGME49_chrVI	169841	172253	ASTD3_r1_vs_Input_q0.0001_peak_1628	241	.	4.43232	25.5093	24.1183
TGME49_chrVI	178414	180305	ASTD3_r1_vs_Input_q0.0001_peak_1629	333	.	5.20336	35.144	33.3622
TGME49_chrVI	192985	194619	ASTD3_r1_vs_Input_q0.0001_peak_1630	308	.	5.06313	32.4868	30.8924
TGME49_chrVI	209033	210258	ASTD3_r1_vs_Input_q0.0001_peak_1631	173	.	4.01763	18.5127	17.3213
TGME49_chrVI	223036	224288	ASTD3_r1_vs_Input_q0.0001_peak_1632	201	.	3.811	21.4665	20.1591
TGME49_chrVI	256879	258358	ASTD3_r1_vs_Input_q0.0001_peak_1633	293	.	5.17652	30.8906	29.3031
TGME49_chrVI	274888	275676	ASTD3_r1_vs_Input_q0.0001_peak_1634	140	.	3.58478	15.214	14.0896
TGME49_chrVI	280966	282804	ASTD3_r1_vs_Input_q0.0001_peak_1635	178	.	4.07947	19.0103	17.8119
TGME49_chrVI	304241	305975	ASTD3_r1_vs_Input_q0.0001_peak_1636	187	.	3.93585	19.9682	18.715
TGME49_chrVI	320169	321441	ASTD3_r1_vs_Input_q0.0001_peak_1637	220	.	4.37243	23.3907	22.0872
TGME49_chrVI	343121	344273	ASTD3_r1_vs_Input_q0.0001_peak_1638	223	.	4.26252	23.7047	22.3672
TGME49_chrVI	375196	376732	ASTD3_r1_vs_Input_q0.0001_peak_1639	177	.	4.0562	18.9674	17.7545
TGME49_chrVI	394147	394800	ASTD3_r1_vs_Input_q0.0001_peak_1640	72	.	2.84181	8.26783	7.27477
TGME49_chrVI	422688	423500	ASTD3_r1_vs_Input_q0.0001_peak_1641	86	.	2.81745	9.62967	8.6125
TGME49_chrVI	427596	428150	ASTD3_r1_vs_Input_q0.0001_peak_1642	123	.	3.09014	13.4244	12.3384
TGME49_chrVI	429778	431350	ASTD3_r1_vs_Input_q0.0001_peak_1643	208	.	4.0622	22.2107	20.8946
TGME49_chrVI	447159	449613	ASTD3_r1_vs_Input_q0.0001_peak_1644	319	.	5.22232	33.6331	31.987
TGME49_chrVI	455004	456064	ASTD3_r1_vs_Input_q0.0001_peak_1645	234	.	4.24666	24.8566	23.4858
TGME49_chrVI	462281	463619	ASTD3_r1_vs_Input_q0.0001_peak_1646	305	.	4.56071	32.1349	30.5281
TGME49_chrVI	475540	476505	ASTD3_r1_vs_Input_q0.0001_peak_1647	90	.	2.88212	10.0483	9.0235
TGME49_chrVI	493918	494903	ASTD3_r1_vs_Input_q0.0001_peak_1648	257	.	4.24237	27.2146	25.753
TGME49_chrVI	497653	498452	ASTD3_r1_vs_Input_q0.0001_peak_1649	88	.	2.52618	9.91632	8.89347
TGME49_chrVI	498915	499294	ASTD3_r1_vs_Input_q0.0001_peak_1650	75	.	2.44145	8.5541	7.55575
TGME49_chrVI	512438	513062	ASTD3_r1_vs_Input_q0.0001_peak_1651	49	.	2.45929	5.91499	4.96503
TGME49_chrVI	526035	527147	ASTD3_r1_vs_Input_q0.0001_peak_1652	133	.	3.52221	14.4293	13.3248
TGME49_chrVI	529153	530468	ASTD3_r1_vs_Input_q0.0001_peak_1653	150	.	3.58645	16.2159	15.0612
TGME49_chrVI	540843	541770	ASTD3_r1_vs_Input_q0.0001_peak_1654	133	.	3.31089	14.4728	13.3622
TGME49_chrVI	548309	549125	ASTD3_r1_vs_Input_q0.0001_peak_1655	148	.	3.68407	15.9718	14.8355
TGME49_chrVI	550908	552772	ASTD3_r1_vs_Input_q0.0001_peak_1656	236	.	4.08332	25.0825	23.6613
TGME49_chrVI	556240	557653	ASTD3_r1_vs_Input_q0.0001_peak_1657	199	.	4.36419	21.267	19.9874
TGME49_chrVI	581668	583111	ASTD3_r1_vs_Input_q0.0001_peak_1658	157	.	3.88437	16.9	15.7361
TGME49_chrVI	613633	616666	ASTD3_r1_vs_Input_q0.0001_peak_1659	273	.	4.57461	28.8993	27.3855
TGME49_chrVI	637596	639568	ASTD3_r1_vs_Input_q0.0001_peak_1660	284	.	4.5617	30.062	28.434
TGME49_chrVI	650224	654080	ASTD3_r1_vs_Input_q0.0001_peak_1661	218	.	3.87926	23.1937	21.843
TGME49_chrVI	658660	660052	ASTD3_r1_vs_Input_q0.0001_peak_1662	269	.	4.81672	28.395	26.9263
TGME49_chrVI	709545	710708	ASTD3_r1_vs_Input_q0.0001_peak_1663	197	.	4.06781	21.0488	19.7976
TGME49_chrVI	717313	718557	ASTD3_r1_vs_Input_q0.0001_peak_1664	272	.	5.06111	28.7818	27.258
TGME49_chrVI	720408	721688	ASTD3_r1_vs_Input_q0.0001_peak_1665	141	.	3.6616	15.2852	14.1537
TGME49_chrVI	737521	738666	ASTD3_r1_vs_Input_q0.0001_peak_1666	70	.	2.61211	8.05185	7.06332
TGME49_chrVI	751082	752491	ASTD3_r1_vs_Input_q0.0001_peak_1667	181	.	3.9147	19.3864	18.175
TGME49_chrVI	770308	771272	ASTD3_r1_vs_Input_q0.0001_peak_1668	167	.	3.84472	17.9277	16.7537
TGME49_chrVI	790394	792231	ASTD3_r1_vs_Input_q0.0001_peak_1669	174	.	3.98373	18.6605	17.4615
TGME49_chrVI	794776	795154	ASTD3_r1_vs_Input_q0.0001_peak_1670	86	.	2.78327	9.70063	8.68174
TGME49_chrVI	797963	798931	ASTD3_r1_vs_Input_q0.0001_peak_1671	203	.	4.19006	21.5686	20.3118
TGME49_chrVI	812593	814227	ASTD3_r1_vs_Input_q0.0001_peak_1672	234	.	4.36625	24.8597	23.4938
TGME49_chrVI	831446	833198	ASTD3_r1_vs_Input_q0.0001_peak_1673	210	.	4.12082	22.33	21.0154
TGME49_chrVI	837632	838965	ASTD3_r1_vs_Input_q0.0001_peak_1674	192	.	4.1477	20.4474	19.2032
TGME49_chrVI	867126	869067	ASTD3_r1_vs_Input_q0.0001_peak_1675	260	.	4.71598	27.5244	26.0679
TGME49_chrVI	883273	885439	ASTD3_r1_vs_Input_q0.0001_peak_1676	208	.	3.54873	22.1692	20.8025
TGME49_chrVI	886652	887883	ASTD3_r1_vs_Input_q0.0001_peak_1677	201	.	3.94724	21.4554	20.1812
TGME49_chrVI	891477	893287	ASTD3_r1_vs_Input_q0.0001_peak_1678	236	.	4.48705	25.0028	23.6182
TGME49_chrVI	902056	903428	ASTD3_r1_vs_Input_q0.0001_peak_1679	273	.	4.49206	28.887	27.3931
TGME49_chrVI	905797	907136	ASTD3_r1_vs_Input_q0.0001_peak_1680	89	.	2.74154	9.94674	8.92406
TGME49_chrVI	910925	912481	ASTD3_r1_vs_Input_q0.0001_peak_1681	216	.	4.35544	22.9274	21.6239
TGME49_chrVI	926949	928308	ASTD3_r1_vs_Input_q0.0001_peak_1682	201	.	3.81355	21.4519	20.1686
TGME49_chrVI	930671	932135	ASTD3_r1_vs_Input_q0.0001_peak_1683	88	.	2.74569	9.86472	8.84263
TGME49_chrVI	935308	936126	ASTD3_r1_vs_Input_q0.0001_peak_1684	42	.	2.30643	5.13884	4.20423
TGME49_chrVI	947497	949015	ASTD3_r1_vs_Input_q0.0001_peak_1685	139	.	3.24528	15.0531	13.9288
TGME49_chrVI	950284	951498	ASTD3_r1_vs_Input_q0.0001_peak_1686	83	.	2.79577	9.3632	8.3505
TGME49_chrVI	968114	968487	ASTD3_r1_vs_Input_q0.0001_peak_1687	37	.	2.06839	4.70274	3.77692
TGME49_chrVI	982370	984032	ASTD3_r1_vs_Input_q0.0001_peak_1688	280	.	4.88622	29.5838	28.0426
TGME49_chrVI	994418	996238	ASTD3_r1_vs_Input_q0.0001_peak_1689	151	.	3.41493	16.2905	15.1444
TGME49_chrVI	1006688	1007019	ASTD3_r1_vs_Input_q0.0001_peak_1690	51	.	2.25234	6.06082	5.10832
TGME49_chrVI	1021168	1024060	ASTD3_r1_vs_Input_q0.0001_peak_1691	237	.	4.46018	25.1783	23.7724
TGME49_chrVI	1033770	1036072	ASTD3_r1_vs_Input_q0.0001_peak_1692	147	.	3.24157	15.9224	14.776
TGME49_chrVI	1041953	1044316	ASTD3_r1_vs_Input_q0.0001_peak_1693	249	.	4.53867	26.3569	24.935
TGME49_chrVI	1053400	1054758	ASTD3_r1_vs_Input_q0.0001_peak_1694	228	.	4.30598	24.2075	22.8692
TGME49_chrVI	1056257	1058725	ASTD3_r1_vs_Input_q0.0001_peak_1695	177	.	3.47401	18.9252	17.7147
TGME49_chrVI	1072173	1075228	ASTD3_r1_vs_Input_q0.0001_peak_1696	328	.	5.19907	34.5549	32.8672
TGME49_chrVI	1107516	1108921	ASTD3_r1_vs_Input_q0.0001_peak_1697	184	.	4.04537	19.6712	18.4577
TGME49_chrVI	1110993	1112289	ASTD3_r1_vs_Input_q0.0001_peak_1698	222	.	4.40193	23.6176	22.2945
TGME49_chrVI	1117847	1118744	ASTD3_r1_vs_Input_q0.0001_peak_1699	152	.	3.7469	16.4334	15.2831
TGME49_chrVI	1128526	1129380	ASTD3_r1_vs_Input_q0.0001_peak_1700	189	.	4.18551	20.2033	18.9522
TGME49_chrVI	1140843	1142376	ASTD3_r1_vs_Input_q0.0001_peak_1701	175	.	3.9972	18.7726	17.5537
TGME49_chrVI	1154269	1155673	ASTD3_r1_vs_Input_q0.0001_peak_1702	226	.	4.46948	24.0002	22.6045
TGME49_chrVI	1215507	1217030	ASTD3_r1_vs_Input_q0.0001_peak_1703	123	.	3.17763	13.4145	12.3279
TGME49_chrVI	1255690	1256189	ASTD3_r1_vs_Input_q0.0001_peak_1704	116	.	3.48598	12.701	11.6271
TGME49_chrVI	1257950	1258808	ASTD3_r1_vs_Input_q0.0001_peak_1705	166	.	3.79177	17.8436	16.6545
TGME49_chrVI	1271050	1272512	ASTD3_r1_vs_Input_q0.0001_peak_1706	92	.	2.97419	10.2658	9.23687
TGME49_chrVI	1280360	1281310	ASTD3_r1_vs_Input_q0.0001_peak_1707	209	.	4.57639	22.2465	20.9331
TGME49_chrVI	1285542	1287636	ASTD3_r1_vs_Input_q0.0001_peak_1708	166	.	3.77983	17.8625	16.6821
TGME49_chrVI	1295613	1296721	ASTD3_r1_vs_Input_q0.0001_peak_1709	143	.	3.45221	15.5076	14.3805
TGME49_chrVI	1302982	1304362	ASTD3_r1_vs_Input_q0.0001_peak_1710	142	.	3.57297	15.381	14.2443
TGME49_chrVI	1317358	1318389	ASTD3_r1_vs_Input_q0.0001_peak_1711	140	.	3.54208	15.1778	14.0456
TGME49_chrVI	1320807	1322519	ASTD3_r1_vs_Input_q0.0001_peak_1712	244	.	4.40276	25.782	24.4082
TGME49_chrVI	1334191	1335957	ASTD3_r1_vs_Input_q0.0001_peak_1713	205	.	4.1963	21.8046	20.5309
TGME49_chrVI	1342580	1343758	ASTD3_r1_vs_Input_q0.0001_peak_1714	180	.	3.67956	19.3112	18.0696
TGME49_chrVI	1347643	1349970	ASTD3_r1_vs_Input_q0.0001_peak_1715	265	.	4.58548	28.0371	26.5821
TGME49_chrVI	1372711	1374597	ASTD3_r1_vs_Input_q0.0001_peak_1716	206	.	3.89016	21.9322	20.6331
TGME49_chrVI	1379870	1381935	ASTD3_r1_vs_Input_q0.0001_peak_1717	157	.	3.80874	16.9591	15.7972
TGME49_chrVI	1389750	1392743	ASTD3_r1_vs_Input_q0.0001_peak_1718	324	.	5.04054	34.2054	32.4874
TGME49_chrVI	1400899	1402444	ASTD3_r1_vs_Input_q0.0001_peak_1719	298	.	5.10909	31.4273	29.8076
TGME49_chrVI	1421233	1422923	ASTD3_r1_vs_Input_q0.0001_peak_1720	200	.	4.12345	21.3151	20.0514
TGME49_chrVI	1441435	1442798	ASTD3_r1_vs_Input_q0.0001_peak_1721	177	.	4.11194	18.899	17.7027
TGME49_chrVI	1455280	1458008	ASTD3_r1_vs_Input_q0.0001_peak_1722	265	.	4.92334	28.0541	26.5967
TGME49_chrVI	1463753	1465453	ASTD3_r1_vs_Input_q0.0001_peak_1723	134	.	3.66217	14.5546	13.4438
TGME49_chrVI	1473724	1475204	ASTD3_r1_vs_Input_q0.0001_peak_1724	211	.	4.26041	22.3875	21.1043
TGME49_chrVI	1484243	1486531	ASTD3_r1_vs_Input_q0.0001_peak_1725	306	.	5.19794	32.258	30.613
TGME49_chrVI	1522675	1523908	ASTD3_r1_vs_Input_q0.0001_peak_1726	221	.	4.51421	23.4394	22.1076
TGME49_chrVI	1546320	1549897	ASTD3_r1_vs_Input_q0.0001_peak_1727	66	.	2.65162	7.64419	6.66309
TGME49_chrVI	1575445	1577072	ASTD3_r1_vs_Input_q0.0001_peak_1728	191	.	3.9048	20.4219	19.1844
TGME49_chrVI	1579249	1580920	ASTD3_r1_vs_Input_q0.0001_peak_1729	198	.	4.23426	21.0817	19.803
TGME49_chrVI	1585646	1587333	ASTD3_r1_vs_Input_q0.0001_peak_1730	159	.	3.48216	17.1408	15.9639
TGME49_chrVI	1589188	1590312	ASTD3_r1_vs_Input_q0.0001_peak_1731	184	.	3.88812	19.7538	18.4827
TGME49_chrVI	1601298	1603066	ASTD3_r1_vs_Input_q0.0001_peak_1732	263	.	4.71694	27.8856	26.3819
TGME49_chrVI	1613866	1614620	ASTD3_r1_vs_Input_q0.0001_peak_1733	179	.	4.05649	19.1812	17.9672
TGME49_chrVI	1619398	1621770	ASTD3_r1_vs_Input_q0.0001_peak_1734	195	.	3.97161	20.7659	19.5194
TGME49_chrVI	1636956	1638059	ASTD3_r1_vs_Input_q0.0001_peak_1735	155	.	3.67041	16.6897	15.5357
TGME49_chrVI	1656669	1659259	ASTD3_r1_vs_Input_q0.0001_peak_1736	177	.	3.94397	18.9545	17.7552
TGME49_chrVI	1664061	1664742	ASTD3_r1_vs_Input_q0.0001_peak_1737	56	.	2.43649	6.60709	5.64451
TGME49_chrVI	1668365	1670287	ASTD3_r1_vs_Input_q0.0001_peak_1738	328	.	4.97757	34.6503	32.8577
TGME49_chrVI	1683737	1685217	ASTD3_r1_vs_Input_q0.0001_peak_1739	295	.	5.00344	31.0992	29.5047
TGME49_chrVI	1686077	1686655	ASTD3_r1_vs_Input_q0.0001_peak_1740	59	.	2.51774	6.90621	5.93748
TGME49_chrVI	1687377	1688010	ASTD3_r1_vs_Input_q0.0001_peak_1741	192	.	4.20092	20.4669	19.2232
TGME49_chrVI	1695636	1696482	ASTD3_r1_vs_Input_q0.0001_peak_1742	128	.	3.89321	13.9469	12.8473
TGME49_chrVI	1709827	1711211	ASTD3_r1_vs_Input_q0.0001_peak_1743	232	.	4.81848	24.5666	23.2279
TGME49_chrVI	1719668	1720172	ASTD3_r1_vs_Input_q0.0001_peak_1744	36	.	2.22243	4.52601	3.60399
TGME49_chrVI	1726679	1728177	ASTD3_r1_vs_Input_q0.0001_peak_1745	297	.	5.05188	31.297	29.7288
TGME49_chrVI	1734466	1735703	ASTD3_r1_vs_Input_q0.0001_peak_1746	236	.	4.44602	24.9883	23.6001
TGME49_chrVI	1736677	1738528	ASTD3_r1_vs_Input_q0.0001_peak_1747	241	.	4.29324	25.547	24.1791
TGME49_chrVI	1761830	1763512	ASTD3_r1_vs_Input_q0.0001_peak_1748	194	.	4.0128	20.7416	19.4912
TGME49_chrVI	1774721	1776749	ASTD3_r1_vs_Input_q0.0001_peak_1749	275	.	5.21632	29.0185	27.5377
TGME49_chrVI	1800606	1801788	ASTD3_r1_vs_Input_q0.0001_peak_1750	160	.	3.76836	17.1951	16.0311
TGME49_chrVI	1803003	1804759	ASTD3_r1_vs_Input_q0.0001_peak_1751	150	.	3.54563	16.1772	15.0233
TGME49_chrVI	1818532	1820387	ASTD3_r1_vs_Input_q0.0001_peak_1752	215	.	4.36647	22.8739	21.5457
TGME49_chrVI	1828523	1830505	ASTD3_r1_vs_Input_q0.0001_peak_1753	170	.	3.88496	18.2084	17.0014
TGME49_chrVI	1847033	1849238	ASTD3_r1_vs_Input_q0.0001_peak_1754	176	.	4.01559	18.8676	17.6449
TGME49_chrVI	1872080	1874676	ASTD3_r1_vs_Input_q0.0001_peak_1755	246	.	4.22029	26.0998	24.6527
TGME49_chrVI	1878574	1880229	ASTD3_r1_vs_Input_q0.0001_peak_1756	202	.	3.98065	21.5139	20.2528
TGME49_chrVI	1883842	1886859	ASTD3_r1_vs_Input_q0.0001_peak_1757	172	.	3.63904	18.4194	17.2223
TGME49_chrVI	1934111	1936843	ASTD3_r1_vs_Input_q0.0001_peak_1758	236	.	4.59102	25.0342	23.6539
TGME49_chrVI	1941060	1942129	ASTD3_r1_vs_Input_q0.0001_peak_1759	199	.	4.3272	21.1798	19.9046
TGME49_chrVI	1968016	1969506	ASTD3_r1_vs_Input_q0.0001_peak_1760	175	.	3.76011	18.8068	17.5967
TGME49_chrVI	1973868	1976499	ASTD3_r1_vs_Input_q0.0001_peak_1761	273	.	4.62597	28.8891	27.3273
TGME49_chrVI	1990768	1991152	ASTD3_r1_vs_Input_q0.0001_peak_1762	145	.	3.67728	15.6822	14.5509
TGME49_chrVI	2001090	2002864	ASTD3_r1_vs_Input_q0.0001_peak_1763	148	.	3.54494	16.0386	14.8949
TGME49_chrVI	2022094	2022811	ASTD3_r1_vs_Input_q0.0001_peak_1764	164	.	3.7105	17.6218	16.4542
TGME49_chrVI	2058872	2060416	ASTD3_r1_vs_Input_q0.0001_peak_1765	238	.	4.94748	25.2661	23.8859
TGME49_chrVI	2067834	2069056	ASTD3_r1_vs_Input_q0.0001_peak_1766	175	.	3.76686	18.699	17.5056
TGME49_chrVI	2075016	2076671	ASTD3_r1_vs_Input_q0.0001_peak_1767	92	.	2.82196	10.2718	9.24257
TGME49_chrVI	2080266	2081674	ASTD3_r1_vs_Input_q0.0001_peak_1768	220	.	3.99977	23.3272	22.0204
TGME49_chrVI	2104676	2106426	ASTD3_r1_vs_Input_q0.0001_peak_1769	192	.	4.11593	20.5214	19.2808
TGME49_chrVI	2155187	2156753	ASTD3_r1_vs_Input_q0.0001_peak_1770	178	.	3.80556	19.0922	17.8871
TGME49_chrVI	2160147	2161513	ASTD3_r1_vs_Input_q0.0001_peak_1771	303	.	5.2575	32.0884	30.3776
TGME49_chrVI	2172780	2173898	ASTD3_r1_vs_Input_q0.0001_peak_1772	294	.	5.18725	31.0188	29.4522
TGME49_chrVI	2181762	2183867	ASTD3_r1_vs_Input_q0.0001_peak_1773	249	.	4.61329	26.3673	24.9734
TGME49_chrVI	2198959	2200992	ASTD3_r1_vs_Input_q0.0001_peak_1774	274	.	4.66871	28.9311	27.4242
TGME49_chrVI	2203875	2204225	ASTD3_r1_vs_Input_q0.0001_peak_1775	57	.	2.45182	6.74698	5.78169
TGME49_chrVI	2214036	2216090	ASTD3_r1_vs_Input_q0.0001_peak_1776	214	.	4.12532	22.8279	21.4698
TGME49_chrVI	2262798	2265046	ASTD3_r1_vs_Input_q0.0001_peak_1777	289	.	5.24913	30.6412	28.9928
TGME49_chrVI	2286863	2288358	ASTD3_r1_vs_Input_q0.0001_peak_1778	226	.	4.42527	23.9622	22.643
TGME49_chrVI	2310984	2313390	ASTD3_r1_vs_Input_q0.0001_peak_1779	199	.	4.22523	21.2842	19.972
TGME49_chrVI	2322221	2323388	ASTD3_r1_vs_Input_q0.0001_peak_1780	142	.	3.47559	15.3806	14.2501
TGME49_chrVI	2342302	2344088	ASTD3_r1_vs_Input_q0.0001_peak_1781	312	.	5.43862	32.9312	31.2704
TGME49_chrVI	2346569	2347624	ASTD3_r1_vs_Input_q0.0001_peak_1782	160	.	3.63207	17.1978	16.0345
TGME49_chrVI	2352141	2353678	ASTD3_r1_vs_Input_q0.0001_peak_1783	212	.	4.30872	22.504	21.2105
TGME49_chrVI	2359931	2361362	ASTD3_r1_vs_Input_q0.0001_peak_1784	154	.	3.96932	16.5483	15.401
TGME49_chrVI	2363836	2364797	ASTD3_r1_vs_Input_q0.0001_peak_1785	131	.	3.54486	14.2303	13.1284
TGME49_chrVI	2377723	2380092	ASTD3_r1_vs_Input_q0.0001_peak_1786	198	.	4.50807	21.1658	19.8779
TGME49_chrVI	2439313	2441197	ASTD3_r1_vs_Input_q0.0001_peak_1787	187	.	4.20407	19.9782	18.7438
TGME49_chrVI	2449706	2451471	ASTD3_r1_vs_Input_q0.0001_peak_1788	292	.	4.61673	30.7742	29.2048
TGME49_chrVI	2453020	2454767	ASTD3_r1_vs_Input_q0.0001_peak_1789	201	.	4.12698	21.5252	20.1895
TGME49_chrVI	2480387	2481866	ASTD3_r1_vs_Input_q0.0001_peak_1790	262	.	4.71531	27.7125	26.2702
TGME49_chrVI	2498616	2500979	ASTD3_r1_vs_Input_q0.0001_peak_1791	297	.	5.55104	31.2812	29.7493
TGME49_chrVI	2515408	2517065	ASTD3_r1_vs_Input_q0.0001_peak_1792	179	.	3.87511	19.195	17.9763
TGME49_chrVI	2533644	2534849	ASTD3_r1_vs_Input_q0.0001_peak_1793	128	.	3.38474	13.9969	12.8978
TGME49_chrVI	2536171	2537737	ASTD3_r1_vs_Input_q0.0001_peak_1794	317	.	5.43631	33.4288	31.7875
TGME49_chrVI	2566570	2567662	ASTD3_r1_vs_Input_q0.0001_peak_1795	170	.	3.95528	18.2321	17.0497
TGME49_chrVI	2569715	2570856	ASTD3_r1_vs_Input_q0.0001_peak_1796	238	.	4.84579	25.2776	23.8921
TGME49_chrVI	2593641	2594197	ASTD3_r1_vs_Input_q0.0001_peak_1797	77	.	2.7322	8.75854	7.75672
TGME49_chrVI	2601207	2602297	ASTD3_r1_vs_Input_q0.0001_peak_1798	118	.	3.11117	12.9785	11.8975
TGME49_chrVI	2612144	2614132	ASTD3_r1_vs_Input_q0.0001_peak_1799	206	.	4.11057	21.9156	20.6321
TGME49_chrVI	2626047	2628682	ASTD3_r1_vs_Input_q0.0001_peak_1800	251	.	4.33475	26.5812	25.1726
TGME49_chrVI	2637096	2639813	ASTD3_r1_vs_Input_q0.0001_peak_1801	292	.	5.00377	30.8134	29.2823
TGME49_chrVI	2651647	2657325	ASTD3_r1_vs_Input_q0.0001_peak_1802	281	.	4.45261	29.6954	28.1272
TGME49_chrVI	2669142	2671395	ASTD3_r1_vs_Input_q0.0001_peak_1803	227	.	4.65813	24.1304	22.7666
TGME49_chrVI	2692899	2694528	ASTD3_r1_vs_Input_q0.0001_peak_1804	179	.	3.99428	19.1537	17.9411
TGME49_chrVI	2706568	2708100	ASTD3_r1_vs_Input_q0.0001_peak_1805	301	.	5.3759	31.8452	30.1924
TGME49_chrVI	2710255	2711996	ASTD3_r1_vs_Input_q0.0001_peak_1806	181	.	3.71831	19.3902	18.1596
TGME49_chrVI	2725537	2727972	ASTD3_r1_vs_Input_q0.0001_peak_1807	226	.	4.13762	24.0776	22.6979
TGME49_chrVI	2741825	2743192	ASTD3_r1_vs_Input_q0.0001_peak_1808	202	.	4.33054	21.56	20.2897
TGME49_chrVI	2745411	2747397	ASTD3_r1_vs_Input_q0.0001_peak_1809	151	.	3.49737	16.2987	15.1284
TGME49_chrVI	2749089	2750345	ASTD3_r1_vs_Input_q0.0001_peak_1810	262	.	4.85466	27.6712	26.2294
TGME49_chrVI	2758682	2760117	ASTD3_r1_vs_Input_q0.0001_peak_1811	242	.	4.41658	25.6941	24.2655
TGME49_chrVI	2773681	2774695	ASTD3_r1_vs_Input_q0.0001_peak_1812	130	.	3.2472	14.1124	13.014
TGME49_chrVI	2792831	2793571	ASTD3_r1_vs_Input_q0.0001_peak_1813	100	.	2.90646	11.1366	10.0921
TGME49_chrVI	2798496	2800295	ASTD3_r1_vs_Input_q0.0001_peak_1814	238	.	4.40027	25.2633	23.8938
TGME49_chrVI	2802163	2803839	ASTD3_r1_vs_Input_q0.0001_peak_1815	200	.	3.94015	21.3234	20.0356
TGME49_chrVI	2818714	2820969	ASTD3_r1_vs_Input_q0.0001_peak_1816	276	.	4.33901	29.2361	27.6564
TGME49_chrVI	2841757	2842974	ASTD3_r1_vs_Input_q0.0001_peak_1817	177	.	3.8348	18.9218	17.7052
TGME49_chrVI	2847886	2849146	ASTD3_r1_vs_Input_q0.0001_peak_1818	173	.	3.90141	18.5599	17.3456
TGME49_chrVI	2851328	2852822	ASTD3_r1_vs_Input_q0.0001_peak_1819	168	.	3.70561	18.0039	16.8129
TGME49_chrVI	2860390	2861610	ASTD3_r1_vs_Input_q0.0001_peak_1820	186	.	3.89033	19.8284	18.6028
TGME49_chrVI	2874883	2876113	ASTD3_r1_vs_Input_q0.0001_peak_1821	274	.	4.90557	28.9165	27.4071
TGME49_chrVI	2878133	2879511	ASTD3_r1_vs_Input_q0.0001_peak_1822	216	.	4.23502	23.0014	21.6895
TGME49_chrVI	2881046	2883215	ASTD3_r1_vs_Input_q0.0001_peak_1823	137	.	3.43897	14.9026	13.784
TGME49_chrVI	2899280	2901571	ASTD3_r1_vs_Input_q0.0001_peak_1824	194	.	3.72775	20.7581	19.4791
TGME49_chrVI	2905453	2906856	ASTD3_r1_vs_Input_q0.0001_peak_1825	227	.	4.04308	24.0903	22.7224
TGME49_chrVI	2918577	2920902	ASTD3_r1_vs_Input_q0.0001_peak_1826	273	.	4.6179	28.8889	27.3066
TGME49_chrVI	2923309	2924275	ASTD3_r1_vs_Input_q0.0001_peak_1827	120	.	3.1725	13.1505	12.0652
TGME49_chrVI	2936275	2938008	ASTD3_r1_vs_Input_q0.0001_peak_1828	265	.	4.65927	28.0767	26.5995
TGME49_chrVI	2945005	2946817	ASTD3_r1_vs_Input_q0.0001_peak_1829	293	.	5.20898	30.9402	29.3988
TGME49_chrVI	2958748	2960073	ASTD3_r1_vs_Input_q0.0001_peak_1830	229	.	4.70689	24.2906	22.9485
TGME49_chrVI	2961949	2963015	ASTD3_r1_vs_Input_q0.0001_peak_1831	172	.	3.90994	18.4041	17.2128
TGME49_chrVI	2986973	2988137	ASTD3_r1_vs_Input_q0.0001_peak_1832	125	.	3.42634	13.5925	12.5024
TGME49_chrVI	3004601	3008764	ASTD3_r1_vs_Input_q0.0001_peak_1833	241	.	4.39998	25.4763	24.1124
TGME49_chrVI	3016208	3017428	ASTD3_r1_vs_Input_q0.0001_peak_1834	214	.	4.47089	22.7758	21.4903
TGME49_chrVI	3028109	3030335	ASTD3_r1_vs_Input_q0.0001_peak_1835	204	.	4.10966	21.7192	20.4596
TGME49_chrVI	3046816	3049346	ASTD3_r1_vs_Input_q0.0001_peak_1836	227	.	4.44729	24.0401	22.7131
TGME49_chrVI	3065193	3067042	ASTD3_r1_vs_Input_q0.0001_peak_1837	283	.	5.34724	29.7965	28.3146
TGME49_chrVI	3075401	3076951	ASTD3_r1_vs_Input_q0.0001_peak_1838	307	.	5.34108	32.3616	30.7488
TGME49_chrVI	3087226	3088386	ASTD3_r1_vs_Input_q0.0001_peak_1839	180	.	3.95894	19.3127	18.0617
TGME49_chrVI	3093842	3094092	ASTD3_r1_vs_Input_q0.0001_peak_1840	33	.	2.12443	4.28037	3.36342
TGME49_chrVI	3097435	3098874	ASTD3_r1_vs_Input_q0.0001_peak_1841	218	.	4.05384	23.1141	21.8025
TGME49_chrVI	3114503	3115934	ASTD3_r1_vs_Input_q0.0001_peak_1842	248	.	4.64626	26.2838	24.8999
TGME49_chrVI	3125468	3127802	ASTD3_r1_vs_Input_q0.0001_peak_1843	298	.	4.93282	31.4729	29.881
TGME49_chrVI	3132288	3133561	ASTD3_r1_vs_Input_q0.0001_peak_1844	191	.	4.16191	20.4179	19.1794
TGME49_chrVI	3140549	3142010	ASTD3_r1_vs_Input_q0.0001_peak_1845	218	.	4.31727	23.1518	21.804
TGME49_chrVI	3153429	3154858	ASTD3_r1_vs_Input_q0.0001_peak_1846	108	.	3.00436	11.9573	10.8952
TGME49_chrVI	3170737	3172427	ASTD3_r1_vs_Input_q0.0001_peak_1847	221	.	4.28757	23.4549	22.1443
TGME49_chrVI	3181515	3183802	ASTD3_r1_vs_Input_q0.0001_peak_1848	220	.	4.32846	23.3401	22.0043
TGME49_chrVI	3188018	3189911	ASTD3_r1_vs_Input_q0.0001_peak_1849	196	.	4.171	20.8653	19.6056
TGME49_chrVI	3198340	3199436	ASTD3_r1_vs_Input_q0.0001_peak_1850	130	.	3.45324	14.1007	13.0006
TGME49_chrVI	3217728	3218469	ASTD3_r1_vs_Input_q0.0001_peak_1851	153	.	3.71676	16.454	15.3055
TGME49_chrVI	3227551	3228853	ASTD3_r1_vs_Input_q0.0001_peak_1852	278	.	4.8623	29.3993	27.8465
TGME49_chrVI	3236122	3237120	ASTD3_r1_vs_Input_q0.0001_peak_1853	173	.	3.99581	18.498	17.3032
TGME49_chrVI	3239272	3240030	ASTD3_r1_vs_Input_q0.0001_peak_1854	114	.	2.97244	12.4794	11.4104
TGME49_chrVI	3253791	3255790	ASTD3_r1_vs_Input_q0.0001_peak_1855	289	.	5.04104	30.4103	28.9105
TGME49_chrVI	3261883	3263699	ASTD3_r1_vs_Input_q0.0001_peak_1856	200	.	3.95883	21.2977	20.0338
TGME49_chrVI	3265808	3266580	ASTD3_r1_vs_Input_q0.0001_peak_1857	93	.	2.89843	10.4093	9.37821
TGME49_chrVI	3285062	3286905	ASTD3_r1_vs_Input_q0.0001_peak_1858	340	.	5.54697	35.8728	34.0909
TGME49_chrVI	3300460	3303173	ASTD3_r1_vs_Input_q0.0001_peak_1859	181	.	3.87262	19.3961	18.1783
TGME49_chrVI	3320129	3321757	ASTD3_r1_vs_Input_q0.0001_peak_1860	157	.	3.93764	16.8565	15.7001
TGME49_chrVI	3335001	3336477	ASTD3_r1_vs_Input_q0.0001_peak_1861	178	.	3.96083	19.1015	17.8659
TGME49_chrVI	3345439	3348777	ASTD3_r1_vs_Input_q0.0001_peak_1862	154	.	3.40826	16.5898	15.4373
TGME49_chrVI	3354452	3357709	ASTD3_r1_vs_Input_q0.0001_peak_1863	169	.	3.70112	18.1111	16.9173
TGME49_chrVI	3370136	3372466	ASTD3_r1_vs_Input_q0.0001_peak_1864	164	.	3.85577	17.6678	16.4855
TGME49_chrVI	3376234	3377029	ASTD3_r1_vs_Input_q0.0001_peak_1865	94	.	2.8255	10.4788	9.44642
TGME49_chrVI	3389216	3391906	ASTD3_r1_vs_Input_q0.0001_peak_1866	287	.	5.03643	30.3039	28.7598
TGME49_chrVI	3404341	3405474	ASTD3_r1_vs_Input_q0.0001_peak_1867	202	.	4.15657	21.5433	20.2698
TGME49_chrVI	3418066	3419950	ASTD3_r1_vs_Input_q0.0001_peak_1868	213	.	4.28157	22.6362	21.3034
TGME49_chrVI	3421846	3423238	ASTD3_r1_vs_Input_q0.0001_peak_1869	260	.	4.43347	27.5298	26.0964
TGME49_chrVI	3429533	3431169	ASTD3_r1_vs_Input_q0.0001_peak_1870	173	.	4.04942	18.5319	17.341
TGME49_chrVI	3444014	3445100	ASTD3_r1_vs_Input_q0.0001_peak_1871	139	.	3.55508	15.0242	13.9063
TGME49_chrVI	3449994	3452817	ASTD3_r1_vs_Input_q0.0001_peak_1872	302	.	5.32966	31.8714	30.2931
TGME49_chrVI	3455084	3456450	ASTD3_r1_vs_Input_q0.0001_peak_1873	318	.	5.15803	33.4852	31.8779
TGME49_chrVI	3461697	3464262	ASTD3_r1_vs_Input_q0.0001_peak_1874	302	.	5.08255	31.9969	30.2622
TGME49_chrVI	3480766	3482216	ASTD3_r1_vs_Input_q0.0001_peak_1875	186	.	4.09269	19.8702	18.6446
TGME49_chrVI	3493973	3494942	ASTD3_r1_vs_Input_q0.0001_peak_1876	99	.	3.18965	10.9748	9.93303
TGME49_chrVI	3523803	3525703	ASTD3_r1_vs_Input_q0.0001_peak_1877	277	.	4.70273	29.3874	27.7836
TGME49_chrVI	3530589	3531426	ASTD3_r1_vs_Input_q0.0001_peak_1878	249	.	4.57883	26.3733	24.986
TGME49_chrVI	3544646	3546757	ASTD3_r1_vs_Input_q0.0001_peak_1879	212	.	4.58113	22.4902	21.2111
TGME49_chrVI	3554130	3555926	ASTD3_r1_vs_Input_q0.0001_peak_1880	235	.	4.78516	24.8958	23.5286
TGME49_chrVI	3597095	3598316	ASTD3_r1_vs_Input_q0.0001_peak_1881	128	.	3.3214	13.9216	12.8219
TGME49_chrVIII	7728	8093	ASTD3_r1_vs_Input_q0.0001_peak_1882	44	.	2.36148	5.36795	4.42857
TGME49_chrVIII	15837	17526	ASTD3_r1_vs_Input_q0.0001_peak_1883	224	.	4.26606	23.7726	22.4366
TGME49_chrVIII	19225	20932	ASTD3_r1_vs_Input_q0.0001_peak_1884	148	.	3.53127	16.04	14.8796
TGME49_chrVIII	36042	37296	ASTD3_r1_vs_Input_q0.0001_peak_1885	156	.	3.69598	16.8051	15.6468
TGME49_chrVIII	39102	40849	ASTD3_r1_vs_Input_q0.0001_peak_1886	222	.	4.37712	23.5728	22.209
TGME49_chrVIII	58029	59755	ASTD3_r1_vs_Input_q0.0001_peak_1887	184	.	4.22516	19.6861	18.4477
TGME49_chrVIII	83442	84731	ASTD3_r1_vs_Input_q0.0001_peak_1888	262	.	4.76484	27.6939	26.2223
TGME49_chrVIII	87696	89291	ASTD3_r1_vs_Input_q0.0001_peak_1889	213	.	4.7551	22.6537	21.3723
TGME49_chrVIII	97898	99671	ASTD3_r1_vs_Input_q0.0001_peak_1890	243	.	4.64837	25.7695	24.3884
TGME49_chrVIII	101367	102732	ASTD3_r1_vs_Input_q0.0001_peak_1891	141	.	3.61664	15.2824	14.1475
TGME49_chrVIII	110177	111322	ASTD3_r1_vs_Input_q0.0001_peak_1892	233	.	4.59351	24.6631	23.3062
TGME49_chrVIII	123790	125639	ASTD3_r1_vs_Input_q0.0001_peak_1893	163	.	3.81595	17.5574	16.372
TGME49_chrVIII	129260	131266	ASTD3_r1_vs_Input_q0.0001_peak_1894	135	.	3.39539	14.6628	13.5435
TGME49_chrVIII	144093	145625	ASTD3_r1_vs_Input_q0.0001_peak_1895	224	.	4.85826	23.8011	22.4681
TGME49_chrVIII	181214	182661	ASTD3_r1_vs_Input_q0.0001_peak_1896	243	.	5.08176	25.7616	24.3996
TGME49_chrVIII	196979	198683	ASTD3_r1_vs_Input_q0.0001_peak_1897	247	.	4.93473	26.1101	24.7196
TGME49_chrVIII	203573	204319	ASTD3_r1_vs_Input_q0.0001_peak_1898	178	.	3.70085	19.0711	17.8662
TGME49_chrVIII	206730	208351	ASTD3_r1_vs_Input_q0.0001_peak_1899	231	.	4.79124	24.4551	23.1166
TGME49_chrVIII	219347	220807	ASTD3_r1_vs_Input_q0.0001_peak_1900	281	.	4.9378	29.5978	28.133
TGME49_chrVIII	226111	227731	ASTD3_r1_vs_Input_q0.0001_peak_1901	184	.	3.86538	19.649	18.433
TGME49_chrVIII	248788	250281	ASTD3_r1_vs_Input_q0.0001_peak_1902	162	.	3.52041	17.4592	16.2555
TGME49_chrVIII	260605	262329	ASTD3_r1_vs_Input_q0.0001_peak_1903	239	.	4.82905	25.2716	23.9012
TGME49_chrVIII	264858	266185	ASTD3_r1_vs_Input_q0.0001_peak_1904	238	.	4.51501	25.2063	23.8524
TGME49_chrVIII	273142	274779	ASTD3_r1_vs_Input_q0.0001_peak_1905	305	.	5.61725	32.1649	30.5636
TGME49_chrVIII	285072	286743	ASTD3_r1_vs_Input_q0.0001_peak_1906	200	.	4.18022	21.3092	20.0404
TGME49_chrVIII	294488	295864	ASTD3_r1_vs_Input_q0.0001_peak_1907	211	.	4.26148	22.4546	21.124
TGME49_chrVIII	297966	299369	ASTD3_r1_vs_Input_q0.0001_peak_1908	218	.	4.4654	23.1688	21.8625
TGME49_chrVIII	307462	309165	ASTD3_r1_vs_Input_q0.0001_peak_1909	206	.	4.35615	21.9633	20.6862
TGME49_chrVIII	321882	323091	ASTD3_r1_vs_Input_q0.0001_peak_1910	241	.	4.81866	25.5221	24.1451
TGME49_chrVIII	324904	327442	ASTD3_r1_vs_Input_q0.0001_peak_1911	360	.	5.89101	37.8827	36.0383
TGME49_chrVIII	350046	351850	ASTD3_r1_vs_Input_q0.0001_peak_1912	275	.	4.89094	29.1072	27.5717
TGME49_chrVIII	367279	368706	ASTD3_r1_vs_Input_q0.0001_peak_1913	247	.	4.53505	26.1757	24.7745
TGME49_chrVIII	371136	373130	ASTD3_r1_vs_Input_q0.0001_peak_1914	321	.	5.02246	33.9539	32.128
TGME49_chrVIII	376709	378497	ASTD3_r1_vs_Input_q0.0001_peak_1915	241	.	4.48994	25.5531	24.1575
TGME49_chrVIII	387548	389561	ASTD3_r1_vs_Input_q0.0001_peak_1916	270	.	4.96416	28.5546	27.078
TGME49_chrVIII	394451	396127	ASTD3_r1_vs_Input_q0.0001_peak_1917	234	.	4.44444	24.7822	23.4371
TGME49_chrVIII	405511	406456	ASTD3_r1_vs_Input_q0.0001_peak_1918	55	.	2.47633	6.48745	5.52703
TGME49_chrVIII	414896	416189	ASTD3_r1_vs_Input_q0.0001_peak_1919	125	.	3.36933	13.663	12.5652
TGME49_chrVIII	427781	430235	ASTD3_r1_vs_Input_q0.0001_peak_1920	299	.	5.66619	31.5345	29.93
TGME49_chrVIII	437048	438259	ASTD3_r1_vs_Input_q0.0001_peak_1921	159	.	3.93204	17.1654	15.9999
TGME49_chrVIII	452081	452993	ASTD3_r1_vs_Input_q0.0001_peak_1922	207	.	4.93047	22.059	20.7707
TGME49_chrVIII	453639	454758	ASTD3_r1_vs_Input_q0.0001_peak_1923	329	.	5.83821	34.6888	32.9994
TGME49_chrVIII	470907	471907	ASTD3_r1_vs_Input_q0.0001_peak_1924	367	.	5.28252	38.6916	36.788
TGME49_chrVIII	473420	474432	ASTD3_r1_vs_Input_q0.0001_peak_1925	194	.	4.07031	20.6863	19.4489
TGME49_chrVIII	476199	477833	ASTD3_r1_vs_Input_q0.0001_peak_1926	316	.	5.38579	33.2351	31.6074
TGME49_chrVIII	484699	486275	ASTD3_r1_vs_Input_q0.0001_peak_1927	338	.	5.62863	35.6487	33.851
TGME49_chrVIII	493835	495160	ASTD3_r1_vs_Input_q0.0001_peak_1928	64	.	2.35694	7.46778	6.48932
TGME49_chrVIII	502911	504433	ASTD3_r1_vs_Input_q0.0001_peak_1929	182	.	4.10148	19.4325	18.2193
TGME49_chrVIII	530393	533115	ASTD3_r1_vs_Input_q0.0001_peak_1930	290	.	5.33199	30.5499	29.0147
TGME49_chrVIII	561284	563373	ASTD3_r1_vs_Input_q0.0001_peak_1931	234	.	4.81032	24.8459	23.4934
TGME49_chrVIII	568637	569545	ASTD3_r1_vs_Input_q0.0001_peak_1932	81	.	2.83673	9.17249	8.16356
TGME49_chrVIII	574049	576017	ASTD3_r1_vs_Input_q0.0001_peak_1933	191	.	4.33594	20.4105	19.1735
TGME49_chrVIII	598840	600432	ASTD3_r1_vs_Input_q0.0001_peak_1934	177	.	4.1789	18.9789	17.7685
TGME49_chrVIII	609308	611240	ASTD3_r1_vs_Input_q0.0001_peak_1935	286	.	5.57775	30.2	28.6588
TGME49_chrVIII	631945	633687	ASTD3_r1_vs_Input_q0.0001_peak_1936	269	.	4.96044	28.5355	26.9898
TGME49_chrVIII	648566	649786	ASTD3_r1_vs_Input_q0.0001_peak_1937	205	.	4.14565	21.7813	20.507
TGME49_chrVIII	651105	652539	ASTD3_r1_vs_Input_q0.0001_peak_1938	61	.	2.35156	7.16402	6.19108
TGME49_chrVIII	661125	663705	ASTD3_r1_vs_Input_q0.0001_peak_1939	234	.	4.14111	24.8607	23.4895
TGME49_chrVIII	669034	670429	ASTD3_r1_vs_Input_q0.0001_peak_1940	235	.	4.123	24.9032	23.5418
TGME49_chrVIII	672745	674005	ASTD3_r1_vs_Input_q0.0001_peak_1941	194	.	3.99089	20.71	19.4516
TGME49_chrVIII	684492	686473	ASTD3_r1_vs_Input_q0.0001_peak_1942	119	.	3.15693	13.0649	11.9829
TGME49_chrVIII	706350	708687	ASTD3_r1_vs_Input_q0.0001_peak_1943	321	.	5.74184	33.7672	32.1261
TGME49_chrVIII	713087	714278	ASTD3_r1_vs_Input_q0.0001_peak_1944	204	.	4.25737	21.7008	20.4367
TGME49_chrVIII	733217	735238	ASTD3_r1_vs_Input_q0.0001_peak_1945	186	.	4.24304	19.82	18.6045
TGME49_chrVIII	738035	741799	ASTD3_r1_vs_Input_q0.0001_peak_1946	287	.	4.8485	30.3966	28.7424
TGME49_chrVIII	758899	760100	ASTD3_r1_vs_Input_q0.0001_peak_1947	267	.	4.92283	28.1839	26.7323
TGME49_chrVIII	762350	763910	ASTD3_r1_vs_Input_q0.0001_peak_1948	191	.	4.06981	20.4167	19.1358
TGME49_chrVIII	777813	779581	ASTD3_r1_vs_Input_q0.0001_peak_1949	229	.	4.49804	24.3266	22.9819
TGME49_chrVIII	792777	794155	ASTD3_r1_vs_Input_q0.0001_peak_1950	275	.	5.07224	29.0328	27.528
TGME49_chrVIII	795423	797028	ASTD3_r1_vs_Input_q0.0001_peak_1951	273	.	5.11653	28.9093	27.3869
TGME49_chrVIII	809534	810758	ASTD3_r1_vs_Input_q0.0001_peak_1952	88	.	2.75809	9.8796	8.85765
TGME49_chrVIII	812523	813476	ASTD3_r1_vs_Input_q0.0001_peak_1953	83	.	2.79269	9.36552	8.3527
TGME49_chrVIII	816641	818168	ASTD3_r1_vs_Input_q0.0001_peak_1954	363	.	5.79248	38.3455	36.3971
TGME49_chrVIII	836521	837981	ASTD3_r1_vs_Input_q0.0001_peak_1955	270	.	4.96795	28.4935	27.0156
TGME49_chrVIII	848041	849168	ASTD3_r1_vs_Input_q0.0001_peak_1956	185	.	4.06187	19.7343	18.5059
TGME49_chrVIII	870349	872256	ASTD3_r1_vs_Input_q0.0001_peak_1957	188	.	3.86255	20.0502	18.8153
TGME49_chrVIII	880436	882277	ASTD3_r1_vs_Input_q0.0001_peak_1958	261	.	4.91953	27.5975	26.1642
TGME49_chrVIII	919917	921554	ASTD3_r1_vs_Input_q0.0001_peak_1959	231	.	4.50085	24.5432	23.192
TGME49_chrVIII	928129	929927	ASTD3_r1_vs_Input_q0.0001_peak_1960	200	.	4.24852	21.3005	20.0416
TGME49_chrVIII	975801	978414	ASTD3_r1_vs_Input_q0.0001_peak_1961	280	.	4.8962	29.6047	28.0146
TGME49_chrVIII	991798	992335	ASTD3_r1_vs_Input_q0.0001_peak_1962	68	.	2.58483	7.87953	6.89397
TGME49_chrVIII	993664	994351	ASTD3_r1_vs_Input_q0.0001_peak_1963	180	.	4.17869	19.2225	18.014
TGME49_chrVIII	1002370	1003956	ASTD3_r1_vs_Input_q0.0001_peak_1964	275	.	4.90495	29.0189	27.534
TGME49_chrVIII	1057852	1059148	ASTD3_r1_vs_Input_q0.0001_peak_1965	230	.	4.47098	24.4013	23.0253
TGME49_chrVIII	1060744	1062267	ASTD3_r1_vs_Input_q0.0001_peak_1966	213	.	4.06276	22.71	21.3537
TGME49_chrVIII	1070874	1072335	ASTD3_r1_vs_Input_q0.0001_peak_1967	307	.	4.95902	32.398	30.7854
TGME49_chrVIII	1073622	1075042	ASTD3_r1_vs_Input_q0.0001_peak_1968	217	.	4.33509	23.0405	21.7198
TGME49_chrVIII	1084367	1085777	ASTD3_r1_vs_Input_q0.0001_peak_1969	160	.	3.82528	17.1975	16.0158
TGME49_chrVIII	1103711	1105149	ASTD3_r1_vs_Input_q0.0001_peak_1970	172	.	4.03468	18.3912	17.203
TGME49_chrVIII	1107432	1108523	ASTD3_r1_vs_Input_q0.0001_peak_1971	167	.	3.93455	17.924	16.7414
TGME49_chrVIII	1114658	1117482	ASTD3_r1_vs_Input_q0.0001_peak_1972	269	.	4.50727	28.4808	26.9314
TGME49_chrVIII	1126807	1128322	ASTD3_r1_vs_Input_q0.0001_peak_1973	255	.	4.91488	27.0663	25.5279
TGME49_chrVIII	1149362	1151014	ASTD3_r1_vs_Input_q0.0001_peak_1974	325	.	5.39941	34.2936	32.5988
TGME49_chrVIII	1153591	1154325	ASTD3_r1_vs_Input_q0.0001_peak_1975	103	.	3.115	11.4396	10.3896
TGME49_chrVIII	1172483	1173664	ASTD3_r1_vs_Input_q0.0001_peak_1976	142	.	3.68128	15.4126	14.2847
TGME49_chrVIII	1175764	1177184	ASTD3_r1_vs_Input_q0.0001_peak_1977	178	.	3.95114	19.0618	17.8558
TGME49_chrVIII	1191991	1193366	ASTD3_r1_vs_Input_q0.0001_peak_1978	186	.	4.16604	19.9015	18.6553
TGME49_chrVIII	1199343	1201955	ASTD3_r1_vs_Input_q0.0001_peak_1979	308	.	5.11179	32.4482	30.8389
TGME49_chrVIII	1207300	1209553	ASTD3_r1_vs_Input_q0.0001_peak_1980	298	.	5.07687	31.3878	29.8106
TGME49_chrVIII	1221752	1223987	ASTD3_r1_vs_Input_q0.0001_peak_1981	207	.	4.18029	22.0568	20.7827
TGME49_chrVIII	1228783	1230724	ASTD3_r1_vs_Input_q0.0001_peak_1982	203	.	3.96657	21.6094	20.3197
TGME49_chrVIII	1237126	1238092	ASTD3_r1_vs_Input_q0.0001_peak_1983	217	.	4.64432	23.0968	21.7876
TGME49_chrVIII	1246371	1247781	ASTD3_r1_vs_Input_q0.0001_peak_1984	265	.	4.95276	28.0443	26.5659
TGME49_chrVIII	1253698	1255146	ASTD3_r1_vs_Input_q0.0001_peak_1985	124	.	3.46833	13.5781	12.4889
TGME49_chrVIII	1263633	1265516	ASTD3_r1_vs_Input_q0.0001_peak_1986	179	.	3.80447	19.2248	17.9891
TGME49_chrVIII	1270003	1271352	ASTD3_r1_vs_Input_q0.0001_peak_1987	231	.	4.64581	24.5151	23.1577
TGME49_chrVIII	1275780	1277237	ASTD3_r1_vs_Input_q0.0001_peak_1988	102	.	3.14524	11.2526	10.2032
TGME49_chrVIII	1295480	1297053	ASTD3_r1_vs_Input_q0.0001_peak_1989	182	.	4.27506	19.4587	18.2192
TGME49_chrVIII	1302262	1302767	ASTD3_r1_vs_Input_q0.0001_peak_1990	44	.	2.27345	5.42437	4.48423
TGME49_chrVIII	1304065	1304494	ASTD3_r1_vs_Input_q0.0001_peak_1991	56	.	2.55724	6.57839	5.6159
TGME49_chrVIII	1310931	1313921	ASTD3_r1_vs_Input_q0.0001_peak_1992	183	.	4.1268	19.557	18.3347
TGME49_chrVIII	1336037	1339077	ASTD3_r1_vs_Input_q0.0001_peak_1993	343	.	5.417	36.043	34.3249
TGME49_chrVIII	1344938	1346615	ASTD3_r1_vs_Input_q0.0001_peak_1994	234	.	4.87075	24.8164	23.4525
TGME49_chrVIII	1357823	1359152	ASTD3_r1_vs_Input_q0.0001_peak_1995	140	.	3.79629	15.127	14
TGME49_chrVIII	1361007	1362237	ASTD3_r1_vs_Input_q0.0001_peak_1996	207	.	4.52816	22.0139	20.7236
TGME49_chrVIII	1385980	1387528	ASTD3_r1_vs_Input_q0.0001_peak_1997	258	.	4.90273	27.3034	25.8394
TGME49_chrVIII	1389155	1390441	ASTD3_r1_vs_Input_q0.0001_peak_1998	221	.	4.21829	23.4826	22.1549
TGME49_chrVIII	1405640	1407171	ASTD3_r1_vs_Input_q0.0001_peak_1999	211	.	4.34838	22.4539	21.1697
[truncated: 3,009 more rows]

## Sheet: ASTD3_r2
chrom	start	end	name	score	signalValue	pValue	qValue	peak
KE138851	4905	6147	ASTD3_r2_vs_Input_q0.0001_peak_1	83	.	2.97845	9.36929	8.31356
KE138861	2008	2327	ASTD3_r2_vs_Input_q0.0001_peak_2	120	.	4.37489	13.2103	12.0583
KE138862	678	2550	ASTD3_r2_vs_Input_q0.0001_peak_3	246	.	4.02319	26.3825	24.6927
KE139818	4229	5139	ASTD3_r2_vs_Input_q0.0001_peak_4	158	.	3.29842	17.1264	15.8344
KE139818	9500	11301	ASTD3_r2_vs_Input_q0.0001_peak_5	218	.	3.7567	23.4225	21.8191
KE139844	10705	11809	ASTD3_r2_vs_Input_q0.0001_peak_6	148	.	4.26687	16.0502	14.815
KE140225	623	899	ASTD3_r2_vs_Input_q0.0001_peak_7	160	.	4.85574	17.3517	16.071
KE140372	795	1376	ASTD3_r2_vs_Input_q0.0001_peak_8	58	.	2.42607	6.87904	5.89181
KE140867	608	1618	ASTD3_r2_vs_Input_q0.0001_peak_9	90	.	2.90916	10.092	9.02423
TGME49_chrII	23244	24835	ASTD3_r2_vs_Input_q0.0001_peak_10	203	.	4.32967	21.8852	20.3716
TGME49_chrII	33483	35620	ASTD3_r2_vs_Input_q0.0001_peak_11	202	.	4.36674	21.722	20.2428
TGME49_chrII	40570	44169	ASTD3_r2_vs_Input_q0.0001_peak_12	194	.	4.09746	20.9501	19.4646
TGME49_chrII	60462	63050	ASTD3_r2_vs_Input_q0.0001_peak_13	204	.	4.77861	21.9659	20.4874
TGME49_chrII	75227	77043	ASTD3_r2_vs_Input_q0.0001_peak_14	143	.	3.75019	15.6218	14.3895
TGME49_chrII	79697	80949	ASTD3_r2_vs_Input_q0.0001_peak_15	167	.	4.21919	18.0326	16.7001
TGME49_chrII	89291	92379	ASTD3_r2_vs_Input_q0.0001_peak_16	362	.	3.53444	38.6757	36.2406
TGME49_chrII	101028	103657	ASTD3_r2_vs_Input_q0.0001_peak_17	257	.	5.11774	27.5384	25.7965
TGME49_chrII	113326	117186	ASTD3_r2_vs_Input_q0.0001_peak_18	244	.	4.69887	26.1706	24.4334
TGME49_chrII	130645	132759	ASTD3_r2_vs_Input_q0.0001_peak_19	202	.	4.35865	21.7472	20.242
TGME49_chrII	135025	136640	ASTD3_r2_vs_Input_q0.0001_peak_20	137	.	3.40236	15.0212	13.7966
TGME49_chrII	167082	168437	ASTD3_r2_vs_Input_q0.0001_peak_21	230	.	4.62431	24.6707	23.0511
TGME49_chrII	172818	174690	ASTD3_r2_vs_Input_q0.0001_peak_22	108	.	3.32091	11.9631	10.8436
TGME49_chrII	181951	183317	ASTD3_r2_vs_Input_q0.0001_peak_23	171	.	3.86629	18.5476	17.1131
TGME49_chrII	198173	199842	ASTD3_r2_vs_Input_q0.0001_peak_24	95	.	3.05716	10.6239	9.54166
TGME49_chrII	202003	203348	ASTD3_r2_vs_Input_q0.0001_peak_25	160	.	4.11673	17.3281	16.0258
TGME49_chrII	222340	223444	ASTD3_r2_vs_Input_q0.0001_peak_26	114	.	3.11892	12.6328	11.4847
TGME49_chrII	251451	253019	ASTD3_r2_vs_Input_q0.0001_peak_27	69	.	2.9861	7.92126	6.90871
TGME49_chrII	268068	269924	ASTD3_r2_vs_Input_q0.0001_peak_28	121	.	3.59421	13.3484	12.1917
TGME49_chrII	271525	272534	ASTD3_r2_vs_Input_q0.0001_peak_29	124	.	3.67012	13.6193	12.4597
TGME49_chrII	276784	277734	ASTD3_r2_vs_Input_q0.0001_peak_30	169	.	4.05855	18.2882	16.9546
TGME49_chrII	287273	289791	ASTD3_r2_vs_Input_q0.0001_peak_31	202	.	4.3863	21.7181	20.2274
TGME49_chrII	300194	300684	ASTD3_r2_vs_Input_q0.0001_peak_32	113	.	3.44425	12.5243	11.3922
TGME49_chrII	301475	301984	ASTD3_r2_vs_Input_q0.0001_peak_33	53	.	2.30587	6.27791	5.30502
TGME49_chrII	309692	310474	ASTD3_r2_vs_Input_q0.0001_peak_34	80	.	3.02005	9.05627	8.01686
TGME49_chrII	319069	322414	ASTD3_r2_vs_Input_q0.0001_peak_35	134	.	3.42274	14.6115	13.4013
TGME49_chrII	323133	325695	ASTD3_r2_vs_Input_q0.0001_peak_36	139	.	3.5997	15.2271	13.9733
TGME49_chrII	342992	344618	ASTD3_r2_vs_Input_q0.0001_peak_37	180	.	4.41841	19.4245	18.0143
TGME49_chrII	355689	357864	ASTD3_r2_vs_Input_q0.0001_peak_38	215	.	4.88038	23.0231	21.5199
TGME49_chrII	365510	367079	ASTD3_r2_vs_Input_q0.0001_peak_39	138	.	3.93953	15.0563	13.8384
TGME49_chrII	375293	376242	ASTD3_r2_vs_Input_q0.0001_peak_40	130	.	3.45499	14.2174	13.0279
TGME49_chrII	390533	392912	ASTD3_r2_vs_Input_q0.0001_peak_41	213	.	4.44189	22.9357	21.3603
TGME49_chrII	398253	399638	ASTD3_r2_vs_Input_q0.0001_peak_42	140	.	3.78849	15.2534	14.0524
TGME49_chrII	403614	405952	ASTD3_r2_vs_Input_q0.0001_peak_43	253	.	5.26347	27.1254	25.3799
TGME49_chrII	408699	410325	ASTD3_r2_vs_Input_q0.0001_peak_44	203	.	4.61721	21.8768	20.3486
TGME49_chrII	420932	422406	ASTD3_r2_vs_Input_q0.0001_peak_45	147	.	3.67715	16.0371	14.7807
TGME49_chrII	431574	432619	ASTD3_r2_vs_Input_q0.0001_peak_46	180	.	4.11665	19.4597	18.0995
TGME49_chrII	447337	448579	ASTD3_r2_vs_Input_q0.0001_peak_47	173	.	4.32673	18.6633	17.341
TGME49_chrII	450533	452274	ASTD3_r2_vs_Input_q0.0001_peak_48	153	.	4.01122	16.6655	15.3631
TGME49_chrII	466516	468470	ASTD3_r2_vs_Input_q0.0001_peak_49	172	.	4.04017	18.5909	17.2218
TGME49_chrII	476140	477463	ASTD3_r2_vs_Input_q0.0001_peak_50	123	.	3.80177	13.481	12.3168
TGME49_chrII	479045	480373	ASTD3_r2_vs_Input_q0.0001_peak_51	106	.	3.33351	11.7798	10.6649
TGME49_chrII	490506	491938	ASTD3_r2_vs_Input_q0.0001_peak_52	160	.	3.91818	17.3945	16.0658
TGME49_chrII	505717	508592	ASTD3_r2_vs_Input_q0.0001_peak_53	210	.	4.56764	22.619	21.038
TGME49_chrII	514903	516507	ASTD3_r2_vs_Input_q0.0001_peak_54	211	.	4.70521	22.6697	21.1098
TGME49_chrII	551157	553054	ASTD3_r2_vs_Input_q0.0001_peak_55	137	.	3.87319	14.9923	13.7818
TGME49_chrII	562634	564306	ASTD3_r2_vs_Input_q0.0001_peak_56	139	.	3.68087	15.1211	13.9088
TGME49_chrII	575145	577630	ASTD3_r2_vs_Input_q0.0001_peak_57	169	.	4.44213	18.2675	16.961
TGME49_chrII	593911	595467	ASTD3_r2_vs_Input_q0.0001_peak_58	169	.	4.22293	18.3568	16.9808
TGME49_chrII	604799	606018	ASTD3_r2_vs_Input_q0.0001_peak_59	251	.	5.34165	26.9191	25.1698
TGME49_chrII	628760	630134	ASTD3_r2_vs_Input_q0.0001_peak_60	195	.	4.56255	20.9244	19.5083
TGME49_chrII	642527	644411	ASTD3_r2_vs_Input_q0.0001_peak_61	219	.	4.61452	23.5205	21.9471
TGME49_chrII	676794	678244	ASTD3_r2_vs_Input_q0.0001_peak_62	141	.	3.94879	15.3483	14.1255
TGME49_chrII	686930	689276	ASTD3_r2_vs_Input_q0.0001_peak_63	193	.	3.87691	20.765	19.3186
TGME49_chrII	695776	697344	ASTD3_r2_vs_Input_q0.0001_peak_64	90	.	3.1967	10.1628	9.09456
TGME49_chrII	717637	718863	ASTD3_r2_vs_Input_q0.0001_peak_65	189	.	4.59447	20.3542	18.9525
TGME49_chrII	726844	728988	ASTD3_r2_vs_Input_q0.0001_peak_66	213	.	4.58963	22.8677	21.3795
TGME49_chrII	731856	734282	ASTD3_r2_vs_Input_q0.0001_peak_67	172	.	4.18414	18.5698	17.2393
TGME49_chrII	740974	742307	ASTD3_r2_vs_Input_q0.0001_peak_68	119	.	3.48931	13.0787	11.9278
TGME49_chrII	748605	749912	ASTD3_r2_vs_Input_q0.0001_peak_69	121	.	3.57085	13.3049	12.1505
TGME49_chrII	758039	759081	ASTD3_r2_vs_Input_q0.0001_peak_70	82	.	2.96129	9.29806	8.25253
TGME49_chrII	761136	761724	ASTD3_r2_vs_Input_q0.0001_peak_71	116	.	3.6138	12.8127	11.6708
TGME49_chrII	768742	770016	ASTD3_r2_vs_Input_q0.0001_peak_72	78	.	2.92724	8.85669	7.82028
TGME49_chrII	777789	778905	ASTD3_r2_vs_Input_q0.0001_peak_73	119	.	3.56777	13.1277	11.9805
TGME49_chrII	792263	794510	ASTD3_r2_vs_Input_q0.0001_peak_74	142	.	3.60578	15.5408	14.2907
TGME49_chrII	805015	806517	ASTD3_r2_vs_Input_q0.0001_peak_75	102	.	3.41546	11.355	10.2488
TGME49_chrII	864950	866422	ASTD3_r2_vs_Input_q0.0001_peak_76	83	.	3.05589	9.38566	8.33796
TGME49_chrII	872088	873570	ASTD3_r2_vs_Input_q0.0001_peak_77	135	.	3.80774	14.7536	13.5499
TGME49_chrII	876292	876824	ASTD3_r2_vs_Input_q0.0001_peak_78	52	.	2.50421	6.23256	5.26062
TGME49_chrII	880313	882832	ASTD3_r2_vs_Input_q0.0001_peak_79	144	.	3.65521	15.7349	14.4827
TGME49_chrII	892158	894733	ASTD3_r2_vs_Input_q0.0001_peak_80	212	.	4.55219	22.7314	21.2264
TGME49_chrII	910198	912040	ASTD3_r2_vs_Input_q0.0001_peak_81	112	.	3.61666	12.3979	11.2674
TGME49_chrII	927688	929653	ASTD3_r2_vs_Input_q0.0001_peak_82	136	.	3.41755	14.9077	13.6706
TGME49_chrII	934158	935827	ASTD3_r2_vs_Input_q0.0001_peak_83	92	.	3.07674	10.3138	9.24228
TGME49_chrII	939510	940863	ASTD3_r2_vs_Input_q0.0001_peak_84	185	.	4.48968	19.9567	18.5735
TGME49_chrII	948214	949671	ASTD3_r2_vs_Input_q0.0001_peak_85	159	.	4.24342	17.2289	15.9474
TGME49_chrII	956830	958006	ASTD3_r2_vs_Input_q0.0001_peak_86	101	.	3.58808	11.2127	10.1197
TGME49_chrII	961736	962813	ASTD3_r2_vs_Input_q0.0001_peak_87	179	.	4.39171	19.2985	17.9155
TGME49_chrII	965448	967187	ASTD3_r2_vs_Input_q0.0001_peak_88	129	.	3.55551	14.1478	12.9645
TGME49_chrII	982363	983918	ASTD3_r2_vs_Input_q0.0001_peak_89	190	.	4.45488	20.3954	19.0112
TGME49_chrII	985384	987621	ASTD3_r2_vs_Input_q0.0001_peak_90	168	.	3.93469	18.2183	16.8948
TGME49_chrII	1000738	1001097	ASTD3_r2_vs_Input_q0.0001_peak_91	74	.	3.03452	8.49741	7.47078
TGME49_chrII	1004926	1005964	ASTD3_r2_vs_Input_q0.0001_peak_92	111	.	3.57172	12.2578	11.1284
TGME49_chrII	1010183	1012039	ASTD3_r2_vs_Input_q0.0001_peak_93	243	.	5.00654	25.9607	24.3046
TGME49_chrII	1023272	1025248	ASTD3_r2_vs_Input_q0.0001_peak_94	198	.	4.50739	21.2978	19.8049
TGME49_chrII	1043623	1045001	ASTD3_r2_vs_Input_q0.0001_peak_95	154	.	4.2953	16.7264	15.4415
TGME49_chrII	1063881	1067047	ASTD3_r2_vs_Input_q0.0001_peak_96	174	.	4.19119	18.8114	17.4479
TGME49_chrII	1078343	1079549	ASTD3_r2_vs_Input_q0.0001_peak_97	97	.	3.09721	10.879	9.79371
TGME49_chrII	1084545	1086884	ASTD3_r2_vs_Input_q0.0001_peak_98	213	.	4.52811	22.9292	21.3702
TGME49_chrII	1113011	1114989	ASTD3_r2_vs_Input_q0.0001_peak_99	129	.	3.68236	14.1374	12.9497
TGME49_chrII	1121716	1122718	ASTD3_r2_vs_Input_q0.0001_peak_100	165	.	4.34707	17.8052	16.5059
TGME49_chrII	1156552	1158273	ASTD3_r2_vs_Input_q0.0001_peak_101	102	.	3.2698	11.3395	10.2384
TGME49_chrII	1160171	1161989	ASTD3_r2_vs_Input_q0.0001_peak_102	216	.	4.8772	23.1099	21.6069
TGME49_chrII	1195610	1196032	ASTD3_r2_vs_Input_q0.0001_peak_103	64	.	2.64951	7.41815	6.41795
TGME49_chrII	1204039	1205659	ASTD3_r2_vs_Input_q0.0001_peak_104	124	.	3.60339	13.6343	12.446
TGME49_chrII	1246557	1247977	ASTD3_r2_vs_Input_q0.0001_peak_105	186	.	4.40188	20.0195	18.6405
TGME49_chrII	1254349	1257103	ASTD3_r2_vs_Input_q0.0001_peak_106	260	.	5.18827	27.7401	26.0034
TGME49_chrII	1270517	1272881	ASTD3_r2_vs_Input_q0.0001_peak_107	196	.	4.45074	21.0793	19.6407
TGME49_chrII	1275790	1277174	ASTD3_r2_vs_Input_q0.0001_peak_108	134	.	3.7473	14.6917	13.471
TGME49_chrII	1303017	1305476	ASTD3_r2_vs_Input_q0.0001_peak_109	194	.	4.45075	20.8615	19.4399
TGME49_chrII	1310918	1312248	ASTD3_r2_vs_Input_q0.0001_peak_110	126	.	3.3146	13.8457	12.6615
TGME49_chrII	1313584	1315237	ASTD3_r2_vs_Input_q0.0001_peak_111	159	.	4.05215	17.2144	15.9439
TGME49_chrII	1316984	1317665	ASTD3_r2_vs_Input_q0.0001_peak_112	127	.	3.39355	13.8758	12.7013
TGME49_chrII	1324565	1326184	ASTD3_r2_vs_Input_q0.0001_peak_113	180	.	3.96236	19.3661	18.0207
TGME49_chrII	1328898	1329982	ASTD3_r2_vs_Input_q0.0001_peak_114	177	.	4.04732	19.1098	17.7301
TGME49_chrII	1343707	1345092	ASTD3_r2_vs_Input_q0.0001_peak_115	110	.	3.37278	12.1877	11.0674
TGME49_chrII	1364329	1365693	ASTD3_r2_vs_Input_q0.0001_peak_116	147	.	3.97734	16.0152	14.7638
TGME49_chrII	1367469	1368515	ASTD3_r2_vs_Input_q0.0001_peak_117	141	.	3.91504	15.3706	14.1632
TGME49_chrII	1374515	1375572	ASTD3_r2_vs_Input_q0.0001_peak_118	99	.	3.15572	11.0879	9.99591
TGME49_chrII	1381673	1382295	ASTD3_r2_vs_Input_q0.0001_peak_119	140	.	3.96576	15.3294	14.0997
TGME49_chrII	1385328	1386240	ASTD3_r2_vs_Input_q0.0001_peak_120	187	.	4.43439	20.109	18.7309
TGME49_chrII	1420347	1421202	ASTD3_r2_vs_Input_q0.0001_peak_121	116	.	3.22661	12.7459	11.6099
TGME49_chrII	1439700	1442801	ASTD3_r2_vs_Input_q0.0001_peak_122	198	.	4.39938	21.3568	19.8812
TGME49_chrII	1447213	1448184	ASTD3_r2_vs_Input_q0.0001_peak_123	104	.	3.34177	11.5478	10.4408
TGME49_chrII	1452665	1453637	ASTD3_r2_vs_Input_q0.0001_peak_124	56	.	2.58086	6.67801	5.6951
TGME49_chrII	1460942	1462042	ASTD3_r2_vs_Input_q0.0001_peak_125	162	.	4.10222	17.5903	16.2625
TGME49_chrII	1468544	1470237	ASTD3_r2_vs_Input_q0.0001_peak_126	208	.	4.60421	22.395	20.8805
TGME49_chrII	1496391	1497153	ASTD3_r2_vs_Input_q0.0001_peak_127	147	.	3.9791	15.9657	14.7242
TGME49_chrII	1513580	1514394	ASTD3_r2_vs_Input_q0.0001_peak_128	124	.	3.62672	13.6525	12.4758
TGME49_chrII	1517993	1519443	ASTD3_r2_vs_Input_q0.0001_peak_129	132	.	3.58219	14.4165	13.2346
TGME49_chrII	1521643	1522482	ASTD3_r2_vs_Input_q0.0001_peak_130	149	.	3.93682	16.1532	14.9072
TGME49_chrII	1531210	1532440	ASTD3_r2_vs_Input_q0.0001_peak_131	166	.	3.97911	17.9253	16.6013
TGME49_chrII	1545792	1547289	ASTD3_r2_vs_Input_q0.0001_peak_132	213	.	4.68747	22.9074	21.3526
TGME49_chrII	1549396	1550895	ASTD3_r2_vs_Input_q0.0001_peak_133	102	.	3.30467	11.3541	10.246
TGME49_chrII	1559588	1561355	ASTD3_r2_vs_Input_q0.0001_peak_134	186	.	4.09935	20.1026	18.6813
TGME49_chrII	1563902	1565294	ASTD3_r2_vs_Input_q0.0001_peak_135	210	.	4.89897	22.5508	21.0411
TGME49_chrII	1569105	1569770	ASTD3_r2_vs_Input_q0.0001_peak_136	74	.	3.04739	8.45837	7.43252
TGME49_chrII	1583002	1583728	ASTD3_r2_vs_Input_q0.0001_peak_137	130	.	3.65064	14.2172	13.0386
TGME49_chrII	1585979	1587073	ASTD3_r2_vs_Input_q0.0001_peak_138	147	.	3.87645	15.9747	14.7289
TGME49_chrII	1598575	1600859	ASTD3_r2_vs_Input_q0.0001_peak_139	192	.	4.30977	20.6748	19.2363
TGME49_chrII	1603397	1605092	ASTD3_r2_vs_Input_q0.0001_peak_140	205	.	4.66501	22.0294	20.566
TGME49_chrII	1626870	1628795	ASTD3_r2_vs_Input_q0.0001_peak_141	161	.	4.1172	17.463	16.1428
TGME49_chrII	1644164	1646065	ASTD3_r2_vs_Input_q0.0001_peak_142	130	.	3.88001	14.2095	13.0186
TGME49_chrII	1678336	1679710	ASTD3_r2_vs_Input_q0.0001_peak_143	204	.	4.81378	21.8554	20.4189
TGME49_chrII	1692740	1694250	ASTD3_r2_vs_Input_q0.0001_peak_144	117	.	3.4512	12.9051	11.7612
TGME49_chrII	1696517	1698985	ASTD3_r2_vs_Input_q0.0001_peak_145	132	.	3.40854	14.4041	13.2192
TGME49_chrII	1701223	1703136	ASTD3_r2_vs_Input_q0.0001_peak_146	171	.	4.05589	18.4453	17.1152
TGME49_chrII	1710809	1711675	ASTD3_r2_vs_Input_q0.0001_peak_147	72	.	2.93171	8.2807	7.25909
TGME49_chrII	1746026	1746435	ASTD3_r2_vs_Input_q0.0001_peak_148	56	.	2.44696	6.60259	5.62168
TGME49_chrII	1747805	1749861	ASTD3_r2_vs_Input_q0.0001_peak_149	192	.	4.12688	20.6818	19.2549
TGME49_chrII	1769921	1771037	ASTD3_r2_vs_Input_q0.0001_peak_150	184	.	4.40337	19.7774	18.4155
TGME49_chrII	1772445	1774871	ASTD3_r2_vs_Input_q0.0001_peak_151	211	.	4.21421	22.7722	21.1293
TGME49_chrII	1798842	1800312	ASTD3_r2_vs_Input_q0.0001_peak_152	229	.	4.80738	24.5076	22.9224
TGME49_chrII	1803880	1804785	ASTD3_r2_vs_Input_q0.0001_peak_153	157	.	3.98844	16.9952	15.7226
TGME49_chrII	1838019	1840832	ASTD3_r2_vs_Input_q0.0001_peak_154	153	.	4.10834	16.6544	15.3753
TGME49_chrII	1858949	1861163	ASTD3_r2_vs_Input_q0.0001_peak_155	167	.	4.3139	18.0278	16.7147
TGME49_chrII	1884881	1886393	ASTD3_r2_vs_Input_q0.0001_peak_156	141	.	3.9145	15.4164	14.1772
TGME49_chrII	1899975	1903013	ASTD3_r2_vs_Input_q0.0001_peak_157	178	.	3.88758	19.2321	17.8358
TGME49_chrII	1927179	1928941	ASTD3_r2_vs_Input_q0.0001_peak_158	220	.	4.56746	23.7106	22.0734
TGME49_chrII	1930841	1931431	ASTD3_r2_vs_Input_q0.0001_peak_159	47	.	2.48594	5.70187	4.74265
TGME49_chrII	1939195	1941059	ASTD3_r2_vs_Input_q0.0001_peak_160	201	.	4.57969	21.641	20.1565
TGME49_chrII	1956078	1956505	ASTD3_r2_vs_Input_q0.0001_peak_161	46	.	2.58434	5.56782	4.61177
TGME49_chrII	1959840	1960959	ASTD3_r2_vs_Input_q0.0001_peak_162	103	.	3.4863	11.4618	10.3608
TGME49_chrII	1979862	1982206	ASTD3_r2_vs_Input_q0.0001_peak_163	173	.	4.3825	18.6454	17.3049
TGME49_chrII	1983918	1985819	ASTD3_r2_vs_Input_q0.0001_peak_164	231	.	5.02121	24.8137	23.1388
TGME49_chrII	1989475	1991226	ASTD3_r2_vs_Input_q0.0001_peak_165	120	.	3.83771	13.2384	12.0678
TGME49_chrII	2002872	2005070	ASTD3_r2_vs_Input_q0.0001_peak_166	219	.	4.65159	23.5133	21.9346
TGME49_chrII	2025882	2026850	ASTD3_r2_vs_Input_q0.0001_peak_167	104	.	3.29826	11.5627	10.4608
TGME49_chrII	2034893	2035776	ASTD3_r2_vs_Input_q0.0001_peak_168	76	.	3.06937	8.69689	7.66572
TGME49_chrII	2038439	2039394	ASTD3_r2_vs_Input_q0.0001_peak_169	193	.	4.39736	20.7127	19.3031
TGME49_chrII	2058987	2060868	ASTD3_r2_vs_Input_q0.0001_peak_170	193	.	4.43885	20.8113	19.3651
TGME49_chrII	2074616	2076293	ASTD3_r2_vs_Input_q0.0001_peak_171	207	.	4.8719	22.2719	20.7591
TGME49_chrII	2078868	2079831	ASTD3_r2_vs_Input_q0.0001_peak_172	133	.	3.79434	14.504	13.313
TGME49_chrII	2081871	2082507	ASTD3_r2_vs_Input_q0.0001_peak_173	63	.	2.75284	7.38448	6.38482
TGME49_chrII	2090555	2091984	ASTD3_r2_vs_Input_q0.0001_peak_174	165	.	4.1707	17.8142	16.5095
TGME49_chrII	2094172	2097089	ASTD3_r2_vs_Input_q0.0001_peak_175	163	.	4.01278	17.6952	16.3966
TGME49_chrII	2102895	2103848	ASTD3_r2_vs_Input_q0.0001_peak_176	125	.	3.57569	13.6909	12.5197
TGME49_chrII	2117781	2119208	ASTD3_r2_vs_Input_q0.0001_peak_177	143	.	3.80296	15.6127	14.3843
TGME49_chrII	2128725	2130534	ASTD3_r2_vs_Input_q0.0001_peak_178	125	.	3.56058	13.7206	12.5541
TGME49_chrII	2142239	2144623	ASTD3_r2_vs_Input_q0.0001_peak_179	152	.	3.97047	16.5423	15.2884
TGME49_chrII	2146106	2146681	ASTD3_r2_vs_Input_q0.0001_peak_180	83	.	2.89696	9.43102	8.38041
TGME49_chrII	2158410	2160532	ASTD3_r2_vs_Input_q0.0001_peak_181	152	.	3.68847	16.5118	15.2246
TGME49_chrII	2194341	2195868	ASTD3_r2_vs_Input_q0.0001_peak_182	167	.	4.2849	18.1218	16.7819
TGME49_chrII	2196886	2198153	ASTD3_r2_vs_Input_q0.0001_peak_183	157	.	4.07398	17.071	15.7793
TGME49_chrII	2211786	2213031	ASTD3_r2_vs_Input_q0.0001_peak_184	200	.	4.80985	21.552	20.0854
TGME49_chrII	2224474	2225884	ASTD3_r2_vs_Input_q0.0001_peak_185	83	.	3.17208	9.44556	8.39588
TGME49_chrII	2237349	2238700	ASTD3_r2_vs_Input_q0.0001_peak_186	117	.	3.52373	12.8732	11.7217
TGME49_chrIII	35022	36233	ASTD3_r2_vs_Input_q0.0001_peak_187	103	.	3.54841	11.4324	10.3322
TGME49_chrIII	37313	38934	ASTD3_r2_vs_Input_q0.0001_peak_188	177	.	4.29509	19.1443	17.7465
TGME49_chrIII	43049	43943	ASTD3_r2_vs_Input_q0.0001_peak_189	158	.	4.34189	17.0856	15.8141
TGME49_chrIII	49140	49776	ASTD3_r2_vs_Input_q0.0001_peak_190	82	.	3.11603	9.25158	8.20456
TGME49_chrIII	69480	71034	ASTD3_r2_vs_Input_q0.0001_peak_191	175	.	4.40007	18.8565	17.5055
TGME49_chrIII	73428	74734	ASTD3_r2_vs_Input_q0.0001_peak_192	185	.	4.38614	19.9693	18.5882
TGME49_chrIII	93165	95866	ASTD3_r2_vs_Input_q0.0001_peak_193	272	.	4.99928	29.0734	27.2332
TGME49_chrIII	121660	124004	ASTD3_r2_vs_Input_q0.0001_peak_194	179	.	3.98013	19.3382	17.9616
TGME49_chrIII	134476	136483	ASTD3_r2_vs_Input_q0.0001_peak_195	184	.	4.60459	19.8357	18.4358
TGME49_chrIII	140845	142094	ASTD3_r2_vs_Input_q0.0001_peak_196	141	.	3.87597	15.4117	14.1945
TGME49_chrIII	150848	151622	ASTD3_r2_vs_Input_q0.0001_peak_197	138	.	4.21787	15.0156	13.8131
TGME49_chrIII	153850	156091	ASTD3_r2_vs_Input_q0.0001_peak_198	255	.	5.39876	27.485	25.5894
TGME49_chrIII	166771	168345	ASTD3_r2_vs_Input_q0.0001_peak_199	264	.	5.41614	28.3249	26.4763
TGME49_chrIII	180200	181757	ASTD3_r2_vs_Input_q0.0001_peak_200	192	.	4.30784	20.703	19.2839
TGME49_chrIII	198940	200639	ASTD3_r2_vs_Input_q0.0001_peak_201	214	.	4.90399	23.0165	21.4914
TGME49_chrIII	210888	211414	ASTD3_r2_vs_Input_q0.0001_peak_202	73	.	2.77097	8.38334	7.36005
TGME49_chrIII	213727	215581	ASTD3_r2_vs_Input_q0.0001_peak_203	212	.	4.67653	22.8109	21.2618
TGME49_chrIII	226360	227942	ASTD3_r2_vs_Input_q0.0001_peak_204	155	.	4.01149	16.8726	15.593
TGME49_chrIII	239618	241599	ASTD3_r2_vs_Input_q0.0001_peak_205	167	.	4.23248	18.0889	16.7901
TGME49_chrIII	251853	253745	ASTD3_r2_vs_Input_q0.0001_peak_206	219	.	4.79976	23.5165	21.9748
TGME49_chrIII	267612	269172	ASTD3_r2_vs_Input_q0.0001_peak_207	122	.	3.60082	13.4637	12.2879
TGME49_chrIII	283110	284820	ASTD3_r2_vs_Input_q0.0001_peak_208	193	.	4.43307	20.7387	19.328
TGME49_chrIII	294028	295824	ASTD3_r2_vs_Input_q0.0001_peak_209	146	.	3.9099	15.8694	14.6323
TGME49_chrIII	300465	301773	ASTD3_r2_vs_Input_q0.0001_peak_210	125	.	3.64263	13.6685	12.5028
TGME49_chrIII	308192	309104	ASTD3_r2_vs_Input_q0.0001_peak_211	135	.	3.78442	14.782	13.5897
TGME49_chrIII	323828	325705	ASTD3_r2_vs_Input_q0.0001_peak_212	166	.	4.18432	17.9717	16.6507
TGME49_chrIII	335150	336663	ASTD3_r2_vs_Input_q0.0001_peak_213	131	.	3.79344	14.2817	13.1033
TGME49_chrIII	364138	365101	ASTD3_r2_vs_Input_q0.0001_peak_214	74	.	2.85355	8.43302	7.40736
TGME49_chrIII	371493	372470	ASTD3_r2_vs_Input_q0.0001_peak_215	203	.	4.89857	21.7919	20.3259
TGME49_chrIII	379440	381297	ASTD3_r2_vs_Input_q0.0001_peak_216	122	.	3.3373	13.4887	12.2925
TGME49_chrIII	386894	388421	ASTD3_r2_vs_Input_q0.0001_peak_217	122	.	3.44785	13.4536	12.2872
TGME49_chrIII	403043	406728	ASTD3_r2_vs_Input_q0.0001_peak_218	122	.	3.37859	13.4136	12.2507
TGME49_chrIII	408177	409530	ASTD3_r2_vs_Input_q0.0001_peak_219	142	.	3.83058	15.5132	14.263
TGME49_chrIII	417059	418208	ASTD3_r2_vs_Input_q0.0001_peak_220	164	.	4.31071	17.7498	16.4209
TGME49_chrIII	427436	428782	ASTD3_r2_vs_Input_q0.0001_peak_221	127	.	3.41314	13.9754	12.7747
TGME49_chrIII	450612	451672	ASTD3_r2_vs_Input_q0.0001_peak_222	115	.	3.47624	12.6519	11.5139
TGME49_chrIII	465034	468112	ASTD3_r2_vs_Input_q0.0001_peak_223	188	.	4.45991	20.3423	18.8585
TGME49_chrIII	488645	490386	ASTD3_r2_vs_Input_q0.0001_peak_224	194	.	4.50698	20.8765	19.4336
TGME49_chrIII	496528	498205	ASTD3_r2_vs_Input_q0.0001_peak_225	135	.	3.8449	14.7894	13.5902
TGME49_chrIII	512227	512991	ASTD3_r2_vs_Input_q0.0001_peak_226	62	.	2.65331	7.20514	6.20978
TGME49_chrIII	524547	525348	ASTD3_r2_vs_Input_q0.0001_peak_227	70	.	2.6222	8.09025	7.07399
TGME49_chrIII	537744	539335	ASTD3_r2_vs_Input_q0.0001_peak_228	210	.	4.78151	22.5102	21.0276
TGME49_chrIII	541011	542951	ASTD3_r2_vs_Input_q0.0001_peak_229	184	.	3.98873	19.8488	18.4189
TGME49_chrIII	556075	557952	ASTD3_r2_vs_Input_q0.0001_peak_230	197	.	4.49237	21.2259	19.7359
TGME49_chrIII	566443	569049	ASTD3_r2_vs_Input_q0.0001_peak_231	193	.	4.13993	20.7189	19.3079
TGME49_chrIII	575768	577634	ASTD3_r2_vs_Input_q0.0001_peak_232	192	.	4.52172	20.6921	19.2855
TGME49_chrIII	588152	590142	ASTD3_r2_vs_Input_q0.0001_peak_233	157	.	4.2671	17.0051	15.7248
TGME49_chrIII	593635	595293	ASTD3_r2_vs_Input_q0.0001_peak_234	140	.	3.7653	15.2929	14.055
TGME49_chrIII	597992	599458	ASTD3_r2_vs_Input_q0.0001_peak_235	147	.	3.9663	16.0327	14.7767
TGME49_chrIII	608151	609593	ASTD3_r2_vs_Input_q0.0001_peak_236	210	.	4.68553	22.629	21.0582
TGME49_chrIII	612086	612973	ASTD3_r2_vs_Input_q0.0001_peak_237	137	.	4.09591	14.931	13.7261
TGME49_chrIII	621442	622409	ASTD3_r2_vs_Input_q0.0001_peak_238	104	.	3.14506	11.5545	10.4456
TGME49_chrIII	635723	636382	ASTD3_r2_vs_Input_q0.0001_peak_239	127	.	3.79424	13.9356	12.7542
TGME49_chrIII	640808	641642	ASTD3_r2_vs_Input_q0.0001_peak_240	137	.	3.71628	14.9479	13.7459
TGME49_chrIII	658173	660340	ASTD3_r2_vs_Input_q0.0001_peak_241	199	.	4.45296	21.475	19.9282
TGME49_chrIII	668682	671067	ASTD3_r2_vs_Input_q0.0001_peak_242	273	.	5.34995	29.1632	27.3493
TGME49_chrIII	676614	677128	ASTD3_r2_vs_Input_q0.0001_peak_243	84	.	2.84039	9.45908	8.40941
TGME49_chrIII	685246	687652	ASTD3_r2_vs_Input_q0.0001_peak_244	131	.	3.9	14.3636	13.1811
TGME49_chrIII	708694	710848	ASTD3_r2_vs_Input_q0.0001_peak_245	150	.	4.18116	16.301	15.0442
TGME49_chrIII	715058	716053	ASTD3_r2_vs_Input_q0.0001_peak_246	86	.	3.0656	9.71985	8.66215
TGME49_chrIII	729691	731588	ASTD3_r2_vs_Input_q0.0001_peak_247	228	.	4.99253	24.4313	22.851
TGME49_chrIII	741924	743408	ASTD3_r2_vs_Input_q0.0001_peak_248	110	.	3.57669	12.2189	11.0982
TGME49_chrIII	766158	767367	ASTD3_r2_vs_Input_q0.0001_peak_249	119	.	3.68875	13.1389	11.9881
TGME49_chrIII	777818	779020	ASTD3_r2_vs_Input_q0.0001_peak_250	127	.	3.65698	13.8951	12.7099
TGME49_chrIII	798651	800373	ASTD3_r2_vs_Input_q0.0001_peak_251	214	.	4.61175	23.0002	21.464
TGME49_chrIII	826128	828146	ASTD3_r2_vs_Input_q0.0001_peak_252	235	.	5.06368	25.2563	23.5921
TGME49_chrIII	839750	840870	ASTD3_r2_vs_Input_q0.0001_peak_253	66	.	2.84575	7.6784	6.67163
TGME49_chrIII	851674	853609	ASTD3_r2_vs_Input_q0.0001_peak_254	186	.	4.43982	20.0003	18.6206
TGME49_chrIII	867313	868316	ASTD3_r2_vs_Input_q0.0001_peak_255	104	.	3.45315	11.5501	10.441
TGME49_chrIII	876031	877547	ASTD3_r2_vs_Input_q0.0001_peak_256	168	.	4.0574	18.1423	16.8284
TGME49_chrIII	879230	881792	ASTD3_r2_vs_Input_q0.0001_peak_257	187	.	4.36622	20.2123	18.7759
TGME49_chrIII	904577	907549	ASTD3_r2_vs_Input_q0.0001_peak_258	107	.	3.50594	11.8856	10.7657
TGME49_chrIII	929064	931043	ASTD3_r2_vs_Input_q0.0001_peak_259	158	.	4.03749	17.1182	15.8514
TGME49_chrIII	940198	941022	ASTD3_r2_vs_Input_q0.0001_peak_260	84	.	3.0267	9.45871	8.40901
TGME49_chrIII	942482	944397	ASTD3_r2_vs_Input_q0.0001_peak_261	155	.	3.57392	16.7887	15.5045
TGME49_chrIII	959402	962362	ASTD3_r2_vs_Input_q0.0001_peak_262	200	.	4.07498	21.6255	20.0784
TGME49_chrIII	974751	976162	ASTD3_r2_vs_Input_q0.0001_peak_263	199	.	4.33151	21.441	19.9628
TGME49_chrIII	981168	983434	ASTD3_r2_vs_Input_q0.0001_peak_264	186	.	4.18672	20.1302	18.6574
TGME49_chrIII	999312	1001454	ASTD3_r2_vs_Input_q0.0001_peak_265	156	.	3.58415	17.0005	15.6902
TGME49_chrIII	1013142	1014755	ASTD3_r2_vs_Input_q0.0001_peak_266	158	.	4.2753	17.1309	15.8645
TGME49_chrIII	1020343	1021295	ASTD3_r2_vs_Input_q0.0001_peak_267	161	.	4.20518	17.4635	16.1688
TGME49_chrIII	1034646	1036696	ASTD3_r2_vs_Input_q0.0001_peak_268	167	.	4.01302	18.0676	16.7761
TGME49_chrIII	1049548	1051416	ASTD3_r2_vs_Input_q0.0001_peak_269	148	.	3.69659	16.1019	14.838
TGME49_chrIII	1074498	1075672	ASTD3_r2_vs_Input_q0.0001_peak_270	141	.	3.67827	15.3444	14.1161
TGME49_chrIII	1077144	1078631	ASTD3_r2_vs_Input_q0.0001_peak_271	181	.	4.08027	19.5358	18.1225
TGME49_chrIII	1086971	1087776	ASTD3_r2_vs_Input_q0.0001_peak_272	116	.	3.39658	12.7767	11.6373
TGME49_chrIII	1097731	1098979	ASTD3_r2_vs_Input_q0.0001_peak_273	175	.	4.08516	18.9314	17.52
TGME49_chrIII	1101026	1102830	ASTD3_r2_vs_Input_q0.0001_peak_274	131	.	3.39471	14.3528	13.1627
TGME49_chrIII	1111718	1113598	ASTD3_r2_vs_Input_q0.0001_peak_275	180	.	3.95825	19.4777	18.0583
TGME49_chrIII	1121156	1122135	ASTD3_r2_vs_Input_q0.0001_peak_276	88	.	3.02118	9.87564	8.81632
TGME49_chrIII	1135435	1136806	ASTD3_r2_vs_Input_q0.0001_peak_277	142	.	4.14679	15.5044	14.2826
TGME49_chrIII	1138723	1139552	ASTD3_r2_vs_Input_q0.0001_peak_278	124	.	3.62971	13.6537	12.492
TGME49_chrIII	1173722	1175727	ASTD3_r2_vs_Input_q0.0001_peak_279	190	.	4.33363	20.4564	19.0261
TGME49_chrIII	1177663	1178563	ASTD3_r2_vs_Input_q0.0001_peak_280	74	.	2.85547	8.48089	7.45511
TGME49_chrIII	1192849	1193990	ASTD3_r2_vs_Input_q0.0001_peak_281	96	.	3.33509	10.716	9.6342
TGME49_chrIII	1204690	1205980	ASTD3_r2_vs_Input_q0.0001_peak_282	96	.	3.37376	10.7466	9.65601
TGME49_chrIII	1219173	1220288	ASTD3_r2_vs_Input_q0.0001_peak_283	167	.	4.20121	18.068	16.7491
TGME49_chrIII	1221933	1223349	ASTD3_r2_vs_Input_q0.0001_peak_284	126	.	3.56014	13.783	12.6199
TGME49_chrIII	1225379	1226400	ASTD3_r2_vs_Input_q0.0001_peak_285	145	.	3.92209	15.7985	14.5658
TGME49_chrIII	1228483	1230121	ASTD3_r2_vs_Input_q0.0001_peak_286	207	.	4.4869	22.2555	20.7162
TGME49_chrIII	1242364	1244176	ASTD3_r2_vs_Input_q0.0001_peak_287	201	.	4.54425	21.7111	20.1985
TGME49_chrIII	1262371	1264022	ASTD3_r2_vs_Input_q0.0001_peak_288	96	.	3.38569	10.6927	9.60917
TGME49_chrIII	1264898	1266160	ASTD3_r2_vs_Input_q0.0001_peak_289	126	.	3.73423	13.8472	12.6723
TGME49_chrIII	1292071	1293731	ASTD3_r2_vs_Input_q0.0001_peak_290	120	.	3.66101	13.1759	12.0271
TGME49_chrIII	1298829	1300428	ASTD3_r2_vs_Input_q0.0001_peak_291	127	.	3.47747	13.9376	12.7579
TGME49_chrIII	1304141	1304674	ASTD3_r2_vs_Input_q0.0001_peak_292	85	.	3.03547	9.5961	8.54254
TGME49_chrIII	1363085	1366100	ASTD3_r2_vs_Input_q0.0001_peak_293	247	.	5.29673	26.4767	24.7521
TGME49_chrIII	1373578	1375739	ASTD3_r2_vs_Input_q0.0001_peak_294	145	.	4.25682	15.77	14.5236
TGME49_chrIII	1378803	1380929	ASTD3_r2_vs_Input_q0.0001_peak_295	162	.	4.02552	17.6061	16.2867
TGME49_chrIII	1395276	1397643	ASTD3_r2_vs_Input_q0.0001_peak_296	176	.	4.29239	19.0073	17.678
TGME49_chrIII	1418981	1420226	ASTD3_r2_vs_Input_q0.0001_peak_297	160	.	3.79704	17.3292	16.0097
TGME49_chrIII	1426543	1428164	ASTD3_r2_vs_Input_q0.0001_peak_298	152	.	3.78849	16.516	15.2589
TGME49_chrIII	1432717	1435242	ASTD3_r2_vs_Input_q0.0001_peak_299	102	.	3.17038	11.3224	10.2205
TGME49_chrIII	1437860	1438759	ASTD3_r2_vs_Input_q0.0001_peak_300	157	.	4.02715	17.059	15.7933
TGME49_chrIII	1446028	1447531	ASTD3_r2_vs_Input_q0.0001_peak_301	182	.	4.13415	19.6514	18.2618
TGME49_chrIII	1448926	1450155	ASTD3_r2_vs_Input_q0.0001_peak_302	110	.	3.49707	12.2047	11.08
TGME49_chrIII	1457564	1459607	ASTD3_r2_vs_Input_q0.0001_peak_303	202	.	4.40604	21.7485	20.2221
TGME49_chrIII	1468629	1470707	ASTD3_r2_vs_Input_q0.0001_peak_304	206	.	4.88691	22.1707	20.6894
TGME49_chrIII	1478010	1479176	ASTD3_r2_vs_Input_q0.0001_peak_305	160	.	4.0302	17.3112	16.0051
TGME49_chrIII	1528712	1530739	ASTD3_r2_vs_Input_q0.0001_peak_306	152	.	4.22679	16.483	15.2191
TGME49_chrIII	1545894	1548235	ASTD3_r2_vs_Input_q0.0001_peak_307	158	.	4.44315	17.1008	15.8077
TGME49_chrIII	1563128	1565499	ASTD3_r2_vs_Input_q0.0001_peak_308	222	.	5.1845	23.7275	22.2
TGME49_chrIII	1568677	1569896	ASTD3_r2_vs_Input_q0.0001_peak_309	165	.	4.36028	17.9003	16.5813
TGME49_chrIII	1573747	1575015	ASTD3_r2_vs_Input_q0.0001_peak_310	185	.	4.51594	19.9335	18.5478
TGME49_chrIII	1576652	1578245	ASTD3_r2_vs_Input_q0.0001_peak_311	147	.	4.04733	15.941	14.7033
TGME49_chrIII	1585257	1586796	ASTD3_r2_vs_Input_q0.0001_peak_312	192	.	4.46991	20.6193	19.202
TGME49_chrIII	1619235	1620047	ASTD3_r2_vs_Input_q0.0001_peak_313	100	.	3.41216	11.1337	10.0398
TGME49_chrIII	1647359	1648668	ASTD3_r2_vs_Input_q0.0001_peak_314	107	.	3.55945	11.8874	10.7517
TGME49_chrIII	1652380	1653184	ASTD3_r2_vs_Input_q0.0001_peak_315	194	.	4.631	20.8328	19.4232
TGME49_chrIII	1694761	1696402	ASTD3_r2_vs_Input_q0.0001_peak_316	133	.	3.65658	14.5881	13.3668
TGME49_chrIII	1706444	1708526	ASTD3_r2_vs_Input_q0.0001_peak_317	196	.	4.33232	21.0454	19.6006
TGME49_chrIII	1709570	1710988	ASTD3_r2_vs_Input_q0.0001_peak_318	255	.	5.03243	27.3579	25.5465
TGME49_chrIII	1720555	1723608	ASTD3_r2_vs_Input_q0.0001_peak_319	176	.	4.27874	19.0275	17.6362
TGME49_chrIII	1741991	1744012	ASTD3_r2_vs_Input_q0.0001_peak_320	151	.	3.9317	16.4057	15.1342
TGME49_chrIII	1746079	1747583	ASTD3_r2_vs_Input_q0.0001_peak_321	135	.	3.73488	14.7094	13.5025
TGME49_chrIII	1756177	1760136	ASTD3_r2_vs_Input_q0.0001_peak_322	231	.	4.70602	24.7925	23.19
TGME49_chrIII	1767814	1769272	ASTD3_r2_vs_Input_q0.0001_peak_323	126	.	3.71474	13.8297	12.6622
TGME49_chrIII	1771841	1773170	ASTD3_r2_vs_Input_q0.0001_peak_324	95	.	3.26925	10.6585	9.57819
TGME49_chrIII	1790164	1791616	ASTD3_r2_vs_Input_q0.0001_peak_325	142	.	3.86626	15.5065	14.2727
TGME49_chrIII	1800791	1803023	ASTD3_r2_vs_Input_q0.0001_peak_326	157	.	4.18127	17.0389	15.7675
TGME49_chrIII	1806643	1808013	ASTD3_r2_vs_Input_q0.0001_peak_327	144	.	4.12893	15.6695	14.444
TGME49_chrIII	1821298	1823434	ASTD3_r2_vs_Input_q0.0001_peak_328	188	.	4.65292	20.1962	18.8106
TGME49_chrIII	1844379	1846120	ASTD3_r2_vs_Input_q0.0001_peak_329	205	.	4.93935	22.0173	20.5571
TGME49_chrIII	1849102	1850481	ASTD3_r2_vs_Input_q0.0001_peak_330	188	.	4.44716	20.2693	18.8652
TGME49_chrIII	1852731	1853974	ASTD3_r2_vs_Input_q0.0001_peak_331	163	.	4.12175	17.5778	16.301
TGME49_chrIII	1858436	1859331	ASTD3_r2_vs_Input_q0.0001_peak_332	109	.	3.36779	12.0731	10.9469
TGME49_chrIII	1860865	1862579	ASTD3_r2_vs_Input_q0.0001_peak_333	154	.	3.64004	16.7482	15.435
TGME49_chrIII	1871728	1872651	ASTD3_r2_vs_Input_q0.0001_peak_334	115	.	3.75622	12.6464	11.508
TGME49_chrIII	1874537	1875719	ASTD3_r2_vs_Input_q0.0001_peak_335	150	.	4.01294	16.3535	15.0951
TGME49_chrIII	1878657	1879748	ASTD3_r2_vs_Input_q0.0001_peak_336	118	.	3.48471	13.0421	11.8913
TGME49_chrIII	1882809	1884400	ASTD3_r2_vs_Input_q0.0001_peak_337	155	.	3.79167	16.8566	15.5703
TGME49_chrIII	1890981	1891977	ASTD3_r2_vs_Input_q0.0001_peak_338	174	.	4.32695	18.8554	17.4654
TGME49_chrIII	1902519	1905447	ASTD3_r2_vs_Input_q0.0001_peak_339	195	.	4.20164	20.9336	19.5044
TGME49_chrIII	1913244	1914227	ASTD3_r2_vs_Input_q0.0001_peak_340	159	.	4.57659	17.2666	15.9746
TGME49_chrIII	1925458	1926391	ASTD3_r2_vs_Input_q0.0001_peak_341	172	.	4.25385	18.5383	17.2056
TGME49_chrIII	1935614	1937290	ASTD3_r2_vs_Input_q0.0001_peak_342	134	.	3.54969	14.6491	13.4466
TGME49_chrIII	1944437	1946451	ASTD3_r2_vs_Input_q0.0001_peak_343	110	.	3.67056	12.1681	11.0271
TGME49_chrIII	1956429	1958118	ASTD3_r2_vs_Input_q0.0001_peak_344	154	.	4.13155	16.6683	15.4084
TGME49_chrIII	1974891	1976429	ASTD3_r2_vs_Input_q0.0001_peak_345	146	.	4.30954	15.8518	14.6258
TGME49_chrIII	1990802	1991800	ASTD3_r2_vs_Input_q0.0001_peak_346	168	.	4.20566	18.2233	16.882
TGME49_chrIII	1993777	1994538	ASTD3_r2_vs_Input_q0.0001_peak_347	113	.	3.33837	12.4577	11.3255
TGME49_chrIII	2000970	2003638	ASTD3_r2_vs_Input_q0.0001_peak_348	165	.	4.17395	17.8885	16.5833
TGME49_chrIII	2015600	2017717	ASTD3_r2_vs_Input_q0.0001_peak_349	123	.	3.33878	13.4843	12.3102
TGME49_chrIII	2025381	2028011	ASTD3_r2_vs_Input_q0.0001_peak_350	103	.	3.36503	11.4329	10.3286
TGME49_chrIII	2032153	2033288	ASTD3_r2_vs_Input_q0.0001_peak_351	131	.	3.85907	14.3564	13.1715
TGME49_chrIII	2035524	2037303	ASTD3_r2_vs_Input_q0.0001_peak_352	231	.	5.04707	24.8812	23.1271
TGME49_chrIII	2046444	2048508	ASTD3_r2_vs_Input_q0.0001_peak_353	213	.	4.815	22.9893	21.3507
TGME49_chrIII	2065876	2067145	ASTD3_r2_vs_Input_q0.0001_peak_354	184	.	4.39794	19.7975	18.4295
TGME49_chrIII	2081791	2082494	ASTD3_r2_vs_Input_q0.0001_peak_355	76	.	2.93659	8.72971	7.69802
TGME49_chrIII	2095105	2097702	ASTD3_r2_vs_Input_q0.0001_peak_356	210	.	4.80888	22.5656	21.0486
TGME49_chrIII	2113261	2115156	ASTD3_r2_vs_Input_q0.0001_peak_357	209	.	4.85561	22.4513	20.9514
TGME49_chrIII	2124183	2126911	ASTD3_r2_vs_Input_q0.0001_peak_358	146	.	3.98323	15.91	14.6818
TGME49_chrIII	2134477	2135877	ASTD3_r2_vs_Input_q0.0001_peak_359	150	.	4.09663	16.2647	15.0111
TGME49_chrIII	2142135	2144005	ASTD3_r2_vs_Input_q0.0001_peak_360	107	.	3.53858	11.8617	10.7458
TGME49_chrIII	2169240	2171258	ASTD3_r2_vs_Input_q0.0001_peak_361	144	.	4.17922	15.6547	14.4128
TGME49_chrIII	2186968	2188733	ASTD3_r2_vs_Input_q0.0001_peak_362	205	.	4.88595	22.0576	20.5793
TGME49_chrIII	2190588	2192229	ASTD3_r2_vs_Input_q0.0001_peak_363	168	.	4.12932	18.1436	16.8147
TGME49_chrIII	2206193	2207326	ASTD3_r2_vs_Input_q0.0001_peak_364	196	.	4.86692	21.1069	19.6837
TGME49_chrIII	2214634	2215679	ASTD3_r2_vs_Input_q0.0001_peak_365	114	.	3.39349	12.6239	11.4808
TGME49_chrIII	2225120	2226998	ASTD3_r2_vs_Input_q0.0001_peak_366	179	.	4.38933	19.347	17.9713
TGME49_chrIII	2234140	2236297	ASTD3_r2_vs_Input_q0.0001_peak_367	219	.	4.85555	23.4885	21.9538
TGME49_chrIII	2278234	2280969	ASTD3_r2_vs_Input_q0.0001_peak_368	211	.	4.65073	22.657	21.1173
TGME49_chrIII	2291198	2293018	ASTD3_r2_vs_Input_q0.0001_peak_369	148	.	4.04937	16.1101	14.86
TGME49_chrIII	2298883	2299325	ASTD3_r2_vs_Input_q0.0001_peak_370	52	.	2.71534	6.17565	5.20549
TGME49_chrIII	2367540	2369579	ASTD3_r2_vs_Input_q0.0001_peak_371	210	.	4.55492	22.5484	21.0572
TGME49_chrIII	2375810	2376500	ASTD3_r2_vs_Input_q0.0001_peak_372	78	.	3.11928	8.85758	7.8227
TGME49_chrIV	95271	97417	ASTD3_r2_vs_Input_q0.0001_peak_373	130	.	3.80565	14.2531	13.0706
TGME49_chrIV	114055	115194	ASTD3_r2_vs_Input_q0.0001_peak_374	91	.	3.20297	10.2343	9.16551
TGME49_chrIV	132434	133355	ASTD3_r2_vs_Input_q0.0001_peak_375	93	.	3.20764	10.3916	9.3165
TGME49_chrIV	136697	138736	ASTD3_r2_vs_Input_q0.0001_peak_376	149	.	4.10597	16.2473	14.9868
TGME49_chrIV	139621	140195	ASTD3_r2_vs_Input_q0.0001_peak_377	87	.	3.28996	9.82484	8.76619
TGME49_chrIV	147616	148875	ASTD3_r2_vs_Input_q0.0001_peak_378	188	.	4.41796	20.3178	18.8864
TGME49_chrIV	173742	175873	ASTD3_r2_vs_Input_q0.0001_peak_379	237	.	5.29621	25.327	23.7165
TGME49_chrIV	186323	188271	ASTD3_r2_vs_Input_q0.0001_peak_380	222	.	4.91582	23.8698	22.2714
TGME49_chrIV	195275	195866	ASTD3_r2_vs_Input_q0.0001_peak_381	103	.	3.3081	11.415	10.3161
TGME49_chrIV	205776	206851	ASTD3_r2_vs_Input_q0.0001_peak_382	115	.	3.32903	12.7341	11.5846
TGME49_chrIV	208899	210410	ASTD3_r2_vs_Input_q0.0001_peak_383	130	.	3.5682	14.2582	13.0751
TGME49_chrIV	213120	214351	ASTD3_r2_vs_Input_q0.0001_peak_384	145	.	3.87777	15.7527	14.5043
TGME49_chrIV	233092	233899	ASTD3_r2_vs_Input_q0.0001_peak_385	72	.	2.95425	8.27376	7.25268
TGME49_chrIV	251646	252978	ASTD3_r2_vs_Input_q0.0001_peak_386	161	.	4.26996	17.3972	16.1185
TGME49_chrIV	262542	263989	ASTD3_r2_vs_Input_q0.0001_peak_387	161	.	4.17995	17.4238	16.13
TGME49_chrIV	283715	285557	ASTD3_r2_vs_Input_q0.0001_peak_388	139	.	3.75357	15.1569	13.926
TGME49_chrIV	309959	314317	ASTD3_r2_vs_Input_q0.0001_peak_389	177	.	3.94388	19.1311	17.7322
TGME49_chrIV	319570	321118	ASTD3_r2_vs_Input_q0.0001_peak_390	177	.	4.46837	19.065	17.7331
TGME49_chrIV	338117	340089	ASTD3_r2_vs_Input_q0.0001_peak_391	216	.	4.89477	23.0951	21.603
TGME49_chrIV	345647	347596	ASTD3_r2_vs_Input_q0.0001_peak_392	219	.	4.67716	23.5712	21.9981
TGME49_chrIV	364571	366487	ASTD3_r2_vs_Input_q0.0001_peak_393	192	.	4.6233	20.6476	19.2438
TGME49_chrIV	392783	394710	ASTD3_r2_vs_Input_q0.0001_peak_394	221	.	4.97371	23.7451	22.1993
TGME49_chrIV	430527	433519	ASTD3_r2_vs_Input_q0.0001_peak_395	263	.	5.03413	28.2248	26.3969
TGME49_chrIV	455465	456860	ASTD3_r2_vs_Input_q0.0001_peak_396	200	.	4.40488	21.4578	20.0205
TGME49_chrIV	472775	473548	ASTD3_r2_vs_Input_q0.0001_peak_397	68	.	2.94581	7.88248	6.87071
TGME49_chrIV	478058	479483	ASTD3_r2_vs_Input_q0.0001_peak_398	153	.	3.84583	16.6347	15.3471
TGME49_chrIV	482177	484043	ASTD3_r2_vs_Input_q0.0001_peak_399	181	.	4.04654	19.533	18.1722
TGME49_chrIV	491070	492165	ASTD3_r2_vs_Input_q0.0001_peak_400	99	.	3.27065	11.0648	9.97424
TGME49_chrIV	496614	499209	ASTD3_r2_vs_Input_q0.0001_peak_401	173	.	4.14302	18.6588	17.3058
TGME49_chrIV	517229	517512	ASTD3_r2_vs_Input_q0.0001_peak_402	42	.	2.48322	5.15953	4.21334
TGME49_chrIV	522065	524565	ASTD3_r2_vs_Input_q0.0001_peak_403	193	.	4.21114	20.8718	19.3778
TGME49_chrIV	542635	545055	ASTD3_r2_vs_Input_q0.0001_peak_404	181	.	4.31584	19.4917	18.1046
TGME49_chrIV	549906	552464	ASTD3_r2_vs_Input_q0.0001_peak_405	140	.	3.46669	15.256	14.023
TGME49_chrIV	564226	565092	ASTD3_r2_vs_Input_q0.0001_peak_406	116	.	3.61618	12.7768	11.6353
TGME49_chrIV	567148	568590	ASTD3_r2_vs_Input_q0.0001_peak_407	99	.	3.15284	11.0106	9.90631
TGME49_chrIV	575506	577591	ASTD3_r2_vs_Input_q0.0001_peak_408	162	.	3.86945	17.5951	16.2733
TGME49_chrIV	579020	579499	ASTD3_r2_vs_Input_q0.0001_peak_409	35	.	2.19625	4.45849	3.52998
TGME49_chrIV	593270	595500	ASTD3_r2_vs_Input_q0.0001_peak_410	188	.	4.4685	20.2847	18.8579
TGME49_chrIV	607096	608948	ASTD3_r2_vs_Input_q0.0001_peak_411	164	.	4.24635	17.7244	16.4342
TGME49_chrIV	629293	630365	ASTD3_r2_vs_Input_q0.0001_peak_412	196	.	4.59636	21.0945	19.6767
TGME49_chrIV	637059	638351	ASTD3_r2_vs_Input_q0.0001_peak_413	221	.	5.04713	23.6771	22.1251
TGME49_chrIV	641349	642708	ASTD3_r2_vs_Input_q0.0001_peak_414	191	.	4.65328	20.6352	19.1904
TGME49_chrIV	656291	658124	ASTD3_r2_vs_Input_q0.0001_peak_415	195	.	4.5366	20.9486	19.5013
TGME49_chrIV	658874	659488	ASTD3_r2_vs_Input_q0.0001_peak_416	46	.	2.4575	5.56749	4.61122
TGME49_chrIV	666331	668070	ASTD3_r2_vs_Input_q0.0001_peak_417	237	.	5.00227	25.561	23.7641
TGME49_chrIV	676946	677636	ASTD3_r2_vs_Input_q0.0001_peak_418	109	.	3.71463	12.0264	10.9046
TGME49_chrIV	690619	692883	ASTD3_r2_vs_Input_q0.0001_peak_419	174	.	4.31168	18.7905	17.4416
TGME49_chrIV	697759	699121	ASTD3_r2_vs_Input_q0.0001_peak_420	178	.	4.16215	19.1774	17.8054
TGME49_chrIV	715056	717799	ASTD3_r2_vs_Input_q0.0001_peak_421	200	.	4.33747	21.5495	20.0691
TGME49_chrIV	743251	746671	ASTD3_r2_vs_Input_q0.0001_peak_422	215	.	4.55618	23.155	21.5219
TGME49_chrIV	750372	751526	ASTD3_r2_vs_Input_q0.0001_peak_423	137	.	4.06479	14.9726	13.7743
TGME49_chrIV	758622	760184	ASTD3_r2_vs_Input_q0.0001_peak_424	135	.	3.90148	14.7066	13.5106
TGME49_chrIV	767586	769372	ASTD3_r2_vs_Input_q0.0001_peak_425	184	.	4.5542	19.8841	18.4334
TGME49_chrIV	784034	784730	ASTD3_r2_vs_Input_q0.0001_peak_426	66	.	2.84763	7.64047	6.63485
TGME49_chrIV	793677	795611	ASTD3_r2_vs_Input_q0.0001_peak_427	168	.	4.25426	18.1375	16.8346
TGME49_chrIV	801744	803278	ASTD3_r2_vs_Input_q0.0001_peak_428	152	.	4.30649	16.4849	15.2113
TGME49_chrIV	812519	815594	ASTD3_r2_vs_Input_q0.0001_peak_429	237	.	4.69558	25.4383	23.749
TGME49_chrIV	823139	825466	ASTD3_r2_vs_Input_q0.0001_peak_430	159	.	3.94709	17.2651	15.9372
TGME49_chrIV	836663	838239	ASTD3_r2_vs_Input_q0.0001_peak_431	230	.	5.17245	24.6898	23.0585
TGME49_chrIV	863734	865295	ASTD3_r2_vs_Input_q0.0001_peak_432	144	.	3.92649	15.628	14.4091
TGME49_chrIV	868120	869189	ASTD3_r2_vs_Input_q0.0001_peak_433	114	.	3.63642	12.5695	11.439
TGME49_chrIV	884898	886544	ASTD3_r2_vs_Input_q0.0001_peak_434	146	.	4.0826	15.899	14.6447
TGME49_chrIV	900992	902404	ASTD3_r2_vs_Input_q0.0001_peak_435	144	.	3.90905	15.6601	14.4391
TGME49_chrIV	911110	911925	ASTD3_r2_vs_Input_q0.0001_peak_436	137	.	3.48888	14.9187	13.7169
TGME49_chrIV	915517	917108	ASTD3_r2_vs_Input_q0.0001_peak_437	192	.	4.21294	20.6197	19.2098
TGME49_chrIV	930012	933022	ASTD3_r2_vs_Input_q0.0001_peak_438	242	.	4.88973	25.9338	24.242
TGME49_chrIV	953815	956267	ASTD3_r2_vs_Input_q0.0001_peak_439	194	.	4.58544	20.9277	19.481
TGME49_chrIV	1004148	1005663	ASTD3_r2_vs_Input_q0.0001_peak_440	107	.	3.23229	11.8883	10.7642
TGME49_chrIV	1008366	1009188	ASTD3_r2_vs_Input_q0.0001_peak_441	68	.	2.815	7.84508	6.83437
TGME49_chrIV	1012792	1014528	ASTD3_r2_vs_Input_q0.0001_peak_442	157	.	3.84537	17.047	15.7141
TGME49_chrIV	1017490	1019749	ASTD3_r2_vs_Input_q0.0001_peak_443	193	.	4.14523	20.8488	19.3667
TGME49_chrIV	1026778	1027135	ASTD3_r2_vs_Input_q0.0001_peak_444	63	.	2.67396	7.39713	6.39744
TGME49_chrIV	1035015	1036300	ASTD3_r2_vs_Input_q0.0001_peak_445	146	.	4.00199	15.8716	14.6458
TGME49_chrIV	1040204	1040829	ASTD3_r2_vs_Input_q0.0001_peak_446	69	.	2.64365	7.97792	6.96412
TGME49_chrIV	1079382	1081367	ASTD3_r2_vs_Input_q0.0001_peak_447	175	.	3.94938	18.8951	17.5222
TGME49_chrIV	1082994	1083405	ASTD3_r2_vs_Input_q0.0001_peak_448	90	.	3.6312	10.1112	9.04481
TGME49_chrIV	1101461	1102780	ASTD3_r2_vs_Input_q0.0001_peak_449	95	.	3.14343	10.683	9.59791
TGME49_chrIV	1107917	1109406	ASTD3_r2_vs_Input_q0.0001_peak_450	102	.	3.24491	11.3916	10.2899
TGME49_chrIV	1118924	1120214	ASTD3_r2_vs_Input_q0.0001_peak_451	132	.	3.73787	14.4374	13.2543
TGME49_chrIV	1126609	1128452	ASTD3_r2_vs_Input_q0.0001_peak_452	150	.	3.93767	16.3036	15.0412
TGME49_chrIV	1139157	1140601	ASTD3_r2_vs_Input_q0.0001_peak_453	213	.	4.53718	23.0038	21.3989
TGME49_chrIV	1145952	1147304	ASTD3_r2_vs_Input_q0.0001_peak_454	171	.	4.18802	18.4659	17.1458
TGME49_chrIV	1163796	1164242	ASTD3_r2_vs_Input_q0.0001_peak_455	51	.	2.4555	6.08194	5.11368
TGME49_chrIV	1166993	1168695	ASTD3_r2_vs_Input_q0.0001_peak_456	126	.	3.47678	13.804	12.6237
TGME49_chrIV	1171627	1173472	ASTD3_r2_vs_Input_q0.0001_peak_457	137	.	3.58039	14.9527	13.7389
TGME49_chrIV	1178410	1180078	ASTD3_r2_vs_Input_q0.0001_peak_458	172	.	4.3792	18.5701	17.2357
TGME49_chrIV	1190743	1191443	ASTD3_r2_vs_Input_q0.0001_peak_459	38	.	2.29991	4.78999	3.85306
TGME49_chrIV	1199250	1200117	ASTD3_r2_vs_Input_q0.0001_peak_460	154	.	3.99594	16.6887	15.4195
TGME49_chrIV	1208623	1210081	ASTD3_r2_vs_Input_q0.0001_peak_461	93	.	3.20466	10.3924	9.31505
TGME49_chrIV	1216316	1217282	ASTD3_r2_vs_Input_q0.0001_peak_462	111	.	3.38453	12.3156	11.1838
TGME49_chrIV	1220562	1222434	ASTD3_r2_vs_Input_q0.0001_peak_463	217	.	4.77093	23.3018	21.7759
TGME49_chrIV	1230604	1232360	ASTD3_r2_vs_Input_q0.0001_peak_464	148	.	3.82459	16.0564	14.8054
TGME49_chrIV	1260120	1261614	ASTD3_r2_vs_Input_q0.0001_peak_465	61	.	2.753	7.1743	6.17986
TGME49_chrIV	1274926	1276495	ASTD3_r2_vs_Input_q0.0001_peak_466	217	.	5.02684	23.279	21.7701
TGME49_chrIV	1283339	1285143	ASTD3_r2_vs_Input_q0.0001_peak_467	109	.	3.47493	12.1169	10.9986
TGME49_chrIV	1299680	1302165	ASTD3_r2_vs_Input_q0.0001_peak_468	118	.	3.54363	12.9938	11.8491
TGME49_chrIV	1318241	1319717	ASTD3_r2_vs_Input_q0.0001_peak_469	146	.	3.92563	15.9346	14.6974
TGME49_chrIV	1335385	1337813	ASTD3_r2_vs_Input_q0.0001_peak_470	219	.	4.40964	23.4632	21.9274
TGME49_chrIV	1343087	1344604	ASTD3_r2_vs_Input_q0.0001_peak_471	157	.	4.18564	17.0545	15.7363
TGME49_chrIV	1347342	1348643	ASTD3_r2_vs_Input_q0.0001_peak_472	190	.	4.47159	20.5262	19.0566
TGME49_chrIV	1352104	1353424	ASTD3_r2_vs_Input_q0.0001_peak_473	171	.	4.33666	18.522	17.1883
TGME49_chrIV	1370705	1372544	ASTD3_r2_vs_Input_q0.0001_peak_474	189	.	4.22625	20.3889	18.9242
TGME49_chrIV	1373895	1376450	ASTD3_r2_vs_Input_q0.0001_peak_475	191	.	4.24646	20.647	19.1924
TGME49_chrIV	1387412	1388594	ASTD3_r2_vs_Input_q0.0001_peak_476	139	.	3.76509	15.1344	13.9265
TGME49_chrIV	1403231	1407047	ASTD3_r2_vs_Input_q0.0001_peak_477	173	.	3.9234	18.6688	17.3214
TGME49_chrIV	1417430	1419633	ASTD3_r2_vs_Input_q0.0001_peak_478	209	.	4.53601	22.5085	20.9976
TGME49_chrIV	1431810	1433647	ASTD3_r2_vs_Input_q0.0001_peak_479	100	.	3.25674	11.0968	10.0012
TGME49_chrIV	1442821	1444512	ASTD3_r2_vs_Input_q0.0001_peak_480	127	.	3.90083	13.8998	12.7222
TGME49_chrIV	1458188	1459677	ASTD3_r2_vs_Input_q0.0001_peak_481	162	.	4.09858	17.5947	16.2816
TGME49_chrIV	1472838	1473720	ASTD3_r2_vs_Input_q0.0001_peak_482	114	.	3.36043	12.6027	11.4735
TGME49_chrIV	1486592	1487873	ASTD3_r2_vs_Input_q0.0001_peak_483	124	.	3.51407	13.576	12.4103
TGME49_chrIV	1500921	1501898	ASTD3_r2_vs_Input_q0.0001_peak_484	138	.	3.80478	15.0905	13.8729
TGME49_chrIV	1515830	1519347	ASTD3_r2_vs_Input_q0.0001_peak_485	178	.	3.96245	19.19	17.8257
TGME49_chrIV	1520907	1522279	ASTD3_r2_vs_Input_q0.0001_peak_486	177	.	4.06262	19.0444	17.7109
TGME49_chrIV	1525989	1527366	ASTD3_r2_vs_Input_q0.0001_peak_487	199	.	4.5588	21.4073	19.9609
TGME49_chrIV	1554624	1555950	ASTD3_r2_vs_Input_q0.0001_peak_488	69	.	2.86423	7.99202	6.9771
TGME49_chrIV	1578368	1580319	ASTD3_r2_vs_Input_q0.0001_peak_489	97	.	3.24633	10.8693	9.78141
TGME49_chrIV	1582106	1583705	ASTD3_r2_vs_Input_q0.0001_peak_490	181	.	3.94989	19.4694	18.1179
TGME49_chrIV	1596467	1598464	ASTD3_r2_vs_Input_q0.0001_peak_491	345	.	6.69377	36.7923	34.5568
TGME49_chrIV	1622161	1623772	ASTD3_r2_vs_Input_q0.0001_peak_492	135	.	3.98866	14.7222	13.5301
TGME49_chrIV	1625396	1627030	ASTD3_r2_vs_Input_q0.0001_peak_493	140	.	3.91415	15.2499	14.0215
TGME49_chrIV	1632543	1634467	ASTD3_r2_vs_Input_q0.0001_peak_494	148	.	3.81708	16.0591	14.8259
TGME49_chrIV	1641477	1643020	ASTD3_r2_vs_Input_q0.0001_peak_495	130	.	3.6349	14.2785	13.0804
TGME49_chrIV	1654179	1655694	ASTD3_r2_vs_Input_q0.0001_peak_496	166	.	4.08751	17.9421	16.6071
TGME49_chrIV	1656701	1658199	ASTD3_r2_vs_Input_q0.0001_peak_497	124	.	3.32969	13.6245	12.4601
TGME49_chrIV	1667030	1670176	ASTD3_r2_vs_Input_q0.0001_peak_498	215	.	4.38957	23.1142	21.5488
TGME49_chrIV	1691743	1693656	ASTD3_r2_vs_Input_q0.0001_peak_499	186	.	4.41773	20.0647	18.6759
TGME49_chrIV	1695894	1697575	ASTD3_r2_vs_Input_q0.0001_peak_500	165	.	4.03917	17.8153	16.5111
TGME49_chrIV	1709374	1710887	ASTD3_r2_vs_Input_q0.0001_peak_501	115	.	3.75114	12.6907	11.5501
TGME49_chrIV	1734543	1737035	ASTD3_r2_vs_Input_q0.0001_peak_502	231	.	4.97044	24.7881	23.1488
TGME49_chrIV	1760825	1762820	ASTD3_r2_vs_Input_q0.0001_peak_503	92	.	3.18642	10.3192	9.24473
TGME49_chrIV	1798715	1800103	ASTD3_r2_vs_Input_q0.0001_peak_504	202	.	4.60661	21.7518	20.2776
TGME49_chrIV	1821666	1823135	ASTD3_r2_vs_Input_q0.0001_peak_505	181	.	4.20989	19.5197	18.1535
TGME49_chrIV	1824416	1825426	ASTD3_r2_vs_Input_q0.0001_peak_506	102	.	3.46644	11.3368	10.2305
TGME49_chrIV	1833556	1835003	ASTD3_r2_vs_Input_q0.0001_peak_507	141	.	4.00492	15.4144	14.1899
TGME49_chrIV	1853083	1853908	ASTD3_r2_vs_Input_q0.0001_peak_508	53	.	2.54387	6.31984	5.3458
TGME49_chrIV	1888291	1888894	ASTD3_r2_vs_Input_q0.0001_peak_509	62	.	2.65391	7.20591	6.21081
TGME49_chrIV	1890964	1892318	ASTD3_r2_vs_Input_q0.0001_peak_510	209	.	4.49099	22.399	20.9006
TGME49_chrIV	1897094	1898393	ASTD3_r2_vs_Input_q0.0001_peak_511	170	.	4.27788	18.3323	17.0136
TGME49_chrIV	1908723	1910678	ASTD3_r2_vs_Input_q0.0001_peak_512	202	.	4.58761	21.7563	20.2652
TGME49_chrIV	1917359	1918516	ASTD3_r2_vs_Input_q0.0001_peak_513	207	.	4.8301	22.2547	20.7129
TGME49_chrIV	1932596	1934082	ASTD3_r2_vs_Input_q0.0001_peak_514	194	.	4.6702	20.8817	19.4276
TGME49_chrIV	1941860	1944171	ASTD3_r2_vs_Input_q0.0001_peak_515	200	.	4.66386	21.4887	20.0466
TGME49_chrIV	1955552	1956668	ASTD3_r2_vs_Input_q0.0001_peak_516	138	.	3.58859	15.1078	13.8868
TGME49_chrIV	1969365	1971857	ASTD3_r2_vs_Input_q0.0001_peak_517	229	.	4.65618	24.5891	22.9878
TGME49_chrIV	1996619	1998442	ASTD3_r2_vs_Input_q0.0001_peak_518	214	.	4.58898	22.9764	21.4509
TGME49_chrIV	1999753	2000833	ASTD3_r2_vs_Input_q0.0001_peak_519	117	.	3.51294	12.8853	11.7463
TGME49_chrIV	2021221	2023048	ASTD3_r2_vs_Input_q0.0001_peak_520	181	.	4.72035	19.5607	18.1884
TGME49_chrIV	2033362	2035344	ASTD3_r2_vs_Input_q0.0001_peak_521	126	.	3.54248	13.8354	12.6553
TGME49_chrIV	2037460	2038999	ASTD3_r2_vs_Input_q0.0001_peak_522	140	.	3.79505	15.3301	14.0867
TGME49_chrIV	2047018	2048333	ASTD3_r2_vs_Input_q0.0001_peak_523	165	.	4.06872	17.9058	16.5994
TGME49_chrIV	2059812	2061612	ASTD3_r2_vs_Input_q0.0001_peak_524	213	.	4.83523	22.8852	21.3591
TGME49_chrIV	2064972	2066611	ASTD3_r2_vs_Input_q0.0001_peak_525	195	.	4.48436	21.0935	19.5618
TGME49_chrIV	2079862	2081060	ASTD3_r2_vs_Input_q0.0001_peak_526	132	.	3.97673	14.4529	13.2709
TGME49_chrIV	2088578	2090283	ASTD3_r2_vs_Input_q0.0001_peak_527	212	.	4.67044	22.8396	21.2819
TGME49_chrIV	2096855	2097988	ASTD3_r2_vs_Input_q0.0001_peak_528	145	.	3.84369	15.8373	14.5748
TGME49_chrIV	2117264	2118672	ASTD3_r2_vs_Input_q0.0001_peak_529	245	.	5.08826	26.2948	24.5575
TGME49_chrIV	2119784	2121135	ASTD3_r2_vs_Input_q0.0001_peak_530	246	.	5.02175	26.357	24.652
TGME49_chrIV	2155770	2157463	ASTD3_r2_vs_Input_q0.0001_peak_531	133	.	3.42959	14.5637	13.3602
TGME49_chrIV	2266156	2267794	ASTD3_r2_vs_Input_q0.0001_peak_532	175	.	4.26792	18.9498	17.5907
TGME49_chrIV	2279686	2282365	ASTD3_r2_vs_Input_q0.0001_peak_533	170	.	4.20776	18.4365	17.0989
TGME49_chrIV	2323857	2325815	ASTD3_r2_vs_Input_q0.0001_peak_534	163	.	4.3821	17.6089	16.3019
TGME49_chrIV	2338509	2339280	ASTD3_r2_vs_Input_q0.0001_peak_535	79	.	2.85842	8.95508	7.91672
TGME49_chrIV	2346205	2348450	ASTD3_r2_vs_Input_q0.0001_peak_536	181	.	3.85474	19.5279	18.1224
TGME49_chrIV	2353616	2356459	ASTD3_r2_vs_Input_q0.0001_peak_537	199	.	4.38965	21.4061	19.9384
TGME49_chrIV	2378089	2379471	ASTD3_r2_vs_Input_q0.0001_peak_538	187	.	4.43258	20.1363	18.7382
TGME49_chrIV	2386797	2389045	ASTD3_r2_vs_Input_q0.0001_peak_539	228	.	4.98663	24.504	22.8851
TGME49_chrIV	2394622	2396597	ASTD3_r2_vs_Input_q0.0001_peak_540	158	.	3.97232	17.1653	15.8343
TGME49_chrIV	2430999	2433356	ASTD3_r2_vs_Input_q0.0001_peak_541	176	.	4.49406	19.0108	17.6409
TGME49_chrIV	2451772	2455198	ASTD3_r2_vs_Input_q0.0001_peak_542	179	.	4.02382	19.4245	17.9894
TGME49_chrIV	2457345	2459031	ASTD3_r2_vs_Input_q0.0001_peak_543	176	.	4.15258	18.9842	17.6183
TGME49_chrIV	2466620	2467841	ASTD3_r2_vs_Input_q0.0001_peak_544	167	.	4.18769	18.0542	16.7106
TGME49_chrIV	2472094	2473268	ASTD3_r2_vs_Input_q0.0001_peak_545	130	.	3.70122	14.2328	13.048
TGME49_chrIV	2479053	2481388	ASTD3_r2_vs_Input_q0.0001_peak_546	206	.	4.23312	22.1484	20.6603
TGME49_chrIV	2489710	2491300	ASTD3_r2_vs_Input_q0.0001_peak_547	238	.	5.44793	25.5611	23.8735
TGME49_chrIV	2511543	2512650	ASTD3_r2_vs_Input_q0.0001_peak_548	203	.	5.10495	21.793	20.3544
TGME49_chrIV	2513988	2514433	ASTD3_r2_vs_Input_q0.0001_peak_549	71	.	2.93562	8.12173	7.10465
TGME49_chrIV	2519436	2519724	ASTD3_r2_vs_Input_q0.0001_peak_550	40	.	2.32124	5.02272	4.0799
TGME49_chrIV	2558647	2560044	ASTD3_r2_vs_Input_q0.0001_peak_551	113	.	3.43869	12.5067	11.3748
TGME49_chrIV	2564366	2565504	ASTD3_r2_vs_Input_q0.0001_peak_552	186	.	4.42463	20.0704	18.6502
TGME49_chrIV	2580289	2580963	ASTD3_r2_vs_Input_q0.0001_peak_553	75	.	2.7635	8.57073	7.54311
TGME49_chrIV	2613362	2614522	ASTD3_r2_vs_Input_q0.0001_peak_554	130	.	3.78693	14.2797	13.0803
TGME49_chrIV	2626299	2627058	ASTD3_r2_vs_Input_q0.0001_peak_555	79	.	2.91389	8.95038	7.9126
TGME49_chrIV	2629366	2630583	ASTD3_r2_vs_Input_q0.0001_peak_556	71	.	2.96074	8.21643	7.19545
TGME49_chrIV	2664193	2664628	ASTD3_r2_vs_Input_q0.0001_peak_557	55	.	2.56832	6.48166	5.50351
TGME49_chrIV	2668756	2670216	ASTD3_r2_vs_Input_q0.0001_peak_558	173	.	4.22714	18.8009	17.3947
TGME49_chrIX	133675	135104	ASTD3_r2_vs_Input_q0.0001_peak_559	106	.	3.20156	11.803	10.6708
TGME49_chrIX	182237	183191	ASTD3_r2_vs_Input_q0.0001_peak_560	86	.	3.11434	9.69047	8.63472
TGME49_chrIX	189190	191510	ASTD3_r2_vs_Input_q0.0001_peak_561	161	.	3.98365	17.4785	16.1907
TGME49_chrIX	197358	198531	ASTD3_r2_vs_Input_q0.0001_peak_562	119	.	3.51197	13.1305	11.976
TGME49_chrIX	203083	203896	ASTD3_r2_vs_Input_q0.0001_peak_563	142	.	3.70684	15.4349	14.2188
TGME49_chrIX	211905	215240	ASTD3_r2_vs_Input_q0.0001_peak_564	138	.	3.75037	15.0776	13.8546
TGME49_chrIX	221576	223013	ASTD3_r2_vs_Input_q0.0001_peak_565	121	.	3.43452	13.3315	12.1726
TGME49_chrIX	228113	228485	ASTD3_r2_vs_Input_q0.0001_peak_566	79	.	3.27251	8.96842	7.93006
TGME49_chrIX	229028	230280	ASTD3_r2_vs_Input_q0.0001_peak_567	177	.	4.46167	19.1543	17.7468
TGME49_chrIX	247763	249231	ASTD3_r2_vs_Input_q0.0001_peak_568	63	.	2.49997	7.34823	6.34959
TGME49_chrIX	254629	256445	ASTD3_r2_vs_Input_q0.0001_peak_569	139	.	3.97925	15.1847	13.978
TGME49_chrIX	279755	281571	ASTD3_r2_vs_Input_q0.0001_peak_570	182	.	3.9713	19.6002	18.2086
TGME49_chrIX	282562	284056	ASTD3_r2_vs_Input_q0.0001_peak_571	185	.	4.24294	19.9061	18.5249
TGME49_chrIX	303575	305140	ASTD3_r2_vs_Input_q0.0001_peak_572	156	.	4.11859	16.9883	15.6999
TGME49_chrIX	326392	328025	ASTD3_r2_vs_Input_q0.0001_peak_573	149	.	3.98094	16.1908	14.9396
TGME49_chrIX	338625	340131	ASTD3_r2_vs_Input_q0.0001_peak_574	174	.	4.11759	18.8258	17.4852
TGME49_chrIX	345037	346748	ASTD3_r2_vs_Input_q0.0001_peak_575	136	.	3.86276	14.8355	13.6318
TGME49_chrIX	362623	364351	ASTD3_r2_vs_Input_q0.0001_peak_576	193	.	4.47157	20.7938	19.3377
TGME49_chrIX	372690	374472	ASTD3_r2_vs_Input_q0.0001_peak_577	155	.	4.06933	16.8361	15.5745
TGME49_chrIX	382944	384309	ASTD3_r2_vs_Input_q0.0001_peak_578	85	.	3.13182	9.61775	8.56254
TGME49_chrIX	395385	396413	ASTD3_r2_vs_Input_q0.0001_peak_579	86	.	2.9897	9.67848	8.62328
TGME49_chrIX	402016	402675	ASTD3_r2_vs_Input_q0.0001_peak_580	78	.	2.96289	8.87818	7.84143
TGME49_chrIX	405218	406529	ASTD3_r2_vs_Input_q0.0001_peak_581	183	.	4.28961	19.7115	18.3311
TGME49_chrIX	408622	411219	ASTD3_r2_vs_Input_q0.0001_peak_582	220	.	4.43027	23.6154	22.0603
TGME49_chrIX	426512	427826	ASTD3_r2_vs_Input_q0.0001_peak_583	133	.	3.67215	14.5819	13.3919
TGME49_chrIX	445242	446954	ASTD3_r2_vs_Input_q0.0001_peak_584	170	.	4.35769	18.4095	17.0686
TGME49_chrIX	459015	461836	ASTD3_r2_vs_Input_q0.0001_peak_585	72	.	2.7749	8.28921	7.26686
TGME49_chrIX	470420	472076	ASTD3_r2_vs_Input_q0.0001_peak_586	83	.	2.90923	9.35268	8.30388
TGME49_chrIX	478298	479991	ASTD3_r2_vs_Input_q0.0001_peak_587	202	.	4.48133	21.7497	20.2589
TGME49_chrIX	507001	507881	ASTD3_r2_vs_Input_q0.0001_peak_588	127	.	3.643	13.9405	12.7495
TGME49_chrIX	510981	512561	ASTD3_r2_vs_Input_q0.0001_peak_589	177	.	4.2124	19.0777	17.7159
TGME49_chrIX	529671	531150	ASTD3_r2_vs_Input_q0.0001_peak_590	196	.	4.83439	21.1378	19.6767
TGME49_chrIX	533239	534603	ASTD3_r2_vs_Input_q0.0001_peak_591	98	.	3.41895	10.945	9.85372
TGME49_chrIX	545782	546739	ASTD3_r2_vs_Input_q0.0001_peak_592	64	.	2.58734	7.48387	6.48205
TGME49_chrIX	547964	550732	ASTD3_r2_vs_Input_q0.0001_peak_593	224	.	4.31114	24.0298	22.4368
TGME49_chrIX	568843	570531	ASTD3_r2_vs_Input_q0.0001_peak_594	217	.	5.07021	23.2582	21.7556
TGME49_chrIX	577494	578653	ASTD3_r2_vs_Input_q0.0001_peak_595	145	.	3.74678	15.8535	14.5753
TGME49_chrIX	595668	596910	ASTD3_r2_vs_Input_q0.0001_peak_596	171	.	4.38239	18.4596	17.1181
TGME49_chrIX	600420	601840	ASTD3_r2_vs_Input_q0.0001_peak_597	136	.	3.959	14.8442	13.6298
TGME49_chrIX	608665	611045	ASTD3_r2_vs_Input_q0.0001_peak_598	184	.	4.22156	19.8888	18.4898
TGME49_chrIX	622803	624227	ASTD3_r2_vs_Input_q0.0001_peak_599	124	.	3.663	13.6248	12.4605
TGME49_chrIX	635291	636823	ASTD3_r2_vs_Input_q0.0001_peak_600	157	.	4.00473	17.0608	15.7798
TGME49_chrIX	653634	654410	ASTD3_r2_vs_Input_q0.0001_peak_601	155	.	3.92647	16.894	15.5963
TGME49_chrIX	655738	657223	ASTD3_r2_vs_Input_q0.0001_peak_602	153	.	3.88061	16.6986	15.394
TGME49_chrIX	666092	667583	ASTD3_r2_vs_Input_q0.0001_peak_603	154	.	3.89512	16.7406	15.4496
TGME49_chrIX	674910	676709	ASTD3_r2_vs_Input_q0.0001_peak_604	117	.	3.50626	12.8727	11.7318
TGME49_chrIX	681087	683727	ASTD3_r2_vs_Input_q0.0001_peak_605	150	.	3.81759	16.3715	15.0968
TGME49_chrIX	695771	696819	ASTD3_r2_vs_Input_q0.0001_peak_606	125	.	3.71575	13.6931	12.5195
TGME49_chrIX	705840	707470	ASTD3_r2_vs_Input_q0.0001_peak_607	191	.	4.34446	20.6121	19.1953
TGME49_chrIX	709153	711233	ASTD3_r2_vs_Input_q0.0001_peak_608	198	.	4.40085	21.3335	19.8825
TGME49_chrIX	736666	738426	ASTD3_r2_vs_Input_q0.0001_peak_609	160	.	4.09678	17.3486	16.0559
TGME49_chrIX	745145	747565	ASTD3_r2_vs_Input_q0.0001_peak_610	226	.	4.54042	24.235	22.6255
TGME49_chrIX	758235	758558	ASTD3_r2_vs_Input_q0.0001_peak_611	46	.	2.48307	5.64807	4.69001
TGME49_chrIX	771516	772977	ASTD3_r2_vs_Input_q0.0001_peak_612	172	.	3.85335	18.653	17.2673
TGME49_chrIX	780009	782347	ASTD3_r2_vs_Input_q0.0001_peak_613	221	.	4.53748	23.7299	22.1352
TGME49_chrIX	783871	785149	ASTD3_r2_vs_Input_q0.0001_peak_614	121	.	3.63272	13.3281	12.1718
TGME49_chrIX	787812	789126	ASTD3_r2_vs_Input_q0.0001_peak_615	316	.	5.81753	33.731	31.6199
TGME49_chrIX	796946	799519	ASTD3_r2_vs_Input_q0.0001_peak_616	182	.	4.04905	19.6216	18.2488
TGME49_chrIX	801571	802562	ASTD3_r2_vs_Input_q0.0001_peak_617	115	.	3.33588	12.6739	11.5414
TGME49_chrIX	816091	817312	ASTD3_r2_vs_Input_q0.0001_peak_618	126	.	3.64739	13.853	12.6741
TGME49_chrIX	842086	843492	ASTD3_r2_vs_Input_q0.0001_peak_619	178	.	4.59259	19.2334	17.8873
TGME49_chrIX	849628	851451	ASTD3_r2_vs_Input_q0.0001_peak_620	229	.	4.74669	24.526	22.9058
TGME49_chrIX	863844	865208	ASTD3_r2_vs_Input_q0.0001_peak_621	98	.	3.1011	10.9552	9.85536
TGME49_chrIX	870033	872161	ASTD3_r2_vs_Input_q0.0001_peak_622	148	.	3.59813	16.1714	14.8669
TGME49_chrIX	873185	874357	ASTD3_r2_vs_Input_q0.0001_peak_623	130	.	3.73341	14.2528	13.0697
TGME49_chrIX	888166	890818	ASTD3_r2_vs_Input_q0.0001_peak_624	247	.	4.86342	26.3814	24.7103
TGME49_chrIX	896471	899375	ASTD3_r2_vs_Input_q0.0001_peak_625	170	.	3.81866	18.4339	17.075
TGME49_chrIX	907353	908333	ASTD3_r2_vs_Input_q0.0001_peak_626	103	.	3.09744	11.4184	10.3206
TGME49_chrIX	910204	912028	ASTD3_r2_vs_Input_q0.0001_peak_627	173	.	3.80732	18.7639	17.3925
TGME49_chrIX	914970	915616	ASTD3_r2_vs_Input_q0.0001_peak_628	99	.	3.26231	10.9969	9.90856
TGME49_chrIX	925516	926876	ASTD3_r2_vs_Input_q0.0001_peak_629	149	.	3.66536	16.2479	14.9838
TGME49_chrIX	931802	932954	ASTD3_r2_vs_Input_q0.0001_peak_630	146	.	4.00916	15.8329	14.6116
TGME49_chrIX	950711	953683	ASTD3_r2_vs_Input_q0.0001_peak_631	178	.	4.12843	19.2346	17.8827
TGME49_chrIX	958225	959599	ASTD3_r2_vs_Input_q0.0001_peak_632	138	.	4.00282	15.0963	13.8743
TGME49_chrIX	978795	979196	ASTD3_r2_vs_Input_q0.0001_peak_633	79	.	3.08046	9.02031	7.98117
TGME49_chrIX	981241	982894	ASTD3_r2_vs_Input_q0.0001_peak_634	131	.	3.65773	14.3529	13.1545
TGME49_chrIX	999377	1000143	ASTD3_r2_vs_Input_q0.0001_peak_635	98	.	3.33552	10.9146	9.82606
TGME49_chrIX	1017920	1019897	ASTD3_r2_vs_Input_q0.0001_peak_636	160	.	3.94702	17.326	16.0536
TGME49_chrIX	1049225	1051072	ASTD3_r2_vs_Input_q0.0001_peak_637	123	.	3.56717	13.5155	12.3533
TGME49_chrIX	1061916	1064020	ASTD3_r2_vs_Input_q0.0001_peak_638	130	.	3.56359	14.2851	13.0912
TGME49_chrIX	1073134	1074232	ASTD3_r2_vs_Input_q0.0001_peak_639	118	.	3.57134	13.0361	11.8915
TGME49_chrIX	1108745	1110488	ASTD3_r2_vs_Input_q0.0001_peak_640	119	.	3.55344	13.1001	11.9443
TGME49_chrIX	1113764	1115451	ASTD3_r2_vs_Input_q0.0001_peak_641	125	.	3.36704	13.7137	12.5416
TGME49_chrIX	1117764	1118352	ASTD3_r2_vs_Input_q0.0001_peak_642	52	.	2.60703	6.21434	5.24275
TGME49_chrIX	1122154	1123810	ASTD3_r2_vs_Input_q0.0001_peak_643	188	.	4.52697	20.3103	18.8883
TGME49_chrIX	1154590	1156281	ASTD3_r2_vs_Input_q0.0001_peak_644	131	.	3.72197	14.3559	13.1752
TGME49_chrIX	1175178	1175945	ASTD3_r2_vs_Input_q0.0001_peak_645	164	.	4.56799	17.7403	16.4372
TGME49_chrIX	1180620	1181835	ASTD3_r2_vs_Input_q0.0001_peak_646	111	.	3.53448	12.3096	11.1805
TGME49_chrIX	1184178	1185422	ASTD3_r2_vs_Input_q0.0001_peak_647	86	.	2.9707	9.6833	8.62618
TGME49_chrIX	1194002	1196754	ASTD3_r2_vs_Input_q0.0001_peak_648	175	.	4.08453	18.8971	17.5019
TGME49_chrIX	1202713	1203915	ASTD3_r2_vs_Input_q0.0001_peak_649	128	.	3.85203	14.0236	12.8425
TGME49_chrIX	1223226	1225729	ASTD3_r2_vs_Input_q0.0001_peak_650	135	.	3.79481	14.786	13.5789
TGME49_chrIX	1235271	1236345	ASTD3_r2_vs_Input_q0.0001_peak_651	98	.	3.20698	10.8953	9.80557
TGME49_chrIX	1237891	1239499	ASTD3_r2_vs_Input_q0.0001_peak_652	176	.	4.43526	19.0295	17.6884
TGME49_chrIX	1262175	1263544	ASTD3_r2_vs_Input_q0.0001_peak_653	142	.	3.72722	15.4986	14.2371
TGME49_chrIX	1277958	1279498	ASTD3_r2_vs_Input_q0.0001_peak_654	141	.	3.76042	15.3752	14.1527
TGME49_chrIX	1291533	1293840	ASTD3_r2_vs_Input_q0.0001_peak_655	157	.	3.98436	17.0059	15.7318
TGME49_chrIX	1305845	1307071	ASTD3_r2_vs_Input_q0.0001_peak_656	83	.	2.85348	9.37185	8.3211
TGME49_chrIX	1311654	1313183	ASTD3_r2_vs_Input_q0.0001_peak_657	85	.	2.86727	9.56033	8.50354
TGME49_chrIX	1314248	1316060	ASTD3_r2_vs_Input_q0.0001_peak_658	148	.	3.67445	16.1368	14.8802
TGME49_chrIX	1319705	1320926	ASTD3_r2_vs_Input_q0.0001_peak_659	161	.	3.64152	17.4371	16.1151
TGME49_chrIX	1327036	1329639	ASTD3_r2_vs_Input_q0.0001_peak_660	142	.	3.58056	15.4947	14.2311
TGME49_chrIX	1347997	1350460	ASTD3_r2_vs_Input_q0.0001_peak_661	224	.	4.94226	24.0057	22.4079
TGME49_chrIX	1389280	1390489	ASTD3_r2_vs_Input_q0.0001_peak_662	153	.	4.06627	16.5941	15.3204
TGME49_chrIX	1396636	1398510	ASTD3_r2_vs_Input_q0.0001_peak_663	173	.	4.2094	18.7133	17.3477
TGME49_chrIX	1403838	1406063	ASTD3_r2_vs_Input_q0.0001_peak_664	219	.	5.06004	23.5429	21.9825
TGME49_chrIX	1416960	1418579	ASTD3_r2_vs_Input_q0.0001_peak_665	198	.	4.63023	21.2494	19.8078
TGME49_chrIX	1434143	1435434	ASTD3_r2_vs_Input_q0.0001_peak_666	145	.	3.87143	15.7513	14.5174
TGME49_chrIX	1441310	1443306	ASTD3_r2_vs_Input_q0.0001_peak_667	222	.	4.63509	23.7839	22.2246
TGME49_chrIX	1448099	1450323	ASTD3_r2_vs_Input_q0.0001_peak_668	181	.	4.14973	19.5198	18.1441
TGME49_chrIX	1453066	1454176	ASTD3_r2_vs_Input_q0.0001_peak_669	105	.	3.44346	11.6323	10.5222
TGME49_chrIX	1479990	1481729	ASTD3_r2_vs_Input_q0.0001_peak_670	185	.	4.31241	19.9116	18.541
TGME49_chrIX	1482992	1483880	ASTD3_r2_vs_Input_q0.0001_peak_671	130	.	3.89775	14.2291	13.0518
TGME49_chrIX	1500706	1504462	ASTD3_r2_vs_Input_q0.0001_peak_672	211	.	4.28368	22.7241	21.1776
TGME49_chrIX	1514774	1516716	ASTD3_r2_vs_Input_q0.0001_peak_673	198	.	4.29958	21.2796	19.8228
TGME49_chrIX	1530417	1532233	ASTD3_r2_vs_Input_q0.0001_peak_674	229	.	4.93743	24.5076	22.9319
TGME49_chrIX	1539076	1541026	ASTD3_r2_vs_Input_q0.0001_peak_675	202	.	4.55789	21.8741	20.2856
TGME49_chrIX	1548035	1549477	ASTD3_r2_vs_Input_q0.0001_peak_676	191	.	4.22937	20.6146	19.1478
TGME49_chrIX	1551376	1552568	ASTD3_r2_vs_Input_q0.0001_peak_677	155	.	3.89236	16.8379	15.5624
TGME49_chrIX	1563712	1565628	ASTD3_r2_vs_Input_q0.0001_peak_678	153	.	3.73354	16.6722	15.3479
TGME49_chrIX	1571761	1573315	ASTD3_r2_vs_Input_q0.0001_peak_679	213	.	4.54333	22.9166	21.3629
TGME49_chrIX	1580475	1582092	ASTD3_r2_vs_Input_q0.0001_peak_680	138	.	3.65538	15.0297	13.8182
TGME49_chrIX	1583225	1583899	ASTD3_r2_vs_Input_q0.0001_peak_681	106	.	3.24298	11.7621	10.6537
TGME49_chrIX	1593547	1594735	ASTD3_r2_vs_Input_q0.0001_peak_682	180	.	4.49028	19.3863	18.0216
TGME49_chrIX	1603133	1604163	ASTD3_r2_vs_Input_q0.0001_peak_683	141	.	3.6357	15.4018	14.1744
TGME49_chrIX	1607070	1607951	ASTD3_r2_vs_Input_q0.0001_peak_684	122	.	3.55963	13.3582	12.2003
TGME49_chrIX	1613875	1615825	ASTD3_r2_vs_Input_q0.0001_peak_685	211	.	4.19416	22.739	21.1318
TGME49_chrIX	1621529	1622994	ASTD3_r2_vs_Input_q0.0001_peak_686	181	.	4.18558	19.5296	18.163
TGME49_chrIX	1635642	1636727	ASTD3_r2_vs_Input_q0.0001_peak_687	107	.	3.33015	11.823	10.7103
TGME49_chrIX	1641793	1643660	ASTD3_r2_vs_Input_q0.0001_peak_688	180	.	4.10851	19.3788	18.0218
TGME49_chrIX	1644864	1646503	ASTD3_r2_vs_Input_q0.0001_peak_689	162	.	3.90015	17.5985	16.2991
TGME49_chrIX	1658314	1659850	ASTD3_r2_vs_Input_q0.0001_peak_690	211	.	4.52461	22.6721	21.1459
TGME49_chrIX	1672521	1674186	ASTD3_r2_vs_Input_q0.0001_peak_691	199	.	4.45201	21.3381	19.9204
TGME49_chrIX	1688776	1690742	ASTD3_r2_vs_Input_q0.0001_peak_692	135	.	3.80085	14.795	13.5862
TGME49_chrIX	1707179	1708227	ASTD3_r2_vs_Input_q0.0001_peak_693	113	.	3.31065	12.4498	11.319
TGME49_chrIX	1710253	1712269	ASTD3_r2_vs_Input_q0.0001_peak_694	172	.	4.34592	18.5947	17.2528
TGME49_chrIX	1730322	1731664	ASTD3_r2_vs_Input_q0.0001_peak_695	186	.	4.33606	20.0975	18.6903
TGME49_chrIX	1733478	1734409	ASTD3_r2_vs_Input_q0.0001_peak_696	131	.	3.91411	14.4058	13.1828
TGME49_chrIX	1745381	1746728	ASTD3_r2_vs_Input_q0.0001_peak_697	134	.	3.93491	14.6406	13.4271
TGME49_chrIX	1750437	1751057	ASTD3_r2_vs_Input_q0.0001_peak_698	62	.	2.78216	7.22696	6.23141
TGME49_chrIX	1760297	1761041	ASTD3_r2_vs_Input_q0.0001_peak_699	134	.	3.59591	14.6491	13.4542
TGME49_chrIX	1792748	1793819	ASTD3_r2_vs_Input_q0.0001_peak_700	99	.	3.22811	10.9994	9.90992
TGME49_chrIX	1804688	1807022	ASTD3_r2_vs_Input_q0.0001_peak_701	126	.	3.80783	13.8027	12.6282
TGME49_chrIX	1825034	1825955	ASTD3_r2_vs_Input_q0.0001_peak_702	191	.	4.57368	20.6751	19.1887
TGME49_chrIX	1831837	1833488	ASTD3_r2_vs_Input_q0.0001_peak_703	172	.	4.39477	18.6184	17.2665
TGME49_chrIX	1848533	1849343	ASTD3_r2_vs_Input_q0.0001_peak_704	78	.	2.87351	8.84822	7.81356
TGME49_chrIX	1850980	1852456	ASTD3_r2_vs_Input_q0.0001_peak_705	132	.	3.78294	14.4288	13.2368
TGME49_chrIX	1861112	1862568	ASTD3_r2_vs_Input_q0.0001_peak_706	129	.	3.73014	14.1576	12.9784
TGME49_chrIX	1865808	1866818	ASTD3_r2_vs_Input_q0.0001_peak_707	137	.	3.88331	14.9255	13.7285
TGME49_chrIX	1873051	1875161	ASTD3_r2_vs_Input_q0.0001_peak_708	180	.	4.14074	19.4227	18.0069
TGME49_chrIX	1885851	1887718	ASTD3_r2_vs_Input_q0.0001_peak_709	169	.	4.46692	18.2524	16.9225
TGME49_chrIX	1894210	1896141	ASTD3_r2_vs_Input_q0.0001_peak_710	116	.	3.52708	12.7821	11.6426
TGME49_chrIX	1913360	1914958	ASTD3_r2_vs_Input_q0.0001_peak_711	248	.	5.24559	26.5783	24.8772
TGME49_chrIX	1926049	1927846	ASTD3_r2_vs_Input_q0.0001_peak_712	234	.	5.43585	25.0285	23.4462
TGME49_chrIX	1937441	1938314	ASTD3_r2_vs_Input_q0.0001_peak_713	155	.	3.82996	16.8439	15.5681
TGME49_chrIX	1940994	1943890	ASTD3_r2_vs_Input_q0.0001_peak_714	216	.	4.57275	23.2056	21.6284
TGME49_chrIX	1961131	1963119	ASTD3_r2_vs_Input_q0.0001_peak_715	156	.	4.34187	16.9533	15.6781
TGME49_chrIX	1982603	1984194	ASTD3_r2_vs_Input_q0.0001_peak_716	191	.	4.69945	20.5508	19.1272
TGME49_chrIX	2005174	2006473	ASTD3_r2_vs_Input_q0.0001_peak_717	158	.	3.97961	17.102	15.8146
TGME49_chrIX	2009883	2011284	ASTD3_r2_vs_Input_q0.0001_peak_718	153	.	3.88459	16.5954	15.3142
TGME49_chrIX	2035346	2037364	ASTD3_r2_vs_Input_q0.0001_peak_719	198	.	4.81451	21.3147	19.8723
TGME49_chrIX	2041914	2043001	ASTD3_r2_vs_Input_q0.0001_peak_720	138	.	3.74503	15.1144	13.8964
TGME49_chrIX	2071101	2072223	ASTD3_r2_vs_Input_q0.0001_peak_721	128	.	3.53414	14.056	12.8789
TGME49_chrIX	2073695	2075237	ASTD3_r2_vs_Input_q0.0001_peak_722	155	.	3.80718	16.8146	15.5212
TGME49_chrIX	2082813	2084334	ASTD3_r2_vs_Input_q0.0001_peak_723	201	.	4.52982	21.5981	20.1319
TGME49_chrIX	2087573	2088709	ASTD3_r2_vs_Input_q0.0001_peak_724	124	.	3.62169	13.6643	12.4818
TGME49_chrIX	2095061	2097085	ASTD3_r2_vs_Input_q0.0001_peak_725	175	.	4.51191	18.9129	17.5736
TGME49_chrIX	2111877	2113877	ASTD3_r2_vs_Input_q0.0001_peak_726	191	.	4.51926	20.5862	19.1884
TGME49_chrIX	2115515	2116820	ASTD3_r2_vs_Input_q0.0001_peak_727	162	.	4.37206	17.5353	16.2578
TGME49_chrIX	2134853	2135289	ASTD3_r2_vs_Input_q0.0001_peak_728	36	.	2.25473	4.54803	3.61729
TGME49_chrIX	2145079	2145929	ASTD3_r2_vs_Input_q0.0001_peak_729	103	.	3.40062	11.4322	10.3331
TGME49_chrIX	2158310	2160035	ASTD3_r2_vs_Input_q0.0001_peak_730	228	.	4.40323	24.5156	22.863
TGME49_chrIX	2160646	2161085	ASTD3_r2_vs_Input_q0.0001_peak_731	51	.	2.33821	6.13138	5.16156
TGME49_chrIX	2177710	2179751	ASTD3_r2_vs_Input_q0.0001_peak_732	255	.	4.8531	27.3741	25.5562
TGME49_chrIX	2181771	2183026	ASTD3_r2_vs_Input_q0.0001_peak_733	176	.	4.07148	19.0274	17.6652
TGME49_chrIX	2199356	2200943	ASTD3_r2_vs_Input_q0.0001_peak_734	59	.	2.64119	6.93417	5.94571
TGME49_chrIX	2205877	2207602	ASTD3_r2_vs_Input_q0.0001_peak_735	183	.	4.60155	19.7349	18.3733
TGME49_chrIX	2218005	2219167	ASTD3_r2_vs_Input_q0.0001_peak_736	159	.	4.12796	17.263	15.9934
TGME49_chrIX	2241947	2243322	ASTD3_r2_vs_Input_q0.0001_peak_737	183	.	4.46507	19.7159	18.3325
TGME49_chrIX	2245170	2246829	ASTD3_r2_vs_Input_q0.0001_peak_738	96	.	3.23443	10.712	9.63036
TGME49_chrIX	2266490	2267788	ASTD3_r2_vs_Input_q0.0001_peak_739	176	.	4.37209	18.9764	17.6146
TGME49_chrIX	2287162	2289009	ASTD3_r2_vs_Input_q0.0001_peak_740	234	.	4.55158	25.1452	23.4432
TGME49_chrIX	2290541	2293029	ASTD3_r2_vs_Input_q0.0001_peak_741	196	.	4.18513	21.208	19.6297
TGME49_chrIX	2305132	2305950	ASTD3_r2_vs_Input_q0.0001_peak_742	95	.	3.10005	10.6219	9.54397
TGME49_chrIX	2308132	2309661	ASTD3_r2_vs_Input_q0.0001_peak_743	152	.	3.87251	16.4892	15.2384
TGME49_chrIX	2322224	2324888	ASTD3_r2_vs_Input_q0.0001_peak_744	235	.	5.40382	25.1573	23.5354
TGME49_chrIX	2354517	2355801	ASTD3_r2_vs_Input_q0.0001_peak_745	164	.	4.38014	17.7087	16.4196
TGME49_chrIX	2379700	2381484	ASTD3_r2_vs_Input_q0.0001_peak_746	196	.	4.63874	21.1036	19.6269
TGME49_chrIX	2382692	2383913	ASTD3_r2_vs_Input_q0.0001_peak_747	110	.	3.52725	12.2227	11.0985
TGME49_chrIX	2399880	2400174	ASTD3_r2_vs_Input_q0.0001_peak_748	38	.	2.32722	4.7637	3.82744
TGME49_chrIX	2404649	2406560	ASTD3_r2_vs_Input_q0.0001_peak_749	212	.	4.81657	22.799	21.2653
TGME49_chrIX	2410460	2411315	ASTD3_r2_vs_Input_q0.0001_peak_750	110	.	3.56506	12.2044	11.0825
TGME49_chrIX	2412940	2414333	ASTD3_r2_vs_Input_q0.0001_peak_751	140	.	3.80664	15.2311	14.0162
TGME49_chrIX	2421846	2423023	ASTD3_r2_vs_Input_q0.0001_peak_752	167	.	4.07002	18.0746	16.7264
TGME49_chrIX	2432568	2434398	ASTD3_r2_vs_Input_q0.0001_peak_753	204	.	4.81168	21.8766	20.4217
TGME49_chrIX	2440781	2442150	ASTD3_r2_vs_Input_q0.0001_peak_754	143	.	3.84491	15.6213	14.3662
TGME49_chrIX	2445076	2446630	ASTD3_r2_vs_Input_q0.0001_peak_755	142	.	3.82222	15.4642	14.2396
TGME49_chrIX	2455707	2456805	ASTD3_r2_vs_Input_q0.0001_peak_756	189	.	4.49076	20.2925	18.9139
TGME49_chrIX	2469358	2470936	ASTD3_r2_vs_Input_q0.0001_peak_757	287	.	5.734	30.6667	28.7168
TGME49_chrIX	2472496	2474563	ASTD3_r2_vs_Input_q0.0001_peak_758	210	.	4.42048	22.5466	21.0043
TGME49_chrIX	2482065	2484867	ASTD3_r2_vs_Input_q0.0001_peak_759	228	.	4.65672	24.472	22.8706
TGME49_chrIX	2492710	2493930	ASTD3_r2_vs_Input_q0.0001_peak_760	182	.	4.60568	19.6239	18.2705
TGME49_chrIX	2506552	2508284	ASTD3_r2_vs_Input_q0.0001_peak_761	219	.	5.3994	23.4558	21.9149
TGME49_chrIX	2521213	2522250	ASTD3_r2_vs_Input_q0.0001_peak_762	173	.	4.2496	18.6595	17.3298
TGME49_chrIX	2546140	2547737	ASTD3_r2_vs_Input_q0.0001_peak_763	161	.	3.93094	17.4112	16.1328
TGME49_chrIX	2555345	2557024	ASTD3_r2_vs_Input_q0.0001_peak_764	190	.	4.79257	20.4834	19.0681
TGME49_chrIX	2584890	2586387	ASTD3_r2_vs_Input_q0.0001_peak_765	135	.	3.84001	14.7153	13.5045
TGME49_chrIX	2593369	2595066	ASTD3_r2_vs_Input_q0.0001_peak_766	105	.	3.39961	11.6508	10.5425
TGME49_chrIX	2597760	2599062	ASTD3_r2_vs_Input_q0.0001_peak_767	134	.	3.74949	14.6205	13.4075
TGME49_chrIX	2605252	2606970	ASTD3_r2_vs_Input_q0.0001_peak_768	175	.	4.2078	18.8854	17.5298
TGME49_chrIX	2613586	2615308	ASTD3_r2_vs_Input_q0.0001_peak_769	183	.	4.26089	19.7171	18.3334
TGME49_chrIX	2621429	2622189	ASTD3_r2_vs_Input_q0.0001_peak_770	119	.	3.63894	13.1193	11.9742
TGME49_chrIX	2624909	2626529	ASTD3_r2_vs_Input_q0.0001_peak_771	140	.	3.80875	15.3069	14.0844
TGME49_chrIX	2631649	2633074	ASTD3_r2_vs_Input_q0.0001_peak_772	186	.	4.23715	20.01	18.6096
TGME49_chrIX	2634999	2636292	ASTD3_r2_vs_Input_q0.0001_peak_773	99	.	3.34769	11.0317	9.93793
TGME49_chrIX	2642520	2645226	ASTD3_r2_vs_Input_q0.0001_peak_774	181	.	4.13708	19.5002	18.1081
TGME49_chrIX	2651193	2652570	ASTD3_r2_vs_Input_q0.0001_peak_775	124	.	3.39157	13.6599	12.4894
TGME49_chrIX	2657264	2660295	ASTD3_r2_vs_Input_q0.0001_peak_776	149	.	3.38221	16.2307	14.9483
TGME49_chrIX	2665375	2667076	ASTD3_r2_vs_Input_q0.0001_peak_777	174	.	4.22054	18.8672	17.4335
TGME49_chrIX	2672710	2675164	ASTD3_r2_vs_Input_q0.0001_peak_778	143	.	3.82151	15.6177	14.3907
TGME49_chrIX	2682314	2683924	ASTD3_r2_vs_Input_q0.0001_peak_779	144	.	4.01128	15.6633	14.426
TGME49_chrIX	2705856	2707304	ASTD3_r2_vs_Input_q0.0001_peak_780	152	.	3.92869	16.5058	15.2412
TGME49_chrIX	2710243	2712606	ASTD3_r2_vs_Input_q0.0001_peak_781	174	.	3.93377	18.8719	17.4845
TGME49_chrIX	2721553	2722982	ASTD3_r2_vs_Input_q0.0001_peak_782	225	.	4.73737	24.1616	22.5851
TGME49_chrIX	2723970	2725209	ASTD3_r2_vs_Input_q0.0001_peak_783	156	.	3.63348	16.9144	15.6477
TGME49_chrIX	2740889	2743169	ASTD3_r2_vs_Input_q0.0001_peak_784	190	.	4.13068	20.4652	19.0731
TGME49_chrIX	2748782	2750831	ASTD3_r2_vs_Input_q0.0001_peak_785	203	.	4.26445	21.8403	20.3651
TGME49_chrIX	2753184	2754885	ASTD3_r2_vs_Input_q0.0001_peak_786	198	.	4.27046	21.3085	19.8748
TGME49_chrIX	2763903	2765959	ASTD3_r2_vs_Input_q0.0001_peak_787	164	.	3.89572	17.7368	16.4127
TGME49_chrIX	2773769	2775306	ASTD3_r2_vs_Input_q0.0001_peak_788	134	.	3.71016	14.6325	13.4381
TGME49_chrIX	2784627	2787627	ASTD3_r2_vs_Input_q0.0001_peak_789	182	.	4.46337	19.5983	18.2039
TGME49_chrIX	2800565	2802674	ASTD3_r2_vs_Input_q0.0001_peak_790	170	.	4.37999	18.3897	17.0857
TGME49_chrIX	2815047	2816906	ASTD3_r2_vs_Input_q0.0001_peak_791	182	.	4.41761	19.5808	18.2014
TGME49_chrIX	2818775	2820364	ASTD3_r2_vs_Input_q0.0001_peak_792	169	.	4.35175	18.2467	16.9224
TGME49_chrIX	2836039	2836876	ASTD3_r2_vs_Input_q0.0001_peak_793	117	.	3.63905	12.9011	11.7502
TGME49_chrIX	2869433	2872230	ASTD3_r2_vs_Input_q0.0001_peak_794	92	.	3.04533	10.2886	9.21095
TGME49_chrIX	2899229	2900343	ASTD3_r2_vs_Input_q0.0001_peak_795	135	.	3.73059	14.7277	13.5257
TGME49_chrIX	2908342	2909747	ASTD3_r2_vs_Input_q0.0001_peak_796	113	.	3.55478	12.4998	11.3724
TGME49_chrIX	2957018	2957650	ASTD3_r2_vs_Input_q0.0001_peak_797	92	.	3.23558	10.2851	9.21512
TGME49_chrIX	2972397	2973699	ASTD3_r2_vs_Input_q0.0001_peak_798	86	.	3.14572	9.73122	8.67351
TGME49_chrIX	2983249	2984609	ASTD3_r2_vs_Input_q0.0001_peak_799	143	.	3.77808	15.5557	14.3303
TGME49_chrIX	3000306	3002562	ASTD3_r2_vs_Input_q0.0001_peak_800	133	.	3.86306	14.6011	13.3992
TGME49_chrIX	3019401	3021296	ASTD3_r2_vs_Input_q0.0001_peak_801	153	.	3.91878	16.5985	15.3258
TGME49_chrIX	3031450	3032813	ASTD3_r2_vs_Input_q0.0001_peak_802	157	.	4.06499	17.1192	15.7868
TGME49_chrIX	3035195	3035522	ASTD3_r2_vs_Input_q0.0001_peak_803	61	.	2.70318	7.14115	6.14762
TGME49_chrIX	3048383	3049609	ASTD3_r2_vs_Input_q0.0001_peak_804	145	.	3.87374	15.8047	14.5752
TGME49_chrIX	3065581	3067556	ASTD3_r2_vs_Input_q0.0001_peak_805	148	.	4.20158	16.1418	14.8992
TGME49_chrIX	3083073	3084646	ASTD3_r2_vs_Input_q0.0001_peak_806	77	.	2.97024	8.73459	7.7024
TGME49_chrIX	3101566	3103101	ASTD3_r2_vs_Input_q0.0001_peak_807	135	.	3.71552	14.7255	13.5229
TGME49_chrIX	3113098	3114151	ASTD3_r2_vs_Input_q0.0001_peak_808	154	.	3.9794	16.7455	15.4861
TGME49_chrIX	3153048	3154622	ASTD3_r2_vs_Input_q0.0001_peak_809	190	.	4.25672	20.5713	19.099
TGME49_chrIX	3157514	3159078	ASTD3_r2_vs_Input_q0.0001_peak_810	157	.	4.29633	17.0635	15.7943
TGME49_chrIX	3175873	3177041	ASTD3_r2_vs_Input_q0.0001_peak_811	197	.	4.76893	21.2243	19.7651
TGME49_chrIX	3182550	3184555	ASTD3_r2_vs_Input_q0.0001_peak_812	259	.	4.97976	27.8507	25.9799
TGME49_chrIX	3194293	3196223	ASTD3_r2_vs_Input_q0.0001_peak_813	186	.	4.32791	20.0305	18.6335
TGME49_chrIX	3212594	3213776	ASTD3_r2_vs_Input_q0.0001_peak_814	141	.	3.78405	15.4001	14.174
TGME49_chrIX	3216655	3217567	ASTD3_r2_vs_Input_q0.0001_peak_815	93	.	3.26453	10.382	9.30711
TGME49_chrIX	3235414	3236249	ASTD3_r2_vs_Input_q0.0001_peak_816	156	.	3.93661	16.8999	15.6244
TGME49_chrIX	3238801	3240604	ASTD3_r2_vs_Input_q0.0001_peak_817	69	.	2.67656	7.9319	6.9192
TGME49_chrIX	3242764	3244428	ASTD3_r2_vs_Input_q0.0001_peak_818	231	.	4.66235	24.7734	23.1407
TGME49_chrIX	3253037	3254948	ASTD3_r2_vs_Input_q0.0001_peak_819	176	.	4.30482	19.0858	17.6632
TGME49_chrIX	3262298	3263901	ASTD3_r2_vs_Input_q0.0001_peak_820	161	.	4.24683	17.4776	16.1943
TGME49_chrIX	3284665	3286172	ASTD3_r2_vs_Input_q0.0001_peak_821	168	.	4.12367	18.2027	16.8824
TGME49_chrIX	3289045	3290505	ASTD3_r2_vs_Input_q0.0001_peak_822	279	.	4.95626	29.9093	27.9018
TGME49_chrIX	3290936	3292985	ASTD3_r2_vs_Input_q0.0001_peak_823	186	.	4.11801	20.0491	18.647
TGME49_chrIX	3301847	3304149	ASTD3_r2_vs_Input_q0.0001_peak_824	201	.	4.78007	21.5691	20.1396
TGME49_chrIX	3308757	3310579	ASTD3_r2_vs_Input_q0.0001_peak_825	216	.	4.69909	23.1126	21.6144
TGME49_chrIX	3337761	3338547	ASTD3_r2_vs_Input_q0.0001_peak_826	77	.	3.01492	8.82597	7.79215
TGME49_chrIX	3341098	3343285	ASTD3_r2_vs_Input_q0.0001_peak_827	147	.	3.7462	16.0523	14.7992
TGME49_chrIX	3345939	3346897	ASTD3_r2_vs_Input_q0.0001_peak_828	159	.	3.93945	17.2418	15.9239
TGME49_chrIX	3355808	3358363	ASTD3_r2_vs_Input_q0.0001_peak_829	165	.	3.85567	17.8859	16.5667
TGME49_chrIX	3364111	3366212	ASTD3_r2_vs_Input_q0.0001_peak_830	213	.	4.66683	22.8342	21.3591
TGME49_chrIX	3369959	3370679	ASTD3_r2_vs_Input_q0.0001_peak_831	157	.	4.21895	16.9935	15.7097
TGME49_chrIX	3376619	3378455	ASTD3_r2_vs_Input_q0.0001_peak_832	200	.	4.17569	21.5507	20.011
TGME49_chrIX	3381708	3384130	ASTD3_r2_vs_Input_q0.0001_peak_833	156	.	3.69419	16.9053	15.6092
TGME49_chrIX	3387751	3390046	ASTD3_r2_vs_Input_q0.0001_peak_834	149	.	4.00311	16.2491	14.9979
TGME49_chrIX	3413165	3414634	ASTD3_r2_vs_Input_q0.0001_peak_835	114	.	3.37781	12.5517	11.4165
TGME49_chrIX	3424375	3425352	ASTD3_r2_vs_Input_q0.0001_peak_836	88	.	2.90367	9.90635	8.84199
TGME49_chrIX	3427528	3428525	ASTD3_r2_vs_Input_q0.0001_peak_837	179	.	4.05416	19.2981	17.9312
TGME49_chrIX	3434190	3436535	ASTD3_r2_vs_Input_q0.0001_peak_838	220	.	4.53961	23.6177	22.0407
TGME49_chrIX	3452997	3454332	ASTD3_r2_vs_Input_q0.0001_peak_839	173	.	4.08328	18.6942	17.3595
TGME49_chrIX	3459195	3461802	ASTD3_r2_vs_Input_q0.0001_peak_840	201	.	4.47765	21.6196	20.1468
TGME49_chrIX	3463235	3465120	ASTD3_r2_vs_Input_q0.0001_peak_841	201	.	4.54557	21.5653	20.1435
TGME49_chrIX	3472643	3474383	ASTD3_r2_vs_Input_q0.0001_peak_842	192	.	4.4722	20.7407	19.2477
TGME49_chrIX	3505375	3506909	ASTD3_r2_vs_Input_q0.0001_peak_843	139	.	3.65156	15.2208	13.9978
TGME49_chrIX	3510723	3512405	ASTD3_r2_vs_Input_q0.0001_peak_844	182	.	4.16763	19.6705	18.2839
TGME49_chrIX	3516878	3518274	ASTD3_r2_vs_Input_q0.0001_peak_845	102	.	3.05679	11.3288	10.2299
TGME49_chrIX	3520596	3522025	ASTD3_r2_vs_Input_q0.0001_peak_846	144	.	3.43945	15.7145	14.4848
TGME49_chrIX	3539483	3541932	ASTD3_r2_vs_Input_q0.0001_peak_847	195	.	4.62536	20.9543	19.5252
TGME49_chrIX	3554002	3555306	ASTD3_r2_vs_Input_q0.0001_peak_848	163	.	4.3022	17.6873	16.3696
TGME49_chrIX	3557342	3559185	ASTD3_r2_vs_Input_q0.0001_peak_849	128	.	3.34218	14.0597	12.8641
TGME49_chrIX	3561252	3562948	ASTD3_r2_vs_Input_q0.0001_peak_850	183	.	4.24604	19.6762	18.3147
TGME49_chrIX	3571711	3573318	ASTD3_r2_vs_Input_q0.0001_peak_851	142	.	3.70872	15.4722	14.2464
TGME49_chrIX	3576059	3576951	ASTD3_r2_vs_Input_q0.0001_peak_852	149	.	3.914	16.1767	14.9319
TGME49_chrIX	3582774	3584188	ASTD3_r2_vs_Input_q0.0001_peak_853	161	.	4.26218	17.4791	16.1921
TGME49_chrIX	3590725	3592311	ASTD3_r2_vs_Input_q0.0001_peak_854	198	.	4.9042	21.3249	19.8464
TGME49_chrIX	3596502	3599840	ASTD3_r2_vs_Input_q0.0001_peak_855	178	.	4.04676	19.2193	17.8055
TGME49_chrIX	3612120	3613854	ASTD3_r2_vs_Input_q0.0001_peak_856	211	.	4.56536	22.6502	21.1327
TGME49_chrIX	3626979	3629407	ASTD3_r2_vs_Input_q0.0001_peak_857	254	.	4.88388	27.2903	25.4485
TGME49_chrIX	3631967	3633279	ASTD3_r2_vs_Input_q0.0001_peak_858	159	.	4.18068	17.2163	15.9186
TGME49_chrIX	3637616	3639165	ASTD3_r2_vs_Input_q0.0001_peak_859	146	.	3.84285	15.8437	14.6074
TGME49_chrIX	3644084	3645553	ASTD3_r2_vs_Input_q0.0001_peak_860	150	.	3.93032	16.3556	15.0502
TGME49_chrIX	3661507	3663508	ASTD3_r2_vs_Input_q0.0001_peak_861	148	.	3.86739	16.0961	14.8456
TGME49_chrIX	3668598	3669407	ASTD3_r2_vs_Input_q0.0001_peak_862	146	.	3.84571	15.8813	14.6036
TGME49_chrIX	3677586	3678849	ASTD3_r2_vs_Input_q0.0001_peak_863	209	.	4.45652	22.4976	20.9605
TGME49_chrIX	3680503	3681842	ASTD3_r2_vs_Input_q0.0001_peak_864	198	.	4.10734	21.2736	19.8246
TGME49_chrIX	3691574	3693039	ASTD3_r2_vs_Input_q0.0001_peak_865	144	.	4.06899	15.6567	14.4362
TGME49_chrIX	3704788	3706137	ASTD3_r2_vs_Input_q0.0001_peak_866	140	.	3.69717	15.3361	14.097
TGME49_chrIX	3711758	3712446	ASTD3_r2_vs_Input_q0.0001_peak_867	110	.	3.34955	12.2029	11.0813
TGME49_chrIX	3726490	3728122	ASTD3_r2_vs_Input_q0.0001_peak_868	167	.	3.98633	18.0208	16.7213
TGME49_chrIX	3733170	3734749	ASTD3_r2_vs_Input_q0.0001_peak_869	186	.	4.30307	20.0331	18.6628
TGME49_chrIX	3750443	3750894	ASTD3_r2_vs_Input_q0.0001_peak_870	39	.	2.33659	4.86803	3.92921
TGME49_chrIX	3759959	3760992	ASTD3_r2_vs_Input_q0.0001_peak_871	152	.	4.04474	16.4885	15.2433
TGME49_chrIX	3766186	3767111	ASTD3_r2_vs_Input_q0.0001_peak_872	119	.	3.54928	13.1318	11.9735
TGME49_chrIX	3780095	3781518	ASTD3_r2_vs_Input_q0.0001_peak_873	178	.	4.33749	19.2368	17.8223
TGME49_chrIX	3783429	3785456	ASTD3_r2_vs_Input_q0.0001_peak_874	182	.	4.17642	19.7257	18.2922
TGME49_chrIX	3807759	3809329	ASTD3_r2_vs_Input_q0.0001_peak_875	100	.	3.46222	11.1417	10.0479
TGME49_chrIX	3811582	3813133	ASTD3_r2_vs_Input_q0.0001_peak_876	157	.	4.08214	17.0245	15.741
TGME49_chrIX	3824242	3827040	ASTD3_r2_vs_Input_q0.0001_peak_877	208	.	4.26989	22.3637	20.8439
TGME49_chrIX	3828907	3830328	ASTD3_r2_vs_Input_q0.0001_peak_878	260	.	5.25299	27.8152	26.0758
TGME49_chrIX	3847029	3848483	ASTD3_r2_vs_Input_q0.0001_peak_879	219	.	4.6706	23.5406	21.9807
TGME49_chrIX	3849151	3851181	ASTD3_r2_vs_Input_q0.0001_peak_880	222	.	4.12032	23.8255	22.269
TGME49_chrIX	3855253	3858060	ASTD3_r2_vs_Input_q0.0001_peak_881	225	.	4.69108	24.1904	22.5771
TGME49_chrIX	3869262	3870702	ASTD3_r2_vs_Input_q0.0001_peak_882	173	.	4.40764	18.7171	17.3916
TGME49_chrIX	3877187	3879017	ASTD3_r2_vs_Input_q0.0001_peak_883	183	.	4.62755	19.8054	18.3774
TGME49_chrIX	3893143	3894797	ASTD3_r2_vs_Input_q0.0001_peak_884	221	.	4.69246	23.6905	22.1603
TGME49_chrIX	3897632	3899263	ASTD3_r2_vs_Input_q0.0001_peak_885	171	.	4.2053	18.5035	17.1455
TGME49_chrIX	3902922	3904373	ASTD3_r2_vs_Input_q0.0001_peak_886	167	.	4.02496	18.0318	16.7409
TGME49_chrIX	3915069	3916480	ASTD3_r2_vs_Input_q0.0001_peak_887	157	.	3.91233	17.0749	15.7996
TGME49_chrIX	3919064	3919737	ASTD3_r2_vs_Input_q0.0001_peak_888	91	.	3.13692	10.2565	9.18709
TGME49_chrIX	3928156	3930007	ASTD3_r2_vs_Input_q0.0001_peak_889	103	.	3.35325	11.4851	10.3837
TGME49_chrIX	3936929	3939152	ASTD3_r2_vs_Input_q0.0001_peak_890	188	.	4.3355	20.2586	18.8181
TGME49_chrIX	3957883	3959488	ASTD3_r2_vs_Input_q0.0001_peak_891	193	.	4.36259	20.7339	19.3193
TGME49_chrIX	3974188	3975926	ASTD3_r2_vs_Input_q0.0001_peak_892	225	.	4.67586	24.1503	22.5189
TGME49_chrIX	3981878	3982781	ASTD3_r2_vs_Input_q0.0001_peak_893	144	.	3.7637	15.731	14.4979
TGME49_chrIX	4009380	4011251	ASTD3_r2_vs_Input_q0.0001_peak_894	132	.	3.66357	14.4651	13.2594
TGME49_chrIX	4022032	4023261	ASTD3_r2_vs_Input_q0.0001_peak_895	127	.	3.77018	13.8956	12.7262
TGME49_chrIX	4028678	4029906	ASTD3_r2_vs_Input_q0.0001_peak_896	166	.	4.29114	17.9815	16.6867
TGME49_chrIX	4043368	4044067	ASTD3_r2_vs_Input_q0.0001_peak_897	75	.	2.99075	8.60973	7.58044
TGME49_chrIX	4071072	4072428	ASTD3_r2_vs_Input_q0.0001_peak_898	180	.	4.52417	19.3877	18.0088
TGME49_chrIX	4073858	4075194	ASTD3_r2_vs_Input_q0.0001_peak_899	118	.	3.6291	13.0043	11.8494
TGME49_chrIX	4085161	4087007	ASTD3_r2_vs_Input_q0.0001_peak_900	146	.	4.07901	15.9009	14.6746
TGME49_chrIX	4109705	4110980	ASTD3_r2_vs_Input_q0.0001_peak_901	131	.	3.81269	14.358	13.17
TGME49_chrIX	4112477	4114003	ASTD3_r2_vs_Input_q0.0001_peak_902	177	.	4.42629	19.0822	17.7072
TGME49_chrIX	4128919	4130371	ASTD3_r2_vs_Input_q0.0001_peak_903	88	.	3.1561	9.94539	8.88321
TGME49_chrIX	4148480	4150745	ASTD3_r2_vs_Input_q0.0001_peak_904	206	.	4.51949	22.1912	20.6336
TGME49_chrIX	4163492	4164464	ASTD3_r2_vs_Input_q0.0001_peak_905	62	.	2.68293	7.20932	6.21397
TGME49_chrIX	4226133	4228262	ASTD3_r2_vs_Input_q0.0001_peak_906	243	.	5.21314	25.9853	24.3361
TGME49_chrIX	4231275	4233259	ASTD3_r2_vs_Input_q0.0001_peak_907	247	.	4.96141	26.5781	24.7529
TGME49_chrIX	4237459	4239150	ASTD3_r2_vs_Input_q0.0001_peak_908	244	.	4.9017	26.158	24.4307
TGME49_chrIX	4245625	4247036	ASTD3_r2_vs_Input_q0.0001_peak_909	185	.	4.37403	19.9098	18.5561
TGME49_chrIX	4273173	4274143	ASTD3_r2_vs_Input_q0.0001_peak_910	115	.	3.71468	12.7257	11.5892
TGME49_chrIX	4277821	4279404	ASTD3_r2_vs_Input_q0.0001_peak_911	210	.	4.8951	22.63	21.0967
TGME49_chrIX	4291362	4294250	ASTD3_r2_vs_Input_q0.0001_peak_912	204	.	4.22146	21.9788	20.4556
TGME49_chrIX	4305311	4306443	ASTD3_r2_vs_Input_q0.0001_peak_913	80	.	2.97024	9.10378	8.06332
TGME49_chrIX	4308309	4309650	ASTD3_r2_vs_Input_q0.0001_peak_914	125	.	3.64461	13.6785	12.5195
TGME49_chrIX	4316143	4317496	ASTD3_r2_vs_Input_q0.0001_peak_915	137	.	3.75499	14.8978	13.7037
TGME49_chrIX	4321547	4322725	ASTD3_r2_vs_Input_q0.0001_peak_916	103	.	3.36689	11.4664	10.363
TGME49_chrIX	4338228	4340258	ASTD3_r2_vs_Input_q0.0001_peak_917	234	.	4.93715	25.0993	23.4696
TGME49_chrIX	4344911	4348241	ASTD3_r2_vs_Input_q0.0001_peak_918	152	.	3.91502	16.5046	15.2229
TGME49_chrIX	4359753	4361254	ASTD3_r2_vs_Input_q0.0001_peak_919	162	.	4.22232	17.486	16.2022
TGME49_chrIX	4374463	4376095	ASTD3_r2_vs_Input_q0.0001_peak_920	183	.	4.49556	19.73	18.3247
TGME49_chrIX	4381664	4382939	ASTD3_r2_vs_Input_q0.0001_peak_921	163	.	3.98475	17.6101	16.3021
TGME49_chrIX	4385703	4386990	ASTD3_r2_vs_Input_q0.0001_peak_922	167	.	3.92909	18.0119	16.7009
TGME49_chrIX	4395413	4397025	ASTD3_r2_vs_Input_q0.0001_peak_923	87	.	2.72353	9.77652	8.71869
TGME49_chrIX	4398697	4399699	ASTD3_r2_vs_Input_q0.0001_peak_924	115	.	3.3659	12.6587	11.5272
TGME49_chrIX	4404899	4406601	ASTD3_r2_vs_Input_q0.0001_peak_925	137	.	3.65425	14.9702	13.7421
TGME49_chrIX	4412619	4413782	ASTD3_r2_vs_Input_q0.0001_peak_926	113	.	3.51872	12.4965	11.3589
TGME49_chrIX	4432099	4433723	ASTD3_r2_vs_Input_q0.0001_peak_927	176	.	4.10801	18.989	17.6309
TGME49_chrIX	4435957	4436866	ASTD3_r2_vs_Input_q0.0001_peak_928	147	.	3.86538	15.9837	14.7376
TGME49_chrIX	4461826	4463477	ASTD3_r2_vs_Input_q0.0001_peak_929	172	.	3.93612	18.6213	17.26
TGME49_chrIX	4468508	4469845	ASTD3_r2_vs_Input_q0.0001_peak_930	136	.	3.87845	14.9327	13.6932
TGME49_chrIX	4473860	4475425	ASTD3_r2_vs_Input_q0.0001_peak_931	197	.	4.77156	21.2469	19.7696
TGME49_chrIX	4476931	4478873	ASTD3_r2_vs_Input_q0.0001_peak_932	161	.	3.97506	17.4746	16.1551
TGME49_chrIX	4522798	4524334	ASTD3_r2_vs_Input_q0.0001_peak_933	185	.	4.62171	19.9262	18.5332
TGME49_chrIX	4534680	4537525	ASTD3_r2_vs_Input_q0.0001_peak_934	241	.	4.87078	25.826	24.161
TGME49_chrIX	4553551	4554428	ASTD3_r2_vs_Input_q0.0001_peak_935	50	.	2.35986	6.06293	5.09501
TGME49_chrIX	4556134	4557516	ASTD3_r2_vs_Input_q0.0001_peak_936	95	.	2.98675	10.6024	9.51831
TGME49_chrIX	4561681	4563074	ASTD3_r2_vs_Input_q0.0001_peak_937	146	.	4.08896	15.8538	14.619
TGME49_chrIX	4568822	4570833	ASTD3_r2_vs_Input_q0.0001_peak_938	197	.	4.38509	21.2441	19.7561
TGME49_chrIX	4579140	4580700	ASTD3_r2_vs_Input_q0.0001_peak_939	158	.	4.06446	17.1198	15.8403
TGME49_chrIX	4584931	4586215	ASTD3_r2_vs_Input_q0.0001_peak_940	187	.	4.28631	20.1616	18.7719
TGME49_chrIX	4592415	4593780	ASTD3_r2_vs_Input_q0.0001_peak_941	208	.	4.54899	22.3912	20.8888
TGME49_chrIX	4599636	4601361	ASTD3_r2_vs_Input_q0.0001_peak_942	116	.	3.60644	12.7859	11.6299
TGME49_chrIX	4614895	4617686	ASTD3_r2_vs_Input_q0.0001_peak_943	258	.	5.17016	27.6174	25.8268
TGME49_chrIX	4639729	4641971	ASTD3_r2_vs_Input_q0.0001_peak_944	195	.	4.71231	21.0172	19.5713
TGME49_chrIX	4661257	4662451	ASTD3_r2_vs_Input_q0.0001_peak_945	115	.	3.68414	12.6386	11.5045
TGME49_chrIX	4669608	4671014	ASTD3_r2_vs_Input_q0.0001_peak_946	161	.	4.31453	17.4646	16.1805
TGME49_chrIX	4676687	4678228	ASTD3_r2_vs_Input_q0.0001_peak_947	171	.	4.57873	18.5004	17.1757
TGME49_chrIX	4682841	4685487	ASTD3_r2_vs_Input_q0.0001_peak_948	207	.	4.61607	22.2446	20.7504
TGME49_chrIX	4696300	4697851	ASTD3_r2_vs_Input_q0.0001_peak_949	155	.	3.84655	16.7903	15.5026
TGME49_chrIX	4712935	4714020	ASTD3_r2_vs_Input_q0.0001_peak_950	135	.	3.87689	14.7784	13.5698
TGME49_chrIX	4715816	4716778	ASTD3_r2_vs_Input_q0.0001_peak_951	49	.	2.53655	5.91135	4.9471
TGME49_chrIX	4743167	4744293	ASTD3_r2_vs_Input_q0.0001_peak_952	147	.	3.98516	16.0154	14.7769
TGME49_chrIX	4782059	4783402	ASTD3_r2_vs_Input_q0.0001_peak_953	211	.	4.79365	22.7108	21.1683
TGME49_chrIX	4800519	4802254	ASTD3_r2_vs_Input_q0.0001_peak_954	147	.	3.76083	15.97	14.7146
TGME49_chrIX	4804728	4806092	ASTD3_r2_vs_Input_q0.0001_peak_955	163	.	4.08097	17.6616	16.3616
TGME49_chrIX	4807755	4808889	ASTD3_r2_vs_Input_q0.0001_peak_956	70	.	2.73857	8.07821	7.06228
TGME49_chrIX	4810693	4811090	ASTD3_r2_vs_Input_q0.0001_peak_957	62	.	2.68815	7.28434	6.28716
TGME49_chrIX	4811569	4812296	ASTD3_r2_vs_Input_q0.0001_peak_958	87	.	2.88128	9.85211	8.7922
TGME49_chrIX	4821191	4822502	ASTD3_r2_vs_Input_q0.0001_peak_959	213	.	4.87745	22.9626	21.3486
TGME49_chrIX	4838820	4840547	ASTD3_r2_vs_Input_q0.0001_peak_960	178	.	4.08903	19.194	17.8471
TGME49_chrIX	4842136	4843482	ASTD3_r2_vs_Input_q0.0001_peak_961	206	.	4.44004	22.0795	20.6083
TGME49_chrIX	4853000	4855786	ASTD3_r2_vs_Input_q0.0001_peak_962	197	.	4.64078	21.2106	19.7621
TGME49_chrIX	4882262	4883302	ASTD3_r2_vs_Input_q0.0001_peak_963	126	.	3.59392	13.7964	12.6291
TGME49_chrIX	4884814	4886122	ASTD3_r2_vs_Input_q0.0001_peak_964	155	.	3.98254	16.8397	15.5809
TGME49_chrIX	4904286	4907570	ASTD3_r2_vs_Input_q0.0001_peak_965	147	.	4.11324	16.0182	14.7614
TGME49_chrIX	4927307	4928640	ASTD3_r2_vs_Input_q0.0001_peak_966	128	.	3.80532	14.0909	12.8968
TGME49_chrIX	4954604	4955750	ASTD3_r2_vs_Input_q0.0001_peak_967	149	.	3.94413	16.1765	14.915
TGME49_chrIX	4979189	4983064	ASTD3_r2_vs_Input_q0.0001_peak_968	152	.	3.79632	16.5186	15.2285
TGME49_chrIX	5012971	5015054	ASTD3_r2_vs_Input_q0.0001_peak_969	99	.	3.09926	11.0165	9.92531
TGME49_chrIX	5041850	5042872	ASTD3_r2_vs_Input_q0.0001_peak_970	90	.	2.98079	10.0884	9.02264
TGME49_chrIX	5070476	5073894	ASTD3_r2_vs_Input_q0.0001_peak_971	231	.	4.5239	24.8429	23.1698
TGME49_chrIX	5086575	5088739	ASTD3_r2_vs_Input_q0.0001_peak_972	206	.	4.39559	22.1246	20.6283
TGME49_chrIX	5096047	5097304	ASTD3_r2_vs_Input_q0.0001_peak_973	143	.	3.81721	15.5378	14.3145
TGME49_chrIX	5108838	5111215	ASTD3_r2_vs_Input_q0.0001_peak_974	123	.	3.29455	13.5702	12.3896
TGME49_chrIX	5124710	5126486	ASTD3_r2_vs_Input_q0.0001_peak_975	235	.	4.65344	25.1573	23.5356
TGME49_chrIX	5129432	5131425	ASTD3_r2_vs_Input_q0.0001_peak_976	241	.	4.93117	25.902	24.1847
TGME49_chrIX	5144730	5146145	ASTD3_r2_vs_Input_q0.0001_peak_977	135	.	3.74206	14.7381	13.518
TGME49_chrIX	5162858	5164650	ASTD3_r2_vs_Input_q0.0001_peak_978	178	.	4.3994	19.2227	17.8289
TGME49_chrIX	5183172	5184021	ASTD3_r2_vs_Input_q0.0001_peak_979	35	.	2.21154	4.51111	3.5813
TGME49_chrIX	5200187	5201520	ASTD3_r2_vs_Input_q0.0001_peak_980	204	.	4.74015	21.9748	20.4658
TGME49_chrIX	5202859	5203856	ASTD3_r2_vs_Input_q0.0001_peak_981	128	.	3.65779	13.9956	12.8208
TGME49_chrIX	5211036	5213756	ASTD3_r2_vs_Input_q0.0001_peak_982	213	.	4.60492	22.8317	21.3234
TGME49_chrIX	5224695	5226477	ASTD3_r2_vs_Input_q0.0001_peak_983	215	.	4.67484	23.0422	21.5578
TGME49_chrIX	5229167	5231026	ASTD3_r2_vs_Input_q0.0001_peak_984	214	.	4.60521	23.0661	21.4855
TGME49_chrIX	5241375	5241704	ASTD3_r2_vs_Input_q0.0001_peak_985	45	.	2.61744	5.52953	4.57462
TGME49_chrIX	5258996	5260241	ASTD3_r2_vs_Input_q0.0001_peak_986	87	.	2.91892	9.83728	8.77859
TGME49_chrIX	5261252	5262126	ASTD3_r2_vs_Input_q0.0001_peak_987	114	.	3.15666	12.6284	11.4878
TGME49_chrIX	5272349	5273685	ASTD3_r2_vs_Input_q0.0001_peak_988	239	.	5.08251	25.7019	23.9668
TGME49_chrIX	5280655	5283242	ASTD3_r2_vs_Input_q0.0001_peak_989	224	.	4.86575	23.9968	22.4356
TGME49_chrIX	5294805	5295762	ASTD3_r2_vs_Input_q0.0001_peak_990	71	.	2.91369	8.18735	7.16827
TGME49_chrIX	5304473	5305853	ASTD3_r2_vs_Input_q0.0001_peak_991	212	.	4.57014	22.799	21.2664
TGME49_chrIX	5314087	5315985	ASTD3_r2_vs_Input_q0.0001_peak_992	216	.	4.64587	23.2146	21.6718
TGME49_chrIX	5319789	5320741	ASTD3_r2_vs_Input_q0.0001_peak_993	212	.	4.57352	22.7093	21.201
TGME49_chrIX	5324788	5326239	ASTD3_r2_vs_Input_q0.0001_peak_994	175	.	4.36458	18.923	17.5884
TGME49_chrIX	5337929	5339109	ASTD3_r2_vs_Input_q0.0001_peak_995	144	.	3.64528	15.6828	14.4467
TGME49_chrIX	5351812	5353755	ASTD3_r2_vs_Input_q0.0001_peak_996	191	.	4.93438	20.4911	19.1019
TGME49_chrIX	5368954	5370867	ASTD3_r2_vs_Input_q0.0001_peak_997	218	.	4.64643	23.395	21.8547
TGME49_chrIX	5373762	5376699	ASTD3_r2_vs_Input_q0.0001_peak_998	204	.	4.30234	21.9489	20.4325
TGME49_chrIX	5393565	5396130	ASTD3_r2_vs_Input_q0.0001_peak_999	230	.	4.91447	24.5976	23.0115
TGME49_chrIX	5404440	5405748	ASTD3_r2_vs_Input_q0.0001_peak_1000	140	.	3.98436	15.2277	14.0084
TGME49_chrIX	5423422	5424936	ASTD3_r2_vs_Input_q0.0001_peak_1001	217	.	4.68598	23.2493	21.7375
TGME49_chrIX	5426839	5428539	ASTD3_r2_vs_Input_q0.0001_peak_1002	140	.	3.78792	15.3268	14.0945
TGME49_chrIX	5437133	5438358	ASTD3_r2_vs_Input_q0.0001_peak_1003	145	.	4.0319	15.8163	14.5799
TGME49_chrIX	5443788	5445148	ASTD3_r2_vs_Input_q0.0001_peak_1004	135	.	3.60497	14.7224	13.5253
TGME49_chrIX	5448709	5450599	ASTD3_r2_vs_Input_q0.0001_peak_1005	136	.	3.58788	14.8934	13.6786
TGME49_chrIX	5462163	5463494	ASTD3_r2_vs_Input_q0.0001_peak_1006	220	.	4.88182	23.5582	22.0144
TGME49_chrIX	5465662	5466974	ASTD3_r2_vs_Input_q0.0001_peak_1007	183	.	4.61611	19.698	18.3125
TGME49_chrIX	5481007	5482905	ASTD3_r2_vs_Input_q0.0001_peak_1008	203	.	4.5906	21.7838	20.3468
TGME49_chrIX	5494729	5495717	ASTD3_r2_vs_Input_q0.0001_peak_1009	163	.	4.23702	17.6818	16.3463
TGME49_chrIX	5513562	5514946	ASTD3_r2_vs_Input_q0.0001_peak_1010	94	.	3.26779	10.5535	9.47089
TGME49_chrIX	5517278	5517946	ASTD3_r2_vs_Input_q0.0001_peak_1011	55	.	2.82066	6.56422	5.58427
TGME49_chrIX	5529126	5530445	ASTD3_r2_vs_Input_q0.0001_peak_1012	120	.	4.00075	13.2026	12.0533
TGME49_chrIX	5541274	5543816	ASTD3_r2_vs_Input_q0.0001_peak_1013	176	.	4.49736	18.9709	17.6177
TGME49_chrIX	5557306	5559225	ASTD3_r2_vs_Input_q0.0001_peak_1014	198	.	4.91084	21.3141	19.8688
TGME49_chrIX	5567843	5568565	ASTD3_r2_vs_Input_q0.0001_peak_1015	78	.	2.9377	8.90298	7.8657
TGME49_chrIX	5570983	5572371	ASTD3_r2_vs_Input_q0.0001_peak_1016	173	.	4.2829	18.6946	17.3562
TGME49_chrIX	5598925	5600434	ASTD3_r2_vs_Input_q0.0001_peak_1017	113	.	3.56561	12.4359	11.3063
TGME49_chrIX	5603538	5604333	ASTD3_r2_vs_Input_q0.0001_peak_1018	102	.	3.3811	11.3336	10.2307
TGME49_chrIX	5612771	5613866	ASTD3_r2_vs_Input_q0.0001_peak_1019	109	.	3.62488	12.0558	10.9314
TGME49_chrIX	5623516	5625156	ASTD3_r2_vs_Input_q0.0001_peak_1020	165	.	4.09019	17.9622	16.5982
TGME49_chrIX	5627732	5629583	ASTD3_r2_vs_Input_q0.0001_peak_1021	161	.	4.01898	17.5574	16.1856
TGME49_chrIX	5639212	5640515	ASTD3_r2_vs_Input_q0.0001_peak_1022	106	.	3.45416	11.7924	10.674
TGME49_chrIX	5660090	5661340	ASTD3_r2_vs_Input_q0.0001_peak_1023	162	.	4.39155	17.5945	16.2678
TGME49_chrIX	5666761	5668736	ASTD3_r2_vs_Input_q0.0001_peak_1024	177	.	4.67475	19.1174	17.7624
TGME49_chrIX	5678554	5680809	ASTD3_r2_vs_Input_q0.0001_peak_1025	198	.	4.66754	21.2611	19.8124
TGME49_chrIX	5700682	5702481	ASTD3_r2_vs_Input_q0.0001_peak_1026	116	.	3.46296	12.7973	11.6449
TGME49_chrIX	5710372	5713447	ASTD3_r2_vs_Input_q0.0001_peak_1027	250	.	4.7282	26.9278	25.0943
TGME49_chrIX	5723453	5725025	ASTD3_r2_vs_Input_q0.0001_peak_1028	177	.	4.3929	19.0735	17.7194
TGME49_chrIX	5763039	5764148	ASTD3_r2_vs_Input_q0.0001_peak_1029	130	.	3.59502	14.1981	13.0143
TGME49_chrIX	5773375	5775420	ASTD3_r2_vs_Input_q0.0001_peak_1030	201	.	4.68573	21.6263	20.1631
TGME49_chrIX	5793903	5796374	ASTD3_r2_vs_Input_q0.0001_peak_1031	128	.	3.58334	14.0603	12.877
TGME49_chrIX	5799616	5800104	ASTD3_r2_vs_Input_q0.0001_peak_1032	40	.	2.20906	5.00437	4.06217
TGME49_chrIX	5804234	5804962	ASTD3_r2_vs_Input_q0.0001_peak_1033	100	.	3.47557	11.1697	10.0748
TGME49_chrIX	5817604	5819868	ASTD3_r2_vs_Input_q0.0001_peak_1034	130	.	3.54911	14.2049	13.0078
TGME49_chrIX	5826364	5828466	ASTD3_r2_vs_Input_q0.0001_peak_1035	221	.	5.03201	23.7075	22.1296
TGME49_chrIX	5834650	5836299	ASTD3_r2_vs_Input_q0.0001_peak_1036	152	.	3.96375	16.5643	15.2752
TGME49_chrIX	5898533	5900201	ASTD3_r2_vs_Input_q0.0001_peak_1037	182	.	4.28229	19.7086	18.294
TGME49_chrIX	5904648	5905372	ASTD3_r2_vs_Input_q0.0001_peak_1038	76	.	2.85185	8.65272	7.62249
TGME49_chrIX	5907471	5908551	ASTD3_r2_vs_Input_q0.0001_peak_1039	150	.	3.96987	16.3219	15.0424
TGME49_chrIX	5920559	5921923	ASTD3_r2_vs_Input_q0.0001_peak_1040	177	.	4.60653	19.0804	17.7398
TGME49_chrIX	5957730	5959057	ASTD3_r2_vs_Input_q0.0001_peak_1041	98	.	3.31036	10.9327	9.84006
TGME49_chrIX	5967838	5969477	ASTD3_r2_vs_Input_q0.0001_peak_1042	119	.	3.60077	13.0695	11.921
TGME49_chrIX	6027083	6027809	ASTD3_r2_vs_Input_q0.0001_peak_1043	45	.	2.38146	5.48047	4.52683
TGME49_chrIX	6030890	6032344	ASTD3_r2_vs_Input_q0.0001_peak_1044	148	.	3.75664	16.1117	14.862
TGME49_chrIX	6045818	6048212	ASTD3_r2_vs_Input_q0.0001_peak_1045	189	.	4.13472	20.3468	18.9416
TGME49_chrIX	6052495	6053799	ASTD3_r2_vs_Input_q0.0001_peak_1046	220	.	4.93517	23.5725	22.038
TGME49_chrIX	6059680	6061092	ASTD3_r2_vs_Input_q0.0001_peak_1047	186	.	4.46485	20.0821	18.6855
TGME49_chrIX	6077129	6078769	ASTD3_r2_vs_Input_q0.0001_peak_1048	162	.	3.86559	17.5322	16.2239
TGME49_chrIX	6079204	6080269	ASTD3_r2_vs_Input_q0.0001_peak_1049	170	.	4.07198	18.3723	17.0333
TGME49_chrIX	6096909	6098391	ASTD3_r2_vs_Input_q0.0001_peak_1050	304	.	5.77284	32.5834	30.4323
TGME49_chrIX	6105965	6106974	ASTD3_r2_vs_Input_q0.0001_peak_1051	140	.	3.94236	15.3141	14.0961
TGME49_chrIX	6114034	6114739	ASTD3_r2_vs_Input_q0.0001_peak_1052	55	.	2.60697	6.53083	5.55207
TGME49_chrIX	6123548	6124302	ASTD3_r2_vs_Input_q0.0001_peak_1053	54	.	2.54504	6.41361	5.43766
TGME49_chrIX	6132198	6133899	ASTD3_r2_vs_Input_q0.0001_peak_1054	164	.	3.96683	17.8304	16.4963
TGME49_chrIX	6136397	6136917	ASTD3_r2_vs_Input_q0.0001_peak_1055	50	.	2.45585	6.00176	5.03503
TGME49_chrIX	6151079	6152373	ASTD3_r2_vs_Input_q0.0001_peak_1056	63	.	2.6701	7.32667	6.32852
TGME49_chrIX	6154451	6155791	ASTD3_r2_vs_Input_q0.0001_peak_1057	114	.	3.35677	12.6286	11.4841
TGME49_chrIX	6164635	6166695	ASTD3_r2_vs_Input_q0.0001_peak_1058	206	.	4.95677	22.1711	20.685
TGME49_chrIX	6176541	6177766	ASTD3_r2_vs_Input_q0.0001_peak_1059	99	.	3.44701	11.089	9.99267
TGME49_chrIX	6180082	6181112	ASTD3_r2_vs_Input_q0.0001_peak_1060	130	.	3.64027	14.2315	13.0568
TGME49_chrIX	6198133	6198623	ASTD3_r2_vs_Input_q0.0001_peak_1061	116	.	3.58488	12.769	11.6243
TGME49_chrIX	6202481	6203866	ASTD3_r2_vs_Input_q0.0001_peak_1062	186	.	4.29905	20.0747	18.6638
TGME49_chrIX	6208098	6209341	ASTD3_r2_vs_Input_q0.0001_peak_1063	171	.	4.17625	18.4681	17.1241
TGME49_chrIX	6214032	6215390	ASTD3_r2_vs_Input_q0.0001_peak_1064	143	.	4.00666	15.5779	14.3433
TGME49_chrIX	6224060	6226180	ASTD3_r2_vs_Input_q0.0001_peak_1065	65	.	2.65331	7.58367	6.57885
TGME49_chrIX	6232576	6233424	ASTD3_r2_vs_Input_q0.0001_peak_1066	128	.	3.72664	14.0107	12.8331
TGME49_chrIX	6237177	6238604	ASTD3_r2_vs_Input_q0.0001_peak_1067	162	.	3.99712	17.6193	16.2847
TGME49_chrIX	6241216	6242280	ASTD3_r2_vs_Input_q0.0001_peak_1068	180	.	4.53359	19.3745	18.003
TGME49_chrIX	6264338	6266109	ASTD3_r2_vs_Input_q0.0001_peak_1069	209	.	4.5948	22.491	20.9621
TGME49_chrIX	6270255	6271320	ASTD3_r2_vs_Input_q0.0001_peak_1070	229	.	5.0401	24.4882	22.9086
TGME49_chrIX	6276870	6278085	ASTD3_r2_vs_Input_q0.0001_peak_1071	163	.	3.92912	17.6806	16.3668
TGME49_chrIa	18312	19559	ASTD3_r2_vs_Input_q0.0001_peak_1072	137	.	3.85275	14.9704	13.7673
TGME49_chrIa	43060	44715	ASTD3_r2_vs_Input_q0.0001_peak_1073	182	.	4.30514	19.6701	18.2862
TGME49_chrIa	48639	49341	ASTD3_r2_vs_Input_q0.0001_peak_1074	98	.	3.30573	10.9609	9.87413
TGME49_chrIa	68734	70240	ASTD3_r2_vs_Input_q0.0001_peak_1075	191	.	4.47619	20.6122	19.1633
TGME49_chrIa	71753	74067	ASTD3_r2_vs_Input_q0.0001_peak_1076	175	.	3.94049	18.9303	17.5381
TGME49_chrIa	111178	113788	ASTD3_r2_vs_Input_q0.0001_peak_1077	139	.	3.93257	15.1992	13.9872
TGME49_chrIa	135341	137317	ASTD3_r2_vs_Input_q0.0001_peak_1078	195	.	4.55949	20.9744	19.5177
TGME49_chrIa	143485	144897	ASTD3_r2_vs_Input_q0.0001_peak_1079	118	.	3.38312	12.9767	11.8336
TGME49_chrIa	146969	148547	ASTD3_r2_vs_Input_q0.0001_peak_1080	179	.	4.438	19.2739	17.9211
TGME49_chrIa	157936	159553	ASTD3_r2_vs_Input_q0.0001_peak_1081	187	.	4.65337	20.1334	18.744
TGME49_chrIa	164412	165642	ASTD3_r2_vs_Input_q0.0001_peak_1082	128	.	3.7242	14.0768	12.8823
TGME49_chrIa	182022	183476	ASTD3_r2_vs_Input_q0.0001_peak_1083	180	.	4.20748	19.3942	18.0429
TGME49_chrIa	185688	187266	ASTD3_r2_vs_Input_q0.0001_peak_1084	241	.	5.24076	25.8327	24.1582
TGME49_chrIa	212226	212771	ASTD3_r2_vs_Input_q0.0001_peak_1085	82	.	3.09784	9.2901	8.24474
TGME49_chrIa	217541	220469	ASTD3_r2_vs_Input_q0.0001_peak_1086	262	.	4.91458	28.1513	26.2975
TGME49_chrIa	220974	221556	ASTD3_r2_vs_Input_q0.0001_peak_1087	57	.	2.72969	6.68458	5.70203
TGME49_chrIa	237527	239690	ASTD3_r2_vs_Input_q0.0001_peak_1088	101	.	3.11676	11.2267	10.1283
TGME49_chrIa	240501	241760	ASTD3_r2_vs_Input_q0.0001_peak_1089	186	.	4.4504	20.0966	18.6677
TGME49_chrIa	245521	248378	ASTD3_r2_vs_Input_q0.0001_peak_1090	233	.	4.97176	24.9863	23.351
TGME49_chrIa	261487	262986	ASTD3_r2_vs_Input_q0.0001_peak_1091	261	.	5.38561	27.9173	26.151
TGME49_chrIa	270662	273660	ASTD3_r2_vs_Input_q0.0001_peak_1092	200	.	4.33206	21.5233	20.0002
TGME49_chrIa	279275	281041	ASTD3_r2_vs_Input_q0.0001_peak_1093	103	.	3.25111	11.424	10.3217
TGME49_chrIa	284879	286514	ASTD3_r2_vs_Input_q0.0001_peak_1094	172	.	3.88068	18.5784	17.2358
TGME49_chrIa	289214	291008	ASTD3_r2_vs_Input_q0.0001_peak_1095	215	.	4.95281	23.0836	21.5102
TGME49_chrIa	298347	299915	ASTD3_r2_vs_Input_q0.0001_peak_1096	125	.	3.51553	13.7272	12.5547
TGME49_chrIa	307048	308309	ASTD3_r2_vs_Input_q0.0001_peak_1097	125	.	3.43174	13.7165	12.5512
TGME49_chrIa	318054	319402	ASTD3_r2_vs_Input_q0.0001_peak_1098	113	.	3.25682	12.4832	11.3451
TGME49_chrIa	323119	323987	ASTD3_r2_vs_Input_q0.0001_peak_1099	39	.	2.2065	4.92539	3.98513
TGME49_chrIa	331938	332584	ASTD3_r2_vs_Input_q0.0001_peak_1100	68	.	2.84167	7.82135	6.81134
TGME49_chrIa	350139	350954	ASTD3_r2_vs_Input_q0.0001_peak_1101	75	.	2.87357	8.58469	7.55618
TGME49_chrIa	356463	357157	ASTD3_r2_vs_Input_q0.0001_peak_1102	55	.	2.61263	6.52546	5.54657
TGME49_chrIa	359319	360149	ASTD3_r2_vs_Input_q0.0001_peak_1103	100	.	3.21724	11.1127	10.02
TGME49_chrIa	387791	388156	ASTD3_r2_vs_Input_q0.0001_peak_1104	61	.	2.74505	7.16032	6.1661
TGME49_chrIa	389690	391116	ASTD3_r2_vs_Input_q0.0001_peak_1105	111	.	3.28034	12.2629	11.134
TGME49_chrIa	405235	406948	ASTD3_r2_vs_Input_q0.0001_peak_1106	199	.	4.1301	21.5313	19.9958
TGME49_chrIa	416894	417566	ASTD3_r2_vs_Input_q0.0001_peak_1107	65	.	2.68967	7.5215	6.51889
TGME49_chrIa	429115	430416	ASTD3_r2_vs_Input_q0.0001_peak_1108	168	.	4.06295	18.1739	16.8493
TGME49_chrIa	434182	435842	ASTD3_r2_vs_Input_q0.0001_peak_1109	161	.	3.91251	17.4309	16.137
TGME49_chrIa	437814	438961	ASTD3_r2_vs_Input_q0.0001_peak_1110	115	.	3.50914	12.7268	11.5888
TGME49_chrIa	451907	453363	ASTD3_r2_vs_Input_q0.0001_peak_1111	162	.	4.12211	17.6238	16.2884
TGME49_chrIa	475951	477751	ASTD3_r2_vs_Input_q0.0001_peak_1112	157	.	3.73157	17.1105	15.7788
TGME49_chrIa	491142	492009	ASTD3_r2_vs_Input_q0.0001_peak_1113	127	.	3.32049	13.96	12.7808
TGME49_chrIa	497901	499876	ASTD3_r2_vs_Input_q0.0001_peak_1114	184	.	4.12082	19.8187	18.4076
TGME49_chrIa	503733	504325	ASTD3_r2_vs_Input_q0.0001_peak_1115	142	.	3.85935	15.5247	14.298
TGME49_chrIa	511823	512899	ASTD3_r2_vs_Input_q0.0001_peak_1116	119	.	3.19428	13.0515	11.9072
TGME49_chrIa	513402	514559	ASTD3_r2_vs_Input_q0.0001_peak_1117	167	.	3.88327	18.088	16.7514
TGME49_chrIa	522725	525292	ASTD3_r2_vs_Input_q0.0001_peak_1118	143	.	3.51202	15.5556	14.3353
TGME49_chrIa	528897	530561	ASTD3_r2_vs_Input_q0.0001_peak_1119	181	.	4.26196	19.5695	18.1419
TGME49_chrIa	540775	542207	ASTD3_r2_vs_Input_q0.0001_peak_1120	103	.	2.93188	11.4379	10.3373
TGME49_chrIa	544434	544783	ASTD3_r2_vs_Input_q0.0001_peak_1121	50	.	2.25928	6.06587	5.09795
TGME49_chrIa	547962	550742	ASTD3_r2_vs_Input_q0.0001_peak_1122	166	.	3.75251	17.9414	16.6074
TGME49_chrIa	568189	569329	ASTD3_r2_vs_Input_q0.0001_peak_1123	103	.	3.18068	11.4698	10.3687
TGME49_chrIa	585881	588034	ASTD3_r2_vs_Input_q0.0001_peak_1124	234	.	4.93048	25.0976	23.4299
TGME49_chrIa	617729	619551	ASTD3_r2_vs_Input_q0.0001_peak_1125	145	.	3.67055	15.8317	14.5761
TGME49_chrIa	621829	622157	ASTD3_r2_vs_Input_q0.0001_peak_1126	72	.	2.86264	8.26618	7.24571
TGME49_chrIa	632555	635308	ASTD3_r2_vs_Input_q0.0001_peak_1127	203	.	4.37133	21.8597	20.3901
TGME49_chrIa	643781	645372	ASTD3_r2_vs_Input_q0.0001_peak_1128	159	.	4.02731	17.2942	15.9811
TGME49_chrIa	653866	654919	ASTD3_r2_vs_Input_q0.0001_peak_1129	161	.	4.14168	17.4196	16.1252
TGME49_chrIa	655947	657292	ASTD3_r2_vs_Input_q0.0001_peak_1130	186	.	4.11	20.0468	18.6542
TGME49_chrIa	665362	667541	ASTD3_r2_vs_Input_q0.0001_peak_1131	282	.	5.32603	30.0611	28.221
TGME49_chrIa	684211	686323	ASTD3_r2_vs_Input_q0.0001_peak_1132	209	.	4.73106	22.458	20.9702
TGME49_chrIa	696663	699055	ASTD3_r2_vs_Input_q0.0001_peak_1133	169	.	3.81378	18.3591	16.9748
TGME49_chrIa	720524	722132	ASTD3_r2_vs_Input_q0.0001_peak_1134	164	.	4.04808	17.7648	16.4194
TGME49_chrIa	727581	728618	ASTD3_r2_vs_Input_q0.0001_peak_1135	97	.	2.95642	10.8794	9.7795
TGME49_chrIa	741584	742004	ASTD3_r2_vs_Input_q0.0001_peak_1136	58	.	2.75098	6.86062	5.87376
TGME49_chrIa	744237	745504	ASTD3_r2_vs_Input_q0.0001_peak_1137	105	.	3.55855	11.6939	10.5752
TGME49_chrIa	761098	762667	ASTD3_r2_vs_Input_q0.0001_peak_1138	205	.	4.86895	22.0401	20.5206
TGME49_chrIa	780473	782661	ASTD3_r2_vs_Input_q0.0001_peak_1139	206	.	4.68205	22.1569	20.6806
TGME49_chrIa	784988	786359	ASTD3_r2_vs_Input_q0.0001_peak_1140	155	.	3.96598	16.8584	15.567
TGME49_chrIa	789700	790534	ASTD3_r2_vs_Input_q0.0001_peak_1141	150	.	3.97093	16.3117	15.0426
TGME49_chrIa	810967	812271	ASTD3_r2_vs_Input_q0.0001_peak_1142	165	.	3.93357	17.8621	16.569
TGME49_chrIa	838109	841291	ASTD3_r2_vs_Input_q0.0001_peak_1143	268	.	5.67489	28.608	26.8028
TGME49_chrIa	851622	853257	ASTD3_r2_vs_Input_q0.0001_peak_1144	215	.	4.79551	23.1497	21.561
TGME49_chrIa	858503	860644	ASTD3_r2_vs_Input_q0.0001_peak_1145	140	.	3.89972	15.2789	14.0634
TGME49_chrIa	876970	878156	ASTD3_r2_vs_Input_q0.0001_peak_1146	127	.	3.68462	13.8899	12.7226
TGME49_chrIa	892317	893681	ASTD3_r2_vs_Input_q0.0001_peak_1147	85	.	3.21435	9.62185	8.56587
TGME49_chrIa	906519	908269	ASTD3_r2_vs_Input_q0.0001_peak_1148	141	.	4.13783	15.427	14.1875
TGME49_chrIa	927321	928513	ASTD3_r2_vs_Input_q0.0001_peak_1149	132	.	4.17499	14.4725	13.2787
TGME49_chrIa	931578	933683	ASTD3_r2_vs_Input_q0.0001_peak_1150	132	.	3.72228	14.4082	13.2187
TGME49_chrIa	967418	968547	ASTD3_r2_vs_Input_q0.0001_peak_1151	92	.	3.15156	10.3169	9.24335
TGME49_chrIa	985375	985978	ASTD3_r2_vs_Input_q0.0001_peak_1152	64	.	2.84034	7.45252	6.45133
TGME49_chrIa	999388	1001466	ASTD3_r2_vs_Input_q0.0001_peak_1153	114	.	3.43872	12.6356	11.4932
TGME49_chrIa	1010304	1011843	ASTD3_r2_vs_Input_q0.0001_peak_1154	165	.	4.38841	17.9185	16.597
TGME49_chrIa	1013683	1015437	ASTD3_r2_vs_Input_q0.0001_peak_1155	163	.	4.11171	17.6159	16.3293
TGME49_chrIa	1027035	1029099	ASTD3_r2_vs_Input_q0.0001_peak_1156	162	.	4.24263	17.5493	16.2408
TGME49_chrIa	1052283	1053258	ASTD3_r2_vs_Input_q0.0001_peak_1157	212	.	5.00358	22.7635	21.2127
TGME49_chrIa	1058731	1062200	ASTD3_r2_vs_Input_q0.0001_peak_1158	232	.	4.67172	24.9452	23.2818
TGME49_chrIa	1079137	1080913	ASTD3_r2_vs_Input_q0.0001_peak_1159	176	.	4.43996	19.0054	17.62
TGME49_chrIa	1089142	1090779	ASTD3_r2_vs_Input_q0.0001_peak_1160	190	.	4.50271	20.4257	19.0319
TGME49_chrIa	1092040	1093498	ASTD3_r2_vs_Input_q0.0001_peak_1161	182	.	4.6129	19.642	18.2391
TGME49_chrIa	1107175	1108885	ASTD3_r2_vs_Input_q0.0001_peak_1162	216	.	4.52776	23.2135	21.6982
TGME49_chrIa	1111189	1112730	ASTD3_r2_vs_Input_q0.0001_peak_1163	216	.	4.77537	23.183	21.6833
TGME49_chrIa	1127383	1130246	ASTD3_r2_vs_Input_q0.0001_peak_1164	196	.	4.38157	21.0762	19.6378
TGME49_chrIa	1140716	1142134	ASTD3_r2_vs_Input_q0.0001_peak_1165	197	.	4.64438	21.2331	19.7933
TGME49_chrIa	1146316	1147217	ASTD3_r2_vs_Input_q0.0001_peak_1166	152	.	3.75584	16.5256	15.2493
TGME49_chrIa	1149267	1151115	ASTD3_r2_vs_Input_q0.0001_peak_1167	137	.	3.44857	14.979	13.7566
TGME49_chrIa	1153562	1154963	ASTD3_r2_vs_Input_q0.0001_peak_1168	146	.	3.94782	15.8811	14.6313
TGME49_chrIa	1201025	1204381	ASTD3_r2_vs_Input_q0.0001_peak_1169	169	.	3.97918	18.3953	16.9567
TGME49_chrIa	1214911	1215392	ASTD3_r2_vs_Input_q0.0001_peak_1170	62	.	2.6893	7.2836	6.28628
TGME49_chrIa	1220590	1222363	ASTD3_r2_vs_Input_q0.0001_peak_1171	161	.	4.19675	17.4869	16.1926
TGME49_chrIa	1232762	1234927	ASTD3_r2_vs_Input_q0.0001_peak_1172	332	.	5.78564	35.5563	33.2769
TGME49_chrIa	1245530	1247451	ASTD3_r2_vs_Input_q0.0001_peak_1173	169	.	4.44003	18.3248	16.9693
TGME49_chrIa	1259158	1260539	ASTD3_r2_vs_Input_q0.0001_peak_1174	178	.	4.37587	19.2335	17.865
TGME49_chrIa	1265364	1267638	ASTD3_r2_vs_Input_q0.0001_peak_1175	169	.	4.54849	18.3715	16.9896
TGME49_chrIa	1276017	1277466	ASTD3_r2_vs_Input_q0.0001_peak_1176	140	.	3.97107	15.285	14.0755
TGME49_chrIa	1286414	1289245	ASTD3_r2_vs_Input_q0.0001_peak_1177	260	.	5.22663	27.7966	26.0138
TGME49_chrIa	1294894	1295351	ASTD3_r2_vs_Input_q0.0001_peak_1178	73	.	2.50683	8.41631	7.3923
TGME49_chrIa	1296051	1297609	ASTD3_r2_vs_Input_q0.0001_peak_1179	282	.	5.10236	30.1501	28.2044
TGME49_chrIa	1300915	1302713	ASTD3_r2_vs_Input_q0.0001_peak_1180	58	.	2.58284	6.85878	5.87191
TGME49_chrIa	1305891	1307143	ASTD3_r2_vs_Input_q0.0001_peak_1181	131	.	3.79444	14.365	13.1679
TGME49_chrIa	1314958	1316387	ASTD3_r2_vs_Input_q0.0001_peak_1182	166	.	4.09118	17.9745	16.6241
TGME49_chrIa	1330710	1332825	ASTD3_r2_vs_Input_q0.0001_peak_1183	130	.	3.76152	14.2486	13.0532
TGME49_chrIa	1342765	1343811	ASTD3_r2_vs_Input_q0.0001_peak_1184	89	.	3.21704	10.0619	8.99118
TGME49_chrIa	1357301	1360650	ASTD3_r2_vs_Input_q0.0001_peak_1185	237	.	4.70043	25.4736	23.7602
TGME49_chrIa	1366826	1368121	ASTD3_r2_vs_Input_q0.0001_peak_1186	95	.	3.15569	10.5925	9.50839
TGME49_chrIa	1384136	1386420	ASTD3_r2_vs_Input_q0.0001_peak_1187	236	.	5.06448	25.2552	23.6221
TGME49_chrIa	1390149	1391642	ASTD3_r2_vs_Input_q0.0001_peak_1188	111	.	3.47864	12.2788	11.1522
TGME49_chrIa	1396759	1398362	ASTD3_r2_vs_Input_q0.0001_peak_1189	116	.	3.37873	12.7495	11.6123
TGME49_chrIa	1406481	1406860	ASTD3_r2_vs_Input_q0.0001_peak_1190	39	.	2.60427	4.88272	3.94366
TGME49_chrIa	1409779	1410288	ASTD3_r2_vs_Input_q0.0001_peak_1191	141	.	3.1328	15.3557	14.1251
TGME49_chrIa	1414734	1415009	ASTD3_r2_vs_Input_q0.0001_peak_1192	138	.	4.72662	15.0342	13.8338
TGME49_chrIa	1423736	1426193	ASTD3_r2_vs_Input_q0.0001_peak_1193	159	.	3.88305	17.2553	15.9378
TGME49_chrIa	1439643	1440830	ASTD3_r2_vs_Input_q0.0001_peak_1194	116	.	3.07509	12.8489	11.6994
TGME49_chrIa	1447870	1449545	ASTD3_r2_vs_Input_q0.0001_peak_1195	156	.	3.76146	16.8972	15.6077
TGME49_chrIa	1454295	1455429	ASTD3_r2_vs_Input_q0.0001_peak_1196	110	.	3.44383	12.1465	11.0274
TGME49_chrIa	1472028	1473144	ASTD3_r2_vs_Input_q0.0001_peak_1197	83	.	2.92892	9.3636	8.31645
TGME49_chrIa	1489514	1490924	ASTD3_r2_vs_Input_q0.0001_peak_1198	200	.	4.39708	21.5271	20.0744
TGME49_chrIa	1508728	1511677	ASTD3_r2_vs_Input_q0.0001_peak_1199	204	.	4.53643	21.903	20.446
TGME49_chrIa	1537785	1539520	ASTD3_r2_vs_Input_q0.0001_peak_1200	222	.	5.23022	23.8809	22.2233
TGME49_chrIa	1561078	1561858	ASTD3_r2_vs_Input_q0.0001_peak_1201	116	.	3.89205	12.7887	11.6533
TGME49_chrIa	1604923	1607702	ASTD3_r2_vs_Input_q0.0001_peak_1202	220	.	4.8925	23.6839	22.0133
TGME49_chrIa	1610361	1611148	ASTD3_r2_vs_Input_q0.0001_peak_1203	93	.	3.27276	10.3792	9.30627
TGME49_chrIa	1621106	1622604	ASTD3_r2_vs_Input_q0.0001_peak_1204	254	.	5.79757	27.1775	25.4116
TGME49_chrIa	1625346	1626410	ASTD3_r2_vs_Input_q0.0001_peak_1205	45	.	2.5671	5.49227	4.5383
TGME49_chrIa	1649101	1650266	ASTD3_r2_vs_Input_q0.0001_peak_1206	168	.	4.52785	18.1835	16.8684
TGME49_chrIa	1657300	1659261	ASTD3_r2_vs_Input_q0.0001_peak_1207	146	.	3.85496	15.8657	14.6132
TGME49_chrIa	1668212	1668969	ASTD3_r2_vs_Input_q0.0001_peak_1208	116	.	3.59013	12.7903	11.6535
TGME49_chrIa	1670228	1673322	ASTD3_r2_vs_Input_q0.0001_peak_1209	102	.	3.26236	11.3471	10.239
TGME49_chrIa	1701430	1703159	ASTD3_r2_vs_Input_q0.0001_peak_1210	110	.	3.4426	12.2145	11.0873
TGME49_chrIa	1716305	1717625	ASTD3_r2_vs_Input_q0.0001_peak_1211	142	.	4.09931	15.4639	14.2439
TGME49_chrIa	1742772	1743053	ASTD3_r2_vs_Input_q0.0001_peak_1212	67	.	2.9609	7.76315	6.7547
TGME49_chrIa	1744663	1746128	ASTD3_r2_vs_Input_q0.0001_peak_1213	142	.	3.92513	15.433	14.2004
TGME49_chrIa	1747439	1748990	ASTD3_r2_vs_Input_q0.0001_peak_1214	185	.	4.40652	19.9536	18.5492
TGME49_chrIa	1753331	1754159	ASTD3_r2_vs_Input_q0.0001_peak_1215	85	.	3.10679	9.56795	8.51516
TGME49_chrIa	1763792	1766215	ASTD3_r2_vs_Input_q0.0001_peak_1216	200	.	4.32175	21.487	20.0366
TGME49_chrIa	1767902	1769434	ASTD3_r2_vs_Input_q0.0001_peak_1217	198	.	4.55513	21.3379	19.846
TGME49_chrIa	1783319	1785156	ASTD3_r2_vs_Input_q0.0001_peak_1218	134	.	3.83262	14.6917	13.4925
TGME49_chrIa	1800828	1803232	ASTD3_r2_vs_Input_q0.0001_peak_1219	184	.	4.34919	19.8613	18.4099
TGME49_chrIa	1806968	1808895	ASTD3_r2_vs_Input_q0.0001_peak_1220	134	.	3.56495	14.6388	13.4334
TGME49_chrIa	1811718	1814408	ASTD3_r2_vs_Input_q0.0001_peak_1221	213	.	4.50248	22.8758	21.3094
TGME49_chrIa	1821416	1823012	ASTD3_r2_vs_Input_q0.0001_peak_1222	176	.	4.34999	19.0209	17.6841
TGME49_chrIa	1848159	1850169	ASTD3_r2_vs_Input_q0.0001_peak_1223	204	.	4.87696	21.9247	20.4007
TGME49_chrIb	15891	18718	ASTD3_r2_vs_Input_q0.0001_peak_1224	155	.	3.69165	16.7963	15.5234
TGME49_chrIb	28550	30385	ASTD3_r2_vs_Input_q0.0001_peak_1225	237	.	5.16935	25.4238	23.7748
TGME49_chrIb	35358	37278	ASTD3_r2_vs_Input_q0.0001_peak_1226	134	.	3.38812	14.7	13.486
TGME49_chrIb	47733	50008	ASTD3_r2_vs_Input_q0.0001_peak_1227	212	.	4.53225	22.7942	21.2385
TGME49_chrIb	64264	66313	ASTD3_r2_vs_Input_q0.0001_peak_1228	155	.	3.84275	16.8354	15.5083
TGME49_chrIb	68321	69709	ASTD3_r2_vs_Input_q0.0001_peak_1229	205	.	4.45571	22.026	20.5271
TGME49_chrIb	81558	83334	ASTD3_r2_vs_Input_q0.0001_peak_1230	169	.	4.0235	18.353	16.9739
TGME49_chrIb	141432	142670	ASTD3_r2_vs_Input_q0.0001_peak_1231	108	.	3.6149	11.929	10.8163
TGME49_chrIb	150046	150510	ASTD3_r2_vs_Input_q0.0001_peak_1232	51	.	2.42733	6.08649	5.11777
TGME49_chrIb	163139	165221	ASTD3_r2_vs_Input_q0.0001_peak_1233	186	.	4.30259	20.0823	18.6927
TGME49_chrIb	186140	187372	ASTD3_r2_vs_Input_q0.0001_peak_1234	145	.	4.18549	15.744	14.5141
TGME49_chrIb	210361	211686	ASTD3_r2_vs_Input_q0.0001_peak_1235	130	.	3.63545	14.2809	13.0948
TGME49_chrIb	213686	214784	ASTD3_r2_vs_Input_q0.0001_peak_1236	210	.	4.87852	22.62	21.0713
TGME49_chrIb	223436	224561	ASTD3_r2_vs_Input_q0.0001_peak_1237	78	.	3.22263	8.88218	7.84664
TGME49_chrIb	231618	233320	ASTD3_r2_vs_Input_q0.0001_peak_1238	148	.	3.95576	16.1704	14.8839
TGME49_chrIb	256053	257290	ASTD3_r2_vs_Input_q0.0001_peak_1239	105	.	3.38521	11.6858	10.5781
TGME49_chrIb	265283	266976	ASTD3_r2_vs_Input_q0.0001_peak_1240	186	.	4.47041	20.1173	18.6708
TGME49_chrIb	284038	285656	ASTD3_r2_vs_Input_q0.0001_peak_1241	180	.	4.03253	19.4134	18.0368
TGME49_chrIb	307210	308038	ASTD3_r2_vs_Input_q0.0001_peak_1242	108	.	3.10583	11.9211	10.8072
TGME49_chrIb	310626	312845	ASTD3_r2_vs_Input_q0.0001_peak_1243	146	.	3.62632	15.8838	14.6384
TGME49_chrIb	321019	322385	ASTD3_r2_vs_Input_q0.0001_peak_1244	200	.	4.43976	21.5597	20.0852
TGME49_chrIb	328109	329047	ASTD3_r2_vs_Input_q0.0001_peak_1245	182	.	4.60213	19.602	18.2123
TGME49_chrIb	331072	331819	ASTD3_r2_vs_Input_q0.0001_peak_1246	74	.	2.8724	8.46848	7.44303
TGME49_chrIb	408177	410153	ASTD3_r2_vs_Input_q0.0001_peak_1247	221	.	4.80152	23.6795	22.1111
TGME49_chrIb	435587	437720	ASTD3_r2_vs_Input_q0.0001_peak_1248	221	.	4.8253	23.7293	22.1537
TGME49_chrIb	445859	447561	ASTD3_r2_vs_Input_q0.0001_peak_1249	105	.	3.17073	11.6883	10.5802
TGME49_chrIb	453751	455652	ASTD3_r2_vs_Input_q0.0001_peak_1250	248	.	5.52059	26.599	24.8533
TGME49_chrIb	458156	459181	ASTD3_r2_vs_Input_q0.0001_peak_1251	96	.	3.13281	10.7689	9.67564
TGME49_chrIb	460391	461194	ASTD3_r2_vs_Input_q0.0001_peak_1252	74	.	3.11183	8.50784	7.48013
TGME49_chrIb	472311	473522	ASTD3_r2_vs_Input_q0.0001_peak_1253	130	.	3.68896	14.2029	13.0217
TGME49_chrIb	497469	498752	ASTD3_r2_vs_Input_q0.0001_peak_1254	141	.	4.0808	15.3885	14.1228
TGME49_chrIb	508580	510841	ASTD3_r2_vs_Input_q0.0001_peak_1255	211	.	4.94117	22.6493	21.1788
TGME49_chrIb	517922	519880	ASTD3_r2_vs_Input_q0.0001_peak_1256	60	.	2.61868	7.08226	6.09008
TGME49_chrIb	531154	532841	ASTD3_r2_vs_Input_q0.0001_peak_1257	65	.	2.59735	7.548	6.54442
TGME49_chrIb	548098	549358	ASTD3_r2_vs_Input_q0.0001_peak_1258	93	.	3.36823	10.4498	9.37018
TGME49_chrIb	588793	590866	ASTD3_r2_vs_Input_q0.0001_peak_1259	207	.	4.6228	22.3635	20.7665
TGME49_chrIb	601093	602773	ASTD3_r2_vs_Input_q0.0001_peak_1260	162	.	4.01189	17.53	16.2181
TGME49_chrIb	606626	608285	ASTD3_r2_vs_Input_q0.0001_peak_1261	254	.	5.54846	27.1189	25.4218
TGME49_chrIb	612923	614856	ASTD3_r2_vs_Input_q0.0001_peak_1262	181	.	4.39318	19.6536	18.1753
TGME49_chrIb	626688	628156	ASTD3_r2_vs_Input_q0.0001_peak_1263	185	.	4.33139	19.9799	18.5413
TGME49_chrIb	629980	631494	ASTD3_r2_vs_Input_q0.0001_peak_1264	178	.	4.16276	19.232	17.8429
TGME49_chrIb	635031	637377	ASTD3_r2_vs_Input_q0.0001_peak_1265	140	.	3.53774	15.2495	14.0192
TGME49_chrIb	666826	668507	ASTD3_r2_vs_Input_q0.0001_peak_1266	195	.	4.40973	21.0826	19.5731
TGME49_chrIb	682369	683823	ASTD3_r2_vs_Input_q0.0001_peak_1267	157	.	4.29512	17.0124	15.7421
TGME49_chrIb	689831	691894	ASTD3_r2_vs_Input_q0.0001_peak_1268	217	.	4.52345	23.363	21.7973
TGME49_chrIb	708746	710687	ASTD3_r2_vs_Input_q0.0001_peak_1269	139	.	3.61051	15.1711	13.9684
TGME49_chrIb	714348	715946	ASTD3_r2_vs_Input_q0.0001_peak_1270	157	.	3.73393	17.0592	15.7607
TGME49_chrIb	719422	720402	ASTD3_r2_vs_Input_q0.0001_peak_1271	109	.	3.09046	12.027	10.9112
TGME49_chrIb	726150	728043	ASTD3_r2_vs_Input_q0.0001_peak_1272	186	.	4.62381	20.0633	18.6758
TGME49_chrIb	737585	739764	ASTD3_r2_vs_Input_q0.0001_peak_1273	171	.	4.21243	18.5308	17.1929
TGME49_chrIb	748468	750362	ASTD3_r2_vs_Input_q0.0001_peak_1274	188	.	4.49647	20.2741	18.8787
TGME49_chrIb	763387	764707	ASTD3_r2_vs_Input_q0.0001_peak_1275	198	.	4.68313	21.2823	19.8465
TGME49_chrIb	773391	775104	ASTD3_r2_vs_Input_q0.0001_peak_1276	150	.	3.86506	16.3425	15.0453
TGME49_chrIb	783302	786419	ASTD3_r2_vs_Input_q0.0001_peak_1277	130	.	3.69682	14.2495	13.0704
TGME49_chrIb	802044	804651	ASTD3_r2_vs_Input_q0.0001_peak_1278	179	.	4.307	19.3302	17.975
TGME49_chrIb	820056	820613	ASTD3_r2_vs_Input_q0.0001_peak_1279	100	.	3.65678	11.1672	10.067
TGME49_chrIb	828649	830252	ASTD3_r2_vs_Input_q0.0001_peak_1280	204	.	4.32283	21.8775	20.435
TGME49_chrIb	837898	839104	ASTD3_r2_vs_Input_q0.0001_peak_1281	96	.	2.92117	10.7038	9.61223
TGME49_chrIb	844464	845715	ASTD3_r2_vs_Input_q0.0001_peak_1282	152	.	3.96256	16.478	15.2205
TGME49_chrIb	856632	858015	ASTD3_r2_vs_Input_q0.0001_peak_1283	199	.	4.47737	21.4209	19.9256
TGME49_chrIb	863918	866634	ASTD3_r2_vs_Input_q0.0001_peak_1284	133	.	3.7657	14.5838	13.3875
TGME49_chrIb	885679	887334	ASTD3_r2_vs_Input_q0.0001_peak_1285	172	.	4.27822	18.5938	17.2449
TGME49_chrIb	889590	891265	ASTD3_r2_vs_Input_q0.0001_peak_1286	122	.	3.47414	13.3855	12.2222
TGME49_chrIb	904882	906517	ASTD3_r2_vs_Input_q0.0001_peak_1287	100	.	3.24275	11.111	10.01
TGME49_chrIb	910262	911646	ASTD3_r2_vs_Input_q0.0001_peak_1288	162	.	4.21805	17.5417	16.2148
TGME49_chrIb	928062	930053	ASTD3_r2_vs_Input_q0.0001_peak_1289	203	.	4.67831	21.8752	20.3764
TGME49_chrIb	931645	932239	ASTD3_r2_vs_Input_q0.0001_peak_1290	109	.	3.51717	12.015	10.9007
TGME49_chrIb	935268	936848	ASTD3_r2_vs_Input_q0.0001_peak_1291	198	.	4.72859	21.374	19.8956
TGME49_chrIb	979006	981033	ASTD3_r2_vs_Input_q0.0001_peak_1292	204	.	4.53991	21.928	20.4426
TGME49_chrIb	982790	984052	ASTD3_r2_vs_Input_q0.0001_peak_1293	173	.	4.50393	18.7176	17.3491
TGME49_chrIb	994142	995577	ASTD3_r2_vs_Input_q0.0001_peak_1294	125	.	3.80107	13.7647	12.5998
TGME49_chrIb	998340	999804	ASTD3_r2_vs_Input_q0.0001_peak_1295	182	.	4.05705	19.6089	18.25
TGME49_chrIb	1014047	1016534	ASTD3_r2_vs_Input_q0.0001_peak_1296	109	.	3.3108	12.0267	10.9081
TGME49_chrIb	1018615	1019463	ASTD3_r2_vs_Input_q0.0001_peak_1297	94	.	3.27334	10.5456	9.46886
TGME49_chrIb	1032598	1035409	ASTD3_r2_vs_Input_q0.0001_peak_1298	176	.	4.2128	19.0237	17.6624
TGME49_chrIb	1046591	1047726	ASTD3_r2_vs_Input_q0.0001_peak_1299	148	.	3.8545	16.1557	14.8808
TGME49_chrIb	1052431	1054502	ASTD3_r2_vs_Input_q0.0001_peak_1300	246	.	5.18785	26.3608	24.6779
TGME49_chrIb	1067743	1069325	ASTD3_r2_vs_Input_q0.0001_peak_1301	152	.	3.9666	16.5948	15.271
TGME49_chrIb	1074538	1076948	ASTD3_r2_vs_Input_q0.0001_peak_1302	207	.	4.6977	22.1909	20.7226
TGME49_chrIb	1089005	1090350	ASTD3_r2_vs_Input_q0.0001_peak_1303	147	.	3.85	15.9677	14.7269
TGME49_chrIb	1093432	1094580	ASTD3_r2_vs_Input_q0.0001_peak_1304	91	.	3.05055	10.1988	9.1307
TGME49_chrIb	1108693	1109985	ASTD3_r2_vs_Input_q0.0001_peak_1305	177	.	4.42282	19.0698	17.7241
TGME49_chrIb	1111267	1112953	ASTD3_r2_vs_Input_q0.0001_peak_1306	185	.	4.2558	19.9137	18.5125
TGME49_chrIb	1122735	1124024	ASTD3_r2_vs_Input_q0.0001_peak_1307	187	.	4.43561	20.1805	18.7574
TGME49_chrIb	1140927	1143285	ASTD3_r2_vs_Input_q0.0001_peak_1308	203	.	4.67153	21.7452	20.3151
TGME49_chrIb	1144680	1146584	ASTD3_r2_vs_Input_q0.0001_peak_1309	164	.	4.26984	17.7205	16.4016
TGME49_chrIb	1157262	1158957	ASTD3_r2_vs_Input_q0.0001_peak_1310	154	.	3.74478	16.8002	15.4962
TGME49_chrIb	1167927	1169461	ASTD3_r2_vs_Input_q0.0001_peak_1311	203	.	4.43807	21.7776	20.3027
TGME49_chrIb	1176836	1178601	ASTD3_r2_vs_Input_q0.0001_peak_1312	217	.	4.97827	23.2748	21.7607
TGME49_chrIb	1190371	1192384	ASTD3_r2_vs_Input_q0.0001_peak_1313	199	.	4.19356	21.5036	19.9889
TGME49_chrIb	1209218	1211539	ASTD3_r2_vs_Input_q0.0001_peak_1314	181	.	4.38455	19.4901	18.1214
TGME49_chrIb	1216339	1218301	ASTD3_r2_vs_Input_q0.0001_peak_1315	144	.	3.86	15.7035	14.4818
TGME49_chrIb	1240117	1242333	ASTD3_r2_vs_Input_q0.0001_peak_1316	186	.	4.32659	20.0403	18.6564
TGME49_chrIb	1243947	1244930	ASTD3_r2_vs_Input_q0.0001_peak_1317	159	.	4.02072	17.2866	15.9893
TGME49_chrIb	1264301	1266036	ASTD3_r2_vs_Input_q0.0001_peak_1318	132	.	3.70255	14.383	13.2004
TGME49_chrIb	1268575	1270672	ASTD3_r2_vs_Input_q0.0001_peak_1319	200	.	4.55098	21.5886	20.0781
TGME49_chrIb	1306481	1308470	ASTD3_r2_vs_Input_q0.0001_peak_1320	213	.	4.66768	22.8105	21.3185
TGME49_chrIb	1319737	1321820	ASTD3_r2_vs_Input_q0.0001_peak_1321	188	.	4.79975	20.1853	18.804
TGME49_chrIb	1342728	1343858	ASTD3_r2_vs_Input_q0.0001_peak_1322	146	.	4.00097	15.9261	14.6806
TGME49_chrIb	1345915	1347317	ASTD3_r2_vs_Input_q0.0001_peak_1323	175	.	4.42905	18.8986	17.5617
TGME49_chrIb	1358057	1359964	ASTD3_r2_vs_Input_q0.0001_peak_1324	172	.	4.18956	18.5795	17.259
TGME49_chrIb	1369158	1371013	ASTD3_r2_vs_Input_q0.0001_peak_1325	145	.	4.01825	15.779	14.5406
TGME49_chrIb	1392379	1394809	ASTD3_r2_vs_Input_q0.0001_peak_1326	179	.	4.45439	19.329	17.951
TGME49_chrIb	1401062	1402427	ASTD3_r2_vs_Input_q0.0001_peak_1327	148	.	4.13044	16.0748	14.8444
TGME49_chrIb	1405246	1405755	ASTD3_r2_vs_Input_q0.0001_peak_1328	91	.	3.12708	10.2121	9.14363
TGME49_chrIb	1410347	1411917	ASTD3_r2_vs_Input_q0.0001_peak_1329	108	.	3.63891	11.9881	10.872
TGME49_chrIb	1421758	1424300	ASTD3_r2_vs_Input_q0.0001_peak_1330	203	.	4.5829	21.8893	20.3827
TGME49_chrIb	1450816	1452901	ASTD3_r2_vs_Input_q0.0001_peak_1331	161	.	4.32648	17.454	16.1256
TGME49_chrIb	1459717	1461580	ASTD3_r2_vs_Input_q0.0001_peak_1332	158	.	3.99207	17.1729	15.8602
TGME49_chrIb	1471236	1472382	ASTD3_r2_vs_Input_q0.0001_peak_1333	151	.	4.16865	16.3895	15.125
TGME49_chrIb	1473723	1475013	ASTD3_r2_vs_Input_q0.0001_peak_1334	124	.	3.62069	13.5934	12.4119
TGME49_chrIb	1491314	1493044	ASTD3_r2_vs_Input_q0.0001_peak_1335	184	.	4.55777	19.8992	18.4938
TGME49_chrIb	1494744	1496220	ASTD3_r2_vs_Input_q0.0001_peak_1336	209	.	4.86064	22.4179	20.9103
TGME49_chrIb	1503945	1505308	ASTD3_r2_vs_Input_q0.0001_peak_1337	211	.	4.9103	22.6155	21.1114
TGME49_chrIb	1506727	1508519	ASTD3_r2_vs_Input_q0.0001_peak_1338	187	.	4.52522	20.193	18.7756
TGME49_chrIb	1526547	1528022	ASTD3_r2_vs_Input_q0.0001_peak_1339	147	.	4.22616	16.0188	14.7695
TGME49_chrIb	1536555	1538896	ASTD3_r2_vs_Input_q0.0001_peak_1340	194	.	4.23896	20.9086	19.4483
TGME49_chrIb	1540460	1541550	ASTD3_r2_vs_Input_q0.0001_peak_1341	144	.	3.86537	15.6948	14.4668
TGME49_chrIb	1545567	1546907	ASTD3_r2_vs_Input_q0.0001_peak_1342	125	.	3.53703	13.6944	12.5307
TGME49_chrIb	1555772	1557387	ASTD3_r2_vs_Input_q0.0001_peak_1343	147	.	3.87241	15.9994	14.7673
TGME49_chrIb	1565732	1567224	ASTD3_r2_vs_Input_q0.0001_peak_1344	162	.	3.844	17.5302	16.2055
TGME49_chrIb	1573294	1575322	ASTD3_r2_vs_Input_q0.0001_peak_1345	177	.	4.1026	19.141	17.7346
TGME49_chrIb	1577163	1578398	ASTD3_r2_vs_Input_q0.0001_peak_1346	173	.	4.17309	18.7364	17.3752
TGME49_chrIb	1594802	1596329	ASTD3_r2_vs_Input_q0.0001_peak_1347	141	.	4.24119	15.3958	14.1652
TGME49_chrIb	1635821	1637706	ASTD3_r2_vs_Input_q0.0001_peak_1348	193	.	4.34557	20.7998	19.3307
TGME49_chrIb	1641724	1645036	ASTD3_r2_vs_Input_q0.0001_peak_1349	150	.	3.89721	16.2725	15.0067
TGME49_chrIb	1648741	1650679	ASTD3_r2_vs_Input_q0.0001_peak_1350	139	.	3.84498	15.134	13.9291
TGME49_chrIb	1674555	1675849	ASTD3_r2_vs_Input_q0.0001_peak_1351	90	.	3.34615	10.1036	9.03745
TGME49_chrIb	1685494	1687006	ASTD3_r2_vs_Input_q0.0001_peak_1352	208	.	4.4463	22.3086	20.8442
TGME49_chrIb	1688704	1691023	ASTD3_r2_vs_Input_q0.0001_peak_1353	241	.	4.88167	25.8154	24.1388
TGME49_chrIb	1702199	1702996	ASTD3_r2_vs_Input_q0.0001_peak_1354	154	.	4.38357	16.7369	15.4807
TGME49_chrIb	1712319	1714216	ASTD3_r2_vs_Input_q0.0001_peak_1355	219	.	4.50201	23.5324	21.9527
TGME49_chrIb	1721583	1722615	ASTD3_r2_vs_Input_q0.0001_peak_1356	85	.	3.11503	9.55153	8.50007
TGME49_chrIb	1727028	1729239	ASTD3_r2_vs_Input_q0.0001_peak_1357	187	.	4.28362	20.2105	18.7018
TGME49_chrIb	1740387	1741265	ASTD3_r2_vs_Input_q0.0001_peak_1358	150	.	4.53385	16.285	15.0192
TGME49_chrIb	1741892	1742880	ASTD3_r2_vs_Input_q0.0001_peak_1359	213	.	5.05665	22.8423	21.3657
TGME49_chrIb	1755518	1758930	ASTD3_r2_vs_Input_q0.0001_peak_1360	226	.	4.39916	24.2505	22.6298
TGME49_chrIb	1762449	1764883	ASTD3_r2_vs_Input_q0.0001_peak_1361	171	.	3.90926	18.5014	17.1613
TGME49_chrIb	1785014	1787563	ASTD3_r2_vs_Input_q0.0001_peak_1362	247	.	4.78668	26.5055	24.7193
TGME49_chrIb	1804105	1806882	ASTD3_r2_vs_Input_q0.0001_peak_1363	171	.	3.90253	18.5479	17.1756
TGME49_chrIb	1817557	1818700	ASTD3_r2_vs_Input_q0.0001_peak_1364	170	.	4.50042	18.3706	17.0534
TGME49_chrIb	1821588	1822857	ASTD3_r2_vs_Input_q0.0001_peak_1365	154	.	3.95993	16.7684	15.4749
TGME49_chrIb	1838558	1840729	ASTD3_r2_vs_Input_q0.0001_peak_1366	198	.	4.45852	21.2638	19.8323
TGME49_chrIb	1844540	1845928	ASTD3_r2_vs_Input_q0.0001_peak_1367	211	.	5.11439	22.5983	21.1242
TGME49_chrIb	1862791	1864500	ASTD3_r2_vs_Input_q0.0001_peak_1368	211	.	4.64552	22.5906	21.1094
TGME49_chrIb	1864959	1865236	ASTD3_r2_vs_Input_q0.0001_peak_1369	60	.	2.69668	7.08488	6.09265
TGME49_chrIb	1867092	1867832	ASTD3_r2_vs_Input_q0.0001_peak_1370	61	.	2.58412	7.19261	6.19747
TGME49_chrIb	1868820	1870293	ASTD3_r2_vs_Input_q0.0001_peak_1371	187	.	4.12258	20.1135	18.701
TGME49_chrIb	1893270	1895514	ASTD3_r2_vs_Input_q0.0001_peak_1372	197	.	4.577	21.2005	19.749
TGME49_chrIb	1908212	1910002	ASTD3_r2_vs_Input_q0.0001_peak_1373	151	.	4.01625	16.4629	15.199
TGME49_chrV	6276	6863	ASTD3_r2_vs_Input_q0.0001_peak_1374	217	.	5.02966	23.3245	21.7678
TGME49_chrV	112620	113095	ASTD3_r2_vs_Input_q0.0001_peak_1375	52	.	2.50276	6.2627	5.29027
TGME49_chrV	122396	123683	ASTD3_r2_vs_Input_q0.0001_peak_1376	178	.	4.60387	19.2508	17.8433
TGME49_chrV	126982	128956	ASTD3_r2_vs_Input_q0.0001_peak_1377	172	.	4.4107	18.5726	17.2304
TGME49_chrV	141850	142984	ASTD3_r2_vs_Input_q0.0001_peak_1378	231	.	5.1934	24.7068	23.1019
TGME49_chrV	144834	146075	ASTD3_r2_vs_Input_q0.0001_peak_1379	102	.	3.49471	11.3337	10.2378
TGME49_chrV	160348	162239	ASTD3_r2_vs_Input_q0.0001_peak_1380	147	.	4.07043	16.0285	14.7648
TGME49_chrV	166645	167730	ASTD3_r2_vs_Input_q0.0001_peak_1381	192	.	4.54905	20.672	19.2503
TGME49_chrV	171002	173030	ASTD3_r2_vs_Input_q0.0001_peak_1382	187	.	4.46888	20.1692	18.7182
TGME49_chrV	187047	188951	ASTD3_r2_vs_Input_q0.0001_peak_1383	192	.	4.58963	20.6445	19.2512
TGME49_chrV	198764	200857	ASTD3_r2_vs_Input_q0.0001_peak_1384	144	.	4.06192	15.7287	14.4784
TGME49_chrV	215654	217803	ASTD3_r2_vs_Input_q0.0001_peak_1385	183	.	4.77479	19.7043	18.3323
TGME49_chrV	234059	235234	ASTD3_r2_vs_Input_q0.0001_peak_1386	209	.	4.41275	22.6363	20.9938
TGME49_chrV	238304	240311	ASTD3_r2_vs_Input_q0.0001_peak_1387	172	.	3.71875	18.6715	17.2985
TGME49_chrV	240722	241891	ASTD3_r2_vs_Input_q0.0001_peak_1388	45	.	2.16925	5.48703	4.53353
TGME49_chrV	244764	246846	ASTD3_r2_vs_Input_q0.0001_peak_1389	203	.	4.68876	21.8326	20.3623
TGME49_chrV	251495	253576	ASTD3_r2_vs_Input_q0.0001_peak_1390	141	.	3.85654	15.3382	14.11
TGME49_chrV	283370	284723	ASTD3_r2_vs_Input_q0.0001_peak_1391	140	.	4.07031	15.2142	14.0054
TGME49_chrV	286615	288127	ASTD3_r2_vs_Input_q0.0001_peak_1392	206	.	4.76966	22.1621	20.6865
TGME49_chrV	310892	311912	ASTD3_r2_vs_Input_q0.0001_peak_1393	158	.	3.93338	17.1931	15.8741
TGME49_chrV	319208	320949	ASTD3_r2_vs_Input_q0.0001_peak_1394	182	.	4.20044	19.5973	18.2407
TGME49_chrV	332538	333760	ASTD3_r2_vs_Input_q0.0001_peak_1395	156	.	3.88137	16.9161	15.6538
TGME49_chrV	343515	347097	ASTD3_r2_vs_Input_q0.0001_peak_1396	195	.	4.04323	20.9433	19.5058
TGME49_chrV	352932	354215	ASTD3_r2_vs_Input_q0.0001_peak_1397	179	.	4.01721	19.2779	17.915
TGME49_chrV	354620	354928	ASTD3_r2_vs_Input_q0.0001_peak_1398	59	.	2.48814	6.95466	5.96537
TGME49_chrV	359662	360343	ASTD3_r2_vs_Input_q0.0001_peak_1399	92	.	3.01504	10.325	9.25422
TGME49_chrV	374106	375362	ASTD3_r2_vs_Input_q0.0001_peak_1400	157	.	3.85456	17.0582	15.7749
TGME49_chrV	382774	383590	ASTD3_r2_vs_Input_q0.0001_peak_1401	88	.	3.15046	9.94686	8.88237
TGME49_chrV	389060	389939	ASTD3_r2_vs_Input_q0.0001_peak_1402	67	.	2.7999	7.77048	6.76132
TGME49_chrV	404185	406262	ASTD3_r2_vs_Input_q0.0001_peak_1403	271	.	4.98905	29.0753	27.1992
TGME49_chrV	412913	414975	ASTD3_r2_vs_Input_q0.0001_peak_1404	215	.	5.13641	23.0517	21.558
TGME49_chrV	418576	420714	ASTD3_r2_vs_Input_q0.0001_peak_1405	193	.	4.28173	20.7832	19.3385
TGME49_chrV	425430	427254	ASTD3_r2_vs_Input_q0.0001_peak_1406	147	.	3.763	16.0253	14.7745
TGME49_chrV	430794	433065	ASTD3_r2_vs_Input_q0.0001_peak_1407	137	.	3.45923	14.9953	13.7717
TGME49_chrV	453280	455440	ASTD3_r2_vs_Input_q0.0001_peak_1408	158	.	3.66329	17.1234	15.8338
TGME49_chrV	469153	471135	ASTD3_r2_vs_Input_q0.0001_peak_1409	226	.	4.93638	24.2103	22.6138
TGME49_chrV	477910	480108	ASTD3_r2_vs_Input_q0.0001_peak_1410	179	.	4.44549	19.3716	17.9997
TGME49_chrV	489781	490617	ASTD3_r2_vs_Input_q0.0001_peak_1411	81	.	2.94717	9.23132	8.18655
TGME49_chrV	535528	537310	ASTD3_r2_vs_Input_q0.0001_peak_1412	93	.	3.21999	10.4302	9.35049
TGME49_chrV	570139	571827	ASTD3_r2_vs_Input_q0.0001_peak_1413	167	.	4.46645	18.0867	16.7588
TGME49_chrV	581059	581515	ASTD3_r2_vs_Input_q0.0001_peak_1414	58	.	2.68874	6.79852	5.81286
TGME49_chrV	584321	585254	ASTD3_r2_vs_Input_q0.0001_peak_1415	154	.	4.0665	16.7391	15.4662
TGME49_chrV	591716	593534	ASTD3_r2_vs_Input_q0.0001_peak_1416	95	.	3.1879	10.5926	9.50896
TGME49_chrV	595774	597377	ASTD3_r2_vs_Input_q0.0001_peak_1417	109	.	3.4685	12.1253	10.9988
TGME49_chrV	611074	612025	ASTD3_r2_vs_Input_q0.0001_peak_1418	104	.	3.3434	11.5639	10.4529
TGME49_chrV	631748	633575	ASTD3_r2_vs_Input_q0.0001_peak_1419	136	.	3.82334	14.8254	13.6172
TGME49_chrV	646151	648171	ASTD3_r2_vs_Input_q0.0001_peak_1420	187	.	4.48242	20.1378	18.7352
TGME49_chrV	652744	654332	ASTD3_r2_vs_Input_q0.0001_peak_1421	209	.	4.83374	22.4375	20.928
TGME49_chrV	688280	690366	ASTD3_r2_vs_Input_q0.0001_peak_1422	168	.	4.21267	18.207	16.8887
TGME49_chrV	694715	697272	ASTD3_r2_vs_Input_q0.0001_peak_1423	161	.	3.76222	17.56	16.1896
TGME49_chrV	699108	700281	ASTD3_r2_vs_Input_q0.0001_peak_1424	218	.	4.68195	23.4104	21.8479
TGME49_chrV	703086	704056	ASTD3_r2_vs_Input_q0.0001_peak_1425	116	.	3.61526	12.7729	11.6316
TGME49_chrV	719779	721894	ASTD3_r2_vs_Input_q0.0001_peak_1426	113	.	3.76899	12.5099	11.3779
TGME49_chrV	726599	728137	ASTD3_r2_vs_Input_q0.0001_peak_1427	192	.	4.55422	20.7866	19.2572
TGME49_chrV	750208	753056	ASTD3_r2_vs_Input_q0.0001_peak_1428	194	.	4.06798	20.9288	19.4423
TGME49_chrV	755292	757518	ASTD3_r2_vs_Input_q0.0001_peak_1429	157	.	3.97661	17.0706	15.7868
TGME49_chrV	768544	769644	ASTD3_r2_vs_Input_q0.0001_peak_1430	254	.	5.8098	27.1853	25.4717
TGME49_chrV	789297	791103	ASTD3_r2_vs_Input_q0.0001_peak_1431	146	.	4.11005	15.9103	14.6718
TGME49_chrV	799690	803726	ASTD3_r2_vs_Input_q0.0001_peak_1432	146	.	3.86346	15.9037	14.6455
TGME49_chrV	806954	809003	ASTD3_r2_vs_Input_q0.0001_peak_1433	200	.	4.37584	21.5906	20.0928
TGME49_chrV	818591	819567	ASTD3_r2_vs_Input_q0.0001_peak_1434	47	.	2.35995	5.70147	4.74249
TGME49_chrV	823142	824446	ASTD3_r2_vs_Input_q0.0001_peak_1435	179	.	4.16084	19.3029	17.9415
TGME49_chrV	840866	842781	ASTD3_r2_vs_Input_q0.0001_peak_1436	156	.	4.1519	16.8761	15.6038
TGME49_chrV	844946	847166	ASTD3_r2_vs_Input_q0.0001_peak_1437	157	.	4.36815	17.0222	15.7319
TGME49_chrV	860599	862623	ASTD3_r2_vs_Input_q0.0001_peak_1438	178	.	4.49626	19.2294	17.8917
TGME49_chrV	871038	873216	ASTD3_r2_vs_Input_q0.0001_peak_1439	222	.	4.99132	23.8386	22.2877
TGME49_chrV	895076	896171	ASTD3_r2_vs_Input_q0.0001_peak_1440	77	.	2.69976	8.74468	7.71221
TGME49_chrV	900086	901786	ASTD3_r2_vs_Input_q0.0001_peak_1441	206	.	4.82371	22.1693	20.6804
TGME49_chrV	927792	929141	ASTD3_r2_vs_Input_q0.0001_peak_1442	155	.	4.32793	16.7978	15.5143
TGME49_chrV	950526	951501	ASTD3_r2_vs_Input_q0.0001_peak_1443	175	.	4.01454	18.9176	17.5534
TGME49_chrV	969126	971597	ASTD3_r2_vs_Input_q0.0001_peak_1444	238	.	5.29641	25.491	23.8252
TGME49_chrV	978731	980134	ASTD3_r2_vs_Input_q0.0001_peak_1445	210	.	4.40373	22.6135	21.0674
TGME49_chrV	996296	998222	ASTD3_r2_vs_Input_q0.0001_peak_1446	172	.	4.28379	18.6548	17.2785
TGME49_chrV	1006546	1008324	ASTD3_r2_vs_Input_q0.0001_peak_1447	165	.	4.24974	17.9106	16.566
TGME49_chrV	1022243	1023420	ASTD3_r2_vs_Input_q0.0001_peak_1448	134	.	3.89834	14.6731	13.4806
TGME49_chrV	1103508	1104785	ASTD3_r2_vs_Input_q0.0001_peak_1449	156	.	4.01638	16.9279	15.6518
TGME49_chrV	1118307	1119543	ASTD3_r2_vs_Input_q0.0001_peak_1450	106	.	3.49982	11.7591	10.643
TGME49_chrV	1142245	1142532	ASTD3_r2_vs_Input_q0.0001_peak_1451	60	.	3.00892	7.08911	6.09669
TGME49_chrV	1143270	1144226	ASTD3_r2_vs_Input_q0.0001_peak_1452	209	.	4.92643	22.3906	20.9195
TGME49_chrV	1151760	1154276	ASTD3_r2_vs_Input_q0.0001_peak_1453	227	.	4.70378	24.3521	22.7704
TGME49_chrV	1156856	1158322	ASTD3_r2_vs_Input_q0.0001_peak_1454	207	.	4.4461	22.2731	20.7022
TGME49_chrV	1164396	1166047	ASTD3_r2_vs_Input_q0.0001_peak_1455	160	.	4.1798	17.3152	16.0381
TGME49_chrV	1174746	1176496	ASTD3_r2_vs_Input_q0.0001_peak_1456	193	.	4.43486	20.867	19.3642
TGME49_chrV	1178063	1178646	ASTD3_r2_vs_Input_q0.0001_peak_1457	55	.	2.60799	6.48162	5.50338
TGME49_chrV	1202852	1204047	ASTD3_r2_vs_Input_q0.0001_peak_1458	129	.	3.56479	14.1433	12.9329
TGME49_chrV	1215639	1217059	ASTD3_r2_vs_Input_q0.0001_peak_1459	91	.	2.99804	10.1717	9.10429
TGME49_chrV	1226427	1226745	ASTD3_r2_vs_Input_q0.0001_peak_1460	71	.	3.15776	8.12805	7.11109
TGME49_chrV	1227434	1227701	ASTD3_r2_vs_Input_q0.0001_peak_1461	66	.	2.90851	7.60578	6.60107
TGME49_chrV	1238293	1239219	ASTD3_r2_vs_Input_q0.0001_peak_1462	129	.	3.66686	14.154	12.9801
TGME49_chrV	1245420	1246654	ASTD3_r2_vs_Input_q0.0001_peak_1463	122	.	3.61877	13.4505	12.2852
TGME49_chrV	1269424	1271797	ASTD3_r2_vs_Input_q0.0001_peak_1464	128	.	3.65862	14.0623	12.885
TGME49_chrV	1284365	1285387	ASTD3_r2_vs_Input_q0.0001_peak_1465	179	.	4.47122	19.4215	17.9855
TGME49_chrV	1292143	1293179	ASTD3_r2_vs_Input_q0.0001_peak_1466	88	.	3.26	9.91176	8.85022
TGME49_chrV	1308694	1310302	ASTD3_r2_vs_Input_q0.0001_peak_1467	157	.	4.07259	17.0476	15.7826
TGME49_chrV	1324320	1325588	ASTD3_r2_vs_Input_q0.0001_peak_1468	209	.	4.86522	22.4473	20.9694
TGME49_chrV	1343904	1345962	ASTD3_r2_vs_Input_q0.0001_peak_1469	189	.	4.26093	20.3271	18.9305
TGME49_chrV	1349131	1351234	ASTD3_r2_vs_Input_q0.0001_peak_1470	151	.	3.87225	16.4713	15.1724
TGME49_chrV	1361141	1362225	ASTD3_r2_vs_Input_q0.0001_peak_1471	167	.	4.2431	18.0243	16.7274
TGME49_chrV	1398567	1400604	ASTD3_r2_vs_Input_q0.0001_peak_1472	229	.	4.73721	24.5829	22.9536
TGME49_chrV	1403526	1405287	ASTD3_r2_vs_Input_q0.0001_peak_1473	260	.	5.451	27.8258	26.0656
TGME49_chrV	1422425	1425628	ASTD3_r2_vs_Input_q0.0001_peak_1474	201	.	4.63672	21.6405	20.1906
TGME49_chrV	1439309	1440869	ASTD3_r2_vs_Input_q0.0001_peak_1475	197	.	4.48871	21.2779	19.7734
TGME49_chrV	1443334	1445229	ASTD3_r2_vs_Input_q0.0001_peak_1476	225	.	4.82336	24.0937	22.5012
TGME49_chrV	1451806	1452229	ASTD3_r2_vs_Input_q0.0001_peak_1477	55	.	2.49836	6.57422	5.59443
TGME49_chrV	1455083	1456852	ASTD3_r2_vs_Input_q0.0001_peak_1478	212	.	4.35205	22.7775	21.2863
TGME49_chrV	1462377	1464495	ASTD3_r2_vs_Input_q0.0001_peak_1479	224	.	4.74753	24.0143	22.4438
TGME49_chrV	1486593	1487669	ASTD3_r2_vs_Input_q0.0001_peak_1480	97	.	3.20238	10.8176	9.73361
TGME49_chrV	1496585	1497797	ASTD3_r2_vs_Input_q0.0001_peak_1481	151	.	3.9368	16.4156	15.1432
TGME49_chrV	1508705	1509453	ASTD3_r2_vs_Input_q0.0001_peak_1482	95	.	3.36628	10.6119	9.53397
TGME49_chrV	1513325	1514873	ASTD3_r2_vs_Input_q0.0001_peak_1483	192	.	4.48905	20.6685	19.2559
TGME49_chrV	1517105	1518554	ASTD3_r2_vs_Input_q0.0001_peak_1484	188	.	4.18929	20.2365	18.8472
TGME49_chrV	1526691	1528552	ASTD3_r2_vs_Input_q0.0001_peak_1485	283	.	5.28568	30.3219	28.3574
TGME49_chrV	1535124	1536496	ASTD3_r2_vs_Input_q0.0001_peak_1486	155	.	4.36919	16.7988	15.5196
TGME49_chrV	1555292	1557110	ASTD3_r2_vs_Input_q0.0001_peak_1487	121	.	3.32452	13.3425	12.1829
TGME49_chrV	1570282	1572338	ASTD3_r2_vs_Input_q0.0001_peak_1488	166	.	3.83866	18.0162	16.6764
TGME49_chrV	1575689	1577008	ASTD3_r2_vs_Input_q0.0001_peak_1489	78	.	2.88426	8.85534	7.81983
TGME49_chrV	1627024	1628033	ASTD3_r2_vs_Input_q0.0001_peak_1490	37	.	2.35604	4.6469	3.71361
TGME49_chrV	1635522	1638014	ASTD3_r2_vs_Input_q0.0001_peak_1491	196	.	4.30725	21.116	19.6914
TGME49_chrV	1650926	1652154	ASTD3_r2_vs_Input_q0.0001_peak_1492	139	.	3.67386	15.1399	13.924
TGME49_chrV	1654081	1654972	ASTD3_r2_vs_Input_q0.0001_peak_1493	165	.	4.18988	17.8438	16.5044
TGME49_chrV	1665099	1666281	ASTD3_r2_vs_Input_q0.0001_peak_1494	187	.	4.46813	20.194	18.7932
TGME49_chrV	1686215	1688502	ASTD3_r2_vs_Input_q0.0001_peak_1495	100	.	3.53566	11.179	10.084
TGME49_chrV	1698606	1699253	ASTD3_r2_vs_Input_q0.0001_peak_1496	64	.	2.57632	7.42901	6.42852
TGME49_chrV	1706183	1707865	ASTD3_r2_vs_Input_q0.0001_peak_1497	123	.	3.75708	13.5285	12.3649
TGME49_chrV	1709779	1710597	ASTD3_r2_vs_Input_q0.0001_peak_1498	122	.	3.79401	13.4395	12.2852
TGME49_chrV	1715914	1717438	ASTD3_r2_vs_Input_q0.0001_peak_1499	174	.	4.16372	18.806	17.453
TGME49_chrV	1725372	1727373	ASTD3_r2_vs_Input_q0.0001_peak_1500	170	.	4.35072	18.3446	17.0158
TGME49_chrV	1740598	1741402	ASTD3_r2_vs_Input_q0.0001_peak_1501	97	.	3.11694	10.805	9.72112
TGME49_chrV	1749780	1751852	ASTD3_r2_vs_Input_q0.0001_peak_1502	89	.	3.20494	10.0583	8.99328
TGME49_chrV	1761985	1763415	ASTD3_r2_vs_Input_q0.0001_peak_1503	108	.	3.46025	11.9879	10.8712
TGME49_chrV	1766930	1770513	ASTD3_r2_vs_Input_q0.0001_peak_1504	112	.	3.39239	12.3646	11.239
TGME49_chrV	1778915	1779883	ASTD3_r2_vs_Input_q0.0001_peak_1505	67	.	2.72965	7.73012	6.7223
TGME49_chrV	1782997	1783810	ASTD3_r2_vs_Input_q0.0001_peak_1506	124	.	3.68035	13.6112	12.4524
TGME49_chrV	1786841	1788812	ASTD3_r2_vs_Input_q0.0001_peak_1507	134	.	3.75048	14.6282	13.4329
TGME49_chrV	1790615	1792046	ASTD3_r2_vs_Input_q0.0001_peak_1508	156	.	3.85292	17.0121	15.6649
TGME49_chrV	1801457	1803049	ASTD3_r2_vs_Input_q0.0001_peak_1509	129	.	3.69947	14.1241	12.9429
TGME49_chrV	1805610	1807557	ASTD3_r2_vs_Input_q0.0001_peak_1510	151	.	3.99643	16.403	15.1472
TGME49_chrV	1812330	1813666	ASTD3_r2_vs_Input_q0.0001_peak_1511	115	.	3.42759	12.7171	11.564
TGME49_chrV	1817440	1819606	ASTD3_r2_vs_Input_q0.0001_peak_1512	162	.	3.77701	17.5192	16.2132
TGME49_chrV	1824690	1826158	ASTD3_r2_vs_Input_q0.0001_peak_1513	96	.	2.81962	10.682	9.6009
TGME49_chrV	1830423	1832815	ASTD3_r2_vs_Input_q0.0001_peak_1514	177	.	4.0207	19.084	17.7523
TGME49_chrV	1837731	1838983	ASTD3_r2_vs_Input_q0.0001_peak_1515	138	.	3.91238	15.0187	13.8121
TGME49_chrV	1851187	1852026	ASTD3_r2_vs_Input_q0.0001_peak_1516	133	.	4.00668	14.5061	13.3122
TGME49_chrV	1875653	1877949	ASTD3_r2_vs_Input_q0.0001_peak_1517	179	.	4.01326	19.2934	17.9165
TGME49_chrV	1878493	1879930	ASTD3_r2_vs_Input_q0.0001_peak_1518	185	.	4.18944	19.9422	18.5728
TGME49_chrV	1887925	1888818	ASTD3_r2_vs_Input_q0.0001_peak_1519	59	.	2.64898	6.92058	5.93229
TGME49_chrV	1891047	1893347	ASTD3_r2_vs_Input_q0.0001_peak_1520	177	.	4.06532	19.131	17.7691
TGME49_chrV	1908560	1909841	ASTD3_r2_vs_Input_q0.0001_peak_1521	192	.	4.62509	20.6751	19.2618
TGME49_chrV	1924349	1927466	ASTD3_r2_vs_Input_q0.0001_peak_1522	246	.	5.31036	26.3616	24.6474
TGME49_chrV	1941385	1943529	ASTD3_r2_vs_Input_q0.0001_peak_1523	196	.	4.68612	21.1295	19.6489
TGME49_chrV	1960646	1961853	ASTD3_r2_vs_Input_q0.0001_peak_1524	125	.	3.92291	13.758	12.5954
TGME49_chrV	1973608	1974599	ASTD3_r2_vs_Input_q0.0001_peak_1525	110	.	3.36927	12.1416	11.0228
TGME49_chrV	1984321	1985604	ASTD3_r2_vs_Input_q0.0001_peak_1526	102	.	3.17142	11.3766	10.2753
TGME49_chrV	2000009	2001299	ASTD3_r2_vs_Input_q0.0001_peak_1527	158	.	3.54311	17.1158	15.8421
TGME49_chrV	2004243	2005237	ASTD3_r2_vs_Input_q0.0001_peak_1528	95	.	3.11975	10.6159	9.53782
TGME49_chrV	2006980	2008934	ASTD3_r2_vs_Input_q0.0001_peak_1529	161	.	3.95367	17.449	16.1207
TGME49_chrV	2021832	2022761	ASTD3_r2_vs_Input_q0.0001_peak_1530	148	.	3.91897	16.0777	14.8234
TGME49_chrV	2033029	2033766	ASTD3_r2_vs_Input_q0.0001_peak_1531	98	.	3.26731	10.9469	9.85787
TGME49_chrV	2038935	2040305	ASTD3_r2_vs_Input_q0.0001_peak_1532	210	.	4.60783	22.5123	21.0208
TGME49_chrV	2054070	2055013	ASTD3_r2_vs_Input_q0.0001_peak_1533	56	.	2.50837	6.59291	5.61243
TGME49_chrV	2055615	2058292	ASTD3_r2_vs_Input_q0.0001_peak_1534	96	.	3.18255	10.6977	9.61043
TGME49_chrV	2065065	2065766	ASTD3_r2_vs_Input_q0.0001_peak_1535	48	.	2.36861	5.83936	4.8768
TGME49_chrV	2070845	2072218	ASTD3_r2_vs_Input_q0.0001_peak_1536	189	.	4.29696	20.369	18.9648
TGME49_chrV	2098316	2099198	ASTD3_r2_vs_Input_q0.0001_peak_1537	103	.	3.39607	11.4174	10.3161
TGME49_chrV	2101710	2103197	ASTD3_r2_vs_Input_q0.0001_peak_1538	220	.	5.1072	23.5599	22.0082
TGME49_chrV	2115626	2117044	ASTD3_r2_vs_Input_q0.0001_peak_1539	233	.	4.86354	24.9166	23.354
TGME49_chrV	2135853	2137682	ASTD3_r2_vs_Input_q0.0001_peak_1540	132	.	3.62054	14.482	13.2957
TGME49_chrV	2141176	2143120	ASTD3_r2_vs_Input_q0.0001_peak_1541	136	.	3.72372	14.85	13.64
TGME49_chrV	2161549	2162638	ASTD3_r2_vs_Input_q0.0001_peak_1542	109	.	3.28705	12.1092	10.9846
TGME49_chrV	2173878	2175303	ASTD3_r2_vs_Input_q0.0001_peak_1543	139	.	3.94537	15.1216	13.9034
TGME49_chrV	2198090	2199325	ASTD3_r2_vs_Input_q0.0001_peak_1544	140	.	3.89883	15.3389	14.0741
TGME49_chrV	2201136	2202753	ASTD3_r2_vs_Input_q0.0001_peak_1545	196	.	4.70566	21.2009	19.6561
TGME49_chrV	2228196	2229745	ASTD3_r2_vs_Input_q0.0001_peak_1546	127	.	3.88997	13.9083	12.7385
TGME49_chrV	2244719	2245863	ASTD3_r2_vs_Input_q0.0001_peak_1547	101	.	3.37147	11.2334	10.1328
TGME49_chrV	2252975	2254817	ASTD3_r2_vs_Input_q0.0001_peak_1548	225	.	5.11027	24.0857	22.52
TGME49_chrV	2257796	2259684	ASTD3_r2_vs_Input_q0.0001_peak_1549	245	.	5.53585	26.2417	24.5909
TGME49_chrV	2273280	2276253	ASTD3_r2_vs_Input_q0.0001_peak_1550	190	.	4.54863	20.4899	19.0699
TGME49_chrV	2283208	2284255	ASTD3_r2_vs_Input_q0.0001_peak_1551	152	.	4.32899	16.5511	15.283
TGME49_chrV	2289774	2291040	ASTD3_r2_vs_Input_q0.0001_peak_1552	179	.	4.25775	19.3792	17.9584
TGME49_chrV	2297260	2298632	ASTD3_r2_vs_Input_q0.0001_peak_1553	204	.	4.66841	21.9553	20.4713
TGME49_chrV	2300257	2301796	ASTD3_r2_vs_Input_q0.0001_peak_1554	172	.	4.39892	18.576	17.2448
TGME49_chrV	2326408	2328032	ASTD3_r2_vs_Input_q0.0001_peak_1555	139	.	4.11954	15.2133	13.9769
TGME49_chrV	2331074	2332514	ASTD3_r2_vs_Input_q0.0001_peak_1556	125	.	3.71439	13.7631	12.5831
TGME49_chrV	2342944	2344303	ASTD3_r2_vs_Input_q0.0001_peak_1557	146	.	3.96296	15.9298	14.6733
TGME49_chrV	2348054	2349206	ASTD3_r2_vs_Input_q0.0001_peak_1558	130	.	4.07681	14.2703	13.0793
TGME49_chrV	2361004	2362452	ASTD3_r2_vs_Input_q0.0001_peak_1559	173	.	4.51288	18.6346	17.3006
TGME49_chrV	2366926	2368572	ASTD3_r2_vs_Input_q0.0001_peak_1560	230	.	4.9028	24.601	23.0263
TGME49_chrV	2386622	2388391	ASTD3_r2_vs_Input_q0.0001_peak_1561	97	.	3.40838	10.8772	9.79147
TGME49_chrV	2440659	2442227	ASTD3_r2_vs_Input_q0.0001_peak_1562	93	.	3.22735	10.3914	9.31631
TGME49_chrV	2462317	2463809	ASTD3_r2_vs_Input_q0.0001_peak_1563	135	.	3.6985	14.7617	13.555
TGME49_chrV	2469134	2471376	ASTD3_r2_vs_Input_q0.0001_peak_1564	213	.	5.26536	22.8338	21.3131
TGME49_chrV	2476980	2477958	ASTD3_r2_vs_Input_q0.0001_peak_1565	217	.	4.80516	23.2532	21.7449
TGME49_chrV	2483736	2486072	ASTD3_r2_vs_Input_q0.0001_peak_1566	205	.	4.35264	22.0593	20.5162
TGME49_chrV	2498065	2499607	ASTD3_r2_vs_Input_q0.0001_peak_1567	183	.	4.1229	19.7828	18.3756
TGME49_chrV	2511684	2513831	ASTD3_r2_vs_Input_q0.0001_peak_1568	195	.	4.52144	21.0006	19.551
TGME49_chrV	2525924	2527351	ASTD3_r2_vs_Input_q0.0001_peak_1569	110	.	3.52272	12.2034	11.0765
TGME49_chrV	2542738	2544353	ASTD3_r2_vs_Input_q0.0001_peak_1570	176	.	4.44739	18.9534	17.6082
TGME49_chrV	2549535	2552397	ASTD3_r2_vs_Input_q0.0001_peak_1571	193	.	4.47972	20.8037	19.3814
TGME49_chrV	2566220	2566981	ASTD3_r2_vs_Input_q0.0001_peak_1572	88	.	3.05541	9.87411	8.81414
TGME49_chrV	2588025	2589694	ASTD3_r2_vs_Input_q0.0001_peak_1573	150	.	4.07055	16.3007	15.0596
TGME49_chrV	2615802	2617892	ASTD3_r2_vs_Input_q0.0001_peak_1574	198	.	4.50588	21.3287	19.8545
TGME49_chrV	2627432	2628645	ASTD3_r2_vs_Input_q0.0001_peak_1575	101	.	3.35071	11.2087	10.1029
TGME49_chrV	2634705	2635886	ASTD3_r2_vs_Input_q0.0001_peak_1576	153	.	4.0596	16.6207	15.3573
TGME49_chrV	2637817	2639035	ASTD3_r2_vs_Input_q0.0001_peak_1577	76	.	2.96837	8.63882	7.60839
TGME49_chrV	2650586	2651356	ASTD3_r2_vs_Input_q0.0001_peak_1578	118	.	3.3704	12.9855	11.832
TGME49_chrV	2652983	2654123	ASTD3_r2_vs_Input_q0.0001_peak_1579	92	.	3.17395	10.3253	9.25446
TGME49_chrV	2699874	2702417	ASTD3_r2_vs_Input_q0.0001_peak_1580	192	.	4.6161	20.6515	19.2525
TGME49_chrV	2711383	2714173	ASTD3_r2_vs_Input_q0.0001_peak_1581	190	.	4.25235	20.4783	19.0532
TGME49_chrV	2731607	2733659	ASTD3_r2_vs_Input_q0.0001_peak_1582	163	.	4.10016	17.6707	16.3768
TGME49_chrV	2749351	2749771	ASTD3_r2_vs_Input_q0.0001_peak_1583	63	.	2.95681	7.31227	6.31459
TGME49_chrV	2777075	2778318	ASTD3_r2_vs_Input_q0.0001_peak_1584	161	.	4.04612	17.4685	16.1697
TGME49_chrV	2780311	2783198	ASTD3_r2_vs_Input_q0.0001_peak_1585	212	.	4.41778	22.8978	21.2828
TGME49_chrV	2799058	2800529	ASTD3_r2_vs_Input_q0.0001_peak_1586	150	.	4.02809	16.2648	15.0163
TGME49_chrV	2807968	2808718	ASTD3_r2_vs_Input_q0.0001_peak_1587	38	.	2.44287	4.73613	3.80059
TGME49_chrV	2826090	2827538	ASTD3_r2_vs_Input_q0.0001_peak_1588	115	.	3.60648	12.7033	11.5699
TGME49_chrV	2850609	2851001	ASTD3_r2_vs_Input_q0.0001_peak_1589	63	.	3.04062	7.32477	6.32696
TGME49_chrV	2851597	2853182	ASTD3_r2_vs_Input_q0.0001_peak_1590	107	.	3.6778	11.8993	10.7836
TGME49_chrV	2872048	2873803	ASTD3_r2_vs_Input_q0.0001_peak_1591	187	.	4.48403	20.1051	18.7185
TGME49_chrV	2879840	2881004	ASTD3_r2_vs_Input_q0.0001_peak_1592	141	.	3.7522	15.3654	14.1432
TGME49_chrV	2884724	2886331	ASTD3_r2_vs_Input_q0.0001_peak_1593	165	.	4.27786	17.8852	16.5903
TGME49_chrV	2893881	2895497	ASTD3_r2_vs_Input_q0.0001_peak_1594	77	.	2.80098	8.759	7.72461
TGME49_chrV	2898045	2899822	ASTD3_r2_vs_Input_q0.0001_peak_1595	71	.	2.72696	8.19724	7.17708
TGME49_chrV	2906851	2908264	ASTD3_r2_vs_Input_q0.0001_peak_1596	131	.	3.55268	14.3796	13.1864
TGME49_chrV	2920646	2921960	ASTD3_r2_vs_Input_q0.0001_peak_1597	167	.	4.13273	18.1135	16.7417
TGME49_chrV	2940009	2940947	ASTD3_r2_vs_Input_q0.0001_peak_1598	122	.	3.73329	13.3848	12.2316
TGME49_chrV	2952639	2953954	ASTD3_r2_vs_Input_q0.0001_peak_1599	87	.	3.18955	9.82369	8.76435
TGME49_chrV	2971358	2973148	ASTD3_r2_vs_Input_q0.0001_peak_1600	117	.	3.71088	12.9304	11.784
TGME49_chrV	2983590	2985365	ASTD3_r2_vs_Input_q0.0001_peak_1601	152	.	3.90063	16.5217	15.2537
TGME49_chrV	2998070	2999847	ASTD3_r2_vs_Input_q0.0001_peak_1602	209	.	4.82238	22.5248	20.9978
TGME49_chrV	3011378	3013339	ASTD3_r2_vs_Input_q0.0001_peak_1603	133	.	3.88785	14.5893	13.3891
TGME49_chrV	3023580	3024807	ASTD3_r2_vs_Input_q0.0001_peak_1604	120	.	3.82558	13.1765	12.0201
TGME49_chrV	3062779	3064700	ASTD3_r2_vs_Input_q0.0001_peak_1605	147	.	4.25628	15.9667	14.7036
TGME49_chrV	3072969	3075778	ASTD3_r2_vs_Input_q0.0001_peak_1606	223	.	4.86182	23.878	22.3181
TGME49_chrV	3090102	3091513	ASTD3_r2_vs_Input_q0.0001_peak_1607	95	.	3.06594	10.6355	9.55614
TGME49_chrV	3104573	3107552	ASTD3_r2_vs_Input_q0.0001_peak_1608	203	.	4.67196	21.7821	20.3393
TGME49_chrVI	2799	3428	ASTD3_r2_vs_Input_q0.0001_peak_1609	65	.	2.51118	7.57857	6.57428
TGME49_chrVI	7880	10555	ASTD3_r2_vs_Input_q0.0001_peak_1610	151	.	3.79818	16.3605	15.1034
TGME49_chrVI	16915	18524	ASTD3_r2_vs_Input_q0.0001_peak_1611	174	.	4.17648	18.8891	17.4738
TGME49_chrVI	29729	32981	ASTD3_r2_vs_Input_q0.0001_peak_1612	137	.	3.77524	15.0049	13.7833
TGME49_chrVI	43357	43648	ASTD3_r2_vs_Input_q0.0001_peak_1613	64	.	2.46472	7.45799	6.45676
TGME49_chrVI	45986	47349	ASTD3_r2_vs_Input_q0.0001_peak_1614	157	.	3.7443	17.1125	15.7797
TGME49_chrVI	55757	57599	ASTD3_r2_vs_Input_q0.0001_peak_1615	209	.	4.471	22.4476	20.9233
TGME49_chrVI	61762	63358	ASTD3_r2_vs_Input_q0.0001_peak_1616	114	.	3.26812	12.5573	11.4188
TGME49_chrVI	65979	67560	ASTD3_r2_vs_Input_q0.0001_peak_1617	245	.	4.97356	26.2959	24.5077
TGME49_chrVI	69456	70325	ASTD3_r2_vs_Input_q0.0001_peak_1618	130	.	3.78205	14.2139	13.0242
TGME49_chrVI	75212	76829	ASTD3_r2_vs_Input_q0.0001_peak_1619	214	.	4.74769	23.0047	21.4894
TGME49_chrVI	86379	89120	ASTD3_r2_vs_Input_q0.0001_peak_1620	170	.	3.97179	18.449	17.0609
TGME49_chrVI	95259	96584	ASTD3_r2_vs_Input_q0.0001_peak_1621	207	.	4.35645	22.2713	20.7977
TGME49_chrVI	110782	112924	ASTD3_r2_vs_Input_q0.0001_peak_1622	191	.	4.45153	20.5858	19.1423
TGME49_chrVI	139311	140888	ASTD3_r2_vs_Input_q0.0001_peak_1623	141	.	3.80826	15.3707	14.1503
TGME49_chrVI	153644	156035	ASTD3_r2_vs_Input_q0.0001_peak_1624	202	.	4.26507	21.6892	20.2108
TGME49_chrVI	159865	160774	ASTD3_r2_vs_Input_q0.0001_peak_1625	82	.	2.91828	9.30956	8.26367
TGME49_chrVI	170013	172243	ASTD3_r2_vs_Input_q0.0001_peak_1626	187	.	4.30147	20.1948	18.7567
TGME49_chrVI	178388	180479	ASTD3_r2_vs_Input_q0.0001_peak_1627	226	.	4.65211	24.3184	22.6483
TGME49_chrVI	192961	194634	ASTD3_r2_vs_Input_q0.0001_peak_1628	238	.	4.83708	25.5131	23.8708
TGME49_chrVI	209180	210083	ASTD3_r2_vs_Input_q0.0001_peak_1629	128	.	3.71301	14.0437	12.8465
TGME49_chrVI	223020	224270	ASTD3_r2_vs_Input_q0.0001_peak_1630	138	.	3.52842	15.0336	13.8147
TGME49_chrVI	256875	258431	ASTD3_r2_vs_Input_q0.0001_peak_1631	170	.	4.3021	18.3658	17.0216
TGME49_chrVI	274913	275718	ASTD3_r2_vs_Input_q0.0001_peak_1632	144	.	4.00493	15.6322	14.4122
TGME49_chrVI	280949	282711	ASTD3_r2_vs_Input_q0.0001_peak_1633	123	.	3.66683	13.4772	12.31
TGME49_chrVI	304506	305613	ASTD3_r2_vs_Input_q0.0001_peak_1634	141	.	3.77896	15.4171	14.1704
TGME49_chrVI	320174	321440	ASTD3_r2_vs_Input_q0.0001_peak_1635	165	.	4.16065	17.8612	16.5615
TGME49_chrVI	342987	344301	ASTD3_r2_vs_Input_q0.0001_peak_1636	180	.	4.21328	19.4583	18.0733
TGME49_chrVI	375219	376632	ASTD3_r2_vs_Input_q0.0001_peak_1637	144	.	4.04047	15.65	14.431
TGME49_chrVI	395046	395342	ASTD3_r2_vs_Input_q0.0001_peak_1638	31	.	2.05926	4.04254	3.12478
TGME49_chrVI	422739	423885	ASTD3_r2_vs_Input_q0.0001_peak_1639	56	.	2.5798	6.65502	5.67326
TGME49_chrVI	427547	428210	ASTD3_r2_vs_Input_q0.0001_peak_1640	106	.	3.13593	11.7201	10.614
TGME49_chrVI	429648	431337	ASTD3_r2_vs_Input_q0.0001_peak_1641	203	.	4.45759	21.8778	20.3877
TGME49_chrVI	447158	449558	ASTD3_r2_vs_Input_q0.0001_peak_1642	242	.	4.90062	25.916	24.2363
TGME49_chrVI	454994	456195	ASTD3_r2_vs_Input_q0.0001_peak_1643	174	.	4.08038	18.799	17.4663
TGME49_chrVI	462234	463502	ASTD3_r2_vs_Input_q0.0001_peak_1644	219	.	4.23296	23.4696	21.9204
TGME49_chrVI	475477	476711	ASTD3_r2_vs_Input_q0.0001_peak_1645	107	.	3.34434	11.8255	10.712
TGME49_chrVI	493915	494890	ASTD3_r2_vs_Input_q0.0001_peak_1646	209	.	4.21933	22.4216	20.9038
TGME49_chrVI	497564	498440	ASTD3_r2_vs_Input_q0.0001_peak_1647	97	.	2.8114	10.8257	9.74274
TGME49_chrVI	498846	499446	ASTD3_r2_vs_Input_q0.0001_peak_1648	81	.	2.6645	9.1481	8.10581
TGME49_chrVI	526222	527241	ASTD3_r2_vs_Input_q0.0001_peak_1649	62	.	2.77685	7.25025	6.25411
TGME49_chrVI	529207	530162	ASTD3_r2_vs_Input_q0.0001_peak_1650	159	.	4.07816	17.2487	15.9636
TGME49_chrVI	540817	541688	ASTD3_r2_vs_Input_q0.0001_peak_1651	77	.	2.84648	8.78431	7.75058
TGME49_chrVI	548416	549156	ASTD3_r2_vs_Input_q0.0001_peak_1652	161	.	4.16268	17.4544	16.1636
TGME49_chrVI	550861	552854	ASTD3_r2_vs_Input_q0.0001_peak_1653	160	.	3.76222	17.3739	16.0467
TGME49_chrVI	556318	557806	ASTD3_r2_vs_Input_q0.0001_peak_1654	158	.	4.29441	17.167	15.8731
TGME49_chrVI	581476	583075	ASTD3_r2_vs_Input_q0.0001_peak_1655	117	.	3.71703	12.9021	11.753
TGME49_chrVI	613443	616736	ASTD3_r2_vs_Input_q0.0001_peak_1656	196	.	4.31265	21.1444	19.6949
TGME49_chrVI	637614	639688	ASTD3_r2_vs_Input_q0.0001_peak_1657	192	.	4.20885	20.7281	19.294
TGME49_chrVI	650122	654365	ASTD3_r2_vs_Input_q0.0001_peak_1658	160	.	3.70462	17.3472	16.0368
TGME49_chrVI	658641	660073	ASTD3_r2_vs_Input_q0.0001_peak_1659	199	.	4.49747	21.3969	19.9106
TGME49_chrVI	709701	710783	ASTD3_r2_vs_Input_q0.0001_peak_1660	146	.	3.9026	15.9154	14.6883
TGME49_chrVI	717260	718532	ASTD3_r2_vs_Input_q0.0001_peak_1661	207	.	4.82034	22.2661	20.7098
TGME49_chrVI	720429	721493	ASTD3_r2_vs_Input_q0.0001_peak_1662	184	.	4.59268	19.8897	18.4793
TGME49_chrVI	737334	738557	ASTD3_r2_vs_Input_q0.0001_peak_1663	54	.	2.5312	6.3834	5.40788
TGME49_chrVI	751070	752378	ASTD3_r2_vs_Input_q0.0001_peak_1664	111	.	3.40822	12.2779	11.152
TGME49_chrVI	770365	771371	ASTD3_r2_vs_Input_q0.0001_peak_1665	104	.	3.3654	11.5345	10.4339
TGME49_chrVI	790500	792279	ASTD3_r2_vs_Input_q0.0001_peak_1666	133	.	3.81666	14.5952	13.3989
TGME49_chrVI	794462	795205	ASTD3_r2_vs_Input_q0.0001_peak_1667	71	.	2.78175	8.16329	7.14511
TGME49_chrVI	797976	799029	ASTD3_r2_vs_Input_q0.0001_peak_1668	147	.	3.92909	15.982	14.7483
TGME49_chrVI	812235	814273	ASTD3_r2_vs_Input_q0.0001_peak_1669	147	.	3.84906	16.0326	14.7906
TGME49_chrVI	831403	833248	ASTD3_r2_vs_Input_q0.0001_peak_1670	144	.	3.8101	15.7109	14.4755
TGME49_chrVI	837674	838928	ASTD3_r2_vs_Input_q0.0001_peak_1671	145	.	3.95499	15.8184	14.5679
TGME49_chrVI	867200	869086	ASTD3_r2_vs_Input_q0.0001_peak_1672	200	.	4.56218	21.5145	20.049
TGME49_chrVI	883111	885388	ASTD3_r2_vs_Input_q0.0001_peak_1673	151	.	3.43133	16.4381	15.1551
TGME49_chrVI	886638	887840	ASTD3_r2_vs_Input_q0.0001_peak_1674	118	.	3.36675	12.9825	11.8229
TGME49_chrVI	891457	893060	ASTD3_r2_vs_Input_q0.0001_peak_1675	206	.	4.65707	22.1642	20.6998
TGME49_chrVI	902051	903750	ASTD3_r2_vs_Input_q0.0001_peak_1676	169	.	3.81586	18.3382	16.9881
TGME49_chrVI	905765	907065	ASTD3_r2_vs_Input_q0.0001_peak_1677	93	.	2.97365	10.4129	9.33736
TGME49_chrVI	910934	912216	ASTD3_r2_vs_Input_q0.0001_peak_1678	211	.	4.62332	22.6989	21.1815
TGME49_chrVI	926741	928379	ASTD3_r2_vs_Input_q0.0001_peak_1679	109	.	3.20042	12.033	10.9078
TGME49_chrVI	930949	932052	ASTD3_r2_vs_Input_q0.0001_peak_1680	94	.	3.0063	10.4991	9.42117
TGME49_chrVI	935447	936120	ASTD3_r2_vs_Input_q0.0001_peak_1681	50	.	2.60613	6.01412	5.0472
TGME49_chrVI	947401	949044	ASTD3_r2_vs_Input_q0.0001_peak_1682	137	.	3.5177	14.9579	13.7402
TGME49_chrVI	950055	951374	ASTD3_r2_vs_Input_q0.0001_peak_1683	84	.	3.0142	9.47094	8.41928
TGME49_chrVI	967993	968642	ASTD3_r2_vs_Input_q0.0001_peak_1684	59	.	2.54282	6.93439	5.94573
TGME49_chrVI	982465	983955	ASTD3_r2_vs_Input_q0.0001_peak_1685	243	.	5.05433	26.0453	24.3706
TGME49_chrVI	994428	996254	ASTD3_r2_vs_Input_q0.0001_peak_1686	111	.	3.24332	12.288	11.1574
TGME49_chrVI	1021266	1024153	ASTD3_r2_vs_Input_q0.0001_peak_1687	156	.	4.06566	16.9032	15.6442
TGME49_chrVI	1033709	1036138	ASTD3_r2_vs_Input_q0.0001_peak_1688	161	.	3.67152	17.491	16.1298
TGME49_chrVI	1042002	1044405	ASTD3_r2_vs_Input_q0.0001_peak_1689	201	.	4.44981	21.6151	20.1345
TGME49_chrVI	1053359	1054770	ASTD3_r2_vs_Input_q0.0001_peak_1690	150	.	3.87085	16.3272	15.074
TGME49_chrVI	1056241	1058705	ASTD3_r2_vs_Input_q0.0001_peak_1691	202	.	4.037	21.7615	20.2876
TGME49_chrVI	1072150	1075085	ASTD3_r2_vs_Input_q0.0001_peak_1692	226	.	4.75467	24.2614	22.6997
TGME49_chrVI	1107481	1108971	ASTD3_r2_vs_Input_q0.0001_peak_1693	122	.	3.61079	13.4496	12.294
TGME49_chrVI	1110820	1112178	ASTD3_r2_vs_Input_q0.0001_peak_1694	169	.	4.18748	18.2605	16.9273
TGME49_chrVI	1117894	1118942	ASTD3_r2_vs_Input_q0.0001_peak_1695	101	.	3.34523	11.2527	10.1569
TGME49_chrVI	1128594	1129367	ASTD3_r2_vs_Input_q0.0001_peak_1696	158	.	4.26197	17.1402	15.8646
TGME49_chrVI	1140945	1142444	ASTD3_r2_vs_Input_q0.0001_peak_1697	138	.	3.91096	15.0426	13.8162
TGME49_chrVI	1154229	1155818	ASTD3_r2_vs_Input_q0.0001_peak_1698	135	.	3.84701	14.8036	13.5803
TGME49_chrVI	1215534	1216969	ASTD3_r2_vs_Input_q0.0001_peak_1699	82	.	2.90604	9.32789	8.27983
TGME49_chrVI	1255708	1256112	ASTD3_r2_vs_Input_q0.0001_peak_1700	96	.	3.48437	10.7315	9.64858
TGME49_chrVI	1257974	1258589	ASTD3_r2_vs_Input_q0.0001_peak_1701	110	.	3.43266	12.204	11.0774
TGME49_chrVI	1271364	1272404	ASTD3_r2_vs_Input_q0.0001_peak_1702	62	.	2.72964	7.22366	6.22798
TGME49_chrVI	1280391	1281313	ASTD3_r2_vs_Input_q0.0001_peak_1703	143	.	4.14661	15.5592	14.3185
TGME49_chrVI	1285611	1287781	ASTD3_r2_vs_Input_q0.0001_peak_1704	123	.	3.54386	13.5049	12.3272
TGME49_chrVI	1295570	1296705	ASTD3_r2_vs_Input_q0.0001_peak_1705	108	.	3.30549	11.9701	10.8551
TGME49_chrVI	1303214	1304502	ASTD3_r2_vs_Input_q0.0001_peak_1706	130	.	3.77806	14.2701	13.0833
TGME49_chrVI	1317289	1318508	ASTD3_r2_vs_Input_q0.0001_peak_1707	106	.	3.42374	11.7741	10.6598
TGME49_chrVI	1320818	1322572	ASTD3_r2_vs_Input_q0.0001_peak_1708	189	.	4.25116	20.3711	18.9467
TGME49_chrVI	1334148	1336051	ASTD3_r2_vs_Input_q0.0001_peak_1709	142	.	3.83728	15.51	14.2815
TGME49_chrVI	1342484	1343758	ASTD3_r2_vs_Input_q0.0001_peak_1710	116	.	3.31578	12.7841	11.6323
TGME49_chrVI	1347654	1350071	ASTD3_r2_vs_Input_q0.0001_peak_1711	194	.	4.31069	20.949	19.4964
TGME49_chrVI	1372543	1374588	ASTD3_r2_vs_Input_q0.0001_peak_1712	157	.	3.76978	17.0788	15.7768
TGME49_chrVI	1380008	1381685	ASTD3_r2_vs_Input_q0.0001_peak_1713	147	.	4.01197	16.0024	14.7692
TGME49_chrVI	1389604	1392776	ASTD3_r2_vs_Input_q0.0001_peak_1714	271	.	5.04567	29.0187	27.1016
TGME49_chrVI	1400835	1402578	ASTD3_r2_vs_Input_q0.0001_peak_1715	196	.	4.54287	21.1531	19.6772
TGME49_chrVI	1421180	1422938	ASTD3_r2_vs_Input_q0.0001_peak_1716	192	.	4.48858	20.6273	19.2336
TGME49_chrVI	1441469	1442774	ASTD3_r2_vs_Input_q0.0001_peak_1717	167	.	4.38599	18.0254	16.7278
TGME49_chrVI	1455273	1457916	ASTD3_r2_vs_Input_q0.0001_peak_1718	174	.	4.33112	18.7567	17.4089
TGME49_chrVI	1463905	1465312	ASTD3_r2_vs_Input_q0.0001_peak_1719	119	.	3.73728	13.1073	11.9509
TGME49_chrVI	1473733	1475204	ASTD3_r2_vs_Input_q0.0001_peak_1720	140	.	3.80668	15.2275	14.0087
TGME49_chrVI	1484246	1486509	ASTD3_r2_vs_Input_q0.0001_peak_1721	249	.	5.22015	26.6403	24.9491
TGME49_chrVI	1522582	1523973	ASTD3_r2_vs_Input_q0.0001_peak_1722	173	.	4.42652	18.6957	17.3625
TGME49_chrVI	1546383	1549927	ASTD3_r2_vs_Input_q0.0001_peak_1723	71	.	2.92617	8.14461	7.12648
TGME49_chrVI	1575465	1577053	ASTD3_r2_vs_Input_q0.0001_peak_1724	126	.	3.52219	13.8608	12.6829
TGME49_chrVI	1579261	1580877	ASTD3_r2_vs_Input_q0.0001_peak_1725	198	.	4.66693	21.3324	19.8414
TGME49_chrVI	1585549	1587371	ASTD3_r2_vs_Input_q0.0001_peak_1726	200	.	4.24848	21.5493	20.0575
TGME49_chrVI	1589132	1590428	ASTD3_r2_vs_Input_q0.0001_peak_1727	199	.	4.57948	21.4817	19.9808
TGME49_chrVI	1601322	1602979	ASTD3_r2_vs_Input_q0.0001_peak_1728	223	.	4.87819	23.8962	22.3544
TGME49_chrVI	1613906	1614579	ASTD3_r2_vs_Input_q0.0001_peak_1729	112	.	3.53087	12.3922	11.2555
TGME49_chrVI	1619277	1622088	ASTD3_r2_vs_Input_q0.0001_peak_1730	120	.	3.48504	13.1746	12.0141
TGME49_chrVI	1636965	1638082	ASTD3_r2_vs_Input_q0.0001_peak_1731	119	.	3.5639	13.1176	11.9708
TGME49_chrVI	1656581	1659142	ASTD3_r2_vs_Input_q0.0001_peak_1732	137	.	3.75682	14.9692	13.7539
TGME49_chrVI	1664184	1664804	ASTD3_r2_vs_Input_q0.0001_peak_1733	41	.	2.32716	5.09837	4.1538
TGME49_chrVI	1668366	1670251	ASTD3_r2_vs_Input_q0.0001_peak_1734	215	.	4.45469	23.158	21.5657
TGME49_chrVI	1683838	1685203	ASTD3_r2_vs_Input_q0.0001_peak_1735	248	.	5.05482	26.6221	24.8972
TGME49_chrVI	1685848	1686677	ASTD3_r2_vs_Input_q0.0001_peak_1736	53	.	2.58588	6.35581	5.38102
TGME49_chrVI	1687394	1688787	ASTD3_r2_vs_Input_q0.0001_peak_1737	93	.	3.28871	10.4402	9.36287
TGME49_chrVI	1695652	1696401	ASTD3_r2_vs_Input_q0.0001_peak_1738	125	.	4.19633	13.7628	12.5917
TGME49_chrVI	1709830	1711221	ASTD3_r2_vs_Input_q0.0001_peak_1739	146	.	4.21175	15.893	14.648
TGME49_chrVI	1719672	1719970	ASTD3_r2_vs_Input_q0.0001_peak_1740	53	.	2.64388	6.27896	5.30584
TGME49_chrVI	1726761	1728276	ASTD3_r2_vs_Input_q0.0001_peak_1741	206	.	4.57196	22.2667	20.6984
TGME49_chrVI	1734484	1735735	ASTD3_r2_vs_Input_q0.0001_peak_1742	188	.	4.32758	20.3093	18.858
TGME49_chrVI	1736654	1738658	ASTD3_r2_vs_Input_q0.0001_peak_1743	202	.	4.28708	21.805	20.263
TGME49_chrVI	1761851	1763562	ASTD3_r2_vs_Input_q0.0001_peak_1744	179	.	4.25067	19.262	17.9088
TGME49_chrVI	1774776	1776777	ASTD3_r2_vs_Input_q0.0001_peak_1745	185	.	4.65481	19.9201	18.5127
TGME49_chrVI	1800429	1801792	ASTD3_r2_vs_Input_q0.0001_peak_1746	157	.	4.08228	17.057	15.7809
TGME49_chrVI	1803091	1804729	ASTD3_r2_vs_Input_q0.0001_peak_1747	155	.	3.94969	16.7885	15.5048
TGME49_chrVI	1818610	1820414	ASTD3_r2_vs_Input_q0.0001_peak_1748	152	.	4.054	16.5482	15.2696
TGME49_chrVI	1828531	1830300	ASTD3_r2_vs_Input_q0.0001_peak_1749	174	.	4.36294	18.778	17.4113
TGME49_chrVI	1847027	1849174	ASTD3_r2_vs_Input_q0.0001_peak_1750	159	.	4.20971	17.298	15.9966
TGME49_chrVI	1872027	1874583	ASTD3_r2_vs_Input_q0.0001_peak_1751	208	.	4.28103	22.3455	20.8076
TGME49_chrVI	1878445	1880312	ASTD3_r2_vs_Input_q0.0001_peak_1752	154	.	3.82254	16.7581	15.4899
TGME49_chrVI	1883837	1886829	ASTD3_r2_vs_Input_q0.0001_peak_1753	130	.	3.48441	14.1818	13.0041
TGME49_chrVI	1933930	1936756	ASTD3_r2_vs_Input_q0.0001_peak_1754	177	.	4.37704	19.1768	17.7961
TGME49_chrVI	1941011	1942013	ASTD3_r2_vs_Input_q0.0001_peak_1755	165	.	4.3687	17.9007	16.5856
TGME49_chrVI	1968039	1969432	ASTD3_r2_vs_Input_q0.0001_peak_1756	143	.	3.77411	15.5948	14.3704
TGME49_chrVI	1973858	1976513	ASTD3_r2_vs_Input_q0.0001_peak_1757	178	.	4.15031	19.2288	17.8479
TGME49_chrVI	1990813	1991100	ASTD3_r2_vs_Input_q0.0001_peak_1758	68	.	2.89686	7.81272	6.80334
TGME49_chrVI	2000909	2002867	ASTD3_r2_vs_Input_q0.0001_peak_1759	104	.	3.30337	11.5739	10.4603
TGME49_chrVI	2021972	2022848	ASTD3_r2_vs_Input_q0.0001_peak_1760	97	.	3.18322	10.8367	9.75031
TGME49_chrVI	2058739	2060422	ASTD3_r2_vs_Input_q0.0001_peak_1761	186	.	4.76095	20.0647	18.6226
TGME49_chrVI	2067844	2069220	ASTD3_r2_vs_Input_q0.0001_peak_1762	132	.	3.52175	14.4529	13.248
TGME49_chrVI	2075002	2076672	ASTD3_r2_vs_Input_q0.0001_peak_1763	77	.	2.8191	8.75996	7.72483
TGME49_chrVI	2080251	2081696	ASTD3_r2_vs_Input_q0.0001_peak_1764	157	.	3.73274	17.0329	15.7512
TGME49_chrVI	2104519	2106342	ASTD3_r2_vs_Input_q0.0001_peak_1765	167	.	4.21121	18.1248	16.793
TGME49_chrVI	2155089	2156766	ASTD3_r2_vs_Input_q0.0001_peak_1766	146	.	3.74442	15.9142	14.6749
TGME49_chrVI	2160094	2161494	ASTD3_r2_vs_Input_q0.0001_peak_1767	252	.	5.34944	26.9692	25.2014
TGME49_chrVI	2172532	2173980	ASTD3_r2_vs_Input_q0.0001_peak_1768	192	.	4.55988	20.695	19.2188
TGME49_chrVI	2181698	2183880	ASTD3_r2_vs_Input_q0.0001_peak_1769	176	.	4.24681	18.9542	17.6188
TGME49_chrVI	2198991	2200865	ASTD3_r2_vs_Input_q0.0001_peak_1770	247	.	4.9563	26.4584	24.7799
TGME49_chrVI	2203649	2204325	ASTD3_r2_vs_Input_q0.0001_peak_1771	68	.	2.7672	7.83174	6.82163
TGME49_chrVI	2214094	2216120	ASTD3_r2_vs_Input_q0.0001_peak_1772	178	.	4.16502	19.2133	17.813
TGME49_chrVI	2262763	2265060	ASTD3_r2_vs_Input_q0.0001_peak_1773	167	.	4.35488	18.0767	16.7205
TGME49_chrVI	2286812	2288414	ASTD3_r2_vs_Input_q0.0001_peak_1774	140	.	3.87448	15.257	14.0457
TGME49_chrVI	2311016	2312944	ASTD3_r2_vs_Input_q0.0001_peak_1775	158	.	4.20488	17.1655	15.8694
TGME49_chrVI	2322117	2323351	ASTD3_r2_vs_Input_q0.0001_peak_1776	104	.	3.31363	11.5065	10.4036
TGME49_chrVI	2342362	2344161	ASTD3_r2_vs_Input_q0.0001_peak_1777	163	.	4.31761	17.6845	16.3731
TGME49_chrVI	2346613	2347625	ASTD3_r2_vs_Input_q0.0001_peak_1778	132	.	3.56405	14.4147	13.2102
TGME49_chrVI	2352139	2353490	ASTD3_r2_vs_Input_q0.0001_peak_1779	192	.	4.54315	20.6924	19.2795
TGME49_chrVI	2360030	2361444	ASTD3_r2_vs_Input_q0.0001_peak_1780	147	.	4.22552	15.9394	14.7066
TGME49_chrVI	2363780	2364595	ASTD3_r2_vs_Input_q0.0001_peak_1781	89	.	3.1975	10.0212	8.95841
TGME49_chrVI	2377989	2380226	ASTD3_r2_vs_Input_q0.0001_peak_1782	182	.	4.75756	19.6042	18.2208
TGME49_chrVI	2439344	2441156	ASTD3_r2_vs_Input_q0.0001_peak_1783	117	.	3.66172	12.9396	11.7901
TGME49_chrVI	2449577	2451469	ASTD3_r2_vs_Input_q0.0001_peak_1784	190	.	4.15118	20.4749	19.058
TGME49_chrVI	2453346	2454753	ASTD3_r2_vs_Input_q0.0001_peak_1785	173	.	4.35077	18.6667	17.3135
TGME49_chrVI	2480118	2481873	ASTD3_r2_vs_Input_q0.0001_peak_1786	163	.	4.03079	17.6337	16.3016
TGME49_chrVI	2498645	2500853	ASTD3_r2_vs_Input_q0.0001_peak_1787	167	.	4.48314	18.0645	16.7607
TGME49_chrVI	2515711	2517103	ASTD3_r2_vs_Input_q0.0001_peak_1788	127	.	3.58315	13.8926	12.7055
TGME49_chrVI	2533682	2534918	ASTD3_r2_vs_Input_q0.0001_peak_1789	125	.	3.68636	13.7106	12.5451
TGME49_chrVI	2536159	2537703	ASTD3_r2_vs_Input_q0.0001_peak_1790	246	.	5.29115	26.3163	24.623
TGME49_chrVI	2566787	2567680	ASTD3_r2_vs_Input_q0.0001_peak_1791	139	.	3.85944	15.1551	13.9446
TGME49_chrVI	2569661	2570759	ASTD3_r2_vs_Input_q0.0001_peak_1792	137	.	4.03212	14.9647	13.7503
TGME49_chrVI	2593676	2594000	ASTD3_r2_vs_Input_q0.0001_peak_1793	58	.	2.62095	6.82601	5.8397
TGME49_chrVI	2601283	2602224	ASTD3_r2_vs_Input_q0.0001_peak_1794	126	.	3.5138	13.802	12.6338
TGME49_chrVI	2612025	2614011	ASTD3_r2_vs_Input_q0.0001_peak_1795	161	.	3.96406	17.4352	16.1328
TGME49_chrVI	2625932	2628670	ASTD3_r2_vs_Input_q0.0001_peak_1796	209	.	4.36673	22.4333	20.939
TGME49_chrVI	2637106	2639808	ASTD3_r2_vs_Input_q0.0001_peak_1797	217	.	4.69329	23.3436	21.7791
TGME49_chrVI	2651437	2657340	ASTD3_r2_vs_Input_q0.0001_peak_1798	234	.	4.48696	25.1286	23.4514
TGME49_chrVI	2669104	2671203	ASTD3_r2_vs_Input_q0.0001_peak_1799	213	.	4.92035	22.9643	21.3688
TGME49_chrVI	2693002	2694506	ASTD3_r2_vs_Input_q0.0001_peak_1800	111	.	3.47387	12.2578	11.1277
TGME49_chrVI	2706594	2708095	ASTD3_r2_vs_Input_q0.0001_peak_1801	215	.	4.97867	23.1253	21.5759
TGME49_chrVI	2710109	2712029	ASTD3_r2_vs_Input_q0.0001_peak_1802	136	.	3.618	14.8902	13.6895
TGME49_chrVI	2725353	2728030	ASTD3_r2_vs_Input_q0.0001_peak_1803	166	.	3.97375	18.034	16.6962
TGME49_chrVI	2741815	2743157	ASTD3_r2_vs_Input_q0.0001_peak_1804	203	.	4.74104	21.8114	20.3416
TGME49_chrVI	2745331	2746819	ASTD3_r2_vs_Input_q0.0001_peak_1805	106	.	3.31258	11.739	10.6265
TGME49_chrVI	2748951	2750252	ASTD3_r2_vs_Input_q0.0001_peak_1806	240	.	5.09184	25.7439	24.0482
TGME49_chrVI	2758744	2760092	ASTD3_r2_vs_Input_q0.0001_peak_1807	185	.	4.33235	19.9365	18.5702
TGME49_chrVI	2773570	2774665	ASTD3_r2_vs_Input_q0.0001_peak_1808	106	.	3.236	11.7999	10.6896
TGME49_chrVI	2792814	2793596	ASTD3_r2_vs_Input_q0.0001_peak_1809	91	.	3.0041	10.2441	9.17466
TGME49_chrVI	2798625	2800290	ASTD3_r2_vs_Input_q0.0001_peak_1810	179	.	4.16603	19.3182	17.9474
TGME49_chrVI	2802228	2803622	ASTD3_r2_vs_Input_q0.0001_peak_1811	173	.	4.08209	18.7243	17.3905
TGME49_chrVI	2818761	2820958	ASTD3_r2_vs_Input_q0.0001_peak_1812	220	.	4.29924	23.754	22.0897
TGME49_chrVI	2824348	2824646	ASTD3_r2_vs_Input_q0.0001_peak_1813	41	.	2.20573	5.0858	4.14147
TGME49_chrVI	2842045	2842967	ASTD3_r2_vs_Input_q0.0001_peak_1814	157	.	3.98016	17.0856	15.7973
TGME49_chrVI	2847859	2849025	ASTD3_r2_vs_Input_q0.0001_peak_1815	143	.	3.91635	15.6428	14.3951
TGME49_chrVI	2851198	2852693	ASTD3_r2_vs_Input_q0.0001_peak_1816	132	.	3.64831	14.465	13.2654
TGME49_chrVI	2860406	2861568	ASTD3_r2_vs_Input_q0.0001_peak_1817	101	.	3.208	11.2775	10.1713
TGME49_chrVI	2874914	2876150	ASTD3_r2_vs_Input_q0.0001_peak_1818	227	.	4.95869	24.3588	22.7824
TGME49_chrVI	2878143	2879582	ASTD3_r2_vs_Input_q0.0001_peak_1819	174	.	4.1938	18.7844	17.4399
TGME49_chrVI	2881110	2883365	ASTD3_r2_vs_Input_q0.0001_peak_1820	128	.	3.63696	14.0397	12.8629
TGME49_chrVI	2899390	2901639	ASTD3_r2_vs_Input_q0.0001_peak_1821	170	.	3.81445	18.4677	17.0911
TGME49_chrVI	2905440	2906820	ASTD3_r2_vs_Input_q0.0001_peak_1822	175	.	3.94878	18.9459	17.5775
TGME49_chrVI	2918725	2920973	ASTD3_r2_vs_Input_q0.0001_peak_1823	217	.	4.58911	23.3903	21.7865
TGME49_chrVI	2923375	2924266	ASTD3_r2_vs_Input_q0.0001_peak_1824	150	.	3.80262	16.3544	15.0898
TGME49_chrVI	2935944	2938229	ASTD3_r2_vs_Input_q0.0001_peak_1825	179	.	4.1926	19.3003	17.9243
TGME49_chrVI	2945106	2946774	ASTD3_r2_vs_Input_q0.0001_peak_1826	199	.	4.68876	21.4305	19.9905
TGME49_chrVI	2958839	2960135	ASTD3_r2_vs_Input_q0.0001_peak_1827	175	.	4.51218	18.8369	17.5038
TGME49_chrVI	2961905	2963074	ASTD3_r2_vs_Input_q0.0001_peak_1828	153	.	4.05611	16.6672	15.3999
TGME49_chrVI	2986932	2988100	ASTD3_r2_vs_Input_q0.0001_peak_1829	101	.	3.37755	11.2882	10.1893
TGME49_chrVI	3004307	3008693	ASTD3_r2_vs_Input_q0.0001_peak_1830	197	.	4.34638	21.2335	19.785
TGME49_chrVI	3016240	3017520	ASTD3_r2_vs_Input_q0.0001_peak_1831	146	.	4.02211	15.8777	14.6402
TGME49_chrVI	3028142	3030318	ASTD3_r2_vs_Input_q0.0001_peak_1832	179	.	4.17685	19.3436	17.9758
TGME49_chrVI	3046696	3049321	ASTD3_r2_vs_Input_q0.0001_peak_1833	200	.	4.51491	21.5601	20.0522
TGME49_chrVI	3064998	3067099	ASTD3_r2_vs_Input_q0.0001_peak_1834	200	.	4.90369	21.4612	20.0163
TGME49_chrVI	3075426	3076931	ASTD3_r2_vs_Input_q0.0001_peak_1835	204	.	4.72247	21.9835	20.4944
TGME49_chrVI	3087258	3088446	ASTD3_r2_vs_Input_q0.0001_peak_1836	167	.	4.20434	18.0545	16.7191
TGME49_chrVI	3093834	3094516	ASTD3_r2_vs_Input_q0.0001_peak_1837	44	.	2.46218	5.40851	4.45649
TGME49_chrVI	3097395	3099038	ASTD3_r2_vs_Input_q0.0001_peak_1838	135	.	3.62233	14.7244	13.5323
TGME49_chrVI	3114490	3116113	ASTD3_r2_vs_Input_q0.0001_peak_1839	182	.	4.3663	19.6427	18.2632
TGME49_chrVI	3125434	3127895	ASTD3_r2_vs_Input_q0.0001_peak_1840	207	.	4.5702	22.1967	20.7232
TGME49_chrVI	3132376	3133608	ASTD3_r2_vs_Input_q0.0001_peak_1841	130	.	3.71367	14.293	13.0903
TGME49_chrVI	3140630	3142024	ASTD3_r2_vs_Input_q0.0001_peak_1842	154	.	4.07469	16.7504	15.4746
TGME49_chrVI	3153677	3154748	ASTD3_r2_vs_Input_q0.0001_peak_1843	96	.	3.10873	10.7778	9.69298
TGME49_chrVI	3170715	3172451	ASTD3_r2_vs_Input_q0.0001_peak_1844	120	.	3.44323	13.2247	12.0503
TGME49_chrVI	3181429	3183753	ASTD3_r2_vs_Input_q0.0001_peak_1845	155	.	3.99317	16.8259	15.5517
TGME49_chrVI	3188054	3190222	ASTD3_r2_vs_Input_q0.0001_peak_1846	154	.	4.05389	16.7605	15.4755
TGME49_chrVI	3198262	3199340	ASTD3_r2_vs_Input_q0.0001_peak_1847	138	.	3.81628	15.0321	13.82
TGME49_chrVI	3217740	3218556	ASTD3_r2_vs_Input_q0.0001_peak_1848	178	.	4.42345	19.2348	17.8886
TGME49_chrVI	3227596	3228898	ASTD3_r2_vs_Input_q0.0001_peak_1849	214	.	4.69152	22.9922	21.4059
TGME49_chrVI	3235820	3237261	ASTD3_r2_vs_Input_q0.0001_peak_1850	122	.	3.68472	13.3795	12.2155
TGME49_chrVI	3239085	3240051	ASTD3_r2_vs_Input_q0.0001_peak_1851	98	.	3.00091	10.8972	9.81114
TGME49_chrVI	3253456	3255831	ASTD3_r2_vs_Input_q0.0001_peak_1852	169	.	4.18266	18.3188	16.9756
TGME49_chrVI	3261874	3263812	ASTD3_r2_vs_Input_q0.0001_peak_1853	180	.	4.08877	19.4267	18.0367
TGME49_chrVI	3266002	3266621	ASTD3_r2_vs_Input_q0.0001_peak_1854	90	.	3.10586	10.1489	9.08087
TGME49_chrVI	3284850	3286819	ASTD3_r2_vs_Input_q0.0001_peak_1855	183	.	4.36993	19.7905	18.3855
TGME49_chrVI	3300448	3303351	ASTD3_r2_vs_Input_q0.0001_peak_1856	116	.	3.46437	12.8061	11.6667
TGME49_chrVI	3320469	3321846	ASTD3_r2_vs_Input_q0.0001_peak_1857	115	.	3.71484	12.7195	11.5834
TGME49_chrVI	3335012	3336222	ASTD3_r2_vs_Input_q0.0001_peak_1858	146	.	3.89907	15.975	14.6747
TGME49_chrVI	3345349	3348918	ASTD3_r2_vs_Input_q0.0001_peak_1859	145	.	3.64386	15.7812	14.5463
TGME49_chrVI	3354391	3357727	ASTD3_r2_vs_Input_q0.0001_peak_1860	143	.	3.75274	15.5645	14.3378
TGME49_chrVI	3370401	3372332	ASTD3_r2_vs_Input_q0.0001_peak_1861	124	.	3.67357	13.6138	12.4357
TGME49_chrVI	3376347	3376904	ASTD3_r2_vs_Input_q0.0001_peak_1862	111	.	3.25034	12.2895	11.1622
TGME49_chrVI	3389313	3391857	ASTD3_r2_vs_Input_q0.0001_peak_1863	196	.	4.58075	21.0667	19.6428
TGME49_chrVI	3404390	3405452	ASTD3_r2_vs_Input_q0.0001_peak_1864	154	.	3.92531	16.7618	15.4559
TGME49_chrVI	3417993	3420114	ASTD3_r2_vs_Input_q0.0001_peak_1865	171	.	4.22029	18.5272	17.1612
TGME49_chrVI	3421877	3423315	ASTD3_r2_vs_Input_q0.0001_peak_1866	195	.	4.15627	21.0977	19.5899
TGME49_chrVI	3429610	3431267	ASTD3_r2_vs_Input_q0.0001_peak_1867	139	.	4.02979	15.2025	13.9948
TGME49_chrVI	3443903	3445075	ASTD3_r2_vs_Input_q0.0001_peak_1868	115	.	3.53739	12.6413	11.5101
TGME49_chrVI	3450166	3452768	ASTD3_r2_vs_Input_q0.0001_peak_1869	232	.	5.11176	24.8817	23.2802
TGME49_chrVI	3455060	3456656	ASTD3_r2_vs_Input_q0.0001_peak_1870	231	.	4.78677	24.7183	23.1024
TGME49_chrVI	3461781	3463980	ASTD3_r2_vs_Input_q0.0001_peak_1871	236	.	4.97046	25.3064	23.6161
TGME49_chrVI	3480492	3482053	ASTD3_r2_vs_Input_q0.0001_peak_1872	133	.	3.71287	14.531	13.3189
TGME49_chrVI	3493888	3495030	ASTD3_r2_vs_Input_q0.0001_peak_1873	69	.	2.96518	7.9364	6.92362
TGME49_chrVI	3523988	3525682	ASTD3_r2_vs_Input_q0.0001_peak_1874	195	.	4.45344	21.0015	19.5419
TGME49_chrVI	3530615	3531725	ASTD3_r2_vs_Input_q0.0001_peak_1875	139	.	3.80335	15.1639	13.9605
TGME49_chrVI	3544723	3546756	ASTD3_r2_vs_Input_q0.0001_peak_1876	151	.	4.22624	16.3797	15.1341
TGME49_chrVI	3554120	3555890	ASTD3_r2_vs_Input_q0.0001_peak_1877	160	.	4.32011	17.3275	16.0493
TGME49_chrVI	3597111	3598297	ASTD3_r2_vs_Input_q0.0001_peak_1878	89	.	3.11606	10.0194	8.95665
TGME49_chrVIII	7750	8098	ASTD3_r2_vs_Input_q0.0001_peak_1879	81	.	3.18166	9.23833	8.19402
TGME49_chrVIII	9944	10695	ASTD3_r2_vs_Input_q0.0001_peak_1880	41	.	2.29557	5.13622	4.19082
TGME49_chrVIII	15676	17457	ASTD3_r2_vs_Input_q0.0001_peak_1881	196	.	4.36468	21.1721	19.6971
TGME49_chrVIII	19401	21315	ASTD3_r2_vs_Input_q0.0001_peak_1882	112	.	3.44331	12.4007	11.2623
TGME49_chrVIII	36201	37417	ASTD3_r2_vs_Input_q0.0001_peak_1883	166	.	4.09914	17.9682	16.6382
TGME49_chrVIII	39057	40822	ASTD3_r2_vs_Input_q0.0001_peak_1884	180	.	4.33875	19.5151	18.0696
TGME49_chrVIII	58046	59711	ASTD3_r2_vs_Input_q0.0001_peak_1885	139	.	4.04488	15.1487	13.9348
TGME49_chrVIII	83598	84715	ASTD3_r2_vs_Input_q0.0001_peak_1886	180	.	4.41111	19.3976	18.051
TGME49_chrVIII	87636	89373	ASTD3_r2_vs_Input_q0.0001_peak_1887	188	.	4.82616	20.2733	18.8723
TGME49_chrVIII	97939	99729	ASTD3_r2_vs_Input_q0.0001_peak_1888	171	.	4.22692	18.4773	17.1294
TGME49_chrVIII	101394	102763	ASTD3_r2_vs_Input_q0.0001_peak_1889	143	.	3.99522	15.6235	14.3921
TGME49_chrVIII	110088	111420	ASTD3_r2_vs_Input_q0.0001_peak_1890	154	.	4.07856	16.7457	15.4598
TGME49_chrVIII	123839	125670	ASTD3_r2_vs_Input_q0.0001_peak_1891	126	.	3.72923	13.8343	12.6588
TGME49_chrVIII	129330	131206	ASTD3_r2_vs_Input_q0.0001_peak_1892	155	.	3.99298	16.87	15.5944
TGME49_chrVIII	144100	145559	ASTD3_r2_vs_Input_q0.0001_peak_1893	173	.	4.69895	18.6848	17.3315
TGME49_chrVIII	181055	182634	ASTD3_r2_vs_Input_q0.0001_peak_1894	181	.	4.70241	19.5243	18.1173
TGME49_chrVIII	197082	198530	ASTD3_r2_vs_Input_q0.0001_peak_1895	176	.	4.53997	19.0359	17.6933
TGME49_chrVIII	203485	204277	ASTD3_r2_vs_Input_q0.0001_peak_1896	154	.	3.77354	16.7594	15.494
TGME49_chrVIII	206674	208322	ASTD3_r2_vs_Input_q0.0001_peak_1897	196	.	4.83405	21.0479	19.6216
TGME49_chrVIII	219344	220832	ASTD3_r2_vs_Input_q0.0001_peak_1898	212	.	4.70202	22.7971	21.2806
TGME49_chrVIII	226131	227624	ASTD3_r2_vs_Input_q0.0001_peak_1899	151	.	3.85573	16.3648	15.125
TGME49_chrVIII	248801	250195	ASTD3_r2_vs_Input_q0.0001_peak_1900	128	.	3.50273	14.0333	12.8458
TGME49_chrVIII	260547	262323	ASTD3_r2_vs_Input_q0.0001_peak_1901	182	.	4.68905	19.6578	18.2971
TGME49_chrVIII	264814	266248	ASTD3_r2_vs_Input_q0.0001_peak_1902	180	.	4.35924	19.4265	18.0775
TGME49_chrVIII	273094	274950	ASTD3_r2_vs_Input_q0.0001_peak_1903	221	.	5.24466	23.7491	22.1921
TGME49_chrVIII	285076	286737	ASTD3_r2_vs_Input_q0.0001_peak_1904	167	.	4.14863	18.1171	16.7741
TGME49_chrVIII	294488	295678	ASTD3_r2_vs_Input_q0.0001_peak_1905	189	.	4.50837	20.3877	18.9834
TGME49_chrVIII	297799	299318	ASTD3_r2_vs_Input_q0.0001_peak_1906	148	.	3.98886	16.1533	14.8897
TGME49_chrVIII	307397	309067	ASTD3_r2_vs_Input_q0.0001_peak_1907	152	.	4.0957	16.5151	15.2507
TGME49_chrVIII	321884	323255	ASTD3_r2_vs_Input_q0.0001_peak_1908	149	.	4.13837	16.2613	14.9977
TGME49_chrVIII	324872	327390	ASTD3_r2_vs_Input_q0.0001_peak_1909	254	.	5.35235	27.2595	25.4541
TGME49_chrVIII	350027	351744	ASTD3_r2_vs_Input_q0.0001_peak_1910	215	.	4.74886	23.0718	21.5255
TGME49_chrVIII	367253	368757	ASTD3_r2_vs_Input_q0.0001_peak_1911	215	.	4.5437	23.1386	21.5264
TGME49_chrVIII	371226	373372	ASTD3_r2_vs_Input_q0.0001_peak_1912	224	.	4.62312	24.1673	22.4798
TGME49_chrVIII	376720	378471	ASTD3_r2_vs_Input_q0.0001_peak_1913	155	.	3.98614	16.8044	15.5371
TGME49_chrVIII	387717	389485	ASTD3_r2_vs_Input_q0.0001_peak_1914	230	.	5.02546	24.6805	23.0304
TGME49_chrVIII	394358	396170	ASTD3_r2_vs_Input_q0.0001_peak_1915	156	.	4.04963	16.9424	15.6815
TGME49_chrVIII	405504	406765	ASTD3_r2_vs_Input_q0.0001_peak_1916	45	.	2.4622	5.546	4.59047
TGME49_chrVIII	414936	416226	ASTD3_r2_vs_Input_q0.0001_peak_1917	94	.	3.34196	10.5677	9.48596
TGME49_chrVIII	427829	430334	ASTD3_r2_vs_Input_q0.0001_peak_1918	208	.	5.25251	22.3528	20.8856
TGME49_chrVIII	437060	438163	ASTD3_r2_vs_Input_q0.0001_peak_1919	136	.	3.98219	14.837	13.6366
TGME49_chrVIII	452005	452983	ASTD3_r2_vs_Input_q0.0001_peak_1920	151	.	4.48437	16.4412	15.1327
TGME49_chrVIII	453672	454767	ASTD3_r2_vs_Input_q0.0001_peak_1921	211	.	4.98937	22.6593	21.1073
TGME49_chrVIII	470929	471904	ASTD3_r2_vs_Input_q0.0001_peak_1922	269	.	4.98026	28.8366	26.9707
TGME49_chrVIII	473457	474528	ASTD3_r2_vs_Input_q0.0001_peak_1923	186	.	4.34121	20.0524	18.6405
TGME49_chrVIII	476243	477854	ASTD3_r2_vs_Input_q0.0001_peak_1924	213	.	4.81096	22.8997	21.3586
TGME49_chrVIII	484587	486423	ASTD3_r2_vs_Input_q0.0001_peak_1925	236	.	5.11967	25.3686	23.6087
TGME49_chrVIII	493919	495116	ASTD3_r2_vs_Input_q0.0001_peak_1926	61	.	2.46647	7.14972	6.15593
TGME49_chrVIII	503033	504438	ASTD3_r2_vs_Input_q0.0001_peak_1927	114	.	3.47249	12.565	11.4299
TGME49_chrVIII	530425	533154	ASTD3_r2_vs_Input_q0.0001_peak_1928	218	.	5.08275	23.3798	21.8505
TGME49_chrVIII	561185	563460	ASTD3_r2_vs_Input_q0.0001_peak_1929	187	.	4.67603	20.1973	18.7726
TGME49_chrVIII	568635	569624	ASTD3_r2_vs_Input_q0.0001_peak_1930	95	.	3.25777	10.664	9.57826
TGME49_chrVIII	574035	575886	ASTD3_r2_vs_Input_q0.0001_peak_1931	149	.	4.16257	16.1899	14.9382
TGME49_chrVIII	598893	600150	ASTD3_r2_vs_Input_q0.0001_peak_1932	139	.	3.96786	15.1327	13.9034
TGME49_chrVIII	609361	611258	ASTD3_r2_vs_Input_q0.0001_peak_1933	248	.	5.7144	26.5232	24.8326
TGME49_chrVIII	631951	633571	ASTD3_r2_vs_Input_q0.0001_peak_1934	182	.	4.46787	19.6529	18.2448
TGME49_chrVIII	648464	649767	ASTD3_r2_vs_Input_q0.0001_peak_1935	172	.	4.1163	18.6538	17.2713
TGME49_chrVIII	651263	652543	ASTD3_r2_vs_Input_q0.0001_peak_1936	72	.	2.64475	8.23576	7.21598
TGME49_chrVIII	660403	663079	ASTD3_r2_vs_Input_q0.0001_peak_1937	170	.	3.92941	18.325	17.0042
TGME49_chrVIII	669028	670501	ASTD3_r2_vs_Input_q0.0001_peak_1938	174	.	3.90303	18.8138	17.4735
TGME49_chrVIII	672761	674100	ASTD3_r2_vs_Input_q0.0001_peak_1939	147	.	3.86512	15.9374	14.704
TGME49_chrVIII	684519	686798	ASTD3_r2_vs_Input_q0.0001_peak_1940	92	.	3.08661	10.3404	9.26296
TGME49_chrVIII	706437	708524	ASTD3_r2_vs_Input_q0.0001_peak_1941	269	.	5.80537	28.7515	26.9361
TGME49_chrVIII	713144	714246	ASTD3_r2_vs_Input_q0.0001_peak_1942	141	.	3.85457	15.3431	14.1146
TGME49_chrVIII	733491	735160	ASTD3_r2_vs_Input_q0.0001_peak_1943	167	.	4.33661	18.0869	16.7817
TGME49_chrVIII	738159	741899	ASTD3_r2_vs_Input_q0.0001_peak_1944	190	.	4.38116	20.5324	19.0853
TGME49_chrVIII	758835	760051	ASTD3_r2_vs_Input_q0.0001_peak_1945	187	.	4.50397	20.1798	18.7886
TGME49_chrVIII	762315	763627	ASTD3_r2_vs_Input_q0.0001_peak_1946	142	.	3.91559	15.5032	14.2847
TGME49_chrVIII	777831	779549	ASTD3_r2_vs_Input_q0.0001_peak_1947	170	.	4.291	18.4249	17.0963
TGME49_chrVIII	792681	794140	ASTD3_r2_vs_Input_q0.0001_peak_1948	239	.	5.20585	25.6929	23.9558
TGME49_chrVIII	795498	797095	ASTD3_r2_vs_Input_q0.0001_peak_1949	224	.	5.13842	23.9894	22.4211
TGME49_chrVIII	809422	810736	ASTD3_r2_vs_Input_q0.0001_peak_1950	108	.	3.25916	11.9828	10.8643
TGME49_chrVIII	812620	813355	ASTD3_r2_vs_Input_q0.0001_peak_1951	114	.	3.44706	12.619	11.4888
TGME49_chrVIII	816704	818091	ASTD3_r2_vs_Input_q0.0001_peak_1952	260	.	5.38915	27.8044	26.0141
TGME49_chrVIII	836647	837933	ASTD3_r2_vs_Input_q0.0001_peak_1953	177	.	4.36261	19.151	17.7457
TGME49_chrVIII	848298	849234	ASTD3_r2_vs_Input_q0.0001_peak_1954	111	.	3.5351	12.3142	11.1832
TGME49_chrVIII	870475	872225	ASTD3_r2_vs_Input_q0.0001_peak_1955	159	.	3.87054	17.2813	15.9704
TGME49_chrVIII	880240	882313	ASTD3_r2_vs_Input_q0.0001_peak_1956	224	.	4.99941	23.9841	22.4063
TGME49_chrVIII	919939	921662	ASTD3_r2_vs_Input_q0.0001_peak_1957	188	.	4.43013	20.2946	18.8546
TGME49_chrVIII	928041	929794	ASTD3_r2_vs_Input_q0.0001_peak_1958	155	.	4.10442	16.8031	15.5341
TGME49_chrVIII	975919	978257	ASTD3_r2_vs_Input_q0.0001_peak_1959	227	.	4.88726	24.3291	22.7123
TGME49_chrVIII	991505	992382	ASTD3_r2_vs_Input_q0.0001_peak_1960	57	.	2.58801	6.68657	5.70386
TGME49_chrVIII	993552	994363	ASTD3_r2_vs_Input_q0.0001_peak_1961	178	.	4.50694	19.2285	17.8852
TGME49_chrVIII	1002459	1003920	ASTD3_r2_vs_Input_q0.0001_peak_1962	213	.	4.73093	22.869	21.3263
TGME49_chrVIII	1057896	1059068	ASTD3_r2_vs_Input_q0.0001_peak_1963	193	.	4.57304	20.7512	19.3227
TGME49_chrVIII	1060833	1062258	ASTD3_r2_vs_Input_q0.0001_peak_1964	202	.	4.47213	21.712	20.2487
TGME49_chrVIII	1070832	1072364	ASTD3_r2_vs_Input_q0.0001_peak_1965	202	.	4.47997	21.7221	20.2869
TGME49_chrVIII	1073651	1075086	ASTD3_r2_vs_Input_q0.0001_peak_1966	175	.	4.34296	18.9066	17.5615
TGME49_chrVIII	1084381	1085739	ASTD3_r2_vs_Input_q0.0001_peak_1967	188	.	4.60599	20.2096	18.8142
TGME49_chrVIII	1103886	1105167	ASTD3_r2_vs_Input_q0.0001_peak_1968	147	.	4.12323	15.9981	14.7718
TGME49_chrVIII	1107303	1108468	ASTD3_r2_vs_Input_q0.0001_peak_1969	192	.	4.58857	20.6084	19.2164
TGME49_chrVIII	1114641	1117718	ASTD3_r2_vs_Input_q0.0001_peak_1970	185	.	4.09655	20.0113	18.5676
TGME49_chrVIII	1126865	1128226	ASTD3_r2_vs_Input_q0.0001_peak_1971	240	.	5.39831	25.6467	24.0093
TGME49_chrVIII	1149352	1151056	ASTD3_r2_vs_Input_q0.0001_peak_1972	257	.	5.21651	27.5248	25.7111
TGME49_chrVIII	1153423	1154286	ASTD3_r2_vs_Input_q0.0001_peak_1973	65	.	2.77667	7.58137	6.57729
TGME49_chrVIII	1172169	1173682	ASTD3_r2_vs_Input_q0.0001_peak_1974	95	.	3.31568	10.6592	9.57165
TGME49_chrVIII	1175805	1177054	ASTD3_r2_vs_Input_q0.0001_peak_1975	149	.	3.97671	16.1666	14.9284
TGME49_chrVIII	1192014	1193271	ASTD3_r2_vs_Input_q0.0001_peak_1976	146	.	4.05269	15.8746	14.6294
TGME49_chrVIII	1199180	1202008	ASTD3_r2_vs_Input_q0.0001_peak_1977	219	.	4.72443	23.5444	21.984
TGME49_chrVIII	1207334	1209406	ASTD3_r2_vs_Input_q0.0001_peak_1978	249	.	5.07536	26.6776	24.9321
TGME49_chrVIII	1221771	1224019	ASTD3_r2_vs_Input_q0.0001_peak_1979	165	.	4.11752	17.9074	16.5977
TGME49_chrVIII	1228730	1230726	ASTD3_r2_vs_Input_q0.0001_peak_1980	144	.	3.73123	15.7322	14.4874
TGME49_chrVIII	1237042	1238179	ASTD3_r2_vs_Input_q0.0001_peak_1981	170	.	4.45573	18.3585	17.0254
TGME49_chrVIII	1246200	1247692	ASTD3_r2_vs_Input_q0.0001_peak_1982	175	.	4.35854	18.9332	17.5426
TGME49_chrVIII	1250343	1250733	ASTD3_r2_vs_Input_q0.0001_peak_1983	46	.	2.53181	5.65573	4.69743
TGME49_chrVIII	1253714	1254992	ASTD3_r2_vs_Input_q0.0001_peak_1984	103	.	3.50565	11.42	10.3216
TGME49_chrVIII	1263652	1265462	ASTD3_r2_vs_Input_q0.0001_peak_1985	156	.	3.9272	17.0345	15.6978
TGME49_chrVIII	1269975	1271245	ASTD3_r2_vs_Input_q0.0001_peak_1986	189	.	4.58705	20.3324	18.9246
TGME49_chrVIII	1275724	1277320	ASTD3_r2_vs_Input_q0.0001_peak_1987	92	.	3.30584	10.3432	9.27028
TGME49_chrVIII	1295218	1296998	ASTD3_r2_vs_Input_q0.0001_peak_1988	132	.	4.02004	14.4338	13.2345
TGME49_chrVIII	1302217	1302780	ASTD3_r2_vs_Input_q0.0001_peak_1989	51	.	2.52603	6.09765	5.12864
TGME49_chrVIII	1303872	1304475	ASTD3_r2_vs_Input_q0.0001_peak_1990	40	.	2.40578	4.96284	4.0217
TGME49_chrVIII	1311104	1313586	ASTD3_r2_vs_Input_q0.0001_peak_1991	141	.	3.94677	15.3421	14.1105
TGME49_chrVIII	1335831	1339335	ASTD3_r2_vs_Input_q0.0001_peak_1992	256	.	5.08586	27.4292	25.6641
TGME49_chrVIII	1344962	1346480	ASTD3_r2_vs_Input_q0.0001_peak_1993	196	.	4.88921	21.0899	19.6451
TGME49_chrVIII	1357938	1359213	ASTD3_r2_vs_Input_q0.0001_peak_1994	107	.	3.67518	11.8581	10.7455
TGME49_chrVIII	1361056	1362137	ASTD3_r2_vs_Input_q0.0001_peak_1995	122	.	3.81541	13.474	12.2985
TGME49_chrVIII	1385768	1387636	ASTD3_r2_vs_Input_q0.0001_peak_1996	166	.	4.39813	17.9591	16.6536
TGME49_chrVIII	1389206	1390440	ASTD3_r2_vs_Input_q0.0001_peak_1997	169	.	4.11879	18.2646	16.9391
TGME49_chrVIII	1405632	1407038	ASTD3_r2_vs_Input_q0.0001_peak_1998	145	.	3.89753	15.7977	14.546
TGME49_chrVIII	1421309	1422125	ASTD3_r2_vs_Input_q0.0001_peak_1999	55	.	2.6261	6.51118	5.53289
[truncated: 3,009 more rows]

## Sheet: ASTD5_r2
chrom	start	end	name	score	signalValue	pValue	qValue	peak
KE138851	4839	6074	ASTD5_r2_vs_Input_q0.0001_peak_1	195	.	2.69915	20.5135	19.5278
KE138861	1963	2380	ASTD5_r2_vs_Input_q0.0001_peak_2	289	.	3.7151	30.0263	28.9505
KE138862	655	3053	ASTD5_r2_vs_Input_q0.0001_peak_3	513	.	3.019	52.7982	51.3534
KE139818	3814	5185	ASTD5_r2_vs_Input_q0.0001_peak_4	283	.	2.43421	29.4228	28.3437
KE139818	9412	11355	ASTD5_r2_vs_Input_q0.0001_peak_5	383	.	2.76608	39.5963	38.3862
KE139844	10665	12093	ASTD5_r2_vs_Input_q0.0001_peak_6	427	.	3.81067	44.0041	42.7649
KE140225	612	937	ASTD5_r2_vs_Input_q0.0001_peak_7	536	.	4.71661	55.0512	53.6283
KE140317	570	1017	ASTD5_r2_vs_Input_q0.0001_peak_8	108	.	2.14721	11.7598	10.8447
KE140372	712	1488	ASTD5_r2_vs_Input_q0.0001_peak_9	227	.	2.60936	23.7718	22.7579
KE140867	567	1691	ASTD5_r2_vs_Input_q0.0001_peak_10	245	.	2.6316	25.5626	24.5224
TGME49_chrII	23199	24938	ASTD5_r2_vs_Input_q0.0001_peak_11	528	.	3.66173	54.2827	52.8477
TGME49_chrII	33225	35757	ASTD5_r2_vs_Input_q0.0001_peak_12	512	.	3.69309	52.629	51.238
TGME49_chrII	40225	44584	ASTD5_r2_vs_Input_q0.0001_peak_13	542	.	3.57844	55.7623	54.2949
TGME49_chrII	60424	62950	ASTD5_r2_vs_Input_q0.0001_peak_14	468	.	3.78733	48.1678	46.8384
TGME49_chrII	74980	77312	ASTD5_r2_vs_Input_q0.0001_peak_15	313	.	3.01254	32.4782	31.3737
TGME49_chrII	79654	80907	ASTD5_r2_vs_Input_q0.0001_peak_16	280	.	3.00176	29.085	28.0232
TGME49_chrII	89303	92419	ASTD5_r2_vs_Input_q0.0001_peak_17	496	.	2.4337	51.0343	49.6741
TGME49_chrII	100964	103615	ASTD5_r2_vs_Input_q0.0001_peak_18	641	.	4.15412	65.8377	64.172
TGME49_chrII	112688	117044	ASTD5_r2_vs_Input_q0.0001_peak_19	657	.	3.95537	67.4835	65.7266
TGME49_chrII	130847	132853	ASTD5_r2_vs_Input_q0.0001_peak_20	586	.	3.90641	60.1165	58.6112
TGME49_chrII	134862	137020	ASTD5_r2_vs_Input_q0.0001_peak_21	384	.	3.03741	39.6909	38.4872
TGME49_chrII	167071	168599	ASTD5_r2_vs_Input_q0.0001_peak_22	527	.	3.66465	54.2151	52.7921
TGME49_chrII	172713	174618	ASTD5_r2_vs_Input_q0.0001_peak_23	220	.	2.65186	23.1086	22.1
TGME49_chrII	181800	183217	ASTD5_r2_vs_Input_q0.0001_peak_24	382	.	3.14941	39.5024	38.2903
TGME49_chrII	198179	199967	ASTD5_r2_vs_Input_q0.0001_peak_25	347	.	3.09077	35.8909	34.7625
TGME49_chrII	201888	203734	ASTD5_r2_vs_Input_q0.0001_peak_26	312	.	3.12704	32.3625	31.2614
TGME49_chrII	222019	223364	ASTD5_r2_vs_Input_q0.0001_peak_27	280	.	2.65709	29.1523	28.0895
TGME49_chrII	251299	253046	ASTD5_r2_vs_Input_q0.0001_peak_28	145	.	2.46236	15.5084	14.5629
TGME49_chrII	267874	270162	ASTD5_r2_vs_Input_q0.0001_peak_29	303	.	3.08337	31.4375	30.3482
TGME49_chrII	271433	272766	ASTD5_r2_vs_Input_q0.0001_peak_30	248	.	2.87711	25.9162	24.885
TGME49_chrII	276703	277933	ASTD5_r2_vs_Input_q0.0001_peak_31	292	.	2.96326	30.3269	29.2504
TGME49_chrII	287141	289853	ASTD5_r2_vs_Input_q0.0001_peak_32	470	.	3.57708	48.3944	47.0589
TGME49_chrII	299755	300743	ASTD5_r2_vs_Input_q0.0001_peak_33	282	.	2.88258	29.3738	28.2929
TGME49_chrII	301453	302190	ASTD5_r2_vs_Input_q0.0001_peak_34	236	.	2.448	24.69	23.6673
TGME49_chrII	309656	310662	ASTD5_r2_vs_Input_q0.0001_peak_35	215	.	2.69582	22.5571	21.5554
TGME49_chrII	318628	325801	ASTD5_r2_vs_Input_q0.0001_peak_36	400	.	3.15362	41.3342	40.0871
TGME49_chrII	342876	344714	ASTD5_r2_vs_Input_q0.0001_peak_37	415	.	3.52837	42.8421	41.5682
TGME49_chrII	355497	357845	ASTD5_r2_vs_Input_q0.0001_peak_38	484	.	3.87869	49.7978	48.4795
TGME49_chrII	365560	367291	ASTD5_r2_vs_Input_q0.0001_peak_39	274	.	3.07356	28.5195	27.4618
TGME49_chrII	374930	376628	ASTD5_r2_vs_Input_q0.0001_peak_40	226	.	2.56625	23.6543	22.6367
TGME49_chrII	390396	393079	ASTD5_r2_vs_Input_q0.0001_peak_41	578	.	3.85162	59.4624	57.8249
TGME49_chrII	394582	396010	ASTD5_r2_vs_Input_q0.0001_peak_42	90	.	1.88144	9.97121	9.06985
TGME49_chrII	398122	399726	ASTD5_r2_vs_Input_q0.0001_peak_43	397	.	3.35524	40.9287	39.7429
TGME49_chrII	403433	406148	ASTD5_r2_vs_Input_q0.0001_peak_44	560	.	4.07431	57.5237	56.021
TGME49_chrII	408509	410511	ASTD5_r2_vs_Input_q0.0001_peak_45	455	.	3.62201	46.8323	45.5005
TGME49_chrII	420605	422356	ASTD5_r2_vs_Input_q0.0001_peak_46	318	.	2.94543	32.9911	31.8817
TGME49_chrII	431530	432856	ASTD5_r2_vs_Input_q0.0001_peak_47	386	.	3.20915	39.8967	38.6993
TGME49_chrII	444502	444803	ASTD5_r2_vs_Input_q0.0001_peak_48	40	.	1.6282	4.94586	4.09692
TGME49_chrII	447306	448682	ASTD5_r2_vs_Input_q0.0001_peak_49	456	.	3.67337	46.9824	45.6967
TGME49_chrII	450183	452163	ASTD5_r2_vs_Input_q0.0001_peak_50	430	.	3.51749	44.363	43.0836
TGME49_chrII	466369	468840	ASTD5_r2_vs_Input_q0.0001_peak_51	556	.	3.74416	57.2038	55.6207
TGME49_chrII	475927	477466	ASTD5_r2_vs_Input_q0.0001_peak_52	395	.	3.6154	40.7923	39.5902
TGME49_chrII	479012	480430	ASTD5_r2_vs_Input_q0.0001_peak_53	263	.	2.89503	27.4351	26.3904
TGME49_chrII	490373	492052	ASTD5_r2_vs_Input_q0.0001_peak_54	397	.	3.31728	40.999	39.7933
TGME49_chrII	505570	508740	ASTD5_r2_vs_Input_q0.0001_peak_55	574	.	3.95463	59.0626	57.4651
TGME49_chrII	514769	516523	ASTD5_r2_vs_Input_q0.0001_peak_56	524	.	3.90824	53.8669	52.4285
TGME49_chrII	550954	553288	ASTD5_r2_vs_Input_q0.0001_peak_57	341	.	3.26328	35.3185	34.1756
TGME49_chrII	562503	564340	ASTD5_r2_vs_Input_q0.0001_peak_58	458	.	3.51925	47.1074	45.8259
TGME49_chrII	575085	577754	ASTD5_r2_vs_Input_q0.0001_peak_59	512	.	4.04989	52.6311	51.2299
TGME49_chrII	593777	595631	ASTD5_r2_vs_Input_q0.0001_peak_60	406	.	3.48615	41.8595	40.6435
TGME49_chrII	604634	606227	ASTD5_r2_vs_Input_q0.0001_peak_61	420	.	3.56444	43.3175	42.0546
TGME49_chrII	628691	630275	ASTD5_r2_vs_Input_q0.0001_peak_62	515	.	3.88757	52.9984	51.5611
TGME49_chrII	642334	644527	ASTD5_r2_vs_Input_q0.0001_peak_63	613	.	4.01989	62.969	61.3561
TGME49_chrII	676824	678358	ASTD5_r2_vs_Input_q0.0001_peak_64	408	.	3.6045	42.0977	40.8881
TGME49_chrII	684880	685640	ASTD5_r2_vs_Input_q0.0001_peak_65	167	.	2.31433	17.7445	16.7805
TGME49_chrII	686748	689605	ASTD5_r2_vs_Input_q0.0001_peak_66	620	.	3.57	63.7916	62.0793
TGME49_chrII	695708	697479	ASTD5_r2_vs_Input_q0.0001_peak_67	260	.	2.90706	27.1411	26.0968
TGME49_chrII	717597	718975	ASTD5_r2_vs_Input_q0.0001_peak_68	444	.	3.7408	45.6862	44.4302
TGME49_chrII	726826	729001	ASTD5_r2_vs_Input_q0.0001_peak_69	531	.	3.71205	54.5291	53.11
TGME49_chrII	731861	734581	ASTD5_r2_vs_Input_q0.0001_peak_70	487	.	3.71923	50.1465	48.7989
TGME49_chrII	740492	742752	ASTD5_r2_vs_Input_q0.0001_peak_71	259	.	2.86578	26.9626	25.9192
TGME49_chrII	748595	750026	ASTD5_r2_vs_Input_q0.0001_peak_72	286	.	2.98389	29.6723	28.6077
TGME49_chrII	757811	759172	ASTD5_r2_vs_Input_q0.0001_peak_73	297	.	2.95954	30.8185	29.7371
TGME49_chrII	761005	762033	ASTD5_r2_vs_Input_q0.0001_peak_74	203	.	2.66664	21.2964	20.3041
TGME49_chrII	768552	770000	ASTD5_r2_vs_Input_q0.0001_peak_75	198	.	2.52842	20.8143	19.8256
TGME49_chrII	777668	779167	ASTD5_r2_vs_Input_q0.0001_peak_76	346	.	3.18418	35.8153	34.6629
TGME49_chrII	792014	794562	ASTD5_r2_vs_Input_q0.0001_peak_77	465	.	3.41563	47.9091	46.5356
TGME49_chrII	795843	796921	ASTD5_r2_vs_Input_q0.0001_peak_78	86	.	2.02405	9.56772	8.67039
TGME49_chrII	804965	806393	ASTD5_r2_vs_Input_q0.0001_peak_79	387	.	3.5248	39.9373	38.7429
TGME49_chrII	864845	866419	ASTD5_r2_vs_Input_q0.0001_peak_80	351	.	3.1919	36.2668	35.103
TGME49_chrII	871991	873675	ASTD5_r2_vs_Input_q0.0001_peak_81	326	.	3.20542	33.8006	32.6964
TGME49_chrII	876202	877003	ASTD5_r2_vs_Input_q0.0001_peak_82	159	.	2.38059	16.921	15.964
TGME49_chrII	880251	882801	ASTD5_r2_vs_Input_q0.0001_peak_83	556	.	3.74905	57.1207	55.6337
TGME49_chrII	892169	894804	ASTD5_r2_vs_Input_q0.0001_peak_84	625	.	4.07761	64.174	62.5638
TGME49_chrII	910121	911971	ASTD5_r2_vs_Input_q0.0001_peak_85	266	.	3.03195	27.6765	26.6215
TGME49_chrII	927179	929886	ASTD5_r2_vs_Input_q0.0001_peak_86	425	.	3.18267	43.8224	42.5592
TGME49_chrII	933953	935726	ASTD5_r2_vs_Input_q0.0001_peak_87	327	.	2.99031	33.8558	32.7077
TGME49_chrII	939450	940979	ASTD5_r2_vs_Input_q0.0001_peak_88	409	.	3.43415	42.256	40.98
TGME49_chrII	948086	949765	ASTD5_r2_vs_Input_q0.0001_peak_89	434	.	3.71701	44.7119	43.4628
TGME49_chrII	956566	958060	ASTD5_r2_vs_Input_q0.0001_peak_90	414	.	3.80851	42.6859	41.4604
TGME49_chrII	961665	962911	ASTD5_r2_vs_Input_q0.0001_peak_91	441	.	3.6529	45.4133	44.134
TGME49_chrII	965387	967458	ASTD5_r2_vs_Input_q0.0001_peak_92	284	.	2.91334	29.5612	28.4876
TGME49_chrII	982220	983992	ASTD5_r2_vs_Input_q0.0001_peak_93	480	.	3.70126	49.3536	48.0408
TGME49_chrII	985368	988156	ASTD5_r2_vs_Input_q0.0001_peak_94	512	.	3.62476	52.6069	51.2456
TGME49_chrII	1000670	1001186	ASTD5_r2_vs_Input_q0.0001_peak_95	242	.	2.96218	25.2999	24.2702
TGME49_chrII	1004810	1006131	ASTD5_r2_vs_Input_q0.0001_peak_96	224	.	2.81298	23.4678	22.4568
TGME49_chrII	1010122	1012196	ASTD5_r2_vs_Input_q0.0001_peak_97	611	.	4.12114	62.8194	61.1966
TGME49_chrII	1020489	1021225	ASTD5_r2_vs_Input_q0.0001_peak_98	81	.	1.96231	9.00572	8.11333
TGME49_chrII	1023151	1025175	ASTD5_r2_vs_Input_q0.0001_peak_99	420	.	3.46853	43.2526	42.0006
TGME49_chrII	1043502	1045120	ASTD5_r2_vs_Input_q0.0001_peak_100	370	.	3.55977	38.2161	37.0392
TGME49_chrII	1045805	1046260	ASTD5_r2_vs_Input_q0.0001_peak_101	39	.	1.77298	4.81819	3.97083
TGME49_chrII	1063814	1067116	ASTD5_r2_vs_Input_q0.0001_peak_102	413	.	3.45665	42.5259	41.313
TGME49_chrII	1078132	1079593	ASTD5_r2_vs_Input_q0.0001_peak_103	170	.	2.34402	18.0316	17.0661
TGME49_chrII	1084463	1086807	ASTD5_r2_vs_Input_q0.0001_peak_104	529	.	3.74869	54.4301	52.9896
TGME49_chrII	1112961	1115033	ASTD5_r2_vs_Input_q0.0001_peak_105	465	.	3.66185	47.9586	46.563
TGME49_chrII	1121621	1123206	ASTD5_r2_vs_Input_q0.0001_peak_106	291	.	3.08229	30.2256	29.1312
TGME49_chrII	1156334	1158464	ASTD5_r2_vs_Input_q0.0001_peak_107	229	.	2.76212	23.9722	22.9566
TGME49_chrII	1160090	1162128	ASTD5_r2_vs_Input_q0.0001_peak_108	470	.	3.74745	48.3142	47.0169
TGME49_chrII	1195452	1196388	ASTD5_r2_vs_Input_q0.0001_peak_109	157	.	2.26465	16.6932	15.7406
TGME49_chrII	1203858	1205782	ASTD5_r2_vs_Input_q0.0001_peak_110	404	.	3.43394	41.6935	40.4745
TGME49_chrII	1246392	1248040	ASTD5_r2_vs_Input_q0.0001_peak_111	362	.	3.29864	37.4066	36.2637
TGME49_chrII	1254160	1257466	ASTD5_r2_vs_Input_q0.0001_peak_112	621	.	4.08423	63.8515	62.1494
TGME49_chrII	1270448	1273016	ASTD5_r2_vs_Input_q0.0001_peak_113	510	.	3.76695	52.4082	51.0342
TGME49_chrII	1275651	1277174	ASTD5_r2_vs_Input_q0.0001_peak_114	351	.	3.25393	36.2756	35.1248
TGME49_chrII	1302856	1305473	ASTD5_r2_vs_Input_q0.0001_peak_115	526	.	3.83074	54.0312	52.6245
TGME49_chrII	1310883	1312380	ASTD5_r2_vs_Input_q0.0001_peak_116	487	.	3.40757	50.1127	48.785
TGME49_chrII	1313499	1315312	ASTD5_r2_vs_Input_q0.0001_peak_117	497	.	3.76486	51.0602	49.7298
TGME49_chrII	1316833	1317669	ASTD5_r2_vs_Input_q0.0001_peak_118	324	.	2.95491	33.5285	32.4233
TGME49_chrII	1324373	1326313	ASTD5_r2_vs_Input_q0.0001_peak_119	513	.	3.49149	52.7814	51.379
TGME49_chrII	1328551	1330051	ASTD5_r2_vs_Input_q0.0001_peak_120	295	.	2.88763	30.6305	29.5429
TGME49_chrII	1343423	1345056	ASTD5_r2_vs_Input_q0.0001_peak_121	424	.	3.41821	43.6594	42.4088
TGME49_chrII	1364273	1365805	ASTD5_r2_vs_Input_q0.0001_peak_122	447	.	3.60445	46.0867	44.7928
TGME49_chrII	1367415	1368643	ASTD5_r2_vs_Input_q0.0001_peak_123	340	.	3.25165	35.1871	34.0662
TGME49_chrII	1374222	1375765	ASTD5_r2_vs_Input_q0.0001_peak_124	255	.	2.7293	26.5419	25.502
TGME49_chrII	1381521	1382412	ASTD5_r2_vs_Input_q0.0001_peak_125	242	.	2.8691	25.2699	24.2379
TGME49_chrII	1385312	1386499	ASTD5_r2_vs_Input_q0.0001_peak_126	372	.	3.33184	38.4527	37.2638
TGME49_chrII	1420370	1421482	ASTD5_r2_vs_Input_q0.0001_peak_127	329	.	2.90443	34.0904	32.9795
TGME49_chrII	1439585	1442860	ASTD5_r2_vs_Input_q0.0001_peak_128	454	.	3.53362	46.7914	45.4741
TGME49_chrII	1447039	1448352	ASTD5_r2_vs_Input_q0.0001_peak_129	267	.	2.93177	27.8274	26.7798
TGME49_chrII	1452598	1453738	ASTD5_r2_vs_Input_q0.0001_peak_130	201	.	2.57388	21.1349	20.1433
TGME49_chrII	1460833	1462070	ASTD5_r2_vs_Input_q0.0001_peak_131	379	.	3.37206	39.1546	37.9704
TGME49_chrII	1468433	1470339	ASTD5_r2_vs_Input_q0.0001_peak_132	458	.	3.59799	47.1455	45.8483
TGME49_chrII	1496298	1497325	ASTD5_r2_vs_Input_q0.0001_peak_133	246	.	2.85582	25.6784	24.6476
TGME49_chrII	1513556	1514493	ASTD5_r2_vs_Input_q0.0001_peak_134	342	.	3.21396	35.3981	34.2626
TGME49_chrII	1517447	1519727	ASTD5_r2_vs_Input_q0.0001_peak_135	284	.	2.81973	29.4982	28.4315
TGME49_chrII	1521449	1522596	ASTD5_r2_vs_Input_q0.0001_peak_136	252	.	2.81857	26.3269	25.2867
TGME49_chrII	1531157	1532550	ASTD5_r2_vs_Input_q0.0001_peak_137	442	.	3.4506	45.5864	44.2871
TGME49_chrII	1545567	1547470	ASTD5_r2_vs_Input_q0.0001_peak_138	369	.	3.29682	38.157	36.9814
TGME49_chrII	1549121	1551113	ASTD5_r2_vs_Input_q0.0001_peak_139	309	.	3.09361	32.0186	30.9222
TGME49_chrII	1559420	1561475	ASTD5_r2_vs_Input_q0.0001_peak_140	415	.	3.23171	42.7443	41.5038
TGME49_chrII	1563857	1565256	ASTD5_r2_vs_Input_q0.0001_peak_141	512	.	4.02633	52.5974	51.2272
TGME49_chrII	1575005	1576154	ASTD5_r2_vs_Input_q0.0001_peak_142	78	.	1.93627	8.74805	7.86077
TGME49_chrII	1582922	1583820	ASTD5_r2_vs_Input_q0.0001_peak_143	249	.	2.78594	26.0207	24.9899
TGME49_chrII	1585718	1587074	ASTD5_r2_vs_Input_q0.0001_peak_144	295	.	2.96709	30.6691	29.5826
TGME49_chrII	1598308	1600939	ASTD5_r2_vs_Input_q0.0001_peak_145	490	.	3.56009	50.43	49.01
TGME49_chrII	1603295	1605301	ASTD5_r2_vs_Input_q0.0001_peak_146	563	.	3.99909	57.7991	56.3169
TGME49_chrII	1626552	1628796	ASTD5_r2_vs_Input_q0.0001_peak_147	385	.	3.43243	39.7324	38.5406
TGME49_chrII	1643632	1646227	ASTD5_r2_vs_Input_q0.0001_peak_148	272	.	3.05373	28.3349	27.2775
TGME49_chrII	1678229	1679858	ASTD5_r2_vs_Input_q0.0001_peak_149	516	.	4.02249	52.9784	51.6076
TGME49_chrII	1692718	1694637	ASTD5_r2_vs_Input_q0.0001_peak_150	272	.	2.80677	28.2909	27.2323
TGME49_chrII	1696390	1699071	ASTD5_r2_vs_Input_q0.0001_peak_151	447	.	3.2951	46.0317	44.7704
TGME49_chrII	1701192	1703391	ASTD5_r2_vs_Input_q0.0001_peak_152	409	.	3.3445	42.1933	40.9764
TGME49_chrII	1710795	1711933	ASTD5_r2_vs_Input_q0.0001_peak_153	251	.	2.89166	26.1925	25.1522
TGME49_chrII	1745812	1746508	ASTD5_r2_vs_Input_q0.0001_peak_154	167	.	2.2628	17.7033	16.7414
TGME49_chrII	1747671	1750033	ASTD5_r2_vs_Input_q0.0001_peak_155	559	.	3.6518	57.4393	55.9243
TGME49_chrII	1769738	1771156	ASTD5_r2_vs_Input_q0.0001_peak_156	394	.	3.41907	40.6314	39.4258
TGME49_chrII	1772401	1775110	ASTD5_r2_vs_Input_q0.0001_peak_157	556	.	3.6224	57.3063	55.6981
TGME49_chrII	1798689	1800650	ASTD5_r2_vs_Input_q0.0001_peak_158	378	.	3.26107	39.0539	37.8627
TGME49_chrII	1802119	1802722	ASTD5_r2_vs_Input_q0.0001_peak_159	94	.	1.96998	10.334	9.42986
TGME49_chrII	1803748	1804884	ASTD5_r2_vs_Input_q0.0001_peak_160	395	.	3.37171	40.7618	39.5728
TGME49_chrII	1838008	1840826	ASTD5_r2_vs_Input_q0.0001_peak_161	419	.	3.6221	43.246	41.9932
TGME49_chrII	1858910	1861198	ASTD5_r2_vs_Input_q0.0001_peak_162	463	.	3.82905	47.6881	46.3869
TGME49_chrII	1884838	1886505	ASTD5_r2_vs_Input_q0.0001_peak_163	374	.	3.40587	38.6362	37.4571
TGME49_chrII	1899650	1903223	ASTD5_r2_vs_Input_q0.0001_peak_164	580	.	3.69067	59.6245	58.0645
TGME49_chrII	1927142	1929056	ASTD5_r2_vs_Input_q0.0001_peak_165	517	.	3.67214	53.201	51.7244
TGME49_chrII	1930837	1931458	ASTD5_r2_vs_Input_q0.0001_peak_166	49	.	1.74165	5.79219	4.93311
TGME49_chrII	1939061	1940995	ASTD5_r2_vs_Input_q0.0001_peak_167	557	.	4.01019	57.2437	55.7502
TGME49_chrII	1955790	1956657	ASTD5_r2_vs_Input_q0.0001_peak_168	81	.	2.05308	9.0621	8.16943
TGME49_chrII	1959671	1960993	ASTD5_r2_vs_Input_q0.0001_peak_169	387	.	3.53047	39.9625	38.7789
TGME49_chrII	1979683	1982322	ASTD5_r2_vs_Input_q0.0001_peak_170	474	.	3.84254	48.8252	47.4916
TGME49_chrII	1983826	1985722	ASTD5_r2_vs_Input_q0.0001_peak_171	574	.	4.13339	59.0966	57.4926
TGME49_chrII	1989486	1991301	ASTD5_r2_vs_Input_q0.0001_peak_172	313	.	3.37742	32.4125	31.3133
TGME49_chrII	2002569	2005222	ASTD5_r2_vs_Input_q0.0001_peak_173	534	.	3.79389	54.9465	53.438
TGME49_chrII	2025572	2026981	ASTD5_r2_vs_Input_q0.0001_peak_174	177	.	2.4634	18.6889	17.7172
TGME49_chrII	2034768	2035906	ASTD5_r2_vs_Input_q0.0001_peak_175	268	.	3.05363	27.8934	26.8468
TGME49_chrII	2038353	2039478	ASTD5_r2_vs_Input_q0.0001_peak_176	518	.	3.72686	53.286	51.8473
TGME49_chrII	2059114	2061018	ASTD5_r2_vs_Input_q0.0001_peak_177	526	.	3.83915	54.0777	52.6416
TGME49_chrII	2074392	2076456	ASTD5_r2_vs_Input_q0.0001_peak_178	365	.	3.4453	37.6931	36.5173
TGME49_chrII	2078753	2079980	ASTD5_r2_vs_Input_q0.0001_peak_179	449	.	3.65549	46.2374	44.9523
TGME49_chrII	2081736	2082609	ASTD5_r2_vs_Input_q0.0001_peak_180	220	.	2.70887	23.0158	22.0083
TGME49_chrII	2090472	2092068	ASTD5_r2_vs_Input_q0.0001_peak_181	436	.	3.56772	44.8912	43.6368
TGME49_chrII	2093902	2097113	ASTD5_r2_vs_Input_q0.0001_peak_182	550	.	3.80636	56.5451	55.0819
TGME49_chrII	2102538	2104024	ASTD5_r2_vs_Input_q0.0001_peak_183	329	.	3.10611	34.0649	32.927
TGME49_chrII	2117753	2119400	ASTD5_r2_vs_Input_q0.0001_peak_184	270	.	2.87152	28.0656	27.0115
TGME49_chrII	2128286	2130536	ASTD5_r2_vs_Input_q0.0001_peak_185	372	.	3.2494	38.3596	37.2012
TGME49_chrII	2142002	2144766	ASTD5_r2_vs_Input_q0.0001_peak_186	351	.	3.27482	36.2985	35.1626
TGME49_chrII	2146032	2146895	ASTD5_r2_vs_Input_q0.0001_peak_187	134	.	2.20955	14.4047	13.4671
TGME49_chrII	2158246	2160717	ASTD5_r2_vs_Input_q0.0001_peak_188	410	.	3.24625	42.3566	41.0991
TGME49_chrII	2194111	2195972	ASTD5_r2_vs_Input_q0.0001_peak_189	374	.	3.42443	38.6675	37.4941
TGME49_chrII	2196693	2198304	ASTD5_r2_vs_Input_q0.0001_peak_190	371	.	3.32559	38.3844	37.1758
TGME49_chrII	2211637	2213203	ASTD5_r2_vs_Input_q0.0001_peak_191	457	.	3.82553	47.0618	45.7558
TGME49_chrII	2224349	2225996	ASTD5_r2_vs_Input_q0.0001_peak_192	271	.	3.03407	28.1941	27.1389
TGME49_chrII	2237061	2238742	ASTD5_r2_vs_Input_q0.0001_peak_193	353	.	3.23115	36.5294	35.3587
TGME49_chrIII	34700	36137	ASTD5_r2_vs_Input_q0.0001_peak_194	236	.	2.954	24.6258	23.6039
TGME49_chrIII	37199	39288	ASTD5_r2_vs_Input_q0.0001_peak_195	413	.	3.54013	42.5797	41.3619
TGME49_chrIII	43001	44158	ASTD5_r2_vs_Input_q0.0001_peak_196	389	.	3.58012	40.1644	38.9496
TGME49_chrIII	49070	49922	ASTD5_r2_vs_Input_q0.0001_peak_197	223	.	2.81844	23.32	22.3109
TGME49_chrIII	69379	71111	ASTD5_r2_vs_Input_q0.0001_peak_198	383	.	3.47347	39.5025	38.3056
TGME49_chrIII	73323	74950	ASTD5_r2_vs_Input_q0.0001_peak_199	433	.	3.48806	44.5725	43.3029
TGME49_chrIII	93030	96260	ASTD5_r2_vs_Input_q0.0001_peak_200	673	.	4.03851	69.1786	67.3286
TGME49_chrIII	121587	124210	ASTD5_r2_vs_Input_q0.0001_peak_201	498	.	3.51755	51.1997	49.8293
TGME49_chrIII	134383	136552	ASTD5_r2_vs_Input_q0.0001_peak_202	400	.	3.66007	41.2732	40.0755
TGME49_chrIII	140585	142229	ASTD5_r2_vs_Input_q0.0001_peak_203	330	.	3.1909	34.214	33.0932
TGME49_chrIII	150813	151695	ASTD5_r2_vs_Input_q0.0001_peak_204	400	.	3.82741	41.2608	40.0617
TGME49_chrIII	153765	155978	ASTD5_r2_vs_Input_q0.0001_peak_205	608	.	4.33557	62.5588	60.8358
TGME49_chrIII	166619	168404	ASTD5_r2_vs_Input_q0.0001_peak_206	522	.	3.97045	53.6718	52.2202
TGME49_chrIII	179945	182183	ASTD5_r2_vs_Input_q0.0001_peak_207	507	.	3.66269	52.1551	50.7668
TGME49_chrIII	184971	185364	ASTD5_r2_vs_Input_q0.0001_peak_208	40	.	1.63543	4.86109	4.01294
TGME49_chrIII	198858	200907	ASTD5_r2_vs_Input_q0.0001_peak_209	380	.	3.4306	39.2685	38.0674
TGME49_chrIII	210747	211717	ASTD5_r2_vs_Input_q0.0001_peak_210	206	.	2.4669	21.6398	20.6442
TGME49_chrIII	213638	215477	ASTD5_r2_vs_Input_q0.0001_peak_211	542	.	3.9537	55.7421	54.2617
TGME49_chrIII	226362	228085	ASTD5_r2_vs_Input_q0.0001_peak_212	485	.	3.72649	49.8636	48.5133
TGME49_chrIII	239507	241779	ASTD5_r2_vs_Input_q0.0001_peak_213	429	.	3.5931	44.1506	42.9267
TGME49_chrIII	251325	253813	ASTD5_r2_vs_Input_q0.0001_peak_214	507	.	3.81019	52.1724	50.7817
TGME49_chrIII	267601	269021	ASTD5_r2_vs_Input_q0.0001_peak_215	274	.	2.98647	28.5299	27.4708
TGME49_chrIII	282518	284781	ASTD5_r2_vs_Input_q0.0001_peak_216	515	.	3.76464	53.0078	51.5988
TGME49_chrIII	293890	295875	ASTD5_r2_vs_Input_q0.0001_peak_217	339	.	3.1798	35.098	33.9691
TGME49_chrIII	300395	301861	ASTD5_r2_vs_Input_q0.0001_peak_218	316	.	3.10038	32.7215	31.6169
TGME49_chrIII	307906	309301	ASTD5_r2_vs_Input_q0.0001_peak_219	339	.	3.19355	35.0739	33.9312
TGME49_chrIII	323812	325831	ASTD5_r2_vs_Input_q0.0001_peak_220	491	.	3.77359	50.4538	49.1035
TGME49_chrIII	334990	336962	ASTD5_r2_vs_Input_q0.0001_peak_221	278	.	2.99389	28.9135	27.8471
TGME49_chrIII	364750	365007	ASTD5_r2_vs_Input_q0.0001_peak_222	73	.	1.90243	8.18838	7.30453
TGME49_chrIII	371469	372495	ASTD5_r2_vs_Input_q0.0001_peak_223	173	.	2.66759	18.3013	17.3309
TGME49_chrIII	379343	381375	ASTD5_r2_vs_Input_q0.0001_peak_224	349	.	3.05655	36.0879	34.941
TGME49_chrIII	386691	388463	ASTD5_r2_vs_Input_q0.0001_peak_225	243	.	2.70651	25.4191	24.3882
TGME49_chrIII	402914	406908	ASTD5_r2_vs_Input_q0.0001_peak_226	342	.	3.00756	35.3628	34.2359
TGME49_chrIII	408101	409460	ASTD5_r2_vs_Input_q0.0001_peak_227	348	.	3.17533	36.0231	34.8491
TGME49_chrIII	416880	418162	ASTD5_r2_vs_Input_q0.0001_peak_228	380	.	3.51993	39.2834	38.0939
TGME49_chrIII	427422	428947	ASTD5_r2_vs_Input_q0.0001_peak_229	380	.	3.15671	39.1812	38.003
TGME49_chrIII	450505	451747	ASTD5_r2_vs_Input_q0.0001_peak_230	328	.	3.15412	33.9871	32.8743
TGME49_chrIII	464907	468155	ASTD5_r2_vs_Input_q0.0001_peak_231	449	.	3.72741	46.2608	44.9539
TGME49_chrIII	488447	490519	ASTD5_r2_vs_Input_q0.0001_peak_232	361	.	3.24792	37.3267	36.1365
TGME49_chrIII	496480	498130	ASTD5_r2_vs_Input_q0.0001_peak_233	433	.	3.63492	44.5705	43.3273
TGME49_chrIII	511949	513410	ASTD5_r2_vs_Input_q0.0001_peak_234	203	.	2.55329	21.3011	20.309
TGME49_chrIII	524529	525608	ASTD5_r2_vs_Input_q0.0001_peak_235	220	.	2.47648	23.052	22.045
TGME49_chrIII	537833	539368	ASTD5_r2_vs_Input_q0.0001_peak_236	563	.	4.1162	57.7725	56.3227
TGME49_chrIII	540853	542926	ASTD5_r2_vs_Input_q0.0001_peak_237	519	.	3.52715	53.4658	51.9644
TGME49_chrIII	555894	557963	ASTD5_r2_vs_Input_q0.0001_peak_238	409	.	3.49539	42.1504	40.9078
TGME49_chrIII	566310	569063	ASTD5_r2_vs_Input_q0.0001_peak_239	582	.	3.79996	59.7232	58.2206
TGME49_chrIII	575660	577715	ASTD5_r2_vs_Input_q0.0001_peak_240	533	.	3.94417	54.8073	53.3789
TGME49_chrIII	588168	590185	ASTD5_r2_vs_Input_q0.0001_peak_241	396	.	3.66115	40.8139	39.6245
TGME49_chrIII	593659	595357	ASTD5_r2_vs_Input_q0.0001_peak_242	388	.	3.34081	40.0614	38.8706
TGME49_chrIII	597837	599670	ASTD5_r2_vs_Input_q0.0001_peak_243	404	.	3.47534	41.7174	40.4881
TGME49_chrIII	600893	601676	ASTD5_r2_vs_Input_q0.0001_peak_244	73	.	1.94044	8.21386	7.32859
TGME49_chrIII	608161	609722	ASTD5_r2_vs_Input_q0.0001_peak_245	551	.	4.00018	56.644	55.1156
TGME49_chrIII	612041	613031	ASTD5_r2_vs_Input_q0.0001_peak_246	348	.	3.52887	36.0471	34.8811
TGME49_chrIII	621161	622596	ASTD5_r2_vs_Input_q0.0001_peak_247	292	.	2.841	30.3172	29.2435
[truncated: 4,885 more rows]

## Sheet: ASTD5_r1
chrom	start	end	name	score	signalValue	pValue	qValue	peak
[truncated: 5,147 more rows]

[truncated: 8 more sheets: HFFD5_r2, HFFD5_r1, HFFD3_r1, HFFD3_r2, ASTD7_r2, ASTD7_r1, HFFD7_r2, HFFD7_r1]
