# Supplementary material for: Host-cell dependent epigenetic profiles associated with survival outcomes in T. gondii infection
Source: Epigenetics Chromatin. 2026 May 5;19:27. doi: 10.1186/s13072-026-00678-x (PMC13317167; doi:10.1186/s13072-026-00678-x)
Supplement: Supplementary file 7 — Additional file 7: Table S3. GO enrichment analysis for H3K4me3 clusters. Biological process, molecular function, and cellular component terms for each temporal H3K4me3 cluster. [file 13072_2026_678_MOESM7_ESM.xlsx]

## Sheet: AST_S4_BP
cluster	day	host	ID	Name	Bgd count	Result count	Result gene list	Pct of bgd	Fold enrichment	Odds ratio	P-value	Benjamini	Bonferroni
1	3	AST	GO:0019725	cellular homeostasis	38	7	TGME49_204480,TGME49_238040,TGME49_238070,TGME49_249200,TGME49_268730,TGME49_270120,TGME49_312110,	18.4	2.68	3.1	0.0134735	0.705032	1
1	3	AST	GO:0045454	cell redox homeostasis	30	6	TGME49_204480,TGME49_238040,TGME49_238070,TGME49_268730,TGME49_270120,TGME49_312110,	20	2.91	3.43	0.0146419	0.705032	1
1	3	AST	GO:0050794	regulation of cellular process	261	27	TGME49_204480,TGME49_207900,TGME49_209530,TGME49_215570,TGME49_216280,TGME49_217440,TGME49_219460,TGME49_225110,TGME49_229405,TGME49_238040,TGME49_238070,TGME49_240460,TGME49_242070,TGME49_247700,TGME49_252880,TGME49_257340,TGME49_262860,TGME49_266930,TGME49_268730,TGME49_270120,TGME49_277790,TGME49_295140,TGME49_310900,TGME49_312110,TGME49_312350,TGME49_316620,TGME49_318330,	10.3	1.51	1.61	0.0198942	0.705032	1
1	3	AST	GO:0050789	regulation of biological process	276	28	TGME49_204480,TGME49_207900,TGME49_209530,TGME49_215570,TGME49_216280,TGME49_217440,TGME49_219460,TGME49_225110,TGME49_229405,TGME49_238040,TGME49_238070,TGME49_240460,TGME49_242070,TGME49_247700,TGME49_252880,TGME49_257340,TGME49_260240,TGME49_262860,TGME49_266930,TGME49_268730,TGME49_270120,TGME49_277790,TGME49_295140,TGME49_310900,TGME49_312110,TGME49_312350,TGME49_316620,TGME49_318330,	10.1	1.48	1.58	0.0226617	0.705032	1
1	3	AST	GO:0042592	homeostatic process	43	7	TGME49_204480,TGME49_238040,TGME49_238070,TGME49_249200,TGME49_268730,TGME49_270120,TGME49_312110,	16.3	2.37	2.67	0.0256538	0.705032	1
1	3	AST	GO:0070647	protein modification by small protein conjugation or removal	46	7	TGME49_203320,TGME49_210781,TGME49_213870,TGME49_223450,TGME49_270340,TGME49_275630,TGME49_305940,	15.2	2.21	2.46	0.0357671	0.705032	1
1	3	AST	GO:0006415	translational termination	5	2	TGME49_206360,TGME49_314270,	40	5.82	9.08	0.0409943	0.705032	1
2	3	AST	GO:0016070	RNA metabolic process	386	188	TGME49_202690,TGME49_202740,TGME49_202790,TGME49_203358,TGME49_205220,TGME49_205710,TGME49_206300,TGME49_206600,TGME49_207400,TGME49_207450,TGME49_207990,TGME49_208990,TGME49_209108,TGME49_209570,TGME49_210230,TGME49_210440,TGME49_210840,TGME49_213970,TGME49_214200,TGME49_215230,TGME49_216390,TGME49_216560,TGME49_216750,TGME49_216760,TGME49_217580,TGME49_218610,TGME49_219430,TGME49_219440,TGME49_…	48.7	1.72	2.62	6.89831e-19	7.44327e-16	7.44327e-16
2	3	AST	GO:0090304	nucleic acid metabolic process	506	230	TGME49_202690,TGME49_202740,TGME49_202790,TGME49_203260,TGME49_203358,TGME49_205220,TGME49_205710,TGME49_206300,TGME49_206600,TGME49_207400,TGME49_207450,TGME49_207990,TGME49_208990,TGME49_209108,TGME49_209570,TGME49_210230,TGME49_210440,TGME49_210840,TGME49_212170,TGME49_212250,TGME49_213752,TGME49_213890,TGME49_213970,TGME49_214200,TGME49_214480,TGME49_215230,TGME49_216390,TGME49_216560,TGME49_…	45.5	1.61	2.33	2.72184e-18	1.46843e-15	2.93686e-15
2	3	AST	GO:0006139	nucleobase-containing compound metabolic process	616	259	TGME49_202690,TGME49_202740,TGME49_202790,TGME49_203260,TGME49_203358,TGME49_205220,TGME49_205710,TGME49_206300,TGME49_206600,TGME49_206610,TGME49_207400,TGME49_207450,TGME49_207990,TGME49_208990,TGME49_209108,TGME49_209570,TGME49_210230,TGME49_210440,TGME49_210790,TGME49_210840,TGME49_212170,TGME49_212250,TGME49_213752,TGME49_213890,TGME49_213970,TGME49_214200,TGME49_214480,TGME49_215230,TGME49_…	42	1.49	2.03	3.29637e-15	1.18559e-12	3.55678e-12
2	3	AST	GO:1901360	organic cyclic compound metabolic process	657	270	TGME49_202690,TGME49_202740,TGME49_202790,TGME49_203260,TGME49_203358,TGME49_205220,TGME49_205710,TGME49_206300,TGME49_206600,TGME49_206610,TGME49_207400,TGME49_207450,TGME49_207990,TGME49_208990,TGME49_209108,TGME49_209570,TGME49_210230,TGME49_210440,TGME49_210790,TGME49_210840,TGME49_212170,TGME49_212250,TGME49_212710,TGME49_213752,TGME49_213890,TGME49_213970,TGME49_214200,TGME49_214480,TGME49_…	41.1	1.45	1.95	2.29932e-14	6.17734e-12	2.48097e-11
2	3	AST	GO:0046483	heterocycle metabolic process	649	267	TGME49_202690,TGME49_202740,TGME49_202790,TGME49_203260,TGME49_203358,TGME49_205220,TGME49_205710,TGME49_206300,TGME49_206600,TGME49_206610,TGME49_207400,TGME49_207450,TGME49_207990,TGME49_208990,TGME49_209108,TGME49_209570,TGME49_210230,TGME49_210440,TGME49_210790,TGME49_210840,TGME49_212170,TGME49_212250,TGME49_213752,TGME49_213890,TGME49_213970,TGME49_214200,TGME49_214480,TGME49_215230,TGME49_…	41.1	1.45	1.95	2.86253e-14	6.17734e-12	3.08867e-11
2	3	AST	GO:0006725	cellular aromatic compound metabolic process	647	266	TGME49_202690,TGME49_202740,TGME49_202790,TGME49_203260,TGME49_203358,TGME49_205220,TGME49_205710,TGME49_206300,TGME49_206600,TGME49_206610,TGME49_207400,TGME49_207450,TGME49_207990,TGME49_208990,TGME49_209108,TGME49_209570,TGME49_210230,TGME49_210440,TGME49_210790,TGME49_210840,TGME49_212170,TGME49_212250,TGME49_212710,TGME49_213752,TGME49_213890,TGME49_213970,TGME49_214200,TGME49_214480,TGME49_…	41.1	1.45	1.95	3.57912e-14	6.43646e-12	3.86187e-11
2	3	AST	GO:0006396	RNA processing	236	114	TGME49_202740,TGME49_202790,TGME49_205220,TGME49_207400,TGME49_207450,TGME49_207990,TGME49_208990,TGME49_209570,TGME49_213970,TGME49_214200,TGME49_215230,TGME49_216390,TGME49_216560,TGME49_218610,TGME49_219440,TGME49_219790,TGME49_220212,TGME49_222000,TGME49_223390,TGME49_224200,TGME49_224650,TGME49_225125,TGME49_226080,TGME49_227400,TGME49_228080,TGME49_228320,TGME49_228710,TGME49_228720,TGME49_…	48.3	1.71	2.49	1.9788e-11	3.05018e-09	2.13513e-08
2	3	AST	GO:0034470	ncRNA processing	118	67	TGME49_202740,TGME49_202790,TGME49_207450,TGME49_207990,TGME49_209570,TGME49_213970,TGME49_214200,TGME49_216560,TGME49_218610,TGME49_220212,TGME49_222000,TGME49_224200,TGME49_225125,TGME49_227400,TGME49_228080,TGME49_228320,TGME49_228710,TGME49_228720,TGME49_232520,TGME49_233200,TGME49_234490,TGME49_235710,TGME49_239790,TGME49_240660,TGME49_242800,TGME49_243280,TGME49_244420,TGME49_251600,TGME49_…	56.8	2.01	3.45	5.21103e-11	7.02837e-09	5.6227e-08
2	3	AST	GO:0034641	cellular nitrogen compound metabolic process	847	318	TGME49_202350,TGME49_202690,TGME49_202740,TGME49_202790,TGME49_203260,TGME49_203358,TGME49_203630,TGME49_204160,TGME49_205220,TGME49_205710,TGME49_206300,TGME49_206600,TGME49_206610,TGME49_207400,TGME49_207450,TGME49_207630,TGME49_207990,TGME49_208990,TGME49_209010,TGME49_209108,TGME49_209570,TGME49_209710,TGME49_210230,TGME49_210440,TGME49_210790,TGME49_210840,TGME49_211870,TGME49_212170,TGME49_…	37.5	1.33	1.68	8.83552e-11	1.05928e-08	9.53352e-08
2	3	AST	GO:0034660	ncRNA metabolic process	154	81	TGME49_202740,TGME49_202790,TGME49_205710,TGME49_207450,TGME49_207990,TGME49_209570,TGME49_210840,TGME49_213970,TGME49_214200,TGME49_216560,TGME49_218610,TGME49_219430,TGME49_219850,TGME49_220212,TGME49_222000,TGME49_224200,TGME49_225125,TGME49_227400,TGME49_228080,TGME49_228320,TGME49_228710,TGME49_228720,TGME49_232520,TGME49_233200,TGME49_233860,TGME49_234490,TGME49_235710,TGME49_239790,TGME49_…	52.6	1.86	2.92	9.84436e-11	1.06221e-08	1.06221e-07
2	3	AST	GO:0010467	gene expression	564	222	TGME49_202350,TGME49_202690,TGME49_202740,TGME49_202790,TGME49_203358,TGME49_203630,TGME49_204160,TGME49_205220,TGME49_205710,TGME49_206600,TGME49_207400,TGME49_207450,TGME49_207630,TGME49_207990,TGME49_208990,TGME49_209010,TGME49_209570,TGME49_209710,TGME49_210840,TGME49_211870,TGME49_213970,TGME49_214200,TGME49_215230,TGME49_216010,TGME49_216040,TGME49_216390,TGME49_216530,TGME49_216560,TGME49_…	39.4	1.39	1.77	1.10009e-09	1.07909e-07	1.187e-06
2	3	AST	GO:0044237	cellular metabolic process	1550	522	TGME49_201720,TGME49_202350,TGME49_202690,TGME49_202740,TGME49_202790,TGME49_203110,TGME49_203260,TGME49_203358,TGME49_203440,TGME49_203630,TGME49_203970,TGME49_204090,TGME49_204100,TGME49_204160,TGME49_205220,TGME49_205420,TGME49_205600,TGME49_205710,TGME49_206300,TGME49_206600,TGME49_206610,TGME49_207070,TGME49_207080,TGME49_207400,TGME49_207450,TGME49_207630,TGME49_207680,TGME49_207990,TGME49_…	33.7	1.19	1.45	1.1823e-08	1.06308e-06	1.2757e-05
2	3	AST	GO:0043170	macromolecule metabolic process	1298	443	TGME49_201720,TGME49_202350,TGME49_202630,TGME49_202690,TGME49_202740,TGME49_202790,TGME49_203260,TGME49_203358,TGME49_203440,TGME49_203630,TGME49_203970,TGME49_204100,TGME49_204160,TGME49_205220,TGME49_205600,TGME49_205710,TGME49_206300,TGME49_206490,TGME49_206600,TGME49_207070,TGME49_207080,TGME49_207400,TGME49_207450,TGME49_207630,TGME49_207680,TGME49_207990,TGME49_208500,TGME49_208990,TGME49_…	34.1	1.21	1.46	4.92798e-08	4.09023e-06	5.31729e-05
2	3	AST	GO:0006364	rRNA processing	56	34	TGME49_207990,TGME49_209570,TGME49_214200,TGME49_216560,TGME49_218610,TGME49_222000,TGME49_225125,TGME49_228320,TGME49_232520,TGME49_239790,TGME49_240660,TGME49_242800,TGME49_244420,TGME49_251600,TGME49_252320,TGME49_252465,TGME49_253520,TGME49_260610,TGME49_265820,TGME49_269770,TGME49_271100,TGME49_272010,TGME49_272210,TGME49_273430,TGME49_273840,TGME49_289550,TGME49_300320,TGME49_301390,TGME49_…	60.7	2.15	3.99	3.63653e-07	2.61588e-05	0.000392382
2	3	AST	GO:0016072	rRNA metabolic process	56	34	TGME49_207990,TGME49_209570,TGME49_214200,TGME49_216560,TGME49_218610,TGME49_222000,TGME49_225125,TGME49_228320,TGME49_232520,TGME49_239790,TGME49_240660,TGME49_242800,TGME49_244420,TGME49_251600,TGME49_252320,TGME49_252465,TGME49_253520,TGME49_260610,TGME49_265820,TGME49_269770,TGME49_271100,TGME49_272010,TGME49_272210,TGME49_273430,TGME49_273840,TGME49_289550,TGME49_300320,TGME49_301390,TGME49_…	60.7	2.15	3.99	3.63653e-07	2.61588e-05	0.000392382
2	3	AST	GO:0042254	ribosome biogenesis	85	46	TGME49_202470,TGME49_207990,TGME49_209570,TGME49_214200,TGME49_216560,TGME49_218610,TGME49_222000,TGME49_225125,TGME49_228320,TGME49_232390,TGME49_232520,TGME49_239340,TGME49_239790,TGME49_240660,TGME49_242800,TGME49_244420,TGME49_251600,TGME49_252320,TGME49_252465,TGME49_253520,TGME49_255320,TGME49_260610,TGME49_261570,TGME49_263440,TGME49_265820,TGME49_269770,TGME49_271100,TGME49_271280,TGME49_…	54.1	1.91	3.06	4.04797e-07	2.72985e-05	0.000436776
2	3	AST	GO:0022613	ribonucleoprotein complex biogenesis	108	54	TGME49_202470,TGME49_207400,TGME49_207990,TGME49_209570,TGME49_214200,TGME49_216560,TGME49_217820,TGME49_218610,TGME49_222000,TGME49_222860,TGME49_225125,TGME49_228320,TGME49_232390,TGME49_232520,TGME49_239340,TGME49_239790,TGME49_240660,TGME49_242800,TGME49_244420,TGME49_251600,TGME49_252320,TGME49_252465,TGME49_253520,TGME49_255320,TGME49_260610,TGME49_261570,TGME49_262040,TGME49_263440,TGME49_…	50	1.77	2.6	1.18342e-06	7.51126e-05	0.00127691
2	3	AST	GO:0006807	nitrogen compound metabolic process	1468	484	TGME49_201720,TGME49_202350,TGME49_202630,TGME49_202690,TGME49_202740,TGME49_202790,TGME49_203260,TGME49_203358,TGME49_203440,TGME49_203630,TGME49_203970,TGME49_204100,TGME49_204160,TGME49_205220,TGME49_205420,TGME49_205600,TGME49_205710,TGME49_206300,TGME49_206490,TGME49_206600,TGME49_206610,TGME49_207070,TGME49_207080,TGME49_207400,TGME49_207450,TGME49_207630,TGME49_207680,TGME49_207990,TGME49_…	33	1.17	1.37	1.57151e-06	9.17875e-05	0.00169566
2	3	AST	GO:0008152	metabolic process	1923	617	TGME49_201150,TGME49_201720,TGME49_202350,TGME49_202630,TGME49_202690,TGME49_202740,TGME49_202790,TGME49_203110,TGME49_203260,TGME49_203358,TGME49_203440,TGME49_203630,TGME49_203970,TGME49_204090,TGME49_204100,TGME49_204160,TGME49_205220,TGME49_205420,TGME49_205600,TGME49_205710,TGME49_206300,TGME49_206490,TGME49_206600,TGME49_206610,TGME49_206650,TGME49_207070,TGME49_207080,TGME49_207400,TGME49_…	32.1	1.13	1.35	1.61628e-06	9.17875e-05	0.00174396
2	3	AST	GO:0044238	primary metabolic process	1582	516	TGME49_201720,TGME49_202350,TGME49_202630,TGME49_202690,TGME49_202740,TGME49_202790,TGME49_203110,TGME49_203260,TGME49_203358,TGME49_203440,TGME49_203630,TGME49_203970,TGME49_204100,TGME49_204160,TGME49_205220,TGME49_205420,TGME49_205600,TGME49_205710,TGME49_206300,TGME49_206490,TGME49_206600,TGME49_206610,TGME49_207070,TGME49_207080,TGME49_207400,TGME49_207450,TGME49_207630,TGME49_207680,TGME49_…	32.6	1.15	1.36	2.64271e-06	0.000142574	0.00285148
2	3	AST	GO:0009987	cellular process	2153	677	TGME49_201210,TGME49_201720,TGME49_202350,TGME49_202470,TGME49_202690,TGME49_202740,TGME49_202790,TGME49_203110,TGME49_203260,TGME49_203358,TGME49_203440,TGME49_203630,TGME49_203700,TGME49_203960,TGME49_203970,TGME49_204060,TGME49_204090,TGME49_204100,TGME49_204160,TGME49_205220,TGME49_205420,TGME49_205600,TGME49_205710,TGME49_206300,TGME49_206600,TGME49_206610,TGME49_207070,TGME49_207080,TGME49_…	31.4	1.11	1.31	1.01152e-05	0.000519727	0.0109143
2	3	AST	GO:0032774	RNA biosynthetic process	70	37	TGME49_202690,TGME49_203358,TGME49_206600,TGME49_216750,TGME49_217580,TGME49_224660,TGME49_226080,TGME49_228070,TGME49_232210,TGME49_233720,TGME49_238190,TGME49_238880,TGME49_244880,TGME49_246060,TGME49_246520,TGME49_246630,TGME49_250060,TGME49_254140,TGME49_254280,TGME49_255635,TGME49_258210,TGME49_258680,TGME49_270780,TGME49_271300,TGME49_276180,TGME49_281950,TGME49_289950,TGME49_292310,TGME49_…	52.9	1.87	2.89	1.14597e-05	0.000562048	0.0123651
2	3	AST	GO:0071704	organic substance metabolic process	1648	530	TGME49_201720,TGME49_202350,TGME49_202630,TGME49_202690,TGME49_202740,TGME49_202790,TGME49_203110,TGME49_203260,TGME49_203358,TGME49_203440,TGME49_203630,TGME49_203970,TGME49_204100,TGME49_204160,TGME49_205220,TGME49_205420,TGME49_205600,TGME49_205710,TGME49_206300,TGME49_206490,TGME49_206600,TGME49_206610,TGME49_207070,TGME49_207080,TGME49_207400,TGME49_207450,TGME49_207630,TGME49_207680,TGME49_…	32.2	1.14	1.32	1.33854e-05	0.000619457	0.0144428
2	3	AST	GO:0006351	transcription, DNA-templated	68	36	TGME49_202690,TGME49_203358,TGME49_206600,TGME49_216750,TGME49_217580,TGME49_224660,TGME49_226080,TGME49_228070,TGME49_232210,TGME49_233720,TGME49_238190,TGME49_238880,TGME49_244880,TGME49_246060,TGME49_246520,TGME49_246630,TGME49_250060,TGME49_254140,TGME49_254280,TGME49_255635,TGME49_258210,TGME49_258680,TGME49_270780,TGME49_271300,TGME49_276180,TGME49_281950,TGME49_289950,TGME49_292310,TGME49_…	52.9	1.87	2.9	1.43526e-05	0.000619457	0.0154864
2	3	AST	GO:0097659	nucleic acid-templated transcription	68	36	TGME49_202690,TGME49_203358,TGME49_206600,TGME49_216750,TGME49_217580,TGME49_224660,TGME49_226080,TGME49_228070,TGME49_232210,TGME49_233720,TGME49_238190,TGME49_238880,TGME49_244880,TGME49_246060,TGME49_246520,TGME49_246630,TGME49_250060,TGME49_254140,TGME49_254280,TGME49_255635,TGME49_258210,TGME49_258680,TGME49_270780,TGME49_271300,TGME49_276180,TGME49_281950,TGME49_289950,TGME49_292310,TGME49_…	52.9	1.87	2.9	1.43526e-05	0.000619457	0.0154864
2	3	AST	GO:0006399	tRNA metabolic process	98	47	TGME49_202740,TGME49_202790,TGME49_205710,TGME49_207450,TGME49_210840,TGME49_213970,TGME49_218610,TGME49_219430,TGME49_219850,TGME49_220212,TGME49_224200,TGME49_227400,TGME49_228080,TGME49_228720,TGME49_233200,TGME49_233860,TGME49_234490,TGME49_235710,TGME49_241870,TGME49_243280,TGME49_253290,TGME49_253530,TGME49_254730,TGME49_255720,TGME49_257290,TGME49_263670,TGME49_263800,TGME49_263870,TGME49_…	48	1.7	2.38	2.39994e-05	0.000995974	0.0258953
2	3	AST	GO:0008033	tRNA processing	62	33	TGME49_202740,TGME49_202790,TGME49_207450,TGME49_213970,TGME49_218610,TGME49_220212,TGME49_224200,TGME49_227400,TGME49_228080,TGME49_228720,TGME49_233200,TGME49_234490,TGME49_235710,TGME49_243280,TGME49_253530,TGME49_254730,TGME49_255720,TGME49_257290,TGME49_263670,TGME49_263800,TGME49_271400,TGME49_273430,TGME49_278900,TGME49_280530,TGME49_280780,TGME49_281545,TGME49_294180,TGME49_294380,TGME49_…	53.2	1.88	2.93	2.81824e-05	0.00112625	0.0304089
2	3	AST	GO:0034654	nucleobase-containing compound biosynthetic process	135	60	TGME49_202690,TGME49_203358,TGME49_206600,TGME49_206610,TGME49_210790,TGME49_213752,TGME49_216750,TGME49_217580,TGME49_218560,TGME49_224660,TGME49_226000,TGME49_226080,TGME49_228070,TGME49_230450,TGME49_231910,TGME49_232210,TGME49_233720,TGME49_234280,TGME49_238190,TGME49_238880,TGME49_244880,TGME49_246060,TGME49_246520,TGME49_246630,TGME49_250060,TGME49_254140,TGME49_254280,TGME49_255635,TGME49_…	44.4	1.57	2.07	3.59189e-05	0.00138416	0.0387565
2	3	AST	GO:0044085	cellular component biogenesis	193	80	TGME49_201210,TGME49_202470,TGME49_207400,TGME49_207990,TGME49_208300,TGME49_209090,TGME49_209570,TGME49_209970,TGME49_212930,TGME49_213392,TGME49_214200,TGME49_215040,TGME49_216560,TGME49_216900,TGME49_217820,TGME49_218610,TGME49_222000,TGME49_222860,TGME49_225125,TGME49_228320,TGME49_231280,TGME49_232390,TGME49_232520,TGME49_237560,TGME49_239340,TGME49_239790,TGME49_240660,TGME49_242800,TGME49_…	41.5	1.47	1.84	4.30466e-05	0.00160163	0.0464473
2	3	AST	GO:0008150	biological process	2663	814	TGME49_201150,TGME49_201210,TGME49_201720,TGME49_202350,TGME49_202470,TGME49_202580,TGME49_202630,TGME49_202690,TGME49_202740,TGME49_202790,TGME49_202900,TGME49_203110,TGME49_203260,TGME49_203358,TGME49_203440,TGME49_203490,TGME49_203630,TGME49_203700,TGME49_203960,TGME49_203970,TGME49_204060,TGME49_204090,TGME49_204100,TGME49_204160,TGME49_205220,TGME49_205420,TGME49_205600,TGME49_205710,TGME49_…	30.6	1.08	1.27	7.68706e-05	0.00276478	0.0829433
2	3	AST	GO:0009451	RNA modification	67	33	TGME49_202740,TGME49_206300,TGME49_207990,TGME49_210230,TGME49_213970,TGME49_216760,TGME49_218610,TGME49_220212,TGME49_220940,TGME49_224200,TGME49_233200,TGME49_234490,TGME49_243280,TGME49_244430,TGME49_260160,TGME49_260610,TGME49_263670,TGME49_264190,TGME49_272010,TGME49_272210,TGME49_273140,TGME49_273430,TGME49_281545,TGME49_285520,TGME49_294180,TGME49_294380,TGME49_300320,TGME49_306660,TGME49_…	49.3	1.74	2.49	0.000205895	0.00716647	0.222161
2	3	AST	GO:0071840	cellular component organization or biogenesis	277	104	TGME49_201210,TGME49_202470,TGME49_207400,TGME49_207630,TGME49_207990,TGME49_208200,TGME49_208300,TGME49_209090,TGME49_209570,TGME49_209970,TGME49_212930,TGME49_212940,TGME49_213392,TGME49_213890,TGME49_214200,TGME49_215040,TGME49_215390,TGME49_216560,TGME49_216900,TGME49_217820,TGME49_218610,TGME49_222000,TGME49_222860,TGME49_225125,TGME49_227870,TGME49_228320,TGME49_229690,TGME49_231030,TGME49_…	37.5	1.33	1.57	0.000377194	0.0127185	0.406992
2	3	AST	GO:0016192	vesicle-mediated transport	91	41	TGME49_203700,TGME49_204060,TGME49_207390,TGME49_207960,TGME49_209820,TGME49_213392,TGME49_214230,TGME49_215130,TGME49_215420,TGME49_218760,TGME49_220120,TGME49_223620,TGME49_224150,TGME49_227610,TGME49_230140,TGME49_230220,TGME49_240870,TGME49_242660,TGME49_251710,TGME49_252490,TGME49_263330,TGME49_266280,TGME49_270070,TGME49_270370,TGME49_271060,TGME49_273370,TGME49_278890,TGME49_280550,TGME49_…	45.1	1.59	2.11	0.00042871	0.0140175	0.462578
2	3	AST	GO:0006352	DNA-templated transcription, initiation	24	15	TGME49_203358,TGME49_206600,TGME49_228070,TGME49_232210,TGME49_238880,TGME49_246630,TGME49_254280,TGME49_255635,TGME49_258680,TGME49_271300,TGME49_281950,TGME49_289950,TGME49_292310,TGME49_295410,TGME49_309170,	62.5	2.21	4.26	0.000480534	0.0152499	0.518497
2	3	AST	GO:0032259	methylation	106	46	TGME49_201720,TGME49_206300,TGME49_206650,TGME49_207990,TGME49_212110,TGME49_213970,TGME49_215510,TGME49_215560,TGME49_216560,TGME49_220940,TGME49_221450,TGME49_221580,TGME49_224928,TGME49_227140,TGME49_227400,TGME49_227660,TGME49_234490,TGME49_243280,TGME49_245710,TGME49_246910,TGME49_249920,TGME49_252420,TGME49_257770,TGME49_260160,TGME49_260610,TGME49_262750,TGME49_263670,TGME49_268840,TGME49_…	43.4	1.53	1.97	0.000552919	0.0170457	0.596599
2	3	AST	GO:0018130	heterocycle biosynthetic process	171	68	TGME49_202690,TGME49_203358,TGME49_206600,TGME49_206610,TGME49_210790,TGME49_213752,TGME49_215250,TGME49_216750,TGME49_217580,TGME49_218560,TGME49_224660,TGME49_226000,TGME49_226080,TGME49_228070,TGME49_230450,TGME49_231910,TGME49_232210,TGME49_233720,TGME49_234280,TGME49_237140,TGME49_238190,TGME49_238880,TGME49_240930,TGME49_244880,TGME49_246060,TGME49_246520,TGME49_246630,TGME49_250060,TGME49_…	39.8	1.41	1.71	0.000662048	0.019843	0.714349
2	3	AST	GO:0019438	aromatic compound biosynthetic process	166	66	TGME49_202690,TGME49_203358,TGME49_206600,TGME49_206610,TGME49_210790,TGME49_213752,TGME49_215250,TGME49_216750,TGME49_217580,TGME49_218560,TGME49_224660,TGME49_226000,TGME49_226080,TGME49_228070,TGME49_230450,TGME49_231910,TGME49_232210,TGME49_233720,TGME49_234280,TGME49_237140,TGME49_238190,TGME49_238880,TGME49_244880,TGME49_246060,TGME49_246520,TGME49_246630,TGME49_250060,TGME49_254140,TGME49_…	39.8	1.41	1.71	0.000795287	0.0231137	0.858115
2	3	AST	GO:0043414	macromolecule methylation	42	22	TGME49_201720,TGME49_206300,TGME49_207990,TGME49_213970,TGME49_215560,TGME49_220940,TGME49_221450,TGME49_227660,TGME49_243280,TGME49_252420,TGME49_260160,TGME49_260610,TGME49_263670,TGME49_272210,TGME49_273430,TGME49_281545,TGME49_285520,TGME49_288580,TGME49_294270,TGME49_306470,TGME49_313980,TGME49_500160,	52.4	1.85	2.82	0.000814015	0.0231137	0.878322
2	3	AST	GO:1901362	organic cyclic compound biosynthetic process	176	69	TGME49_202690,TGME49_203358,TGME49_206600,TGME49_206610,TGME49_210790,TGME49_213752,TGME49_215250,TGME49_216750,TGME49_217580,TGME49_218560,TGME49_224660,TGME49_225880,TGME49_226000,TGME49_226080,TGME49_228070,TGME49_230450,TGME49_231910,TGME49_232210,TGME49_233720,TGME49_234280,TGME49_237140,TGME49_238190,TGME49_238880,TGME49_240930,TGME49_244880,TGME49_246060,TGME49_246520,TGME49_246630,TGME49_…	39.2	1.39	1.67	0.000960877	0.0265843	1
2	3	AST	GO:0044260	cellular macromolecule metabolic process	926	300	TGME49_201720,TGME49_202350,TGME49_202690,TGME49_203260,TGME49_203358,TGME49_203440,TGME49_203630,TGME49_203970,TGME49_204100,TGME49_204160,TGME49_205600,TGME49_205710,TGME49_206300,TGME49_206600,TGME49_207070,TGME49_207080,TGME49_207630,TGME49_207680,TGME49_207990,TGME49_208500,TGME49_209000,TGME49_209010,TGME49_209108,TGME49_209710,TGME49_210840,TGME49_211220,TGME49_211870,TGME49_212170,TGME49_…	32.4	1.15	1.27	0.00132968	0.0358682	1
2	3	AST	GO:0018193	peptidyl-amino acid modification	46	23	TGME49_203970,TGME49_207080,TGME49_213890,TGME49_215560,TGME49_221450,TGME49_227850,TGME49_229940,TGME49_232610,TGME49_235620,TGME49_241830,TGME49_249920,TGME49_252420,TGME49_259070,TGME49_261060,TGME49_262520,TGME49_270560,TGME49_283850,TGME49_285760,TGME49_293380,TGME49_294270,TGME49_305760,TGME49_320640,TGME49_500160,	50	1.77	2.56	0.00143233	0.0376947	1
2	3	AST	GO:0015833	peptide transport	60	28	TGME49_203700,TGME49_215130,TGME49_215390,TGME49_216630,TGME49_223620,TGME49_224150,TGME49_224800,TGME49_227870,TGME49_228660,TGME49_240870,TGME49_242660,TGME49_248310,TGME49_251710,TGME49_252490,TGME49_259172,TGME49_260630,TGME49_260850,TGME49_270370,TGME49_280550,TGME49_286050,TGME49_288900,TGME49_294430,TGME49_295330,TGME49_309370,TGME49_310350,TGME49_313450,TGME49_314418,TGME49_318510,	46.7	1.65	2.24	0.00177444	0.0414016	1
2	3	AST	GO:0009174	pyrimidine ribonucleoside monophosphate biosynthetic process	5	5	TGME49_210790,TGME49_259660,TGME49_259690,TGME49_291640,TGME49_293610,	100	3.53		0.00180341	0.0414016	1
2	3	AST	GO:0006222	UMP biosynthetic process	5	5	TGME49_210790,TGME49_259660,TGME49_259690,TGME49_291640,TGME49_293610,	100	3.53		0.00180341	0.0414016	1
2	3	AST	GO:0044205	'de novo' UMP biosynthetic process	5	5	TGME49_210790,TGME49_259660,TGME49_259690,TGME49_291640,TGME49_293610,	100	3.53		0.00180341	0.0414016	1
2	3	AST	GO:0046049	UMP metabolic process	5	5	TGME49_210790,TGME49_259660,TGME49_259690,TGME49_291640,TGME49_293610,	100	3.53		0.00180341	0.0414016	1
2	3	AST	GO:0009173	pyrimidine ribonucleoside monophosphate metabolic process	5	5	TGME49_210790,TGME49_259660,TGME49_259690,TGME49_291640,TGME49_293610,	100	3.53		0.00180341	0.0414016	1
2	3	AST	GO:0006081	cellular aldehyde metabolic process	7	6	TGME49_214850,TGME49_227420,TGME49_237140,TGME49_255690,TGME49_281490,TGME49_281630,	85.7	3.03	15.27	0.00270118	0.0607203	1
2	3	AST	GO:0000154	rRNA modification	9	7	TGME49_207990,TGME49_218610,TGME49_260610,TGME49_272210,TGME49_273430,TGME49_300320,TGME49_313980,	77.8	2.75	8.91	0.00293745	0.0646837	1
2	3	AST	GO:0046390	ribose phosphate biosynthetic process	34	17	TGME49_206610,TGME49_210790,TGME49_218560,TGME49_226000,TGME49_230450,TGME49_231910,TGME49_234280,TGME49_259660,TGME49_259690,TGME49_263190,TGME49_268830,TGME49_284540,TGME49_291640,TGME49_293610,TGME49_299210,TGME49_307770,TGME49_318600,	50	1.77	2.55	0.00587025	0.124196	1
2	3	AST	GO:0009260	ribonucleotide biosynthetic process	34	17	TGME49_206610,TGME49_210790,TGME49_218560,TGME49_226000,TGME49_230450,TGME49_231910,TGME49_234280,TGME49_259660,TGME49_259690,TGME49_263190,TGME49_268830,TGME49_284540,TGME49_291640,TGME49_293610,TGME49_299210,TGME49_307770,TGME49_318600,	50	1.77	2.55	0.00587025	0.124196	1
2	3	AST	GO:0051656	establishment of organelle localization	4	4	TGME49_213392,TGME49_260420,TGME49_294430,TGME49_294730,	100	3.53		0.00638728	0.132536	1
2	3	AST	GO:0016071	mRNA metabolic process	100	40	TGME49_205220,TGME49_207400,TGME49_208990,TGME49_209108,TGME49_215230,TGME49_219440,TGME49_219790,TGME49_223390,TGME49_224650,TGME49_226080,TGME49_229210,TGME49_231970,TGME49_233020,TGME49_233080,TGME49_246040,TGME49_258980,TGME49_263595,TGME49_264010,TGME49_268250,TGME49_269200,TGME49_270140,TGME49_270930,TGME49_275480,TGME49_275750,TGME49_278950,TGME49_285200,TGME49_285230,TGME49_286790,TGME49_…	40	1.41	1.71	0.00719239	0.146426	1
2	3	AST	GO:0006473	protein acetylation	8	6	TGME49_207080,TGME49_213890,TGME49_219760,TGME49_232610,TGME49_259070,TGME49_293380,	75	2.65	7.63	0.00820947	0.159652	1
2	3	AST	GO:0031167	rRNA methylation	6	5	TGME49_207990,TGME49_260610,TGME49_272210,TGME49_273430,TGME49_313980,	83.3	2.95	12.71	0.00827583	0.159652	1
2	3	AST	GO:0043412	macromolecule modification	447	149	TGME49_201720,TGME49_202740,TGME49_203970,TGME49_204100,TGME49_205600,TGME49_206300,TGME49_207070,TGME49_207080,TGME49_207680,TGME49_207990,TGME49_208500,TGME49_209000,TGME49_210230,TGME49_211330,TGME49_213890,TGME49_213970,TGME49_214170,TGME49_214920,TGME49_215560,TGME49_216750,TGME49_216760,TGME49_218220,TGME49_218610,TGME49_219760,TGME49_220212,TGME49_220940,TGME49_221450,TGME49_221500,TGME49_…	33.3	1.18	1.3	0.00828594	0.159652	1
2	3	AST	GO:0001510	RNA methylation	25	13	TGME49_206300,TGME49_207990,TGME49_213970,TGME49_220940,TGME49_243280,TGME49_260160,TGME49_260610,TGME49_263670,TGME49_272210,TGME49_273430,TGME49_281545,TGME49_285520,TGME49_313980,	52	1.84	2.76	0.0103159	0.19191	1
2	3	AST	GO:0006400	tRNA modification	25	13	TGME49_213970,TGME49_218610,TGME49_233200,TGME49_234490,TGME49_243280,TGME49_263670,TGME49_273430,TGME49_281545,TGME49_294180,TGME49_294380,TGME49_309020,TGME49_311905,TGME49_316100,	52	1.84	2.76	0.0103159	0.19191	1
2	3	AST	GO:0006281	DNA repair	99	39	TGME49_203260,TGME49_212170,TGME49_212250,TGME49_213752,TGME49_213890,TGME49_214480,TGME49_219590,TGME49_220120,TGME49_229950,TGME49_234420,TGME49_234580,TGME49_235170,TGME49_236200,TGME49_237480,TGME49_243265,TGME49_246520,TGME49_249330,TGME49_251620,TGME49_251670,TGME49_259140,TGME49_261000,TGME49_261010,TGME49_261610,TGME49_264670,TGME49_277150,TGME49_277220,TGME49_277540,TGME49_285490,TGME49_…	39.4	1.39	1.67	0.0105422	0.192341	1
2	3	AST	GO:0006366	transcription by RNA polymerase II	20	11	TGME49_203358,TGME49_216750,TGME49_232210,TGME49_258680,TGME49_276180,TGME49_281950,TGME49_289950,TGME49_295410,TGME49_306210,TGME49_309170,TGME49_315920,	55	1.94	3.11	0.0106955	0.192341	1
2	3	AST	GO:0051649	establishment of localization in cell	130	49	TGME49_203960,TGME49_207390,TGME49_213392,TGME49_214230,TGME49_215130,TGME49_215390,TGME49_216590,TGME49_218760,TGME49_220120,TGME49_227870,TGME49_230220,TGME49_231030,TGME49_231600,TGME49_236130,TGME49_240870,TGME49_242030,TGME49_242660,TGME49_248310,TGME49_249530,TGME49_249910,TGME49_251710,TGME49_252290,TGME49_252490,TGME49_258070,TGME49_259172,TGME49_260420,TGME49_260850,TGME49_263500,TGME49_…	37.7	1.33	1.55	0.011799	0.208706	1
2	3	AST	GO:0061024	membrane organization	13	8	TGME49_213392,TGME49_215390,TGME49_227870,TGME49_231030,TGME49_231190,TGME49_260850,TGME49_262080,TGME49_294730,	61.5	2.18	4.07	0.0124959	0.217469	1
2	3	AST	GO:0006401	RNA catabolic process	18	10	TGME49_209108,TGME49_233020,TGME49_246040,TGME49_251620,TGME49_258980,TGME49_261670,TGME49_278950,TGME49_281510,TGME49_285660,TGME49_315720,	55.6	1.96	3.18	0.0135899	0.232754	1
2	3	AST	GO:0090407	organophosphate biosynthetic process	107	41	TGME49_206610,TGME49_208070,TGME49_210790,TGME49_214850,TGME49_214920,TGME49_215250,TGME49_215700,TGME49_216930,TGME49_218560,TGME49_226000,TGME49_227420,TGME49_228690,TGME49_230450,TGME49_231910,TGME49_234280,TGME49_237140,TGME49_240930,TGME49_241860,TGME49_244040,TGME49_246530,TGME49_255690,TGME49_257510,TGME49_258110,TGME49_259660,TGME49_259690,TGME49_261480,TGME49_261760,TGME49_263190,TGME49_…	38.3	1.35	1.59	0.0149794	0.250345	1
2	3	AST	GO:0006974	cellular response to DNA damage stimulus	104	40	TGME49_203260,TGME49_212170,TGME49_212250,TGME49_213752,TGME49_213890,TGME49_214480,TGME49_219590,TGME49_220120,TGME49_229950,TGME49_234420,TGME49_234580,TGME49_235170,TGME49_236200,TGME49_237480,TGME49_243265,TGME49_246020,TGME49_246520,TGME49_249330,TGME49_251620,TGME49_251670,TGME49_259140,TGME49_261000,TGME49_261010,TGME49_261610,TGME49_264670,TGME49_277150,TGME49_277220,TGME49_277540,TGME49_…	38.5	1.36	1.6	0.015081	0.250345	1
2	3	AST	GO:0006826	iron ion transport	11	7	TGME49_203490,TGME49_211480,TGME49_214350,TGME49_217760,TGME49_224600,TGME49_261520,TGME49_262810,	63.6	2.25	4.45	0.0154126	0.251972	1
2	3	AST	GO:0046907	intracellular transport	129	48	TGME49_203960,TGME49_207390,TGME49_213392,TGME49_214230,TGME49_215130,TGME49_215390,TGME49_216590,TGME49_218760,TGME49_220120,TGME49_227870,TGME49_230220,TGME49_231030,TGME49_231600,TGME49_236130,TGME49_240870,TGME49_242030,TGME49_242660,TGME49_248310,TGME49_249530,TGME49_249910,TGME49_251710,TGME49_252290,TGME49_252490,TGME49_258070,TGME49_259172,TGME49_260850,TGME49_263500,TGME49_266280,TGME49_…	37.2	1.32	1.52	0.0163182	0.259544	1
2	3	AST	GO:0072528	pyrimidine-containing compound biosynthetic process	16	9	TGME49_210790,TGME49_215250,TGME49_237140,TGME49_259660,TGME49_259690,TGME49_291640,TGME49_293610,TGME49_299210,TGME49_306970,	56.3	1.99	3.27	0.0172879	0.259544	1
2	3	AST	GO:0044265	cellular macromolecule catabolic process	81	32	TGME49_203440,TGME49_205600,TGME49_207680,TGME49_209108,TGME49_212850,TGME49_216990,TGME49_223590,TGME49_226940,TGME49_233020,TGME49_246040,TGME49_247240,TGME49_251620,TGME49_254900,TGME49_255180,TGME49_258980,TGME49_261610,TGME49_261670,TGME49_264790,TGME49_270530,TGME49_271440,TGME49_277895,TGME49_278950,TGME49_281510,TGME49_285660,TGME49_285700,TGME49_289310,TGME49_290005,TGME49_294360,TGME49_…	39.5	1.4	1.67	0.0185334	0.259544	1
2	3	AST	GO:0043543	protein acylation	9	6	TGME49_207080,TGME49_213890,TGME49_219760,TGME49_232610,TGME49_259070,TGME49_293380,	66.7	2.36	5.09	0.0187535	0.259544	1
2	3	AST	GO:0009218	pyrimidine ribonucleotide metabolic process	9	6	TGME49_210790,TGME49_259660,TGME49_259690,TGME49_291640,TGME49_293610,TGME49_299210,	66.7	2.36	5.09	0.0187535	0.259544	1
2	3	AST	GO:0009220	pyrimidine ribonucleotide biosynthetic process	9	6	TGME49_210790,TGME49_259660,TGME49_259690,TGME49_291640,TGME49_293610,TGME49_299210,	66.7	2.36	5.09	0.0187535	0.259544	1
2	3	AST	GO:0045184	establishment of protein localization	130	48	TGME49_203700,TGME49_207390,TGME49_215130,TGME49_215390,TGME49_216590,TGME49_216630,TGME49_218760,TGME49_223620,TGME49_224150,TGME49_224800,TGME49_227870,TGME49_228660,TGME49_230220,TGME49_231190,TGME49_231600,TGME49_236130,TGME49_240870,TGME49_242030,TGME49_242660,TGME49_248310,TGME49_249530,TGME49_249910,TGME49_251710,TGME49_252290,TGME49_252490,TGME49_258070,TGME49_259172,TGME49_260630,TGME49_…	36.9	1.31	1.5	0.0189635	0.259544	1
2	3	AST	GO:0015031	protein transport	127	47	TGME49_203700,TGME49_207390,TGME49_215130,TGME49_215390,TGME49_216590,TGME49_216630,TGME49_218760,TGME49_223620,TGME49_224150,TGME49_224800,TGME49_227870,TGME49_228660,TGME49_230220,TGME49_231600,TGME49_236130,TGME49_240870,TGME49_242030,TGME49_242660,TGME49_248310,TGME49_249530,TGME49_249910,TGME49_251710,TGME49_252290,TGME49_252490,TGME49_258070,TGME49_259172,TGME49_260630,TGME49_260850,TGME49_…	37	1.31	1.51	0.01925	0.259544	1
2	3	AST	GO:0016570	Histone modification	19	10	TGME49_207080,TGME49_213890,TGME49_216750,TGME49_221450,TGME49_232610,TGME49_255340,TGME49_257790,TGME49_293380,TGME49_306210,TGME49_309140,	52.6	1.86	2.83	0.0215368	0.259544	1
2	3	AST	GO:0008104	protein localization	131	48	TGME49_203700,TGME49_207390,TGME49_215130,TGME49_215390,TGME49_216590,TGME49_216630,TGME49_218760,TGME49_223620,TGME49_224150,TGME49_224800,TGME49_227870,TGME49_228660,TGME49_230220,TGME49_231190,TGME49_231600,TGME49_236130,TGME49_240870,TGME49_242030,TGME49_242660,TGME49_248310,TGME49_249530,TGME49_249910,TGME49_251710,TGME49_252290,TGME49_252490,TGME49_258070,TGME49_259172,TGME49_260630,TGME49_…	36.6	1.3	1.48	0.0219442	0.259544	1
2	3	AST	GO:0009156	ribonucleoside monophosphate biosynthetic process	14	8	TGME49_210790,TGME49_230450,TGME49_234280,TGME49_259660,TGME49_259690,TGME49_263190,TGME49_291640,TGME49_293610,	57.1	2.02	3.39	0.0220171	0.259544	1
2	3	AST	GO:0006417	regulation of translation	14	8	TGME49_209108,TGME49_212250,TGME49_233020,TGME49_236130,TGME49_249920,TGME49_261060,TGME49_262040,TGME49_307980,	57.1	2.02	3.39	0.0220171	0.259544	1
2	3	AST	GO:0034248	regulation of cellular amide metabolic process	14	8	TGME49_209108,TGME49_212250,TGME49_233020,TGME49_236130,TGME49_249920,TGME49_261060,TGME49_262040,TGME49_307980,	57.1	2.02	3.39	0.0220171	0.259544	1
2	3	AST	GO:0009161	ribonucleoside monophosphate metabolic process	14	8	TGME49_210790,TGME49_230450,TGME49_234280,TGME49_259660,TGME49_259690,TGME49_263190,TGME49_291640,TGME49_293610,	57.1	2.02	3.39	0.0220171	0.259544	1
2	3	AST	GO:0006397	mRNA processing	91	35	TGME49_205220,TGME49_207400,TGME49_208990,TGME49_215230,TGME49_219440,TGME49_219790,TGME49_223390,TGME49_224650,TGME49_226080,TGME49_229210,TGME49_231970,TGME49_233080,TGME49_263595,TGME49_264010,TGME49_268250,TGME49_269200,TGME49_270140,TGME49_270930,TGME49_275480,TGME49_275750,TGME49_278950,TGME49_285200,TGME49_285230,TGME49_286790,TGME49_289560,TGME49_294360,TGME49_300330,TGME49_305240,TGME49_…	38.5	1.36	1.6	0.0220559	0.259544	1
2	3	AST	GO:0009130	pyrimidine nucleoside monophosphate biosynthetic process	7	5	TGME49_210790,TGME49_259660,TGME49_259690,TGME49_291640,TGME49_293610,	71.4	2.52	6.36	0.0222125	0.259544	1
2	3	AST	GO:0009129	pyrimidine nucleoside monophosphate metabolic process	7	5	TGME49_210790,TGME49_259660,TGME49_259690,TGME49_291640,TGME49_293610,	71.4	2.52	6.36	0.0222125	0.259544	1
2	3	AST	GO:0000725	recombinational repair	7	5	TGME49_220120,TGME49_243265,TGME49_261610,TGME49_305760,TGME49_321610,	71.4	2.52	6.36	0.0222125	0.259544	1
2	3	AST	GO:0016482	cytosolic transport	7	5	TGME49_214230,TGME49_242660,TGME49_252490,TGME49_295330,TGME49_297230,	71.4	2.52	6.36	0.0222125	0.259544	1
2	3	AST	GO:0099116	tRNA 5'-end processing	3	3	TGME49_228720,TGME49_253530,TGME49_254730,	100	3.53		0.0226109	0.259544	1
2	3	AST	GO:0001682	tRNA 5'-leader removal	3	3	TGME49_228720,TGME49_253530,TGME49_254730,	100	3.53		0.0226109	0.259544	1
2	3	AST	GO:0006384	transcription initiation from RNA polymerase III promoter	3	3	TGME49_228070,TGME49_254280,TGME49_255635,	100	3.53		0.0226109	0.259544	1
2	3	AST	GO:0000966	RNA 5'-end processing	3	3	TGME49_228720,TGME49_253530,TGME49_254730,	100	3.53		0.0226109	0.259544	1
2	3	AST	GO:0019682	glyceraldehyde-3-phosphate metabolic process	3	3	TGME49_214850,TGME49_227420,TGME49_255690,	100	3.53		0.0226109	0.259544	1
2	3	AST	GO:0046490	isopentenyl diphosphate metabolic process	3	3	TGME49_214850,TGME49_227420,TGME49_255690,	100	3.53		0.0226109	0.259544	1
2	3	AST	GO:0009240	isopentenyl diphosphate biosynthetic process	3	3	TGME49_214850,TGME49_227420,TGME49_255690,	100	3.53		0.0226109	0.259544	1
2	3	AST	GO:0034471	ncRNA 5'-end processing	3	3	TGME49_228720,TGME49_253530,TGME49_254730,	100	3.53		0.0226109	0.259544	1
2	3	AST	GO:0019288	isopentenyl diphosphate biosynthetic process, methylerythritol 4-phosphate pathway	3	3	TGME49_214850,TGME49_227420,TGME49_255690,	100	3.53		0.0226109	0.259544	1
2	3	AST	GO:0018216	peptidyl-arginine methylation	5	4	TGME49_215560,TGME49_252420,TGME49_294270,TGME49_500160,	80	2.83	10.16	0.0247228	0.264309	1
2	3	AST	GO:0000394	RNA splicing, via endonucleolytic cleavage and ligation	5	4	TGME49_207450,TGME49_255720,TGME49_257290,TGME49_271400,	80	2.83	10.16	0.0247228	0.264309	1
2	3	AST	GO:0018195	peptidyl-arginine modification	5	4	TGME49_215560,TGME49_252420,TGME49_294270,TGME49_500160,	80	2.83	10.16	0.0247228	0.264309	1
2	3	AST	GO:0006388	tRNA splicing, via endonucleolytic cleavage and ligation	5	4	TGME49_207450,TGME49_255720,TGME49_257290,TGME49_271400,	80	2.83	10.16	0.0247228	0.264309	1
2	3	AST	GO:0016573	histone acetylation	5	4	TGME49_207080,TGME49_213890,TGME49_232610,TGME49_293380,	80	2.83	10.16	0.0247228	0.264309	1
2	3	AST	GO:0043631	RNA polyadenylation	5	4	TGME49_210440,TGME49_219440,TGME49_226080,TGME49_285540,	80	2.83	10.16	0.0247228	0.264309	1
2	3	AST	GO:0033554	cellular response to stress	107	40	TGME49_203260,TGME49_212170,TGME49_212250,TGME49_213752,TGME49_213890,TGME49_214480,TGME49_219590,TGME49_220120,TGME49_229950,TGME49_234420,TGME49_234580,TGME49_235170,TGME49_236200,TGME49_237480,TGME49_243265,TGME49_246020,TGME49_246520,TGME49_249330,TGME49_251620,TGME49_251670,TGME49_259140,TGME49_261000,TGME49_261010,TGME49_261610,TGME49_264670,TGME49_277150,TGME49_277220,TGME49_277540,TGME49_…	37.4	1.32	1.53	0.0247407	0.264309	1
2	3	AST	GO:0006644	phospholipid metabolic process	53	22	TGME49_214850,TGME49_214920,TGME49_215700,TGME49_216930,TGME49_227420,TGME49_228690,TGME49_230490,TGME49_238400,TGME49_241860,TGME49_244040,TGME49_246530,TGME49_255690,TGME49_257510,TGME49_258110,TGME49_261480,TGME49_261760,TGME49_270910,TGME49_280790,TGME49_288800,TGME49_310100,TGME49_310350,TGME49_500109,	41.5	1.47	1.81	0.0259262	0.274258	1
2	3	AST	GO:0051641	cellular localization	145	52	TGME49_203960,TGME49_207390,TGME49_213392,TGME49_214230,TGME49_215130,TGME49_215390,TGME49_216590,TGME49_218760,TGME49_220120,TGME49_224800,TGME49_227870,TGME49_230220,TGME49_231030,TGME49_231190,TGME49_231600,TGME49_236130,TGME49_240870,TGME49_242030,TGME49_242660,TGME49_248310,TGME49_249530,TGME49_249910,TGME49_251710,TGME49_252290,TGME49_252490,TGME49_258070,TGME49_259172,TGME49_260420,TGME49_…	35.9	1.27	1.43	0.026851	0.27864	1
2	3	AST	GO:0044271	cellular nitrogen compound biosynthetic process	405	132	TGME49_202350,TGME49_202690,TGME49_203358,TGME49_203630,TGME49_204160,TGME49_205710,TGME49_206600,TGME49_206610,TGME49_207630,TGME49_209010,TGME49_209710,TGME49_210790,TGME49_210840,TGME49_211870,TGME49_213752,TGME49_215250,TGME49_216010,TGME49_216040,TGME49_216530,TGME49_216700,TGME49_216750,TGME49_217580,TGME49_217590,TGME49_217670,TGME49_217820,TGME49_218560,TGME49_219430,TGME49_219770,TGME49_…	32.6	1.15	1.25	0.0268569	0.27864	1
2	3	AST	GO:0072527	pyrimidine-containing compound metabolic process	17	9	TGME49_210790,TGME49_215250,TGME49_237140,TGME49_259660,TGME49_259690,TGME49_291640,TGME49_293610,TGME49_299210,TGME49_306970,	52.9	1.87	2.86	0.0276734	0.28039	1
2	3	AST	GO:0006367	transcription initiation from RNA polymerase II promoter	12	7	TGME49_203358,TGME49_232210,TGME49_258680,TGME49_281950,TGME49_289950,TGME49_295410,TGME49_309170,	58.3	2.06	3.56	0.028065	0.28039	1
2	3	AST	GO:0006221	pyrimidine nucleotide biosynthetic process	12	7	TGME49_210790,TGME49_259660,TGME49_259690,TGME49_291640,TGME49_293610,TGME49_299210,TGME49_306970,	58.3	2.06	3.56	0.028065	0.28039	1
2	3	AST	GO:0006220	pyrimidine nucleotide metabolic process	12	7	TGME49_210790,TGME49_259660,TGME49_259690,TGME49_291640,TGME49_293610,TGME49_299210,TGME49_306970,	58.3	2.06	3.56	0.028065	0.28039	1
2	3	AST	GO:0034645	cellular macromolecule biosynthetic process	406	132	TGME49_202350,TGME49_202690,TGME49_203358,TGME49_203630,TGME49_203970,TGME49_204160,TGME49_205710,TGME49_206600,TGME49_207070,TGME49_207630,TGME49_209010,TGME49_209710,TGME49_210840,TGME49_211220,TGME49_211870,TGME49_213752,TGME49_214480,TGME49_214920,TGME49_216010,TGME49_216040,TGME49_216530,TGME49_216700,TGME49_216750,TGME49_217580,TGME49_217590,TGME49_217670,TGME49_217820,TGME49_219430,TGME49_…	32.5	1.15	1.24	0.0290272	0.287342	1
2	3	AST	GO:0044249	cellular biosynthetic process	587	186	TGME49_202350,TGME49_202690,TGME49_203358,TGME49_203630,TGME49_203970,TGME49_204160,TGME49_205420,TGME49_205710,TGME49_206600,TGME49_206610,TGME49_207070,TGME49_207630,TGME49_209010,TGME49_209710,TGME49_210790,TGME49_210840,TGME49_211220,TGME49_211870,TGME49_213752,TGME49_214480,TGME49_214850,TGME49_214920,TGME49_215250,TGME49_215700,TGME49_216010,TGME49_216040,TGME49_216530,TGME49_216700,TGME49_…	31.7	1.12	1.2	0.0299271	0.293558	1
2	3	AST	GO:0008380	RNA splicing	75	29	TGME49_205220,TGME49_207400,TGME49_207450,TGME49_208990,TGME49_215230,TGME49_219790,TGME49_229210,TGME49_231970,TGME49_233080,TGME49_233520,TGME49_255720,TGME49_257290,TGME49_263595,TGME49_264010,TGME49_269200,TGME49_270140,TGME49_271400,TGME49_275480,TGME49_275750,TGME49_278950,TGME49_285230,TGME49_286790,TGME49_289560,TGME49_294360,TGME49_300330,TGME49_305240,TGME49_309740,TGME49_314860,TGME49_…	38.7	1.37	1.61	0.0326374	0.317259	1
2	3	AST	GO:0009059	macromolecule biosynthetic process	408	132	TGME49_202350,TGME49_202690,TGME49_203358,TGME49_203630,TGME49_203970,TGME49_204160,TGME49_205710,TGME49_206600,TGME49_207070,TGME49_207630,TGME49_209010,TGME49_209710,TGME49_210840,TGME49_211220,TGME49_211870,TGME49_213752,TGME49_214480,TGME49_214920,TGME49_216010,TGME49_216040,TGME49_216530,TGME49_216700,TGME49_216750,TGME49_217580,TGME49_217590,TGME49_217670,TGME49_217820,TGME49_219430,TGME49_…	32.4	1.14	1.23	0.0337914	0.325544	1
2	3	AST	GO:0006479	protein methylation	15	8	TGME49_201720,TGME49_215560,TGME49_221450,TGME49_252420,TGME49_288580,TGME49_294270,TGME49_306470,TGME49_500160,	53.3	1.89	2.91	0.0356875	0.328517	1
2	3	AST	GO:0018208	peptidyl-proline modification	15	8	TGME49_227850,TGME49_229940,TGME49_241830,TGME49_262520,TGME49_270560,TGME49_283850,TGME49_285760,TGME49_320640,	53.3	1.89	2.91	0.0356875	0.328517	1
2	3	AST	GO:0008213	protein alkylation	15	8	TGME49_201720,TGME49_215560,TGME49_221450,TGME49_252420,TGME49_288580,TGME49_294270,TGME49_306470,TGME49_500160,	53.3	1.89	2.91	0.0356875	0.328517	1
2	3	AST	GO:0000413	protein peptidyl-prolyl isomerization	15	8	TGME49_227850,TGME49_229940,TGME49_241830,TGME49_262520,TGME49_270560,TGME49_283850,TGME49_285760,TGME49_320640,	53.3	1.89	2.91	0.0356875	0.328517	1
2	3	AST	GO:0010608	posttranscriptional regulation of gene expression	15	8	TGME49_209108,TGME49_212250,TGME49_233020,TGME49_236130,TGME49_249920,TGME49_261060,TGME49_262040,TGME49_307980,	53.3	1.89	2.91	0.0356875	0.328517	1
2	3	AST	GO:0009892	negative regulation of metabolic process	23	11	TGME49_209108,TGME49_226825,TGME49_230890,TGME49_233020,TGME49_236130,TGME49_246040,TGME49_258980,TGME49_278950,TGME49_293380,TGME49_312650,TGME49_315720,	47.8	1.69	2.33	0.0362312	0.328517	1
2	3	AST	GO:0010605	negative regulation of macromolecule metabolic process	23	11	TGME49_209108,TGME49_226825,TGME49_230890,TGME49_233020,TGME49_236130,TGME49_246040,TGME49_258980,TGME49_278950,TGME49_293380,TGME49_312650,TGME49_315720,	47.8	1.69	2.33	0.0362312	0.328517	1
2	3	AST	GO:0009057	macromolecule catabolic process	91	34	TGME49_203440,TGME49_205600,TGME49_207680,TGME49_209108,TGME49_212850,TGME49_216990,TGME49_223590,TGME49_226940,TGME49_229950,TGME49_233020,TGME49_246040,TGME49_247240,TGME49_251620,TGME49_254900,TGME49_255180,TGME49_258980,TGME49_261010,TGME49_261610,TGME49_261670,TGME49_264790,TGME49_270530,TGME49_271440,TGME49_277895,TGME49_278950,TGME49_281510,TGME49_285660,TGME49_285700,TGME49_289310,TGME49_…	37.4	1.32	1.52	0.0367399	0.330353	1
2	3	AST	GO:0030001	metal ion transport	40	17	TGME49_201150,TGME49_202900,TGME49_203490,TGME49_207910,TGME49_211480,TGME49_214350,TGME49_217760,TGME49_221350,TGME49_223810,TGME49_224600,TGME49_234540,TGME49_261520,TGME49_262150,TGME49_262810,TGME49_263480,TGME49_310560,TGME49_312622,	42.5	1.5	1.88	0.0373526	0.331646	1
2	3	AST	GO:0033036	macromolecule localization	154	54	TGME49_203700,TGME49_203960,TGME49_207390,TGME49_215130,TGME49_215390,TGME49_216380,TGME49_216590,TGME49_216630,TGME49_218760,TGME49_223620,TGME49_224150,TGME49_224190,TGME49_224800,TGME49_227870,TGME49_228660,TGME49_230220,TGME49_231030,TGME49_231190,TGME49_231600,TGME49_236130,TGME49_240870,TGME49_242030,TGME49_242660,TGME49_248310,TGME49_249530,TGME49_249910,TGME49_251710,TGME49_252290,TGME49_…	35.1	1.24	1.38	0.0374984	0.331646	1
2	3	AST	GO:1901576	organic substance biosynthetic process	598	188	TGME49_202350,TGME49_202690,TGME49_203358,TGME49_203630,TGME49_203970,TGME49_204160,TGME49_205420,TGME49_205710,TGME49_206600,TGME49_206610,TGME49_207070,TGME49_207630,TGME49_208070,TGME49_209010,TGME49_209710,TGME49_210790,TGME49_210840,TGME49_211220,TGME49_211870,TGME49_213752,TGME49_214480,TGME49_214850,TGME49_214920,TGME49_215250,TGME49_215700,TGME49_216010,TGME49_216040,TGME49_216530,TGME49_…	31.4	1.11	1.19	0.0390802	0.342825	1
2	3	AST	GO:0048193	Golgi vesicle transport	32	14	TGME49_213392,TGME49_214230,TGME49_215130,TGME49_224150,TGME49_227610,TGME49_251710,TGME49_270070,TGME49_278890,TGME49_280550,TGME49_291680,TGME49_293050,TGME49_294730,TGME49_300240,TGME49_314720,	43.8	1.55	1.98	0.0438517	0.38158	1
2	3	AST	GO:0006357	regulation of transcription by RNA polymerase II	8	5	TGME49_229310,TGME49_264690,TGME49_289950,TGME49_306280,TGME49_316220,	62.5	2.21	4.24	0.0455508	0.387002	1
2	3	AST	GO:0016197	endosomal transport	8	5	TGME49_220120,TGME49_242660,TGME49_252490,TGME49_295330,TGME49_297230,	62.5	2.21	4.24	0.0455508	0.387002	1
2	3	AST	GO:0051640	organelle localization	8	5	TGME49_213392,TGME49_260420,TGME49_271060,TGME49_294430,TGME49_294730,	62.5	2.21	4.24	0.0455508	0.387002	1
2	3	AST	GO:0010629	negative regulation of gene expression	21	10	TGME49_209108,TGME49_230890,TGME49_233020,TGME49_236130,TGME49_246040,TGME49_258980,TGME49_278950,TGME49_293380,TGME49_312650,TGME49_315720,	47.6	1.68	2.31	0.0465299	0.392232	1
2	3	AST	GO:0008654	phospholipid biosynthetic process	41	17	TGME49_214850,TGME49_214920,TGME49_215700,TGME49_216930,TGME49_227420,TGME49_228690,TGME49_241860,TGME49_244040,TGME49_246530,TGME49_255690,TGME49_257510,TGME49_258110,TGME49_261480,TGME49_261760,TGME49_280790,TGME49_310100,TGME49_500109,	41.5	1.47	1.81	0.0474961	0.397274	1
2	3	AST	GO:1901137	carbohydrate derivative biosynthetic process	96	35	TGME49_203970,TGME49_206610,TGME49_207070,TGME49_210790,TGME49_214920,TGME49_218560,TGME49_226000,TGME49_227260,TGME49_227790,TGME49_230450,TGME49_231910,TGME49_234280,TGME49_241860,TGME49_258110,TGME49_259660,TGME49_259690,TGME49_262930,TGME49_263190,TGME49_263690,TGME49_267590,TGME49_268340,TGME49_268830,TGME49_273550,TGME49_280790,TGME49_284540,TGME49_286220,TGME49_291640,TGME49_293610,TGME49_…	36.5	1.29	1.47	0.0489661	0.406419	1
3	3	AST	GO:0006259	DNA metabolic process	149	48	TGME49_208580,TGME49_208842,TGME49_210960,TGME49_213000,TGME49_214520,TGME49_214970,TGME49_216250,TGME49_216600,TGME49_218840,TGME49_219700,TGME49_219860,TGME49_221330,TGME49_222230,TGME49_228210,TGME49_228370,TGME49_230710,TGME49_233090,TGME49_233820,TGME49_238110,TGME49_240280,TGME49_242890,TGME49_245570,TGME49_247485,TGME49_248160,TGME49_249460,TGME49_257180,TGME49_260680,TGME49_261460,TGME49_…	32.2	1.72	2.11	4.79154e-05	0.0113955	0.0489695
3	3	AST	GO:0042440	pigment metabolic process	15	10	TGME49_206310,TGME49_214970,TGME49_219700,TGME49_219860,TGME49_228180,TGME49_258650,TGME49_258690,TGME49_270450,TGME49_271420,TGME49_500302,	66.7	3.55	8.73	6.25966e-05	0.0113955	0.0639737
3	3	AST	GO:0046148	pigment biosynthetic process	15	10	TGME49_206310,TGME49_214970,TGME49_219700,TGME49_219860,TGME49_228180,TGME49_258650,TGME49_258690,TGME49_270450,TGME49_271420,TGME49_500302,	66.7	3.55	8.73	6.25966e-05	0.0113955	0.0639737
3	3	AST	GO:0006779	porphyrin-containing compound biosynthetic process	15	10	TGME49_206310,TGME49_214970,TGME49_219700,TGME49_219860,TGME49_228180,TGME49_258650,TGME49_258690,TGME49_270450,TGME49_271420,TGME49_500302,	66.7	3.55	8.73	6.25966e-05	0.0113955	0.0639737
3	3	AST	GO:0006778	porphyrin-containing compound metabolic process	15	10	TGME49_206310,TGME49_214970,TGME49_219700,TGME49_219860,TGME49_228180,TGME49_258650,TGME49_258690,TGME49_270450,TGME49_271420,TGME49_500302,	66.7	3.55	8.73	6.25966e-05	0.0113955	0.0639737
3	3	AST	GO:0033554	cellular response to stress	107	37	TGME49_206390,TGME49_208580,TGME49_208842,TGME49_210778,TGME49_210960,TGME49_214520,TGME49_216250,TGME49_216600,TGME49_216870,TGME49_218840,TGME49_222230,TGME49_228210,TGME49_230710,TGME49_233090,TGME49_238110,TGME49_242890,TGME49_247485,TGME49_248160,TGME49_249460,TGME49_251490,TGME49_257180,TGME49_261460,TGME49_267080,TGME49_268560,TGME49_269660,TGME49_272900,TGME49_273090,TGME49_280490,TGME49_…	34.6	1.84	2.34	6.69013e-05	0.0113955	0.0683731
3	3	AST	GO:0006950	response to stress	125	41	TGME49_206390,TGME49_207760,TGME49_208580,TGME49_208842,TGME49_210778,TGME49_210960,TGME49_214520,TGME49_216250,TGME49_216600,TGME49_216870,TGME49_218840,TGME49_222230,TGME49_228210,TGME49_230710,TGME49_233090,TGME49_238110,TGME49_242890,TGME49_247485,TGME49_248160,TGME49_249460,TGME49_251490,TGME49_257180,TGME49_261460,TGME49_267080,TGME49_268560,TGME49_269660,TGME49_272900,TGME49_273090,TGME49_…	32.8	1.75	2.16	0.000108145	0.0157728	0.110525
3	3	AST	GO:0033013	tetrapyrrole metabolic process	16	10	TGME49_206310,TGME49_214970,TGME49_219700,TGME49_219860,TGME49_228180,TGME49_258650,TGME49_258690,TGME49_270450,TGME49_271420,TGME49_500302,	62.5	3.33	7.27	0.000138899	0.0157728	0.141955
3	3	AST	GO:0033014	tetrapyrrole biosynthetic process	16	10	TGME49_206310,TGME49_214970,TGME49_219700,TGME49_219860,TGME49_228180,TGME49_258650,TGME49_258690,TGME49_270450,TGME49_271420,TGME49_500302,	62.5	3.33	7.27	0.000138899	0.0157728	0.141955
3	3	AST	GO:0006457	protein folding	58	23	TGME49_202370,TGME49_203380,TGME49_207760,TGME49_228360,TGME49_229990,TGME49_230520,TGME49_240600,TGME49_254520,TGME49_257490,TGME49_258390,TGME49_258625,TGME49_264950,TGME49_272910,TGME49_273960,TGME49_285220,TGME49_288380,TGME49_288685,TGME49_292920,TGME49_297500,TGME49_300380,TGME49_311240,TGME49_318275,TGME49_318410,	39.7	2.11	2.89	0.000161826	0.0165386	0.165386
3	3	AST	GO:0006974	cellular response to DNA damage stimulus	104	35	TGME49_206390,TGME49_208580,TGME49_208842,TGME49_210960,TGME49_214520,TGME49_216250,TGME49_216600,TGME49_216870,TGME49_218840,TGME49_222230,TGME49_228210,TGME49_230710,TGME49_233090,TGME49_238110,TGME49_242890,TGME49_247485,TGME49_248160,TGME49_249460,TGME49_251490,TGME49_257180,TGME49_261460,TGME49_267080,TGME49_268560,TGME49_269660,TGME49_272900,TGME49_273090,TGME49_288680,TGME49_290640,TGME49_…	33.7	1.79	2.24	0.000193745	0.0175024	0.198007
3	3	AST	GO:0044249	cellular biosynthetic process	587	143	TGME49_202572,TGME49_204400,TGME49_206310,TGME49_207060,TGME49_207440,TGME49_207640,TGME49_207710,TGME49_207750,TGME49_207940,TGME49_208090,TGME49_208530,TGME49_208580,TGME49_208820,TGME49_210960,TGME49_211410,TGME49_213000,TGME49_214870,TGME49_214970,TGME49_215260,TGME49_216500,TGME49_216740,TGME49_218850,TGME49_219540,TGME49_219700,TGME49_219860,TGME49_220300,TGME49_220350,TGME49_221260,TGME49_…	24.4	1.3	1.46	0.000205508	0.0175024	0.210029
3	3	AST	GO:1901566	organonitrogen compound biosynthetic process	393	99	TGME49_202572,TGME49_204400,TGME49_206310,TGME49_207440,TGME49_207640,TGME49_207750,TGME49_207940,TGME49_208090,TGME49_208530,TGME49_211410,TGME49_214870,TGME49_214970,TGME49_215260,TGME49_216500,TGME49_216740,TGME49_218850,TGME49_219540,TGME49_219700,TGME49_219860,TGME49_220300,TGME49_220350,TGME49_221260,TGME49_221320,TGME49_223050,TGME49_223410,TGME49_224235,TGME49_224920,TGME49_225240,TGME49_…	25.2	1.34	1.51	0.000640503	0.0503534	0.654594
3	3	AST	GO:1901576	organic substance biosynthetic process	598	142	TGME49_202572,TGME49_204400,TGME49_206310,TGME49_207060,TGME49_207440,TGME49_207640,TGME49_207710,TGME49_207750,TGME49_207940,TGME49_208090,TGME49_208530,TGME49_208580,TGME49_208820,TGME49_210960,TGME49_211410,TGME49_213000,TGME49_214870,TGME49_214970,TGME49_215260,TGME49_216500,TGME49_216740,TGME49_218850,TGME49_219540,TGME49_219700,TGME49_219860,TGME49_220300,TGME49_220350,TGME49_221260,TGME49_…	23.7	1.26	1.41	0.000731831	0.0534236	0.747931
3	3	AST	GO:0006281	DNA repair	99	32	TGME49_208580,TGME49_208842,TGME49_210960,TGME49_214520,TGME49_216250,TGME49_216600,TGME49_218840,TGME49_222230,TGME49_228210,TGME49_230710,TGME49_233090,TGME49_238110,TGME49_242890,TGME49_247485,TGME49_248160,TGME49_249460,TGME49_257180,TGME49_261460,TGME49_267080,TGME49_268560,TGME49_269660,TGME49_272900,TGME49_273090,TGME49_288680,TGME49_290640,TGME49_294880,TGME49_301222,TGME49_307650,TGME49_…	32.3	1.72	2.1	0.000803043	0.054714	0.82071
3	3	AST	GO:0019438	aromatic compound biosynthetic process	166	47	TGME49_204400,TGME49_206310,TGME49_207060,TGME49_208090,TGME49_208530,TGME49_208580,TGME49_214970,TGME49_216740,TGME49_219700,TGME49_219860,TGME49_221260,TGME49_221320,TGME49_223690,TGME49_228180,TGME49_233110,TGME49_233140,TGME49_235478,TGME49_239710,TGME49_240590,TGME49_244700,TGME49_246670,TGME49_249180,TGME49_249560,TGME49_249720,TGME49_250880,TGME49_253780,TGME49_257960,TGME49_258650,TGME49_…	28.3	1.51	1.75	0.00153434	0.0919997	1
3	3	AST	GO:0006820	anion transport	14	8	TGME49_204370,TGME49_215490,TGME49_218280,TGME49_240210,TGME49_265500,TGME49_278990,TGME49_290330,TGME49_300360,	57.1	3.04	5.81	0.00154024	0.0919997	1
3	3	AST	GO:0018130	heterocycle biosynthetic process	171	48	TGME49_204400,TGME49_206310,TGME49_207060,TGME49_208090,TGME49_208530,TGME49_208580,TGME49_214970,TGME49_215260,TGME49_216740,TGME49_219700,TGME49_219860,TGME49_221320,TGME49_223690,TGME49_226400,TGME49_228180,TGME49_233110,TGME49_233140,TGME49_235478,TGME49_239710,TGME49_240590,TGME49_244700,TGME49_246670,TGME49_249180,TGME49_249560,TGME49_249720,TGME49_250880,TGME49_253780,TGME49_257960,TGME49_…	28.1	1.49	1.72	0.00167548	0.0919997	1
3	3	AST	GO:1901362	organic cyclic compound biosynthetic process	176	49	TGME49_204400,TGME49_206310,TGME49_207060,TGME49_208090,TGME49_208530,TGME49_208580,TGME49_214970,TGME49_215260,TGME49_216740,TGME49_219700,TGME49_219860,TGME49_221260,TGME49_221320,TGME49_223690,TGME49_226400,TGME49_228180,TGME49_233110,TGME49_233140,TGME49_235478,TGME49_239710,TGME49_240590,TGME49_244700,TGME49_246670,TGME49_249180,TGME49_249560,TGME49_249720,TGME49_250880,TGME49_253780,TGME49_…	27.8	1.48	1.71	0.00182085	0.0919997	1
3	3	AST	GO:0044271	cellular nitrogen compound biosynthetic process	405	99	TGME49_204400,TGME49_206310,TGME49_207060,TGME49_207440,TGME49_207640,TGME49_207940,TGME49_208090,TGME49_208530,TGME49_208580,TGME49_211410,TGME49_214870,TGME49_214970,TGME49_215260,TGME49_216500,TGME49_216740,TGME49_218850,TGME49_219540,TGME49_219700,TGME49_219860,TGME49_220300,TGME49_220350,TGME49_221320,TGME49_223050,TGME49_223410,TGME49_223690,TGME49_224235,TGME49_225240,TGME49_226410,TGME49_…	24.4	1.3	1.45	0.00187706	0.0919997	1
3	3	AST	GO:0009058	biosynthetic process	617	143	TGME49_202572,TGME49_204400,TGME49_206310,TGME49_207060,TGME49_207440,TGME49_207640,TGME49_207710,TGME49_207750,TGME49_207940,TGME49_208090,TGME49_208530,TGME49_208580,TGME49_208820,TGME49_210960,TGME49_211410,TGME49_213000,TGME49_214870,TGME49_214970,TGME49_215260,TGME49_216500,TGME49_216740,TGME49_218850,TGME49_219540,TGME49_219700,TGME49_219860,TGME49_220300,TGME49_220350,TGME49_221260,TGME49_…	23.2	1.23	1.36	0.00204017	0.0919997	1
3	3	AST	GO:0042559	pteridine-containing compound biosynthetic process	9	6	TGME49_208090,TGME49_249180,TGME49_253780,TGME49_259550,TGME49_271350,TGME49_305800,	66.7	3.55	8.7	0.00216046	0.0919997	1
3	3	AST	GO:0006783	heme biosynthetic process	9	6	TGME49_206310,TGME49_228180,TGME49_258650,TGME49_258690,TGME49_271420,TGME49_500302,	66.7	3.55	8.7	0.00216046	0.0919997	1
3	3	AST	GO:0042168	heme metabolic process	9	6	TGME49_206310,TGME49_228180,TGME49_258650,TGME49_258690,TGME49_271420,TGME49_500302,	66.7	3.55	8.7	0.00216046	0.0919997	1
3	3	AST	GO:0009396	folic acid-containing compound biosynthetic process	7	5	TGME49_208090,TGME49_249180,TGME49_253780,TGME49_259550,TGME49_271350,	71.4	3.8	10.86	0.00347012	0.141858	1
3	3	AST	GO:0042558	pteridine-containing compound metabolic process	10	6	TGME49_208090,TGME49_249180,TGME49_253780,TGME49_259550,TGME49_271350,TGME49_305800,	60	3.19	6.52	0.00454641	0.178709	1
3	3	AST	GO:0015698	inorganic anion transport	5	4	TGME49_240210,TGME49_265500,TGME49_278990,TGME49_290330,	80	4.26	17.37	0.0052622	0.199184	1
3	3	AST	GO:0071103	DNA conformation change	27	11	TGME49_214970,TGME49_219700,TGME49_219860,TGME49_221330,TGME49_244110,TGME49_270450,TGME49_288930,TGME49_297800,TGME49_312190,TGME49_312230,TGME49_315600,	40.7	2.17	3	0.00663634	0.242226	1
3	3	AST	GO:0006725	cellular aromatic compound metabolic process	647	145	TGME49_204400,TGME49_204540,TGME49_205410,TGME49_205500,TGME49_206310,TGME49_207060,TGME49_207640,TGME49_208090,TGME49_208530,TGME49_208580,TGME49_208842,TGME49_210960,TGME49_211450,TGME49_212960,TGME49_213770,TGME49_213930,TGME49_214520,TGME49_214970,TGME49_215260,TGME49_216250,TGME49_216500,TGME49_216600,TGME49_216740,TGME49_216870,TGME49_218580,TGME49_218840,TGME49_219540,TGME49_219700,TGME49_…	22.4	1.19	1.29	0.00733242	0.249963	1
3	3	AST	GO:0006760	folic acid-containing compound metabolic process	8	5	TGME49_208090,TGME49_249180,TGME49_253780,TGME49_259550,TGME49_271350,	62.5	3.33	7.24	0.00782663	0.249963	1
3	3	AST	GO:0032508	DNA duplex unwinding	8	5	TGME49_214970,TGME49_219700,TGME49_219860,TGME49_270450,TGME49_315600,	62.5	3.33	7.24	0.00782663	0.249963	1
3	3	AST	GO:0032392	DNA geometric change	8	5	TGME49_214970,TGME49_219700,TGME49_219860,TGME49_270450,TGME49_315600,	62.5	3.33	7.24	0.00782663	0.249963	1
3	3	AST	GO:0046483	heterocycle metabolic process	649	145	TGME49_204400,TGME49_204540,TGME49_205410,TGME49_205500,TGME49_206310,TGME49_207060,TGME49_207640,TGME49_208090,TGME49_208530,TGME49_208580,TGME49_208842,TGME49_210960,TGME49_211450,TGME49_212960,TGME49_213770,TGME49_213930,TGME49_214520,TGME49_214970,TGME49_215260,TGME49_216250,TGME49_216500,TGME49_216600,TGME49_216740,TGME49_216870,TGME49_218580,TGME49_218840,TGME49_219540,TGME49_219700,TGME49_…	22.3	1.19	1.29	0.00823137	0.251374	1
3	3	AST	GO:0050896	response to stimulus	221	56	TGME49_202460,TGME49_203020,TGME49_206390,TGME49_207760,TGME49_208580,TGME49_208842,TGME49_210778,TGME49_210960,TGME49_214520,TGME49_214770,TGME49_216250,TGME49_216600,TGME49_216870,TGME49_218840,TGME49_222230,TGME49_222290,TGME49_224910,TGME49_228210,TGME49_230710,TGME49_233090,TGME49_233300,TGME49_238110,TGME49_241880,TGME49_242890,TGME49_247485,TGME49_248160,TGME49_248880,TGME49_249170,TGME49_…	25.3	1.35	1.5	0.00836274	0.251374	1
3	3	AST	GO:0051716	cellular response to stimulus	194	50	TGME49_202460,TGME49_203020,TGME49_206390,TGME49_208580,TGME49_208842,TGME49_210778,TGME49_210960,TGME49_214520,TGME49_214770,TGME49_216250,TGME49_216600,TGME49_216870,TGME49_218840,TGME49_222230,TGME49_222290,TGME49_228210,TGME49_230710,TGME49_233090,TGME49_233300,TGME49_238110,TGME49_241880,TGME49_242890,TGME49_247485,TGME49_248160,TGME49_248880,TGME49_249170,TGME49_249460,TGME49_251490,TGME49_…	25.8	1.37	1.53	0.00881338	0.257351	1
3	3	AST	GO:1901360	organic cyclic compound metabolic process	657	146	TGME49_204400,TGME49_204540,TGME49_205410,TGME49_205500,TGME49_206310,TGME49_207060,TGME49_207640,TGME49_208090,TGME49_208530,TGME49_208580,TGME49_208842,TGME49_210960,TGME49_211450,TGME49_212960,TGME49_213770,TGME49_213930,TGME49_214520,TGME49_214970,TGME49_215260,TGME49_216250,TGME49_216500,TGME49_216600,TGME49_216740,TGME49_216870,TGME49_218580,TGME49_218840,TGME49_219540,TGME49_219700,TGME49_…	22.2	1.18	1.28	0.00978086	0.273954	1
3	3	AST	GO:0034641	cellular nitrogen compound metabolic process	847	184	TGME49_204400,TGME49_204540,TGME49_205410,TGME49_205500,TGME49_206310,TGME49_207060,TGME49_207440,TGME49_207640,TGME49_207940,TGME49_208090,TGME49_208530,TGME49_208580,TGME49_208842,TGME49_210960,TGME49_211410,TGME49_211450,TGME49_212960,TGME49_213770,TGME49_213930,TGME49_214520,TGME49_214870,TGME49_214970,TGME49_215260,TGME49_216250,TGME49_216500,TGME49_216600,TGME49_216740,TGME49_216870,TGME49_…	21.7	1.16	1.25	0.00991808	0.273954	1
3	3	AST	GO:0006913	nucleocytoplasmic transport	25	10	TGME49_214830,TGME49_229180,TGME49_233350,TGME49_249610,TGME49_254500,TGME49_258970,TGME49_259640,TGME49_288460,TGME49_301300,TGME49_305040,	40	2.13	2.9	0.0110376	0.291043	1
3	3	AST	GO:0006403	RNA localization	15	7	TGME49_214830,TGME49_229470,TGME49_233350,TGME49_249610,TGME49_254500,TGME49_259640,TGME49_301300,	46.7	2.48	3.8	0.0127218	0.291043	1
3	3	AST	GO:0050657	nucleic acid transport	15	7	TGME49_214830,TGME49_229470,TGME49_233350,TGME49_249610,TGME49_254500,TGME49_259640,TGME49_301300,	46.7	2.48	3.8	0.0127218	0.291043	1
3	3	AST	GO:0050658	RNA transport	15	7	TGME49_214830,TGME49_229470,TGME49_233350,TGME49_249610,TGME49_254500,TGME49_259640,TGME49_301300,	46.7	2.48	3.8	0.0127218	0.291043	1
3	3	AST	GO:0051236	establishment of RNA localization	15	7	TGME49_214830,TGME49_229470,TGME49_233350,TGME49_249610,TGME49_254500,TGME49_259640,TGME49_301300,	46.7	2.48	3.8	0.0127218	0.291043	1
3	3	AST	GO:0015979	photosynthesis	6	4	TGME49_214970,TGME49_219700,TGME49_219860,TGME49_270450,	66.7	3.55	8.68	0.0134398	0.291043	1
3	3	AST	GO:0015994	chlorophyll metabolic process	6	4	TGME49_214970,TGME49_219700,TGME49_219860,TGME49_270450,	66.7	3.55	8.68	0.0134398	0.291043	1
3	3	AST	GO:0015995	chlorophyll biosynthetic process	6	4	TGME49_214970,TGME49_219700,TGME49_219860,TGME49_270450,	66.7	3.55	8.68	0.0134398	0.291043	1
3	3	AST	GO:0006418	tRNA aminoacylation for protein translation	37	13	TGME49_207640,TGME49_216500,TGME49_219540,TGME49_220350,TGME49_234505,TGME49_251880,TGME49_254110,TGME49_254200,TGME49_256990,TGME49_268640,TGME49_280600,TGME49_289300,TGME49_306960,	35.1	1.87	2.36	0.0136693	0.291043	1
3	3	AST	GO:0043039	tRNA aminoacylation	37	13	TGME49_207640,TGME49_216500,TGME49_219540,TGME49_220350,TGME49_234505,TGME49_251880,TGME49_254110,TGME49_254200,TGME49_256990,TGME49_268640,TGME49_280600,TGME49_289300,TGME49_306960,	35.1	1.87	2.36	0.0136693	0.291043	1
3	3	AST	GO:0043038	amino acid activation	37	13	TGME49_207640,TGME49_216500,TGME49_219540,TGME49_220350,TGME49_234505,TGME49_251880,TGME49_254110,TGME49_254200,TGME49_256990,TGME49_268640,TGME49_280600,TGME49_289300,TGME49_306960,	35.1	1.87	2.36	0.0136693	0.291043	1
3	3	AST	GO:1990542	mitochondrial transmembrane transport	9	5	TGME49_204370,TGME49_218280,TGME49_248320,TGME49_278990,TGME49_300360,	55.6	2.96	5.43	0.0149093	0.306339	1
3	3	AST	GO:0051169	nuclear transport	26	10	TGME49_214830,TGME49_229180,TGME49_233350,TGME49_249610,TGME49_254500,TGME49_258970,TGME49_259640,TGME49_288460,TGME49_301300,TGME49_305040,	38.5	2.05	2.72	0.0149873	0.306339	1
3	3	AST	GO:1901137	carbohydrate derivative biosynthetic process	96	27	TGME49_202572,TGME49_204400,TGME49_207060,TGME49_207750,TGME49_216740,TGME49_221320,TGME49_224920,TGME49_231430,TGME49_233110,TGME49_233140,TGME49_235478,TGME49_239710,TGME49_244520,TGME49_249180,TGME49_249720,TGME49_250880,TGME49_257960,TGME49_266310,TGME49_272290,TGME49_275568,TGME49_279450,TGME49_299040,TGME49_305620,TGME49_308000,TGME49_318370,TGME49_320620,TGME49_500404,	28.1	1.5	1.71	0.0157767	0.316152	1
3	3	AST	GO:0006260	DNA replication	50	16	TGME49_210960,TGME49_213000,TGME49_214970,TGME49_219700,TGME49_219860,TGME49_233820,TGME49_238110,TGME49_245570,TGME49_260680,TGME49_261460,TGME49_261850,TGME49_268600,TGME49_270450,TGME49_272900,TGME49_286140,TGME49_315600,	32	1.7	2.05	0.0172669	0.33936	1
3	3	AST	GO:0006289	nucleotide-excision repair	13	6	TGME49_214520,TGME49_249460,TGME49_268560,TGME49_269660,TGME49_294880,TGME49_301222,	46.2	2.46	3.72	0.0222668	0.393507	1
3	3	AST	GO:0006261	DNA-dependent DNA replication	13	6	TGME49_214970,TGME49_219700,TGME49_219860,TGME49_260680,TGME49_261850,TGME49_272900,	46.2	2.46	3.72	0.0222668	0.393507	1
3	3	AST	GO:0019363	pyridine nucleotide biosynthetic process	4	3	TGME49_208530,TGME49_244700,TGME49_305840,	75	3.99	13.01	0.0227171	0.393507	1
3	3	AST	GO:0019359	nicotinamide nucleotide biosynthetic process	4	3	TGME49_208530,TGME49_244700,TGME49_305840,	75	3.99	13.01	0.0227171	0.393507	1
3	3	AST	GO:0033043	regulation of organelle organization	4	3	TGME49_214970,TGME49_219290,TGME49_319600,	75	3.99	13.01	0.0227171	0.393507	1
3	3	AST	GO:0016571	histone methylation	4	3	TGME49_226810,TGME49_255970,TGME49_262850,	75	3.99	13.01	0.0227171	0.393507	1
3	3	AST	GO:0034968	histone lysine methylation	4	3	TGME49_226810,TGME49_255970,TGME49_262850,	75	3.99	13.01	0.0227171	0.393507	1
3	3	AST	GO:0072525	pyridine-containing compound biosynthetic process	7	4	TGME49_208530,TGME49_244700,TGME49_297080,TGME49_305840,	57.1	3.04	5.79	0.0267328	0.44467	1
3	3	AST	GO:0006996	organelle organization	119	31	TGME49_209120,TGME49_209140,TGME49_214970,TGME49_218280,TGME49_219080,TGME49_219290,TGME49_219700,TGME49_219860,TGME49_221330,TGME49_226870,TGME49_239690,TGME49_244110,TGME49_249365,TGME49_251410,TGME49_263323,TGME49_266810,TGME49_267875,TGME49_270450,TGME49_273580,TGME49_278870,TGME49_285780,TGME49_288930,TGME49_297800,TGME49_306310,TGME49_310130,TGME49_312190,TGME49_312230,TGME49_315600,TGME49_…	26.1	1.39	1.54	0.0299104	0.44467	1
3	3	AST	GO:0006633	fatty acid biosynthetic process	21	8	TGME49_221320,TGME49_226400,TGME49_233540,TGME49_238950,TGME49_264080,TGME49_293590,TGME49_297245,TGME49_311290,	38.1	2.03	2.68	0.0303386	0.44467	1
3	3	AST	GO:0051276	chromosome organization	41	13	TGME49_209140,TGME49_214970,TGME49_219700,TGME49_219860,TGME49_221330,TGME49_244110,TGME49_270450,TGME49_288930,TGME49_297800,TGME49_306310,TGME49_312190,TGME49_312230,TGME49_315600,	31.7	1.69	2.02	0.0325964	0.44467	1
3	3	AST	GO:0051301	cell division	14	6	TGME49_230710,TGME49_272340,TGME49_273090,TGME49_288930,TGME49_309380,TGME49_321640,	42.9	2.28	3.26	0.0329117	0.44467	1
3	3	AST	GO:0048024	regulation of mRNA splicing, via spliceosome	2	2	TGME49_212960,TGME49_316490,	100	5.32		0.0352429	0.44467	1
3	3	AST	GO:0000381	regulation of alternative mRNA splicing, via spliceosome	2	2	TGME49_212960,TGME49_316490,	100	5.32		0.0352429	0.44467	1
3	3	AST	GO:0006817	phosphate ion transport	2	2	TGME49_240210,TGME49_278990,	100	5.32		0.0352429	0.44467	1
3	3	AST	GO:0097064	ncRNA export from nucleus	2	2	TGME49_214830,TGME49_301300,	100	5.32		0.0352429	0.44467	1
3	3	AST	GO:0006821	chloride transport	2	2	TGME49_265500,TGME49_290330,	100	5.32		0.0352429	0.44467	1
3	3	AST	GO:1901698	response to nitrogen compound	2	2	TGME49_210778,TGME49_280490,	100	5.32		0.0352429	0.44467	1
3	3	AST	GO:0009162	deoxyribonucleoside monophosphate metabolic process	2	2	TGME49_233140,TGME49_249180,	100	5.32		0.0352429	0.44467	1
3	3	AST	GO:0043628	ncRNA 3'-end processing	2	2	TGME49_246970,TGME49_269175,	100	5.32		0.0352429	0.44467	1
3	3	AST	GO:0043484	regulation of RNA splicing	2	2	TGME49_212960,TGME49_316490,	100	5.32		0.0352429	0.44467	1
3	3	AST	GO:0009176	pyrimidine deoxyribonucleoside monophosphate metabolic process	2	2	TGME49_233140,TGME49_249180,	100	5.32		0.0352429	0.44467	1
3	3	AST	GO:0009177	pyrimidine deoxyribonucleoside monophosphate biosynthetic process	2	2	TGME49_233140,TGME49_249180,	100	5.32		0.0352429	0.44467	1
3	3	AST	GO:0036503	ERAD pathway	2	2	TGME49_210778,TGME49_280490,	100	5.32		0.0352429	0.44467	1
3	3	AST	GO:0034976	response to endoplasmic reticulum stress	2	2	TGME49_210778,TGME49_280490,	100	5.32		0.0352429	0.44467	1
3	3	AST	GO:0010243	response to organonitrogen compound	2	2	TGME49_210778,TGME49_280490,	100	5.32		0.0352429	0.44467	1
3	3	AST	GO:0006002	fructose 6-phosphate metabolic process	2	2	TGME49_226960,TGME49_240890,	100	5.32		0.0352429	0.44467	1
3	3	AST	GO:0030433	ubiquitin-dependent ERAD pathway	2	2	TGME49_210778,TGME49_280490,	100	5.32		0.0352429	0.44467	1
3	3	AST	GO:0009157	deoxyribonucleoside monophosphate biosynthetic process	2	2	TGME49_233140,TGME49_249180,	100	5.32		0.0352429	0.44467	1
3	3	AST	GO:0009165	nucleotide biosynthetic process	50	15	TGME49_204400,TGME49_207060,TGME49_208530,TGME49_216740,TGME49_221320,TGME49_233110,TGME49_233140,TGME49_235478,TGME49_244700,TGME49_249180,TGME49_249720,TGME49_272290,TGME49_279450,TGME49_305840,TGME49_500404,	30	1.6	1.87	0.0367793	0.458396	1
3	3	AST	GO:0009987	cellular process	2153	429	TGME49_201130,TGME49_202370,TGME49_202460,TGME49_202572,TGME49_202880,TGME49_203020,TGME49_203380,TGME49_204370,TGME49_204400,TGME49_204540,TGME49_205410,TGME49_205500,TGME49_205510,TGME49_206310,TGME49_206390,TGME49_207060,TGME49_207440,TGME49_207640,TGME49_207710,TGME49_207750,TGME49_207760,TGME49_207940,TGME49_208050,TGME49_208090,TGME49_208530,TGME49_208580,TGME49_208820,TGME49_208842,TGME49_…	19.9	1.06	1.14	0.0389805	0.479977	1
3	3	AST	GO:0008150	biological process	2663	524	TGME49_200240,TGME49_200280,TGME49_201130,TGME49_201250,TGME49_202370,TGME49_202460,TGME49_202572,TGME49_202880,TGME49_202910,TGME49_203020,TGME49_203350,TGME49_203380,TGME49_203710,TGME49_203910,TGME49_204370,TGME49_204400,TGME49_204540,TGME49_205410,TGME49_205500,TGME49_205510,TGME49_206310,TGME49_206390,TGME49_207060,TGME49_207440,TGME49_207640,TGME49_207710,TGME49_207750,TGME49_207760,TGME49_…	19.7	1.05	1.13	0.0450209	0.51049	1
3	3	AST	GO:0072524	pyridine-containing compound metabolic process	8	4	TGME49_208530,TGME49_244700,TGME49_297080,TGME49_305840,	50	2.66	4.34	0.0456389	0.51049	1
3	3	AST	GO:0006270	DNA replication initiation	5	3	TGME49_214970,TGME49_219700,TGME49_219860,	60	3.19	6.5	0.0488995	0.51049	1
3	3	AST	GO:1901663	quinone biosynthetic process	5	3	TGME49_259130,TGME49_266850,TGME49_295690,	60	3.19	6.5	0.0488995	0.51049	1
3	3	AST	GO:0030261	chromosome condensation	5	3	TGME49_288930,TGME49_297800,TGME49_312190,	60	3.19	6.5	0.0488995	0.51049	1
3	3	AST	GO:0051128	regulation of cellular component organization	5	3	TGME49_214970,TGME49_219290,TGME49_319600,	60	3.19	6.5	0.0488995	0.51049	1
3	3	AST	GO:0006744	ubiquinone biosynthetic process	5	3	TGME49_259130,TGME49_266850,TGME49_295690,	60	3.19	6.5	0.0488995	0.51049	1
3	3	AST	GO:0046496	nicotinamide nucleotide metabolic process	5	3	TGME49_208530,TGME49_244700,TGME49_305840,	60	3.19	6.5	0.0488995	0.51049	1
3	3	AST	GO:0009263	deoxyribonucleotide biosynthetic process	5	3	TGME49_207060,TGME49_233140,TGME49_249180,	60	3.19	6.5	0.0488995	0.51049	1
3	3	AST	GO:0042181	ketone biosynthetic process	5	3	TGME49_259130,TGME49_266850,TGME49_295690,	60	3.19	6.5	0.0488995	0.51049	1
3	3	AST	GO:0018022	peptidyl-lysine methylation	5	3	TGME49_226810,TGME49_255970,TGME49_262850,	60	3.19	6.5	0.0488995	0.51049	1
3	3	AST	GO:0019362	pyridine nucleotide metabolic process	5	3	TGME49_208530,TGME49_244700,TGME49_305840,	60	3.19	6.5	0.0488995	0.51049	1
3	3	AST	GO:0006743	ubiquinone metabolic process	5	3	TGME49_259130,TGME49_266850,TGME49_295690,	60	3.19	6.5	0.0488995	0.51049	1
3	3	AST	GO:0007020	microtubule nucleation	5	3	TGME49_226870,TGME49_285780,TGME49_310130,	60	3.19	6.5	0.0488995	0.51049	1
4	3	AST	GO:0006928	movement of cell or subcellular component	51	32	TGME49_205590,TGME49_206570,TGME49_207665,TGME49_208420,TGME49_211910,TGME49_215320,TGME49_217650,TGME49_218210,TGME49_221420,TGME49_230830,TGME49_233330,TGME49_235920,TGME49_248225,TGME49_249840,TGME49_250720,TGME49_262480,TGME49_267370,TGME49_274020,TGME49_282030,TGME49_286660,TGME49_286932,TGME49_287160,TGME49_295920,TGME49_305570,TGME49_500009,TGME49_500062,TGME49_500072,TGME49_500080,TGME49_…	62.7	1.87	3.38	1.74191e-05	0.0182727	0.0182727
4	3	AST	GO:0007018	microtubule-based movement	48	29	TGME49_205590,TGME49_206570,TGME49_207665,TGME49_211910,TGME49_215320,TGME49_218210,TGME49_221420,TGME49_230830,TGME49_233330,TGME49_235920,TGME49_249840,TGME49_250720,TGME49_262480,TGME49_267370,TGME49_274020,TGME49_282030,TGME49_286660,TGME49_286932,TGME49_287160,TGME49_295920,TGME49_305570,TGME49_500009,TGME49_500062,TGME49_500072,TGME49_500080,TGME49_500227,TGME49_500270,TGME49_500291,TGME49_…	60.4	1.8	3.06	0.000116774	0.0612482	0.122496
4	3	AST	GO:0007155	cell adhesion	6	6	TGME49_205658,TGME49_205662,TGME49_223700,TGME49_256040,TGME49_258400,TGME49_264070,	100	2.98		0.00142184	0.31802	1
4	3	AST	GO:0007017	microtubule-based process	83	41	TGME49_205590,TGME49_206570,TGME49_207665,TGME49_211910,TGME49_212240,TGME49_215320,TGME49_218210,TGME49_221420,TGME49_221620,TGME49_230830,TGME49_231770,TGME49_233330,TGME49_235920,TGME49_249840,TGME49_250720,TGME49_255190,TGME49_262480,TGME49_263030,TGME49_266960,TGME49_267370,TGME49_274020,TGME49_277980,TGME49_282030,TGME49_286660,TGME49_286932,TGME49_287160,TGME49_291160,TGME49_292935,TGME49_…	49.4	1.47	1.96	0.00190628	0.31802	1
4	3	AST	GO:0007031	peroxisome organization	8	7	TGME49_201850,TGME49_243720,TGME49_247652,TGME49_248170,TGME49_248330,TGME49_258120,TGME49_308960,	87.5	2.61	13.91	0.00269339	0.31802	1
4	3	AST	GO:0048870	cell motility	5	5	TGME49_208420,TGME49_217650,TGME49_233330,TGME49_248225,TGME49_500380,	100	2.98		0.0042443	0.31802	1
4	3	AST	GO:0051674	localization of cell	5	5	TGME49_208420,TGME49_217650,TGME49_233330,TGME49_248225,TGME49_500380,	100	2.98		0.0042443	0.31802	1
4	3	AST	GO:0016558	protein import into peroxisome matrix	5	5	TGME49_201850,TGME49_247652,TGME49_248170,TGME49_248330,TGME49_258120,	100	2.98		0.0042443	0.31802	1
4	3	AST	GO:0015919	peroxisomal membrane transport	5	5	TGME49_201850,TGME49_247652,TGME49_248170,TGME49_248330,TGME49_258120,	100	2.98		0.0042443	0.31802	1
4	3	AST	GO:0043574	peroxisomal transport	5	5	TGME49_201850,TGME49_247652,TGME49_248170,TGME49_248330,TGME49_258120,	100	2.98		0.0042443	0.31802	1
4	3	AST	GO:0006625	protein targeting to peroxisome	5	5	TGME49_201850,TGME49_247652,TGME49_248170,TGME49_248330,TGME49_258120,	100	2.98		0.0042443	0.31802	1
4	3	AST	GO:0040011	locomotion	5	5	TGME49_208420,TGME49_217650,TGME49_233330,TGME49_248225,TGME49_500380,	100	2.98		0.0042443	0.31802	1
4	3	AST	GO:0072662	protein localization to peroxisome	5	5	TGME49_201850,TGME49_247652,TGME49_248170,TGME49_248330,TGME49_258120,	100	2.98		0.0042443	0.31802	1
4	3	AST	GO:0072663	establishment of protein localization to peroxisome	5	5	TGME49_201850,TGME49_247652,TGME49_248170,TGME49_248330,TGME49_258120,	100	2.98		0.0042443	0.31802	1
4	3	AST	GO:0003341	cilium movement	7	6	TGME49_215320,TGME49_233330,TGME49_282030,TGME49_295920,TGME49_500270,TGME49_500380,	85.7	2.55	11.91	0.00709613	0.496256	1
4	3	AST	GO:0016054	organic acid catabolic process	15	10	TGME49_202340,TGME49_202960,TGME49_203500,TGME49_226300,TGME49_231900,TGME49_235650,TGME49_247500,TGME49_264030,TGME49_269680,TGME49_310830,	66.7	1.99	3.98	0.00889322	0.548764	1
4	3	AST	GO:0046395	carboxylic acid catabolic process	15	10	TGME49_202340,TGME49_202960,TGME49_203500,TGME49_226300,TGME49_231900,TGME49_235650,TGME49_247500,TGME49_264030,TGME49_269680,TGME49_310830,	66.7	1.99	3.98	0.00889322	0.548764	1
4	3	AST	GO:0006635	fatty acid beta-oxidation	4	4	TGME49_231900,TGME49_235650,TGME49_247500,TGME49_310830,	100	2.98		0.0126645	0.64187	1
4	3	AST	GO:0034440	lipid oxidation	4	4	TGME49_231900,TGME49_235650,TGME49_247500,TGME49_310830,	100	2.98		0.0126645	0.64187	1
4	3	AST	GO:0019395	fatty acid oxidation	4	4	TGME49_231900,TGME49_235650,TGME49_247500,TGME49_310830,	100	2.98		0.0126645	0.64187	1
4	3	AST	GO:0120031	plasma membrane bounded cell projection assembly	18	11	TGME49_205590,TGME49_215320,TGME49_218290,TGME49_233330,TGME49_250720,TGME49_256865,TGME49_282030,TGME49_292935,TGME49_305570,TGME49_500270,TGME49_500380,	61.1	1.82	3.12	0.0151055	0.64187	1
4	3	AST	GO:0030031	cell projection assembly	18	11	TGME49_205590,TGME49_215320,TGME49_218290,TGME49_233330,TGME49_250720,TGME49_256865,TGME49_282030,TGME49_292935,TGME49_305570,TGME49_500270,TGME49_500380,	61.1	1.82	3.12	0.0151055	0.64187	1
4	3	AST	GO:0060271	cilium assembly	18	11	TGME49_205590,TGME49_215320,TGME49_218290,TGME49_233330,TGME49_250720,TGME49_256865,TGME49_282030,TGME49_292935,TGME49_305570,TGME49_500270,TGME49_500380,	61.1	1.82	3.12	0.0151055	0.64187	1
4	3	AST	GO:0007154	cell communication	89	40	TGME49_202380,TGME49_202540,TGME49_207460,TGME49_213710,TGME49_215440,TGME49_216400,TGME49_219720,TGME49_220420,TGME49_224840,TGME49_226740,TGME49_229480,TGME49_230555,TGME49_233040,TGME49_239855,TGME49_243450,TGME49_243500,TGME49_248340,TGME49_254370,TGME49_257945,TGME49_258130,TGME49_266920,TGME49_267045,TGME49_269780,TGME49_270865,TGME49_276140,TGME49_277840,TGME49_280410,TGME49_280435,TGME49_…	44.9	1.34	1.63	0.0159843	0.64187	1
4	3	AST	GO:0006468	protein phosphorylation	171	71	TGME49_202780,TGME49_204280,TGME49_205250,TGME49_207610,TGME49_207700,TGME49_207820,TGME49_209050,TGME49_211260,TGME49_212970,TGME49_215670,TGME49_215785,TGME49_217600,TGME49_218400,TGME49_218550,TGME49_218720,TGME49_221550,TGME49_225490,TGME49_226030,TGME49_226540,TGME49_227810,TGME49_228420,TGME49_230470,TGME49_235750,TGME49_236620,TGME49_237860,TGME49_239600,TGME49_239885,TGME49_240090,TGME49_…	41.5	1.24	1.42	0.0164681	0.64187	1
4	3	AST	GO:0023052	signaling	87	39	TGME49_202380,TGME49_202540,TGME49_207460,TGME49_213710,TGME49_215440,TGME49_219720,TGME49_220420,TGME49_224840,TGME49_226740,TGME49_229480,TGME49_230555,TGME49_233040,TGME49_239855,TGME49_243450,TGME49_243500,TGME49_248340,TGME49_254370,TGME49_257945,TGME49_258130,TGME49_266920,TGME49_267045,TGME49_269780,TGME49_270865,TGME49_276140,TGME49_277840,TGME49_280410,TGME49_280435,TGME49_288440,TGME49_…	44.8	1.34	1.62	0.0180596	0.64187	1
4	3	AST	GO:0007165	signal transduction	87	39	TGME49_202380,TGME49_202540,TGME49_207460,TGME49_213710,TGME49_215440,TGME49_219720,TGME49_220420,TGME49_224840,TGME49_226740,TGME49_229480,TGME49_230555,TGME49_233040,TGME49_239855,TGME49_243450,TGME49_243500,TGME49_248340,TGME49_254370,TGME49_257945,TGME49_258130,TGME49_266920,TGME49_267045,TGME49_269780,TGME49_270865,TGME49_276140,TGME49_277840,TGME49_280410,TGME49_280435,TGME49_288440,TGME49_…	44.8	1.34	1.62	0.0180596	0.64187	1
4	3	AST	GO:0009062	fatty acid catabolic process	6	5	TGME49_226300,TGME49_231900,TGME49_235650,TGME49_247500,TGME49_310830,	83.3	2.48	9.92	0.0183566	0.64187	1
4	3	AST	GO:0072329	monocarboxylic acid catabolic process	6	5	TGME49_226300,TGME49_231900,TGME49_235650,TGME49_247500,TGME49_310830,	83.3	2.48	9.92	0.0183566	0.64187	1
4	3	AST	GO:0044242	cellular lipid catabolic process	6	5	TGME49_226300,TGME49_231900,TGME49_235650,TGME49_247500,TGME49_310830,	83.3	2.48	9.92	0.0183566	0.64187	1
4	3	AST	GO:0022610	biological adhesion	8	6	TGME49_205658,TGME49_205662,TGME49_223700,TGME49_256040,TGME49_258400,TGME49_264070,	75	2.23	5.96	0.0203043	0.68486	1
4	3	AST	GO:0030030	cell projection organization	21	12	TGME49_205590,TGME49_215320,TGME49_218290,TGME49_233330,TGME49_250720,TGME49_256865,TGME49_282030,TGME49_292935,TGME49_305570,TGME49_500270,TGME49_500291,TGME49_500380,	57.1	1.7	2.65	0.0221976	0.68486	1
4	3	AST	GO:0044782	cilium organization	21	12	TGME49_205590,TGME49_215320,TGME49_218290,TGME49_233330,TGME49_250720,TGME49_256865,TGME49_282030,TGME49_292935,TGME49_305570,TGME49_500270,TGME49_500291,TGME49_500380,	57.1	1.7	2.65	0.0221976	0.68486	1
4	3	AST	GO:0120036	plasma membrane bounded cell projection organization	21	12	TGME49_205590,TGME49_215320,TGME49_218290,TGME49_233330,TGME49_250720,TGME49_256865,TGME49_282030,TGME49_292935,TGME49_305570,TGME49_500270,TGME49_500291,TGME49_500380,	57.1	1.7	2.65	0.0221976	0.68486	1
4	3	AST	GO:0046051	UTP metabolic process	3	3	TGME49_202210,TGME49_295350,TGME49_500404,	100	2.98		0.0377746	0.903458	1
4	3	AST	GO:0006183	GTP biosynthetic process	3	3	TGME49_202210,TGME49_295350,TGME49_500404,	100	2.98		0.0377746	0.903458	1
4	3	AST	GO:0006228	UTP biosynthetic process	3	3	TGME49_202210,TGME49_295350,TGME49_500404,	100	2.98		0.0377746	0.903458	1
4	3	AST	GO:0006836	neurotransmitter transport	3	3	TGME49_208420,TGME49_264870,TGME49_314340,	100	2.98		0.0377746	0.903458	1
4	3	AST	GO:0046039	GTP metabolic process	3	3	TGME49_202210,TGME49_295350,TGME49_500404,	100	2.98		0.0377746	0.903458	1
4	3	AST	GO:0035556	intracellular signal transduction	52	24	TGME49_202380,TGME49_207460,TGME49_213710,TGME49_219720,TGME49_230555,TGME49_239855,TGME49_243450,TGME49_243500,TGME49_248340,TGME49_254370,TGME49_258130,TGME49_267045,TGME49_269780,TGME49_270865,TGME49_276140,TGME49_277840,TGME49_280435,TGME49_288440,TGME49_289170,TGME49_289680,TGME49_296010,TGME49_311310,TGME49_312050,TGME49_320480,	46.2	1.38	1.71	0.0393686	0.903458	1
4	3	AST	GO:0008643	carbohydrate transport	11	7	TGME49_201260,TGME49_214320,TGME49_226020,TGME49_253510,TGME49_257120,TGME49_267380,TGME49_272500,	63.6	1.9	3.47	0.0399385	0.903458	1
4	3	AST	GO:0070925	organelle assembly	25	13	TGME49_205590,TGME49_215320,TGME49_218290,TGME49_233330,TGME49_250720,TGME49_254120,TGME49_256865,TGME49_266060,TGME49_282030,TGME49_292935,TGME49_305570,TGME49_500270,TGME49_500380,	52	1.55	2.15	0.0434446	0.903458	1
4	3	AST	GO:0009103	lipopolysaccharide biosynthetic process	9	6	TGME49_218720,TGME49_226540,TGME49_243500,TGME49_255710,TGME49_262050,TGME49_301440,	66.7	1.99	3.97	0.0437269	0.903458	1
4	3	AST	GO:0008653	lipopolysaccharide metabolic process	9	6	TGME49_218720,TGME49_226540,TGME49_243500,TGME49_255710,TGME49_262050,TGME49_301440,	66.7	1.99	3.97	0.0437269	0.903458	1
4	3	AST	GO:0044282	small molecule catabolic process	18	10	TGME49_202340,TGME49_202960,TGME49_203500,TGME49_226300,TGME49_231900,TGME49_235650,TGME49_247500,TGME49_264030,TGME49_269680,TGME49_310830,	55.6	1.66	2.48	0.04511	0.903458	1
4	3	AST	GO:0045292	mRNA cis splicing, via spliceosome	5	4	TGME49_214820,TGME49_246500,TGME49_306220,TGME49_313180,	80	2.38	7.93	0.0463455	0.903458	1
4	3	AST	GO:0032502	developmental process	5	4	TGME49_211270,TGME49_223480,TGME49_285690,TGME49_311720,	80	2.38	7.93	0.0463455	0.903458	1
4	3	AST	GO:0019646	aerobic electron transport chain	5	4	TGME49_209260,TGME49_227910,TGME49_288750,TGME49_320140,	80	2.38	7.93	0.0463455	0.903458	1
4	3	AST	GO:0009187	cyclic nucleotide metabolic process	5	4	TGME49_230555,TGME49_254370,TGME49_270865,TGME49_289170,	80	2.38	7.93	0.0463455	0.903458	1
4	3	AST	GO:0009190	cyclic nucleotide biosynthetic process	5	4	TGME49_230555,TGME49_254370,TGME49_270865,TGME49_289170,	80	2.38	7.93	0.0463455	0.903458	1
4	3	AST	GO:0042775	mitochondrial ATP synthesis coupled electron transport	5	4	TGME49_209260,TGME49_227910,TGME49_288750,TGME49_320140,	80	2.38	7.93	0.0463455	0.903458	1
4	3	AST	GO:0006119	oxidative phosphorylation	5	4	TGME49_209260,TGME49_227910,TGME49_288750,TGME49_320140,	80	2.38	7.93	0.0463455	0.903458	1
4	3	AST	GO:0042773	ATP synthesis coupled electron transport	5	4	TGME49_209260,TGME49_227910,TGME49_288750,TGME49_320140,	80	2.38	7.93	0.0463455	0.903458	1
4	3	AST	GO:0044743	protein transmembrane import into intracellular organelle	7	5	TGME49_201850,TGME49_247652,TGME49_248170,TGME49_248330,TGME49_258120,	71.4	2.13	4.96	0.0465078	0.903458	1
5	3	AST	GO:0016052	carbohydrate catabolic process	20	8	TGME49_222020,TGME49_265450,TGME49_268850,TGME49_283780,TGME49_297060,TGME49_299070,TGME49_305030,TGME49_318190,	40	3.93	5.95	0.000456793	0.103423	0.332545
5	3	AST	GO:0018200	peptidyl-glutamic acid modification	3	3	TGME49_244500,TGME49_265080,TGME49_307760,	100	9.81		0.00105245	0.103423	0.766181
5	3	AST	GO:0046034	ATP metabolic process	33	10	TGME49_201880,TGME49_219800,TGME49_222020,TGME49_256970,TGME49_265450,TGME49_268850,TGME49_283780,TGME49_297060,TGME49_299070,TGME49_318190,	30.3	2.97	3.89	0.00117113	0.103423	0.852585
5	3	AST	GO:0009185	ribonucleoside diphosphate metabolic process	18	7	TGME49_222020,TGME49_265450,TGME49_268850,TGME49_283780,TGME49_297060,TGME49_299070,TGME49_318190,	38.9	3.82	5.67	0.00127858	0.103423	0.930805
5	3	AST	GO:0046031	ADP metabolic process	18	7	TGME49_222020,TGME49_265450,TGME49_268850,TGME49_283780,TGME49_297060,TGME49_299070,TGME49_318190,	38.9	3.82	5.67	0.00127858	0.103423	0.930805
5	3	AST	GO:0006757	ATP generation from ADP	18	7	TGME49_222020,TGME49_265450,TGME49_268850,TGME49_283780,TGME49_297060,TGME49_299070,TGME49_318190,	38.9	3.82	5.67	0.00127858	0.103423	0.930805
5	3	AST	GO:0009135	purine nucleoside diphosphate metabolic process	18	7	TGME49_222020,TGME49_265450,TGME49_268850,TGME49_283780,TGME49_297060,TGME49_299070,TGME49_318190,	38.9	3.82	5.67	0.00127858	0.103423	0.930805
5	3	AST	GO:0009179	purine ribonucleoside diphosphate metabolic process	18	7	TGME49_222020,TGME49_265450,TGME49_268850,TGME49_283780,TGME49_297060,TGME49_299070,TGME49_318190,	38.9	3.82	5.67	0.00127858	0.103423	0.930805
5	3	AST	GO:0006096	glycolytic process	18	7	TGME49_222020,TGME49_265450,TGME49_268850,TGME49_283780,TGME49_297060,TGME49_299070,TGME49_318190,	38.9	3.82	5.67	0.00127858	0.103423	0.930805
5	3	AST	GO:0055086	nucleobase-containing small molecule metabolic process	93	19	TGME49_202300,TGME49_215480,TGME49_222020,TGME49_238940,TGME49_239620,TGME49_239630,TGME49_258160,TGME49_260140,TGME49_265450,TGME49_266640,TGME49_268850,TGME49_283780,TGME49_294640,TGME49_297060,TGME49_299070,TGME49_307030,TGME49_310640,TGME49_318190,TGME49_318750,	20.4	2	2.31	0.00219924	0.160105	1
5	3	AST	GO:0046939	nucleotide phosphorylation	21	7	TGME49_222020,TGME49_265450,TGME49_268850,TGME49_283780,TGME49_297060,TGME49_299070,TGME49_318190,	33.3	3.27	4.45	0.0035617	0.216076	1
5	3	AST	GO:0006165	nucleoside diphosphate phosphorylation	21	7	TGME49_222020,TGME49_265450,TGME49_268850,TGME49_283780,TGME49_297060,TGME49_299070,TGME49_318190,	33.3	3.27	4.45	0.0035617	0.216076	1
5	3	AST	GO:0005975	carbohydrate metabolic process	85	17	TGME49_209960,TGME49_213730,TGME49_222020,TGME49_223840,TGME49_238940,TGME49_260140,TGME49_265450,TGME49_268850,TGME49_283780,TGME49_285980,TGME49_297060,TGME49_299070,TGME49_305030,TGME49_307570,TGME49_309930,TGME49_310670,TGME49_318190,	20	1.96	2.24	0.00464165	0.259062	1
5	3	AST	GO:0046434	organophosphate catabolic process	8	4	TGME49_202300,TGME49_239620,TGME49_307570,TGME49_318750,	50	4.91	8.88	0.00533759	0.259062	1
5	3	AST	GO:1901564	organonitrogen compound metabolic process	994	124	TGME49_200370,TGME49_201770,TGME49_202920,TGME49_203010,TGME49_204040,TGME49_205440,TGME49_207180,TGME49_207840,TGME49_209160,TGME49_209985,TGME49_210280,TGME49_210678,TGME49_211090,TGME49_213730,TGME49_213830,TGME49_215480,TGME49_217460,TGME49_218780,TGME49_220610,TGME49_222020,TGME49_222990,TGME49_223020,TGME49_224950,TGME49_225250,TGME49_225470,TGME49_225960,TGME49_226050,TGME49_226280,TGME49_…	12.5	1.22	1.34	0.00533782	0.259062	1
5	3	AST	GO:0009132	nucleoside diphosphate metabolic process	23	7	TGME49_222020,TGME49_265450,TGME49_268850,TGME49_283780,TGME49_297060,TGME49_299070,TGME49_318190,	30.4	2.99	3.9	0.00627206	0.285379	1
5	3	AST	GO:0032787	monocarboxylic acid metabolic process	62	13	TGME49_203420,TGME49_213680,TGME49_222020,TGME49_237200,TGME49_251930,TGME49_253880,TGME49_265450,TGME49_266640,TGME49_268850,TGME49_283780,TGME49_297060,TGME49_299070,TGME49_318190,	21	2.06	2.37	0.00841741	0.344582	1
5	3	AST	GO:0006665	sphingolipid metabolic process	5	3	TGME49_237200,TGME49_271120,TGME49_283710,	60	5.89	13.29	0.00898909	0.344582	1
5	3	AST	GO:0016310	phosphorylation	254	38	TGME49_203010,TGME49_209985,TGME49_210280,TGME49_222020,TGME49_224950,TGME49_225960,TGME49_227050,TGME49_237210,TGME49_239130,TGME49_239250,TGME49_239420,TGME49_239910,TGME49_240410,TGME49_242240,TGME49_243340,TGME49_247710,TGME49_258160,TGME49_258800,TGME49_259710,TGME49_262730,TGME49_265450,TGME49_267540,TGME49_268850,TGME49_268920,TGME49_273690,TGME49_275610,TGME49_283780,TGME49_289320,TGME49_…	15	1.47	1.59	0.00899321	0.344582	1
5	3	AST	GO:0006090	pyruvate metabolic process	25	7	TGME49_222020,TGME49_265450,TGME49_268850,TGME49_283780,TGME49_297060,TGME49_299070,TGME49_318190,	28	2.75	3.46	0.0102791	0.359318	1
5	3	AST	GO:0006429	leucyl-tRNA aminoacylation	2	2	TGME49_266730,TGME49_292080,	100	9.81		0.0103649	0.359318	1
5	3	AST	GO:0044267	cellular protein metabolic process	670	85	TGME49_200370,TGME49_201770,TGME49_203010,TGME49_205440,TGME49_207840,TGME49_209160,TGME49_209985,TGME49_210280,TGME49_213830,TGME49_217460,TGME49_220610,TGME49_222990,TGME49_224950,TGME49_225250,TGME49_225960,TGME49_226050,TGME49_226280,TGME49_227290,TGME49_227600,TGME49_229250,TGME49_232010,TGME49_237210,TGME49_237410,TGME49_238250,TGME49_239100,TGME49_239130,TGME49_239420,TGME49_239910,TGME49_…	12.7	1.25	1.34	0.0146394	0.469505	1
5	3	AST	GO:0006793	phosphorus metabolic process	417	56	TGME49_202300,TGME49_203010,TGME49_209985,TGME49_210280,TGME49_215480,TGME49_220610,TGME49_222020,TGME49_224950,TGME49_225960,TGME49_227050,TGME49_232010,TGME49_237210,TGME49_237410,TGME49_238940,TGME49_239130,TGME49_239250,TGME49_239420,TGME49_239620,TGME49_239910,TGME49_240410,TGME49_242240,TGME49_243340,TGME49_247710,TGME49_258160,TGME49_258800,TGME49_259710,TGME49_262730,TGME49_265450,TGME49_…	13.4	1.32	1.41	0.0162987	0.469505	1
5	3	AST	GO:1901292	nucleoside phosphate catabolic process	6	3	TGME49_202300,TGME49_239620,TGME49_318750,	50	4.91	8.86	0.0166262	0.469505	1
5	3	AST	GO:0044281	small molecule metabolic process	258	37	TGME49_202300,TGME49_202920,TGME49_203420,TGME49_203720,TGME49_207180,TGME49_211090,TGME49_213680,TGME49_215480,TGME49_217460,TGME49_218780,TGME49_222020,TGME49_234190,TGME49_236070,TGME49_237200,TGME49_238940,TGME49_239620,TGME49_239630,TGME49_251930,TGME49_253880,TGME49_258160,TGME49_260140,TGME49_265450,TGME49_266640,TGME49_266730,TGME49_268850,TGME49_268920,TGME49_283780,TGME49_292080,TGME49_…	14.3	1.41	1.51	0.0187478	0.469505	1
5	3	AST	GO:0009150	purine ribonucleotide metabolic process	48	10	TGME49_219800,TGME49_222020,TGME49_256970,TGME49_265450,TGME49_266640,TGME49_268850,TGME49_283780,TGME49_297060,TGME49_299070,TGME49_318190,	20.8	2.04	2.35	0.0205689	0.469505	1
5	3	AST	GO:0006796	phosphate-containing compound metabolic process	416	55	TGME49_202300,TGME49_203010,TGME49_209985,TGME49_210280,TGME49_215480,TGME49_220610,TGME49_222020,TGME49_224950,TGME49_225960,TGME49_227050,TGME49_232010,TGME49_237210,TGME49_237410,TGME49_239130,TGME49_239250,TGME49_239420,TGME49_239620,TGME49_239910,TGME49_240410,TGME49_242240,TGME49_243340,TGME49_247710,TGME49_258160,TGME49_258800,TGME49_259710,TGME49_262730,TGME49_265450,TGME49_266640,TGME49_…	13.2	1.3	1.38	0.0228932	0.469505	1
5	3	AST	GO:1901575	organic substance catabolic process	140	22	TGME49_201770,TGME49_202300,TGME49_213680,TGME49_222020,TGME49_239620,TGME49_239630,TGME49_248830,TGME49_265450,TGME49_267520,TGME49_268850,TGME49_278050,TGME49_280710,TGME49_283780,TGME49_291010,TGME49_291980,TGME49_297060,TGME49_299070,TGME49_305030,TGME49_307570,TGME49_316660,TGME49_318190,TGME49_318750,	15.7	1.54	1.67	0.0250515	0.469505	1
5	3	AST	GO:0006753	nucleoside phosphate metabolic process	79	14	TGME49_202300,TGME49_215480,TGME49_222020,TGME49_239620,TGME49_258160,TGME49_265450,TGME49_266640,TGME49_268850,TGME49_283780,TGME49_294640,TGME49_297060,TGME49_299070,TGME49_318190,TGME49_318750,	17.7	1.74	1.92	0.0268957	0.469505	1
5	3	AST	GO:1901136	carbohydrate derivative catabolic process	7	3	TGME49_239630,TGME49_307570,TGME49_318750,	42.9	4.21	6.64	0.02692	0.469505	1
5	3	AST	GO:0070887	cellular response to chemical stimulus	7	3	TGME49_273500,TGME49_286630,TGME49_309210,	42.9	4.21	6.64	0.02692	0.469505	1
5	3	AST	GO:0043269	regulation of ion transport	3	2	TGME49_263300,TGME49_284530,	66.7	6.54	17.69	0.0289899	0.469505	1
5	3	AST	GO:0051049	regulation of transport	3	2	TGME49_263300,TGME49_284530,	66.7	6.54	17.69	0.0289899	0.469505	1
5	3	AST	GO:0030148	sphingolipid biosynthetic process	3	2	TGME49_237200,TGME49_283710,	66.7	6.54	17.69	0.0289899	0.469505	1
5	3	AST	GO:1901135	carbohydrate derivative metabolic process	144	22	TGME49_215480,TGME49_222020,TGME49_238940,TGME49_239630,TGME49_260140,TGME49_262030,TGME49_265450,TGME49_266640,TGME49_268850,TGME49_270220,TGME49_273500,TGME49_283780,TGME49_294640,TGME49_297060,TGME49_299070,TGME49_305870,TGME49_307030,TGME49_307570,TGME49_310640,TGME49_314730,TGME49_318190,TGME49_318750,	15.3	1.5	1.62	0.033352	0.469505	1
5	3	AST	GO:0006464	cellular protein modification process	373	49	TGME49_200370,TGME49_203010,TGME49_209160,TGME49_209985,TGME49_210280,TGME49_213830,TGME49_220610,TGME49_224950,TGME49_225960,TGME49_226050,TGME49_227290,TGME49_232010,TGME49_237210,TGME49_237410,TGME49_239130,TGME49_239420,TGME49_239910,TGME49_240410,TGME49_242240,TGME49_243340,TGME49_244500,TGME49_247710,TGME49_248710,TGME49_258800,TGME49_262030,TGME49_262730,TGME49_265080,TGME49_267100,TGME49_…	13.1	1.29	1.37	0.034145	0.469505	1
5	3	AST	GO:0006468	protein phosphorylation	171	25	TGME49_203010,TGME49_209985,TGME49_210280,TGME49_224950,TGME49_225960,TGME49_237210,TGME49_239130,TGME49_239420,TGME49_239910,TGME49_240410,TGME49_242240,TGME49_243340,TGME49_247710,TGME49_258800,TGME49_262730,TGME49_267540,TGME49_273690,TGME49_275610,TGME49_289320,TGME49_292140,TGME49_306480,TGME49_311510,TGME49_312570,TGME49_322000,TGME49_322010,	14.6	1.43	1.54	0.0392544	0.469505	1
5	3	AST	GO:0043412	macromolecule modification	447	57	TGME49_200370,TGME49_203010,TGME49_209160,TGME49_209985,TGME49_210280,TGME49_213830,TGME49_214210,TGME49_220610,TGME49_224950,TGME49_225960,TGME49_226050,TGME49_227290,TGME49_232010,TGME49_237210,TGME49_237410,TGME49_239130,TGME49_239420,TGME49_239910,TGME49_240410,TGME49_242240,TGME49_243340,TGME49_244500,TGME49_244630,TGME49_247710,TGME49_248710,TGME49_254480,TGME49_258800,TGME49_262030,TGME49_…	12.8	1.25	1.32	0.0392739	0.469505	1
5	3	AST	GO:0009056	catabolic process	155	23	TGME49_201770,TGME49_202300,TGME49_213680,TGME49_222020,TGME49_239620,TGME49_239630,TGME49_248830,TGME49_265450,TGME49_267520,TGME49_268850,TGME49_278050,TGME49_280710,TGME49_283780,TGME49_291010,TGME49_291980,TGME49_297060,TGME49_299070,TGME49_305030,TGME49_307570,TGME49_316660,TGME49_318190,TGME49_318750,TGME49_500271,	14.8	1.46	1.56	0.0403644	0.469505	1
5	3	AST	GO:0036211	protein modification process	378	49	TGME49_200370,TGME49_203010,TGME49_209160,TGME49_209985,TGME49_210280,TGME49_213830,TGME49_220610,TGME49_224950,TGME49_225960,TGME49_226050,TGME49_227290,TGME49_232010,TGME49_237210,TGME49_237410,TGME49_239130,TGME49_239420,TGME49_239910,TGME49_240410,TGME49_242240,TGME49_243340,TGME49_244500,TGME49_247710,TGME49_248710,TGME49_258800,TGME49_262030,TGME49_262730,TGME49_265080,TGME49_267100,TGME49_…	13	1.27	1.35	0.0419716	0.469505	1
5	3	AST	GO:0009117	nucleotide metabolic process	77	13	TGME49_202300,TGME49_222020,TGME49_239620,TGME49_258160,TGME49_265450,TGME49_266640,TGME49_268850,TGME49_283780,TGME49_294640,TGME49_297060,TGME49_299070,TGME49_318190,TGME49_318750,	16.9	1.66	1.81	0.0456688	0.469505	1
5	3	AST	GO:0009116	nucleoside metabolic process	14	4	TGME49_215480,TGME49_239630,TGME49_307030,TGME49_310640,	28.6	2.8	3.55	0.0465881	0.469505	1
5	3	AST	GO:1901657	glycosyl compound metabolic process	14	4	TGME49_215480,TGME49_239630,TGME49_307030,TGME49_310640,	28.6	2.8	3.55	0.0465881	0.469505	1

## Sheet: AST_S4_MF
cluster	day	host	ID	Name	Bgd count	Result count	Result gene list	Pct of bgd	Fold enrichment	Odds ratio	P-value	Benjamini	Bonferroni
1	3	AST	GO:0004806	triglyceride lipase activity	9	4	TGME49_212130,TGME49_238200,TGME49_254330,TGME49_293240,	44.4	6.47	10.96	0.00209428	0.469497	0.814676
1	3	AST	GO:0050253	retinyl-palmitate esterase activity	6	3	TGME49_212130,TGME49_238200,TGME49_293240,	50	7.27	13.66	0.00550579	0.469497	1
1	3	AST	GO:0016298	lipase activity	18	5	TGME49_212130,TGME49_238200,TGME49_254330,TGME49_262490,TGME49_293240,	27.8	4.04	5.27	0.00605027	0.469497	1
1	3	AST	GO:0010181	FMN binding	3	2	TGME49_219630,TGME49_272270,	66.7	9.7	27.25	0.0134895	0.469497	1
1	3	AST	GO:0008135	translation factor activity, RNA binding	87	12	TGME49_206360,TGME49_207900,TGME49_219140,TGME49_223970,TGME49_228190,TGME49_235540,TGME49_252850,TGME49_254940,TGME49_272640,TGME49_274190,TGME49_314270,TGME49_318700,	13.8	2.01	2.21	0.0150375	0.469497	1
1	3	AST	GO:0090079	translation regulator activity, nucleic acid binding	87	12	TGME49_206360,TGME49_207900,TGME49_219140,TGME49_223970,TGME49_228190,TGME49_235540,TGME49_252850,TGME49_254940,TGME49_272640,TGME49_274190,TGME49_314270,TGME49_318700,	13.8	2.01	2.21	0.0150375	0.469497	1
1	3	AST	GO:0033218	amide binding	15	4	TGME49_206350,TGME49_234510,TGME49_256050,TGME49_294040,	26.7	3.88	4.97	0.0163193	0.469497	1
1	3	AST	GO:0045182	translation regulator activity	88	12	TGME49_206360,TGME49_207900,TGME49_219140,TGME49_223970,TGME49_228190,TGME49_235540,TGME49_252850,TGME49_254940,TGME49_272640,TGME49_274190,TGME49_314270,TGME49_318700,	13.6	1.98	2.18	0.016373	0.469497	1
1	3	AST	GO:0005048	signal sequence binding	9	3	TGME49_206350,TGME49_256050,TGME49_294040,	33.3	4.85	6.83	0.0198004	0.469497	1
1	3	AST	GO:0042277	peptide binding	9	3	TGME49_206350,TGME49_256050,TGME49_294040,	33.3	4.85	6.83	0.0198004	0.469497	1
1	3	AST	GO:0008252	nucleotidase activity	4	2	TGME49_216810,TGME49_223672,	50	7.27	13.62	0.0257566	0.469497	1
1	3	AST	GO:0004692	cGMP-dependent protein kinase activity	4	2	TGME49_219070,TGME49_242070,	50	7.27	13.62	0.0257566	0.469497	1
1	3	AST	GO:0031369	translation initiation factor binding	4	2	TGME49_228190,TGME49_274190,	50	7.27	13.62	0.0257566	0.469497	1
1	3	AST	GO:0003743	translation initiation factor activity	54	8	TGME49_207900,TGME49_228190,TGME49_235540,TGME49_252850,TGME49_254940,TGME49_272640,TGME49_274190,TGME49_318700,	14.8	2.16	2.39	0.0296345	0.469497	1
1	3	AST	GO:0046915	transition metal ion transmembrane transporter activity	18	4	TGME49_249200,TGME49_260360,TGME49_263240,TGME49_500085,	22.2	3.23	3.91	0.0310879	0.469497	1
1	3	AST	GO:0052689	carboxylic ester hydrolase activity	28	5	TGME49_212130,TGME49_238200,TGME49_254330,TGME49_262490,TGME49_293240,	17.9	2.6	2.97	0.0395067	0.469497	1
1	3	AST	GO:0016765	transferase activity, transferring alkyl or aryl (other than methyl) groups	28	5	TGME49_216830,TGME49_219460,TGME49_224490,TGME49_240560,TGME49_307040,	17.9	2.6	2.97	0.0395067	0.469497	1
1	3	AST	GO:0008079	translation termination factor activity	5	2	TGME49_206360,TGME49_314270,	40	5.82	9.08	0.0409943	0.469497	1
1	3	AST	GO:0003747	translation release factor activity	5	2	TGME49_206360,TGME49_314270,	40	5.82	9.08	0.0409943	0.469497	1
1	3	AST	GO:0005375	copper ion transmembrane transporter activity	5	2	TGME49_249200,TGME49_500085,	40	5.82	9.08	0.0409943	0.469497	1
2	3	AST	GO:0140640	catalytic activity, acting on a nucleic acid	339	148	TGME49_202360,TGME49_202690,TGME49_202720,TGME49_202740,TGME49_202790,TGME49_203220,TGME49_203840,TGME49_205710,TGME49_207430,TGME49_207450,TGME49_207990,TGME49_208540,TGME49_209570,TGME49_210840,TGME49_211240,TGME49_211400,TGME49_213752,TGME49_213970,TGME49_215030,TGME49_215550,TGME49_216390,TGME49_216950,TGME49_217580,TGME49_219200,TGME49_219430,TGME49_219590,TGME49_219850,TGME49_220212,TGME49_…	43.7	1.54	2.08	2.70435e-10	2.4258e-07	2.4258e-07
2	3	AST	GO:0140098	catalytic activity, acting on RNA	190	91	TGME49_202360,TGME49_202690,TGME49_202720,TGME49_202740,TGME49_202790,TGME49_203840,TGME49_205710,TGME49_207430,TGME49_207450,TGME49_207990,TGME49_208540,TGME49_209570,TGME49_210840,TGME49_211240,TGME49_213752,TGME49_213970,TGME49_216390,TGME49_217580,TGME49_219200,TGME49_219430,TGME49_219850,TGME49_220212,TGME49_224200,TGME49_228080,TGME49_232360,TGME49_232390,TGME49_232530,TGME49_232750,TGME49_…	47.9	1.69	2.42	4.10218e-09	1.83983e-06	3.67966e-06
2	3	AST	GO:0004518	nuclease activity	70	38	TGME49_202720,TGME49_207430,TGME49_208710,TGME49_209570,TGME49_212170,TGME49_212250,TGME49_215550,TGME49_232310,TGME49_232360,TGME49_235710,TGME49_235905,TGME49_237020,TGME49_238400,TGME49_242830,TGME49_243590,TGME49_249330,TGME49_250890,TGME49_251620,TGME49_253530,TGME49_254730,TGME49_255720,TGME49_259560,TGME49_261050,TGME49_261610,TGME49_265820,TGME49_271400,TGME49_275830,TGME49_277150,TGME49_…	54.3	1.92	3.07	3.75845e-06	0.00112378	0.00337133
2	3	AST	GO:0003824	catalytic activity	2025	638	TGME49_200430,TGME49_201150,TGME49_201710,TGME49_201720,TGME49_202230,TGME49_202360,TGME49_202580,TGME49_202630,TGME49_202690,TGME49_202720,TGME49_202740,TGME49_202790,TGME49_202850,TGME49_203110,TGME49_203220,TGME49_203840,TGME49_203970,TGME49_204080,TGME49_204090,TGME49_204100,TGME49_205420,TGME49_205600,TGME49_205710,TGME49_206300,TGME49_206490,TGME49_206610,TGME49_206650,TGME49_207070,TGME49_…	31.5	1.11	1.3	1.90923e-05	0.00428144	0.0171258
2	3	AST	GO:0016741	transferase activity, transferring one-carbon groups	143	62	TGME49_201720,TGME49_202360,TGME49_206300,TGME49_206650,TGME49_207100,TGME49_207990,TGME49_212110,TGME49_213970,TGME49_215510,TGME49_215560,TGME49_216390,TGME49_216560,TGME49_220940,TGME49_221580,TGME49_224928,TGME49_227140,TGME49_227400,TGME49_227660,TGME49_232750,TGME49_234490,TGME49_235960,TGME49_237470,TGME49_243280,TGME49_245710,TGME49_246910,TGME49_247280,TGME49_249920,TGME49_252420,TGME49_…	43.4	1.53	1.98	6.63401e-05	0.0119014	0.0595071
2	3	AST	GO:0008168	methyltransferase activity	141	61	TGME49_201720,TGME49_202360,TGME49_206300,TGME49_206650,TGME49_207100,TGME49_207990,TGME49_212110,TGME49_213970,TGME49_215510,TGME49_215560,TGME49_216390,TGME49_216560,TGME49_220940,TGME49_221580,TGME49_224928,TGME49_227140,TGME49_227400,TGME49_227660,TGME49_232750,TGME49_234490,TGME49_235960,TGME49_237470,TGME49_243280,TGME49_245710,TGME49_246910,TGME49_247280,TGME49_249920,TGME49_252420,TGME49_…	43.3	1.53	1.97	8.18929e-05	0.012243	0.073458
2	3	AST	GO:0004527	exonuclease activity	38	22	TGME49_207430,TGME49_209570,TGME49_215550,TGME49_232310,TGME49_232360,TGME49_237020,TGME49_238400,TGME49_242830,TGME49_243590,TGME49_250890,TGME49_251620,TGME49_259560,TGME49_261050,TGME49_275830,TGME49_277150,TGME49_284010,TGME49_288800,TGME49_300340,TGME49_301216,TGME49_305780,TGME49_316480,TGME49_320440,	57.9	2.05	3.52	0.000120267	0.0154113	0.107879
2	3	AST	GO:0003674	molecular function	3562	1059	TGME49_200400,TGME49_200430,TGME49_201150,TGME49_201200,TGME49_201220,TGME49_201710,TGME49_201720,TGME49_201790,TGME49_201870,TGME49_202230,TGME49_202350,TGME49_202360,TGME49_202580,TGME49_202630,TGME49_202690,TGME49_202720,TGME49_202740,TGME49_202790,TGME49_202800,TGME49_202810,TGME49_202850,TGME49_202900,TGME49_203110,TGME49_203170,TGME49_203220,TGME49_203260,TGME49_203480,TGME49_203490,TGME49_…	29.7	1.05	1.29	0.000198166	0.0222193	0.177755
2	3	AST	GO:0004540	ribonuclease activity	28	17	TGME49_202720,TGME49_209570,TGME49_232360,TGME49_235710,TGME49_235905,TGME49_237020,TGME49_243590,TGME49_253530,TGME49_254730,TGME49_255720,TGME49_259560,TGME49_261050,TGME49_271400,TGME49_281510,TGME49_300340,TGME49_301216,TGME49_305780,	60.7	2.15	3.95	0.000330369	0.0329268	0.296341
2	3	AST	GO:0008757	S-adenosylmethionine-dependent methyltransferase activity	111	48	TGME49_201720,TGME49_202360,TGME49_206300,TGME49_206650,TGME49_207100,TGME49_207990,TGME49_213970,TGME49_215510,TGME49_215560,TGME49_216560,TGME49_220940,TGME49_221580,TGME49_227140,TGME49_227660,TGME49_232750,TGME49_234490,TGME49_235960,TGME49_243280,TGME49_245710,TGME49_246910,TGME49_247280,TGME49_249920,TGME49_252420,TGME49_254510,TGME49_254830,TGME49_257770,TGME49_260160,TGME49_260610,TGME49_…	43.2	1.53	1.96	0.000465849	0.0393626	0.417866
2	3	AST	GO:0051540	metal cluster binding	41	22	TGME49_207620,TGME49_209790,TGME49_212930,TGME49_215280,TGME49_216790,TGME49_216900,TGME49_227420,TGME49_230070,TGME49_236000,TGME49_237560,TGME49_240670,TGME49_251390,TGME49_252465,TGME49_258030,TGME49_260870,TGME49_261060,TGME49_273140,TGME49_280730,TGME49_297840,TGME49_297925,TGME49_305920,TGME49_315958,	53.7	1.9	2.97	0.00052659	0.0393626	0.472351
2	3	AST	GO:0051536	iron-sulfur cluster binding	41	22	TGME49_207620,TGME49_209790,TGME49_212930,TGME49_215280,TGME49_216790,TGME49_216900,TGME49_227420,TGME49_230070,TGME49_236000,TGME49_237560,TGME49_240670,TGME49_251390,TGME49_252465,TGME49_258030,TGME49_260870,TGME49_261060,TGME49_273140,TGME49_280730,TGME49_297840,TGME49_297925,TGME49_305920,TGME49_315958,	53.7	1.9	2.97	0.00052659	0.0393626	0.472351
2	3	AST	GO:0003676	nucleic acid binding	762	253	TGME49_201200,TGME49_202350,TGME49_202690,TGME49_202720,TGME49_202740,TGME49_202900,TGME49_203170,TGME49_203220,TGME49_203840,TGME49_203960,TGME49_204160,TGME49_205710,TGME49_206300,TGME49_206600,TGME49_207430,TGME49_207630,TGME49_207720,TGME49_207990,TGME49_208540,TGME49_208710,TGME49_209010,TGME49_209430,TGME49_209570,TGME49_209850,TGME49_210230,TGME49_211220,TGME49_211230,TGME49_211400,TGME49_…	33.2	1.17	1.32	0.000717416	0.0495017	0.643522
2	3	AST	GO:0016779	nucleotidyltransferase activity	88	39	TGME49_202690,TGME49_210440,TGME49_211670,TGME49_213752,TGME49_214280,TGME49_216930,TGME49_217580,TGME49_226080,TGME49_233720,TGME49_234580,TGME49_235170,TGME49_237110,TGME49_237480,TGME49_238190,TGME49_244880,TGME49_246060,TGME49_250060,TGME49_251670,TGME49_254140,TGME49_257800,TGME49_258030,TGME49_258210,TGME49_262380,TGME49_264670,TGME49_264780,TGME49_270780,TGME49_271300,TGME49_280690,TGME49_…	44.3	1.57	2.05	0.000873679	0.0550288	0.78369
2	3	AST	GO:0016788	hydrolase activity, acting on ester bonds	228	86	TGME49_202720,TGME49_204080,TGME49_207430,TGME49_208320,TGME49_208500,TGME49_208710,TGME49_209570,TGME49_211240,TGME49_212170,TGME49_212250,TGME49_215550,TGME49_216680,TGME49_219850,TGME49_221230,TGME49_221500,TGME49_224220,TGME49_224240,TGME49_224650,TGME49_226755,TGME49_228330,TGME49_231370,TGME49_232310,TGME49_232360,TGME49_232620,TGME49_235710,TGME49_235905,TGME49_236260,TGME49_237020,TGME49_…	37.7	1.33	1.57	0.00101506	0.0550288	0.910512
2	3	AST	GO:0097747	RNA polymerase activity	35	19	TGME49_202690,TGME49_213752,TGME49_217580,TGME49_233720,TGME49_238190,TGME49_244880,TGME49_246060,TGME49_250060,TGME49_254140,TGME49_258210,TGME49_270780,TGME49_271300,TGME49_292310,TGME49_297530,TGME49_297840,TGME49_306290,TGME49_313120,TGME49_315920,TGME49_318620,	54.3	1.92	3.04	0.00104291	0.0550288	0.935489
2	3	AST	GO:0034062	5'-3' RNA polymerase activity	35	19	TGME49_202690,TGME49_213752,TGME49_217580,TGME49_233720,TGME49_238190,TGME49_244880,TGME49_246060,TGME49_250060,TGME49_254140,TGME49_258210,TGME49_270780,TGME49_271300,TGME49_292310,TGME49_297530,TGME49_297840,TGME49_306290,TGME49_313120,TGME49_315920,TGME49_318620,	54.3	1.92	3.04	0.00104291	0.0550288	0.935489
2	3	AST	GO:0003899	DNA-directed 5'-3' RNA polymerase activity	33	18	TGME49_202690,TGME49_213752,TGME49_217580,TGME49_233720,TGME49_238190,TGME49_244880,TGME49_246060,TGME49_250060,TGME49_254140,TGME49_258210,TGME49_270780,TGME49_271300,TGME49_292310,TGME49_297530,TGME49_297840,TGME49_306290,TGME49_313120,TGME49_315920,	54.5	1.93	3.07	0.00130995	0.0652794	1
2	3	AST	GO:0140101	catalytic activity, acting on a tRNA	85	37	TGME49_202740,TGME49_202790,TGME49_205710,TGME49_210840,TGME49_211240,TGME49_213970,TGME49_219430,TGME49_219850,TGME49_220212,TGME49_224200,TGME49_228080,TGME49_233860,TGME49_234490,TGME49_235710,TGME49_235905,TGME49_241870,TGME49_243280,TGME49_253290,TGME49_253530,TGME49_254730,TGME49_255720,TGME49_257290,TGME49_263670,TGME49_263870,TGME49_271400,TGME49_271625,TGME49_273410,TGME49_277030,TGME49_…	43.5	1.54	1.98	0.00174788	0.0825184	1
2	3	AST	GO:0016787	hydrolase activity	779	254	TGME49_200430,TGME49_201150,TGME49_202230,TGME49_202580,TGME49_202630,TGME49_202720,TGME49_203220,TGME49_203840,TGME49_204080,TGME49_206490,TGME49_207430,TGME49_208320,TGME49_208490,TGME49_208500,TGME49_208540,TGME49_208710,TGME49_209190,TGME49_209570,TGME49_211240,TGME49_211330,TGME49_211400,TGME49_211480,TGME49_212170,TGME49_212250,TGME49_212950,TGME49_214350,TGME49_214470,TGME49_214490,TGME49_…	32.6	1.15	1.28	0.0022723	0.101913	1
2	3	AST	GO:0003712	transcription coregulator activity	13	9	TGME49_225970,TGME49_229310,TGME49_230890,TGME49_265020,TGME49_306280,TGME49_309140,TGME49_310600,TGME49_316180,TGME49_316220,	69.2	2.45	5.73	0.00254966	0.108907	1
2	3	AST	GO:0004519	endonuclease activity	40	20	TGME49_208710,TGME49_212170,TGME49_232310,TGME49_235710,TGME49_235905,TGME49_238400,TGME49_243590,TGME49_249330,TGME49_251620,TGME49_253530,TGME49_254730,TGME49_255720,TGME49_259560,TGME49_261610,TGME49_265820,TGME49_271400,TGME49_281510,TGME49_284010,TGME49_288800,TGME49_305920,	50	1.77	2.56	0.00288867	0.117779	1
2	3	AST	GO:0005488	binding	2442	735	TGME49_200400,TGME49_200430,TGME49_201150,TGME49_201200,TGME49_201220,TGME49_201710,TGME49_201790,TGME49_201870,TGME49_202230,TGME49_202350,TGME49_202580,TGME49_202630,TGME49_202690,TGME49_202720,TGME49_202740,TGME49_202790,TGME49_202800,TGME49_202810,TGME49_202850,TGME49_202900,TGME49_203170,TGME49_203220,TGME49_203260,TGME49_203480,TGME49_203490,TGME49_203520,TGME49_203840,TGME49_203960,TGME49_…	30.1	1.06	1.19	0.00308861	0.120456	1
2	3	AST	GO:0043021	ribonucleoprotein complex binding	14	9	TGME49_214350,TGME49_216480,TGME49_239790,TGME49_258070,TGME49_262040,TGME49_280610,TGME49_301390,TGME49_307980,TGME49_321310,	64.3	2.27	4.59	0.00535501	0.192138	1
2	3	AST	GO:0051539	4 iron, 4 sulfur cluster binding	14	9	TGME49_215280,TGME49_227420,TGME49_252465,TGME49_258030,TGME49_273140,TGME49_280730,TGME49_297840,TGME49_305920,TGME49_315958,	64.3	2.27	4.59	0.00535501	0.192138	1
2	3	AST	GO:0004239	obsolete methionyl aminopeptidase activity	4	4	TGME49_211330,TGME49_248850,TGME49_257730,TGME49_305460,	100	3.53		0.00638728	0.213876	1
2	3	AST	GO:0016796	exonuclease activity, active with either ribo- or deoxyribonucleic acids and producing 5'-phosphomonoesters	19	11	TGME49_209570,TGME49_215550,TGME49_232360,TGME49_237020,TGME49_243590,TGME49_259560,TGME49_261050,TGME49_277150,TGME49_300340,TGME49_301216,TGME49_305780,	57.9	2.05	3.5	0.00643775	0.213876	1
2	3	AST	GO:0019887	protein kinase regulator activity	10	7	TGME49_219100,TGME49_220440,TGME49_264690,TGME49_268810,TGME49_272400,TGME49_500221,TGME49_500228,	70	2.47	5.94	0.00740115	0.224952	1
2	3	AST	GO:0019207	kinase regulator activity	10	7	TGME49_219100,TGME49_220440,TGME49_264690,TGME49_268810,TGME49_272400,TGME49_500221,TGME49_500228,	70	2.47	5.94	0.00740115	0.224952	1
2	3	AST	GO:0008469	histone-arginine N-methyltransferase activity	6	5	TGME49_215560,TGME49_252420,TGME49_294270,TGME49_500120,TGME49_500160,	83.3	2.95	12.71	0.00827583	0.224952	1
2	3	AST	GO:0016274	protein-arginine N-methyltransferase activity	6	5	TGME49_215560,TGME49_252420,TGME49_294270,TGME49_500120,TGME49_500160,	83.3	2.95	12.71	0.00827583	0.224952	1
2	3	AST	GO:0004549	tRNA-specific ribonuclease activity	6	5	TGME49_235710,TGME49_253530,TGME49_254730,TGME49_255720,TGME49_271400,	83.3	2.95	12.71	0.00827583	0.224952	1
2	3	AST	GO:0016273	arginine N-methyltransferase activity	6	5	TGME49_215560,TGME49_252420,TGME49_294270,TGME49_500120,TGME49_500160,	83.3	2.95	12.71	0.00827583	0.224952	1
2	3	AST	GO:0004386	helicase activity	122	47	TGME49_203220,TGME49_203840,TGME49_207430,TGME49_208540,TGME49_211400,TGME49_215030,TGME49_216950,TGME49_219200,TGME49_219590,TGME49_223390,TGME49_226090,TGME49_226440,TGME49_229460,TGME49_229950,TGME49_230080,TGME49_231800,TGME49_231815,TGME49_232450,TGME49_232530,TGME49_233520,TGME49_234420,TGME49_242055,TGME49_244000,TGME49_251670,TGME49_256900,TGME49_258240,TGME49_259220,TGME49_260200,TGME49_…	38.5	1.36	1.61	0.00860964	0.227143	1
2	3	AST	GO:0016896	exoribonuclease activity, producing 5'-phosphomonoesters	15	9	TGME49_209570,TGME49_232360,TGME49_237020,TGME49_243590,TGME49_259560,TGME49_261050,TGME49_300340,TGME49_301216,TGME49_305780,	60	2.12	3.82	0.0100555	0.25009	1
2	3	AST	GO:0004532	exoribonuclease activity	15	9	TGME49_209570,TGME49_232360,TGME49_237020,TGME49_243590,TGME49_259560,TGME49_261050,TGME49_300340,TGME49_301216,TGME49_305780,	60	2.12	3.82	0.0100555	0.25009	1
2	3	AST	GO:0042054	histone methyltransferase activity	25	13	TGME49_206650,TGME49_215560,TGME49_245710,TGME49_246910,TGME49_252420,TGME49_257770,TGME49_262750,TGME49_288330,TGME49_288580,TGME49_294270,TGME49_310440,TGME49_500120,TGME49_500160,	52	1.84	2.76	0.0103159	0.25009	1
2	3	AST	GO:1901363	heterocyclic compound binding	1415	433	TGME49_201150,TGME49_201200,TGME49_202350,TGME49_202580,TGME49_202630,TGME49_202690,TGME49_202720,TGME49_202740,TGME49_202790,TGME49_202850,TGME49_202900,TGME49_203170,TGME49_203220,TGME49_203260,TGME49_203490,TGME49_203840,TGME49_203960,TGME49_204100,TGME49_204160,TGME49_204350,TGME49_205420,TGME49_205710,TGME49_206300,TGME49_206600,TGME49_207430,TGME49_207450,TGME49_207620,TGME49_207630,TGME49_…	30.6	1.08	1.17	0.0127495	0.300956	1
2	3	AST	GO:0008173	RNA methyltransferase activity	31	15	TGME49_202360,TGME49_207990,TGME49_213970,TGME49_216390,TGME49_232750,TGME49_243280,TGME49_252465,TGME49_260610,TGME49_263340,TGME49_263670,TGME49_268840,TGME49_294180,TGME49_300320,TGME49_311390,TGME49_313980,	48.4	1.71	2.39	0.0136436	0.313803	1
2	3	AST	GO:0097159	organic cyclic compound binding	1417	433	TGME49_201150,TGME49_201200,TGME49_202350,TGME49_202580,TGME49_202630,TGME49_202690,TGME49_202720,TGME49_202740,TGME49_202790,TGME49_202850,TGME49_202900,TGME49_203170,TGME49_203220,TGME49_203260,TGME49_203490,TGME49_203840,TGME49_203960,TGME49_204100,TGME49_204160,TGME49_204350,TGME49_205420,TGME49_205710,TGME49_206300,TGME49_206600,TGME49_207430,TGME49_207450,TGME49_207620,TGME49_207630,TGME49_…	30.6	1.08	1.17	0.0141262	0.316781	1
2	3	AST	GO:0051537	2 iron, 2 sulfur cluster binding	11	7	TGME49_207620,TGME49_215280,TGME49_230070,TGME49_236000,TGME49_240670,TGME49_251390,TGME49_260870,	63.6	2.25	4.45	0.0154126	0.337197	1
2	3	AST	GO:0016740	transferase activity	819	257	TGME49_201710,TGME49_201720,TGME49_202360,TGME49_202690,TGME49_203110,TGME49_203970,TGME49_204090,TGME49_204100,TGME49_205600,TGME49_206300,TGME49_206610,TGME49_206650,TGME49_207070,TGME49_207080,TGME49_207100,TGME49_207990,TGME49_208070,TGME49_208320,TGME49_209000,TGME49_210440,TGME49_210830,TGME49_211670,TGME49_212110,TGME49_213550,TGME49_213752,TGME49_213970,TGME49_214170,TGME49_214280,TGME49_…	31.4	1.11	1.19	0.0183178	0.368763	1
2	3	AST	GO:0140657	ATP-dependent activity	312	105	TGME49_201150,TGME49_202580,TGME49_202630,TGME49_203220,TGME49_203840,TGME49_207430,TGME49_208540,TGME49_209190,TGME49_211400,TGME49_214350,TGME49_215030,TGME49_216380,TGME49_216790,TGME49_216950,TGME49_217020,TGME49_219200,TGME49_219260,TGME49_219590,TGME49_223390,TGME49_224190,TGME49_225590,TGME49_226000,TGME49_226090,TGME49_226440,TGME49_226790,TGME49_229460,TGME49_229950,TGME49_230080,TGME49_…	33.7	1.19	1.31	0.0186988	0.368763	1
2	3	AST	GO:0004535	poly(A)-specific ribonuclease activity	9	6	TGME49_232360,TGME49_237020,TGME49_243590,TGME49_259560,TGME49_300340,TGME49_301216,	66.7	2.36	5.09	0.0187535	0.368763	1
2	3	AST	GO:0140097	catalytic activity, acting on DNA	106	40	TGME49_213752,TGME49_215550,TGME49_219590,TGME49_226440,TGME49_229460,TGME49_229950,TGME49_231800,TGME49_232450,TGME49_234360,TGME49_234420,TGME49_234580,TGME49_235170,TGME49_236200,TGME49_237110,TGME49_237480,TGME49_251620,TGME49_251670,TGME49_258030,TGME49_258240,TGME49_261000,TGME49_261010,TGME49_261610,TGME49_263140,TGME49_264450,TGME49_264670,TGME49_277150,TGME49_277220,TGME49_277530,TGME49_…	37.7	1.33	1.55	0.0210916	0.368763	1
2	3	AST	GO:0019001	guanyl nucleotide binding	106	40	TGME49_203490,TGME49_204350,TGME49_207450,TGME49_208490,TGME49_211480,TGME49_212950,TGME49_214350,TGME49_215090,TGME49_216960,TGME49_217760,TGME49_218790,TGME49_219510,TGME49_224600,TGME49_225430,TGME49_228250,TGME49_228350,TGME49_231210,TGME49_233260,TGME49_239340,TGME49_240950,TGME49_257390,TGME49_259160,TGME49_260170,TGME49_260210,TGME49_261520,TGME49_262380,TGME49_262510,TGME49_268710,TGME49_…	37.7	1.33	1.55	0.0210916	0.368763	1
2	3	AST	GO:0032561	guanyl ribonucleotide binding	106	40	TGME49_203490,TGME49_204350,TGME49_207450,TGME49_208490,TGME49_211480,TGME49_212950,TGME49_214350,TGME49_215090,TGME49_216960,TGME49_217760,TGME49_218790,TGME49_219510,TGME49_224600,TGME49_225430,TGME49_228250,TGME49_228350,TGME49_231210,TGME49_233260,TGME49_239340,TGME49_240950,TGME49_257390,TGME49_259160,TGME49_260170,TGME49_260210,TGME49_261520,TGME49_262380,TGME49_262510,TGME49_268710,TGME49_…	37.7	1.33	1.55	0.0210916	0.368763	1
2	3	AST	GO:0044877	protein-containing complex binding	19	10	TGME49_212850,TGME49_214350,TGME49_216480,TGME49_239790,TGME49_258070,TGME49_262040,TGME49_280610,TGME49_301390,TGME49_307980,TGME49_321310,	52.6	1.86	2.83	0.0215368	0.368763	1
2	3	AST	GO:0008408	3'-5' exonuclease activity	19	10	TGME49_209570,TGME49_232360,TGME49_237020,TGME49_243590,TGME49_250890,TGME49_259560,TGME49_261050,TGME49_275830,TGME49_300340,TGME49_301216,	52.6	1.86	2.83	0.0215368	0.368763	1
2	3	AST	GO:0070006	metalloaminopeptidase activity	7	5	TGME49_211330,TGME49_233310,TGME49_248850,TGME49_257730,TGME49_305460,	71.4	2.52	6.36	0.0222125	0.368763	1
2	3	AST	GO:0004652	polynucleotide adenylyltransferase activity	7	5	TGME49_210440,TGME49_226080,TGME49_257800,TGME49_281370,TGME49_285540,	71.4	2.52	6.36	0.0222125	0.368763	1
2	3	AST	GO:0016538	cyclin-dependent protein serine/threonine kinase regulator activity	7	5	TGME49_219100,TGME49_220440,TGME49_264690,TGME49_500221,TGME49_500228,	71.4	2.52	6.36	0.0222125	0.368763	1
2	3	AST	GO:0016635	oxidoreductase activity, acting on the CH-CH group of donors, quinone or related compound as acceptor	3	3	TGME49_210790,TGME49_215280,TGME49_215590,	100	3.53		0.0226109	0.368763	1
2	3	AST	GO:0106029	tRNA pseudouridine synthase activity	3	3	TGME49_202740,TGME49_220212,TGME49_224200,	100	3.53		0.0226109	0.368763	1
2	3	AST	GO:0016894	endonuclease activity, active with either ribo- or deoxyribonucleic acids and producing 3'-phosphomonoesters	3	3	TGME49_255720,TGME49_261610,TGME49_271400,	100	3.53		0.0226109	0.368763	1
2	3	AST	GO:0008276	protein methyltransferase activity	30	14	TGME49_206650,TGME49_215560,TGME49_245710,TGME49_246910,TGME49_252420,TGME49_257770,TGME49_262750,TGME49_288330,TGME49_288580,TGME49_294270,TGME49_306470,TGME49_310440,TGME49_500120,TGME49_500160,	46.7	1.65	2.23	0.0242725	0.383046	1
2	3	AST	GO:0008409	5'-3' exonuclease activity	5	4	TGME49_215550,TGME49_251620,TGME49_277150,TGME49_305780,	80	2.83	10.16	0.0247228	0.383046	1
2	3	AST	GO:0016859	cis-trans isomerase activity	22	11	TGME49_216630,TGME49_227850,TGME49_228040,TGME49_229940,TGME49_241830,TGME49_262520,TGME49_270560,TGME49_283850,TGME49_285760,TGME49_285850,TGME49_320640,	50	1.77	2.55	0.0251948	0.383046	1
2	3	AST	GO:0003755	peptidyl-prolyl cis-trans isomerase activity	22	11	TGME49_216630,TGME49_227850,TGME49_228040,TGME49_229940,TGME49_241830,TGME49_262520,TGME49_270560,TGME49_283850,TGME49_285760,TGME49_285850,TGME49_320640,	50	1.77	2.55	0.0251948	0.383046	1
2	3	AST	GO:0016853	isomerase activity	83	32	TGME49_202740,TGME49_210230,TGME49_211230,TGME49_214850,TGME49_216630,TGME49_216760,TGME49_220212,TGME49_224200,TGME49_225880,TGME49_227850,TGME49_228040,TGME49_229940,TGME49_233500,TGME49_234360,TGME49_241830,TGME49_244430,TGME49_247670,TGME49_249270,TGME49_262520,TGME49_264190,TGME49_264450,TGME49_270560,TGME49_273030,TGME49_277530,TGME49_283850,TGME49_285760,TGME49_285850,TGME49_294190,TGME49_…	38.6	1.36	1.6	0.02681	0.399592	1
2	3	AST	GO:0008170	N-methyltransferase activity	36	16	TGME49_206650,TGME49_215560,TGME49_232750,TGME49_243280,TGME49_245710,TGME49_246910,TGME49_252420,TGME49_257770,TGME49_262750,TGME49_288330,TGME49_288580,TGME49_294270,TGME49_300320,TGME49_310440,TGME49_500120,TGME49_500160,	44.4	1.57	2.04	0.0276075	0.399592	1
2	3	AST	GO:0004521	endoribonuclease activity	12	7	TGME49_235710,TGME49_235905,TGME49_253530,TGME49_254730,TGME49_255720,TGME49_271400,TGME49_281510,	58.3	2.06	3.56	0.028065	0.399592	1
2	3	AST	GO:0008235	metalloexopeptidase activity	12	7	TGME49_211330,TGME49_233310,TGME49_248850,TGME49_253170,TGME49_257730,TGME49_271870,TGME49_305460,	58.3	2.06	3.56	0.028065	0.399592	1
2	3	AST	GO:0005525	GTP binding	105	39	TGME49_203490,TGME49_204350,TGME49_207450,TGME49_208490,TGME49_211480,TGME49_212950,TGME49_214350,TGME49_215090,TGME49_216960,TGME49_217760,TGME49_218790,TGME49_219510,TGME49_224600,TGME49_225430,TGME49_228250,TGME49_228350,TGME49_231210,TGME49_233260,TGME49_239340,TGME49_240950,TGME49_257390,TGME49_259160,TGME49_260170,TGME49_260210,TGME49_261520,TGME49_262380,TGME49_262510,TGME49_268710,TGME49_…	37.1	1.31	1.51	0.0292975	0.410623	1
2	3	AST	GO:0008568	microtubule-severing ATPase activity	15	8	TGME49_202630,TGME49_229950,TGME49_235610,TGME49_259260,TGME49_261010,TGME49_299168,TGME49_300020,TGME49_315680,	53.3	1.89	2.91	0.0356875	0.486311	1
2	3	AST	GO:0015093	ferrous iron transmembrane transporter activity	10	6	TGME49_203490,TGME49_211480,TGME49_214350,TGME49_217760,TGME49_224600,TGME49_261520,	60	2.12	3.81	0.035782	0.486311	1
2	3	AST	GO:0098772	molecular function regulator	61	24	TGME49_209108,TGME49_210800,TGME49_212850,TGME49_219100,TGME49_220440,TGME49_221710,TGME49_226825,TGME49_228660,TGME49_230140,TGME49_232760,TGME49_237280,TGME49_246510,TGME49_261200,TGME49_261660,TGME49_263060,TGME49_264690,TGME49_265220,TGME49_268810,TGME49_272400,TGME49_274130,TGME49_285730,TGME49_313410,TGME49_500221,TGME49_500228,	39.3	1.39	1.66	0.0400683	0.536437	1
2	3	AST	GO:0003723	RNA binding	414	133	TGME49_201200,TGME49_202350,TGME49_202720,TGME49_202740,TGME49_203840,TGME49_203960,TGME49_204160,TGME49_205710,TGME49_206300,TGME49_207430,TGME49_207630,TGME49_207720,TGME49_209010,TGME49_209430,TGME49_209850,TGME49_210230,TGME49_211230,TGME49_211400,TGME49_211670,TGME49_212190,TGME49_213970,TGME49_215230,TGME49_215400,TGME49_216010,TGME49_216390,TGME49_216760,TGME49_216960,TGME49_217670,TGME49_…	32.1	1.14	1.22	0.041081	0.541906	1
2	3	AST	GO:0008649	rRNA methyltransferase activity	8	5	TGME49_207990,TGME49_232750,TGME49_260610,TGME49_300320,TGME49_313980,	62.5	2.21	4.24	0.0455508	0.560636	1
2	3	AST	GO:0016893	endonuclease activity, active with either ribo- or deoxyribonucleic acids and producing 5'-phosphomonoesters	13	7	TGME49_235710,TGME49_235905,TGME49_251620,TGME49_253530,TGME49_254730,TGME49_281510,TGME49_284010,	53.8	1.9	2.97	0.0462289	0.560636	1
2	3	AST	GO:0003887	DNA-directed DNA polymerase activity	21	10	TGME49_213752,TGME49_234580,TGME49_235170,TGME49_237110,TGME49_237480,TGME49_251670,TGME49_258030,TGME49_264670,TGME49_280690,TGME49_285540,	47.6	1.68	2.31	0.0465299	0.560636	1
2	3	AST	GO:0008234	cysteine-type peptidase activity	41	17	TGME49_206490,TGME49_214470,TGME49_223845,TGME49_226940,TGME49_229650,TGME49_243298,TGME49_247240,TGME49_251510,TGME49_255180,TGME49_262825,TGME49_276130,TGME49_277895,TGME49_293820,TGME49_294360,TGME49_295400,TGME49_309060,TGME49_311090,	41.5	1.47	1.81	0.0474961	0.560636	1
2	3	AST	GO:0030234	enzyme regulator activity	56	22	TGME49_209108,TGME49_212850,TGME49_219100,TGME49_220440,TGME49_221710,TGME49_226825,TGME49_228660,TGME49_230140,TGME49_232760,TGME49_237280,TGME49_246510,TGME49_261200,TGME49_261660,TGME49_263060,TGME49_264690,TGME49_268810,TGME49_272400,TGME49_274130,TGME49_285730,TGME49_313410,TGME49_500221,TGME49_500228,	39.3	1.39	1.65	0.048812	0.560636	1
3	3	AST	GO:0140640	catalytic activity, acting on a nucleic acid	339	88	TGME49_204540,TGME49_207640,TGME49_208580,TGME49_208842,TGME49_210960,TGME49_213000,TGME49_213770,TGME49_214970,TGME49_216500,TGME49_216600,TGME49_216870,TGME49_218570,TGME49_218580,TGME49_218810,TGME49_218840,TGME49_219540,TGME49_219700,TGME49_219860,TGME49_220350,TGME49_221330,TGME49_221660,TGME49_222140,TGME49_223130,TGME49_223440,TGME49_227080,TGME49_228210,TGME49_230710,TGME49_233090,TGME49_…	26	1.38	1.57	0.000459468	0.240277	0.338628
3	3	AST	GO:0140097	catalytic activity, acting on DNA	106	34	TGME49_208580,TGME49_210960,TGME49_213000,TGME49_216600,TGME49_216870,TGME49_218840,TGME49_219700,TGME49_219860,TGME49_221330,TGME49_228210,TGME49_230710,TGME49_233090,TGME49_233820,TGME49_245720,TGME49_248160,TGME49_253070,TGME49_261850,TGME49_267080,TGME49_268600,TGME49_269660,TGME49_272900,TGME49_273090,TGME49_273870,TGME49_288680,TGME49_290640,TGME49_294880,TGME49_295060,TGME49_307650,TGME49_…	32.1	1.71	2.08	0.000652042	0.240277	0.480555
3	3	AST	GO:0051082	unfolded protein binding	26	12	TGME49_202370,TGME49_207760,TGME49_229990,TGME49_254520,TGME49_257490,TGME49_258390,TGME49_272910,TGME49_288380,TGME49_292920,TGME49_297500,TGME49_311240,TGME49_318410,	46.2	2.46	3.74	0.00128832	0.285247	0.949495
3	3	AST	GO:0016875	ligase activity, forming carbon-oxygen bonds	41	16	TGME49_207640,TGME49_216500,TGME49_218810,TGME49_219540,TGME49_220350,TGME49_234505,TGME49_251880,TGME49_254110,TGME49_254200,TGME49_256990,TGME49_268640,TGME49_270690,TGME49_271760,TGME49_280600,TGME49_289300,TGME49_306960,	39	2.08	2.8	0.00193519	0.285247	1
3	3	AST	GO:0004812	aminoacyl-tRNA ligase activity	41	16	TGME49_207640,TGME49_216500,TGME49_218810,TGME49_219540,TGME49_220350,TGME49_234505,TGME49_251880,TGME49_254110,TGME49_254200,TGME49_256990,TGME49_268640,TGME49_270690,TGME49_271760,TGME49_280600,TGME49_289300,TGME49_306960,	39	2.08	2.8	0.00193519	0.285247	1
3	3	AST	GO:0016874	ligase activity	141	40	TGME49_204400,TGME49_207640,TGME49_208090,TGME49_208530,TGME49_208580,TGME49_211390,TGME49_214970,TGME49_215260,TGME49_216500,TGME49_218810,TGME49_219540,TGME49_219700,TGME49_219860,TGME49_220350,TGME49_221320,TGME49_231940,TGME49_234505,TGME49_251640,TGME49_251880,TGME49_254110,TGME49_254200,TGME49_255680,TGME49_256990,TGME49_259090,TGME49_264880,TGME49_268640,TGME49_270450,TGME49_270690,TGME49_…	28.4	1.51	1.74	0.00321954	0.395467	1
3	3	AST	GO:0003678	DNA helicase activity	33	13	TGME49_210960,TGME49_216870,TGME49_219700,TGME49_219860,TGME49_228210,TGME49_230710,TGME49_248160,TGME49_261850,TGME49_267080,TGME49_269660,TGME49_273090,TGME49_312310,TGME49_321640,	39.4	2.1	2.84	0.00458793	0.425975	1
3	3	AST	GO:0000049	tRNA binding	16	8	TGME49_207640,TGME49_214830,TGME49_218810,TGME49_223140,TGME49_234505,TGME49_235970,TGME49_255250,TGME49_289300,	50	2.66	4.35	0.00462388	0.425975	1
3	3	AST	GO:0016798	hydrolase activity, acting on glycosyl bonds	20	9	TGME49_242020,TGME49_253030,TGME49_254880,TGME49_262760,TGME49_294880,TGME49_307650,TGME49_313470,TGME49_316520,TGME49_320588,	45	2.4	3.56	0.00642734	0.459071	1
3	3	AST	GO:0030544	Hsp70 protein binding	3	3	TGME49_203380,TGME49_258390,TGME49_311240,	100	5.32		0.00660761	0.459071	1
3	3	AST	GO:0008094	ATP-dependent activity, acting on DNA	66	21	TGME49_210960,TGME49_216870,TGME49_218840,TGME49_219700,TGME49_219860,TGME49_221330,TGME49_228210,TGME49_230710,TGME49_245720,TGME49_248160,TGME49_261850,TGME49_267080,TGME49_269660,TGME49_272900,TGME49_273090,TGME49_273870,TGME49_290640,TGME49_312230,TGME49_312310,TGME49_318480,TGME49_321640,	31.8	1.69	2.04	0.00744228	0.459071	1
3	3	AST	GO:0016818	hydrolase activity, acting on acid anhydrides, in phosphorus-containing anhydrides	248	62	TGME49_202370,TGME49_208050,TGME49_210960,TGME49_213000,TGME49_213770,TGME49_214270,TGME49_214770,TGME49_214970,TGME49_216250,TGME49_216870,TGME49_219700,TGME49_219860,TGME49_225420,TGME49_225800,TGME49_226870,TGME49_228210,TGME49_229990,TGME49_230420,TGME49_230710,TGME49_231400,TGME49_233140,TGME49_235970,TGME49_244310,TGME49_245510,TGME49_247690,TGME49_248880,TGME49_249170,TGME49_257180,TGME49_…	25	1.33	1.47	0.00778635	0.459071	1
3	3	AST	GO:0017111	nucleoside-triphosphatase activity	226	57	TGME49_202370,TGME49_208050,TGME49_210960,TGME49_213000,TGME49_214270,TGME49_214770,TGME49_214970,TGME49_216250,TGME49_219700,TGME49_219860,TGME49_225800,TGME49_226870,TGME49_228210,TGME49_229990,TGME49_230420,TGME49_230710,TGME49_231400,TGME49_235970,TGME49_244310,TGME49_245510,TGME49_247690,TGME49_248880,TGME49_249170,TGME49_257180,TGME49_260310,TGME49_263740,TGME49_264440,TGME49_267080,TGME49_…	25.2	1.34	1.49	0.00867996	0.459071	1
3	3	AST	GO:0016462	pyrophosphatase activity	240	60	TGME49_202370,TGME49_208050,TGME49_210960,TGME49_213000,TGME49_214270,TGME49_214770,TGME49_214970,TGME49_216250,TGME49_219700,TGME49_219860,TGME49_225420,TGME49_225800,TGME49_226870,TGME49_228210,TGME49_229990,TGME49_230420,TGME49_230710,TGME49_231400,TGME49_233140,TGME49_235970,TGME49_244310,TGME49_245510,TGME49_247690,TGME49_248880,TGME49_249170,TGME49_257180,TGME49_260310,TGME49_263740,TGME49_…	25	1.33	1.47	0.00876838	0.459071	1
3	3	AST	GO:0016817	hydrolase activity, acting on acid anhydrides	250	62	TGME49_202370,TGME49_208050,TGME49_210960,TGME49_213000,TGME49_213770,TGME49_214270,TGME49_214770,TGME49_214970,TGME49_216250,TGME49_216870,TGME49_219700,TGME49_219860,TGME49_225420,TGME49_225800,TGME49_226870,TGME49_228210,TGME49_229990,TGME49_230420,TGME49_230710,TGME49_231400,TGME49_233140,TGME49_235970,TGME49_244310,TGME49_245510,TGME49_247690,TGME49_248880,TGME49_249170,TGME49_257180,TGME49_…	24.8	1.32	1.46	0.00934338	0.459071	1
3	3	AST	GO:0044183	protein folding chaperone	25	10	TGME49_202370,TGME49_209120,TGME49_229990,TGME49_240600,TGME49_272910,TGME49_273960,TGME49_288380,TGME49_292920,TGME49_297500,TGME49_318410,	40	2.13	2.9	0.0110376	0.471674	1
3	3	AST	GO:0004298	threonine-type endopeptidase activity	15	7	TGME49_216450,TGME49_218920,TGME49_239500,TGME49_242290,TGME49_249590,TGME49_258150,TGME49_306930,	46.7	2.48	3.8	0.0127218	0.471674	1
3	3	AST	GO:0070003	threonine-type peptidase activity	15	7	TGME49_216450,TGME49_218920,TGME49_239500,TGME49_242290,TGME49_249590,TGME49_258150,TGME49_306930,	46.7	2.48	3.8	0.0127218	0.471674	1
3	3	AST	GO:0016851	magnesium chelatase activity	6	4	TGME49_214970,TGME49_219700,TGME49_219860,TGME49_270450,	66.7	3.55	8.68	0.0134398	0.471674	1
3	3	AST	GO:0051003	ligase activity, forming nitrogen-metal bonds, forming coordination complexes	6	4	TGME49_214970,TGME49_219700,TGME49_219860,TGME49_270450,	66.7	3.55	8.68	0.0134398	0.471674	1
3	3	AST	GO:0051002	ligase activity, forming nitrogen-metal bonds	6	4	TGME49_214970,TGME49_219700,TGME49_219860,TGME49_270450,	66.7	3.55	8.68	0.0134398	0.471674	1
3	3	AST	GO:0003677	DNA binding	241	59	TGME49_203380,TGME49_203710,TGME49_207690,TGME49_208580,TGME49_208842,TGME49_210778,TGME49_210960,TGME49_213000,TGME49_214970,TGME49_215150,TGME49_216220,TGME49_216600,TGME49_216870,TGME49_217700,TGME49_218840,TGME49_219700,TGME49_219860,TGME49_221330,TGME49_226720,TGME49_232240,TGME49_233090,TGME49_233820,TGME49_238110,TGME49_240590,TGME49_245720,TGME49_248160,TGME49_249810,TGME49_251490,TGME49_…	24.5	1.3	1.43	0.0145384	0.477747	1
3	3	AST	GO:0008641	ubiquitin-like modifier activating enzyme activity	9	5	TGME49_211390,TGME49_231940,TGME49_264880,TGME49_274070,TGME49_311500,	55.6	2.96	5.43	0.0149093	0.477747	1
3	3	AST	GO:0008308	voltage-gated anion channel activity	4	3	TGME49_218280,TGME49_265500,TGME49_290330,	75	3.99	13.01	0.0227171	0.492589	1
3	3	AST	GO:0035639	purine ribonucleoside triphosphate binding	689	149	TGME49_201130,TGME49_202370,TGME49_202460,TGME49_203020,TGME49_203180,TGME49_204400,TGME49_206415,TGME49_207640,TGME49_207760,TGME49_208050,TGME49_208090,TGME49_208580,TGME49_208842,TGME49_210960,TGME49_213000,TGME49_213770,TGME49_214260,TGME49_214270,TGME49_214770,TGME49_214970,TGME49_215260,TGME49_216250,TGME49_216500,TGME49_216740,TGME49_216870,TGME49_218840,TGME49_219540,TGME49_219682,TGME49_…	21.6	1.15	1.23	0.0236351	0.492589	1
3	3	AST	GO:0004386	helicase activity	122	32	TGME49_208842,TGME49_210960,TGME49_213770,TGME49_214970,TGME49_216870,TGME49_219700,TGME49_219860,TGME49_221660,TGME49_222140,TGME49_223440,TGME49_228210,TGME49_230710,TGME49_245720,TGME49_248160,TGME49_249810,TGME49_260450,TGME49_261850,TGME49_264160,TGME49_267080,TGME49_268290,TGME49_269660,TGME49_269740,TGME49_273090,TGME49_273870,TGME49_291670,TGME49_298020,TGME49_309570,TGME49_312310,TGME49_…	26.2	1.4	1.56	0.0252342	0.492589	1
3	3	AST	GO:0003676	nucleic acid binding	762	163	TGME49_201680,TGME49_203080,TGME49_203380,TGME49_203710,TGME49_205410,TGME49_205510,TGME49_207440,TGME49_207640,TGME49_207690,TGME49_208580,TGME49_208842,TGME49_210778,TGME49_210960,TGME49_211410,TGME49_211420,TGME49_211450,TGME49_213000,TGME49_213770,TGME49_214270,TGME49_214830,TGME49_214970,TGME49_215150,TGME49_216220,TGME49_216600,TGME49_216870,TGME49_217700,TGME49_218580,TGME49_218810,TGME49_…	21.4	1.14	1.21	0.0265584	0.492589	1
3	3	AST	GO:0005253	anion channel activity	7	4	TGME49_218280,TGME49_265500,TGME49_290330,TGME49_310250,	57.1	3.04	5.79	0.0267328	0.492589	1
3	3	AST	GO:0032555	purine ribonucleotide binding	693	149	TGME49_201130,TGME49_202370,TGME49_202460,TGME49_203020,TGME49_203180,TGME49_204400,TGME49_206415,TGME49_207640,TGME49_207760,TGME49_208050,TGME49_208090,TGME49_208580,TGME49_208842,TGME49_210960,TGME49_213000,TGME49_213770,TGME49_214260,TGME49_214270,TGME49_214770,TGME49_214970,TGME49_215260,TGME49_216250,TGME49_216500,TGME49_216740,TGME49_216870,TGME49_218840,TGME49_219540,TGME49_219682,TGME49_…	21.5	1.14	1.22	0.0285379	0.492589	1
3	3	AST	GO:0097367	carbohydrate derivative binding	704	151	TGME49_201130,TGME49_202370,TGME49_202460,TGME49_203020,TGME49_203180,TGME49_204400,TGME49_206415,TGME49_207640,TGME49_207760,TGME49_208050,TGME49_208090,TGME49_208580,TGME49_208842,TGME49_210960,TGME49_213000,TGME49_213770,TGME49_214260,TGME49_214270,TGME49_214770,TGME49_214970,TGME49_215260,TGME49_216250,TGME49_216500,TGME49_216740,TGME49_216870,TGME49_218840,TGME49_219540,TGME49_219682,TGME49_…	21.4	1.14	1.22	0.029783	0.492589	1
3	3	AST	GO:0017076	purine nucleotide binding	694	149	TGME49_201130,TGME49_202370,TGME49_202460,TGME49_203020,TGME49_203180,TGME49_204400,TGME49_206415,TGME49_207640,TGME49_207760,TGME49_208050,TGME49_208090,TGME49_208580,TGME49_208842,TGME49_210960,TGME49_213000,TGME49_213770,TGME49_214260,TGME49_214270,TGME49_214770,TGME49_214970,TGME49_215260,TGME49_216250,TGME49_216500,TGME49_216740,TGME49_216870,TGME49_218840,TGME49_219540,TGME49_219682,TGME49_…	21.5	1.14	1.22	0.0298847	0.492589	1
3	3	AST	GO:0140662	ATP-dependent protein folding chaperone	21	8	TGME49_202370,TGME49_229990,TGME49_240600,TGME49_272910,TGME49_288380,TGME49_292920,TGME49_297500,TGME49_318410,	38.1	2.03	2.68	0.0303386	0.492589	1
3	3	AST	GO:0016887	ATP hydrolysis activity	147	37	TGME49_202370,TGME49_208050,TGME49_210960,TGME49_213000,TGME49_214970,TGME49_216250,TGME49_219700,TGME49_219860,TGME49_225800,TGME49_228210,TGME49_229990,TGME49_230420,TGME49_230710,TGME49_245510,TGME49_247690,TGME49_257180,TGME49_260310,TGME49_263740,TGME49_267080,TGME49_269740,TGME49_272900,TGME49_272910,TGME49_273090,TGME49_282200,TGME49_288380,TGME49_289070,TGME49_289350,TGME49_289780,TGME49_…	25.2	1.34	1.47	0.0315198	0.492589	1
3	3	AST	GO:0032553	ribonucleotide binding	696	149	TGME49_201130,TGME49_202370,TGME49_202460,TGME49_203020,TGME49_203180,TGME49_204400,TGME49_206415,TGME49_207640,TGME49_207760,TGME49_208050,TGME49_208090,TGME49_208580,TGME49_208842,TGME49_210960,TGME49_213000,TGME49_213770,TGME49_214260,TGME49_214270,TGME49_214770,TGME49_214970,TGME49_215260,TGME49_216250,TGME49_216500,TGME49_216740,TGME49_216870,TGME49_218840,TGME49_219540,TGME49_219682,TGME49_…	21.4	1.14	1.21	0.0327323	0.492589	1
3	3	AST	GO:0140103	catalytic activity, acting on a glycoprotein	2	2	TGME49_207750,TGME49_266310,	100	5.32		0.0352429	0.492589	1
3	3	AST	GO:0106050	tRNA 2'-O-methyltransferase activity	2	2	TGME49_218580,TGME49_223130,	100	5.32		0.0352429	0.492589	1
3	3	AST	GO:0005315	inorganic phosphate transmembrane transporter activity	2	2	TGME49_240210,TGME49_278990,	100	5.32		0.0352429	0.492589	1
3	3	AST	GO:0004820	glycine-tRNA ligase activity	2	2	TGME49_254200,TGME49_256990,	100	5.32		0.0352429	0.492589	1
3	3	AST	GO:0062105	RNA 2'-O-methyltransferase activity	2	2	TGME49_218580,TGME49_223130,	100	5.32		0.0352429	0.492589	1
3	3	AST	GO:0008169	C-methyltransferase activity	2	2	TGME49_266850,TGME49_295690,	100	5.32		0.0352429	0.492589	1
3	3	AST	GO:0008425	2-polyprenyl-6-methoxy-1,4-benzoquinone methyltransferase activity	2	2	TGME49_266850,TGME49_295690,	100	5.32		0.0352429	0.492589	1
3	3	AST	GO:0016781	phosphotransferase activity, paired acceptors	2	2	TGME49_214260,TGME49_290960,	100	5.32		0.0352429	0.492589	1
3	3	AST	GO:0004740	pyruvate dehydrogenase (acetyl-transferring) kinase activity	2	2	TGME49_219682,TGME49_318560,	100	5.32		0.0352429	0.492589	1
3	3	AST	GO:0030580	quinone cofactor methyltransferase activity	2	2	TGME49_266850,TGME49_295690,	100	5.32		0.0352429	0.492589	1
3	3	AST	GO:0005247	voltage-gated chloride channel activity	2	2	TGME49_265500,TGME49_290330,	100	5.32		0.0352429	0.492589	1
3	3	AST	GO:0043175	RNA polymerase core enzyme binding	2	2	TGME49_227080,TGME49_500276,	100	5.32		0.0352429	0.492589	1
3	3	AST	GO:0009378	four-way junction helicase activity	18	7	TGME49_210960,TGME49_228210,TGME49_230710,TGME49_267080,TGME49_273090,TGME49_312310,TGME49_321640,	38.9	2.07	2.77	0.0375063	0.492589	1
3	3	AST	GO:0140101	catalytic activity, acting on a tRNA	85	23	TGME49_207640,TGME49_216500,TGME49_218580,TGME49_218810,TGME49_219540,TGME49_220350,TGME49_223130,TGME49_234505,TGME49_251880,TGME49_254110,TGME49_254200,TGME49_255250,TGME49_255680,TGME49_256990,TGME49_268640,TGME49_270690,TGME49_271760,TGME49_271860,TGME49_280600,TGME49_289300,TGME49_306630,TGME49_306960,TGME49_320620,	27.1	1.44	1.62	0.0377976	0.492589	1
3	3	AST	GO:0004659	prenyltransferase activity	11	5	TGME49_206310,TGME49_259130,TGME49_269430,TGME49_278230,TGME49_311810,	45.5	2.42	3.62	0.0393108	0.492589	1
3	3	AST	GO:0008168	methyltransferase activity	141	35	TGME49_201250,TGME49_210310,TGME49_212140,TGME49_214580,TGME49_218230,TGME49_218580,TGME49_219620,TGME49_221818,TGME49_223130,TGME49_226810,TGME49_227080,TGME49_240840,TGME49_241150,TGME49_244240,TGME49_247590,TGME49_247920,TGME49_248200,TGME49_248960,TGME49_249180,TGME49_254950,TGME49_255250,TGME49_255970,TGME49_265500,TGME49_266850,TGME49_271860,TGME49_272720,TGME49_275420,TGME49_284160,TGME49_…	24.8	1.32	1.44	0.0430964	0.492589	1
3	3	AST	GO:0004553	hydrolase activity, hydrolyzing O-glycosyl compounds	15	6	TGME49_242020,TGME49_253030,TGME49_254880,TGME49_262760,TGME49_316520,TGME49_320588,	40	2.13	2.9	0.0463716	0.492589	1
3	3	AST	GO:0031071	cysteine desulfurase activity	5	3	TGME49_216170,TGME49_300120,TGME49_300350,	60	3.19	6.5	0.0488995	0.492589	1
3	3	AST	GO:0005254	chloride channel activity	5	3	TGME49_265500,TGME49_290330,TGME49_310250,	60	3.19	6.5	0.0488995	0.492589	1
3	3	AST	GO:0017056	structural constituent of nuclear pore	5	3	TGME49_258970,TGME49_259640,TGME49_306560,	60	3.19	6.5	0.0488995	0.492589	1
4	3	AST	GO:0043565	sequence-specific DNA binding	9	8	TGME49_209910,TGME49_217500,TGME49_261250,TGME49_278530,TGME49_283840,TGME49_300200,TGME49_305220,TGME49_500200,	88.9	2.65	15.9	0.00100777	0.494031	0.87978
4	3	AST	GO:0005509	calcium ion binding	92	45	TGME49_202400,TGME49_213800,TGME49_217600,TGME49_218720,TGME49_219450,TGME49_219650,TGME49_225490,TGME49_229480,TGME49_235860,TGME49_237490,TGME49_237860,TGME49_238060,TGME49_238960,TGME49_239430,TGME49_240390,TGME49_245490,TGME49_246930,TGME49_247230,TGME49_247850,TGME49_248590,TGME49_249240,TGME49_251440,TGME49_251850,TGME49_256020,TGME49_257680,TGME49_261780,TGME49_264700,TGME49_267680,TGME49_…	48.9	1.46	1.92	0.00151488	0.494031	1
4	3	AST	GO:0005198	structural molecule activity	184	81	TGME49_201700,TGME49_204020,TGME49_205340,TGME49_205670,TGME49_209290,TGME49_209910,TGME49_210690,TGME49_212240,TGME49_212290,TGME49_213030,TGME49_213350,TGME49_213580,TGME49_217570,TGME49_218260,TGME49_218410,TGME49_221620,TGME49_225080,TGME49_229670,TGME49_231080,TGME49_231770,TGME49_232230,TGME49_232300,TGME49_232710,TGME49_235020,TGME49_239260,TGME49_239330,TGME49_239760,TGME49_243570,TGME49_…	44	1.31	1.58	0.0016977	0.494031	1
4	3	AST	GO:0016408	C-acyltransferase activity	5	5	TGME49_234570,TGME49_273740,TGME49_290970,TGME49_290980,TGME49_301120,	100	2.98		0.0042443	0.842054	1
4	3	AST	GO:0003777	microtubule motor activity	33	18	TGME49_206570,TGME49_207665,TGME49_211910,TGME49_218210,TGME49_221420,TGME49_230830,TGME49_235920,TGME49_249840,TGME49_267370,TGME49_274020,TGME49_286660,TGME49_286932,TGME49_287160,TGME49_500009,TGME49_500062,TGME49_500072,TGME49_500080,TGME49_500227,	54.5	1.62	2.39	0.0103014	0.842054	1
4	3	AST	GO:0019842	vitamin binding	29	16	TGME49_204560,TGME49_220840,TGME49_221270,TGME49_244200,TGME49_245670,TGME49_246120,TGME49_248600,TGME49_264030,TGME49_278910,TGME49_290920,TGME49_290970,TGME49_290980,TGME49_294820,TGME49_310680,TGME49_312930,TGME49_500322,	55.2	1.64	2.45	0.0133267	0.842054	1
4	3	AST	GO:0004672	protein kinase activity	186	77	TGME49_202780,TGME49_204280,TGME49_205250,TGME49_207610,TGME49_207700,TGME49_207820,TGME49_209050,TGME49_211260,TGME49_212970,TGME49_215670,TGME49_215785,TGME49_217600,TGME49_218400,TGME49_218550,TGME49_218720,TGME49_221550,TGME49_225490,TGME49_226030,TGME49_226540,TGME49_227810,TGME49_228420,TGME49_230470,TGME49_235750,TGME49_236620,TGME49_237860,TGME49_239600,TGME49_239885,TGME49_240090,TGME49_…	41.4	1.23	1.42	0.0139376	0.842054	1
4	3	AST	GO:0008138	protein tyrosine/serine/threonine phosphatase activity	8	6	TGME49_205290,TGME49_208718,TGME49_221590,TGME49_308830,TGME49_311335,TGME49_314430,	75	2.23	5.96	0.0203043	0.842054	1
4	3	AST	GO:0005200	structural constituent of cytoskeleton	10	7	TGME49_205670,TGME49_212240,TGME49_221620,TGME49_231770,TGME49_266960,TGME49_307840,TGME49_316400,	70	2.09	4.63	0.0203653	0.842054	1
4	3	AST	GO:0046914	transition metal ion binding	206	83	TGME49_202680,TGME49_202840,TGME49_206510,TGME49_212740,TGME49_213660,TGME49_215440,TGME49_217560,TGME49_217870,TGME49_218300,TGME49_218358,TGME49_218362,TGME49_219120,TGME49_219150,TGME49_219670,TGME49_221200,TGME49_221270,TGME49_221310,TGME49_221910,TGME49_221950,TGME49_221980,TGME49_224350,TGME49_224460,TGME49_225310,TGME49_226310,TGME49_226420,TGME49_226510,TGME49_226560,TGME49_226590,TGME49_…	40.3	1.2	1.35	0.0231835	0.842054	1
4	3	AST	GO:0004252	serine-type endopeptidase activity	33	17	TGME49_200290,TGME49_200350,TGME49_204050,TGME49_204360,TGME49_212910,TGME49_221830,TGME49_231060,TGME49_235390,TGME49_235860,TGME49_235950,TGME49_240240,TGME49_245590,TGME49_248760,TGME49_254430,TGME49_286120,TGME49_294690,TGME49_314500,	51.5	1.53	2.11	0.0247735	0.842054	1
4	3	AST	GO:0017171	serine hydrolase activity	38	19	TGME49_200290,TGME49_200350,TGME49_204050,TGME49_204360,TGME49_212910,TGME49_221830,TGME49_231060,TGME49_235390,TGME49_235860,TGME49_235950,TGME49_240240,TGME49_245590,TGME49_248760,TGME49_254010,TGME49_254430,TGME49_254690,TGME49_286120,TGME49_294690,TGME49_314500,	50	1.49	1.99	0.0260574	0.842054	1
4	3	AST	GO:0008236	serine-type peptidase activity	38	19	TGME49_200290,TGME49_200350,TGME49_204050,TGME49_204360,TGME49_212910,TGME49_221830,TGME49_231060,TGME49_235390,TGME49_235860,TGME49_235950,TGME49_240240,TGME49_245590,TGME49_248760,TGME49_254010,TGME49_254430,TGME49_254690,TGME49_286120,TGME49_294690,TGME49_314500,	50	1.49	1.99	0.0260574	0.842054	1
4	3	AST	GO:0016301	kinase activity	273	106	TGME49_202210,TGME49_202780,TGME49_204110,TGME49_204280,TGME49_205250,TGME49_207610,TGME49_207700,TGME49_207820,TGME49_209050,TGME49_211260,TGME49_212970,TGME49_215670,TGME49_215785,TGME49_216640,TGME49_217600,TGME49_218400,TGME49_218550,TGME49_218720,TGME49_221550,TGME49_223120,TGME49_225490,TGME49_226030,TGME49_226540,TGME49_227810,TGME49_228420,TGME49_230460,TGME49_230470,TGME49_233400,TGME49_…	38.8	1.16	1.27	0.0348406	0.842054	1
4	3	AST	GO:0032182	ubiquitin-like protein binding	3	3	TGME49_216030,TGME49_241840,TGME49_295340,	100	2.98		0.0377746	0.842054	1
4	3	AST	GO:0043130	ubiquitin binding	3	3	TGME49_216030,TGME49_241840,TGME49_295340,	100	2.98		0.0377746	0.842054	1
4	3	AST	GO:0046593	mandelonitrile lyase activity	3	3	TGME49_213340,TGME49_244850,TGME49_253120,	100	2.98		0.0377746	0.842054	1
4	3	AST	GO:0016652	oxidoreductase activity, acting on NAD(P)H, NAD(P) as acceptor	3	3	TGME49_203500,TGME49_301210,TGME49_318650,	100	2.98		0.0377746	0.842054	1
4	3	AST	GO:0031177	phosphopantetheine binding	3	3	TGME49_204560,TGME49_294820,TGME49_500322,	100	2.98		0.0377746	0.842054	1
4	3	AST	GO:0072341	modified amino acid binding	3	3	TGME49_204560,TGME49_294820,TGME49_500322,	100	2.98		0.0377746	0.842054	1
4	3	AST	GO:0008746	NAD(P)+ transhydrogenase activity	3	3	TGME49_203500,TGME49_301210,TGME49_318650,	100	2.98		0.0377746	0.842054	1
4	3	AST	GO:0047879	erythronolide synthase activity	3	3	TGME49_204560,TGME49_294820,TGME49_500322,	100	2.98		0.0377746	0.842054	1
4	3	AST	GO:0005328	neurotransmitter:sodium symporter activity	3	3	TGME49_208420,TGME49_264870,TGME49_314340,	100	2.98		0.0377746	0.842054	1
4	3	AST	GO:0005326	neurotransmitter transmembrane transporter activity	3	3	TGME49_208420,TGME49_264870,TGME49_314340,	100	2.98		0.0377746	0.842054	1
4	3	AST	GO:0004550	nucleoside diphosphate kinase activity	3	3	TGME49_202210,TGME49_295350,TGME49_500404,	100	2.98		0.0377746	0.842054	1
4	3	AST	GO:0015370	solute:sodium symporter activity	3	3	TGME49_208420,TGME49_264870,TGME49_314340,	100	2.98		0.0377746	0.842054	1
4	3	AST	GO:0003729	mRNA binding	20	11	TGME49_205010,TGME49_218300,TGME49_221190,TGME49_226310,TGME49_242090,TGME49_253790,TGME49_257130,TGME49_294785,TGME49_294840,TGME49_311100,TGME49_313740,	55	1.64	2.43	0.0392645	0.842054	1
4	3	AST	GO:0016832	aldehyde-lyase activity	9	6	TGME49_213340,TGME49_236050,TGME49_244850,TGME49_253120,TGME49_270650,TGME49_313150,	66.7	1.99	3.97	0.0437269	0.842054	1
4	3	AST	GO:0004175	endopeptidase activity	97	41	TGME49_200290,TGME49_200350,TGME49_201840,TGME49_202310,TGME49_202680,TGME49_204050,TGME49_204360,TGME49_206510,TGME49_206630,TGME49_209620,TGME49_212910,TGME49_221170,TGME49_221830,TGME49_226420,TGME49_231060,TGME49_235390,TGME49_235860,TGME49_235950,TGME49_237150,TGME49_240240,TGME49_244490,TGME49_245590,TGME49_246550,TGME49_248760,TGME49_249670,TGME49_251570,TGME49_252440,TGME49_254430,TGME49_…	42.3	1.26	1.46	0.0440568	0.842054	1
4	3	AST	GO:0004114	3',5'-cyclic-nucleotide phosphodiesterase activity	18	10	TGME49_202540,TGME49_220420,TGME49_224840,TGME49_233040,TGME49_257945,TGME49_266920,TGME49_280410,TGME49_500044,TGME49_500340,TGME49_500342,	55.6	1.66	2.48	0.04511	0.842054	1
4	3	AST	GO:0008092	cytoskeletal protein binding	63	28	TGME49_206570,TGME49_207665,TGME49_208390,TGME49_211910,TGME49_217650,TGME49_218210,TGME49_220400,TGME49_221420,TGME49_230135,TGME49_235470,TGME49_238270,TGME49_241130,TGME49_248225,TGME49_250720,TGME49_255190,TGME49_267370,TGME49_274020,TGME49_286660,TGME49_287160,TGME49_293690,TGME49_293860,TGME49_297420,TGME49_305060,TGME49_305570,TGME49_310030,TGME49_320560,TGME49_500009,TGME49_500080,	44.4	1.32	1.59	0.0460849	0.842054	1
4	3	AST	GO:0005507	copper ion binding	5	4	TGME49_226590,TGME49_240550,TGME49_310470,TGME49_500391,	80	2.38	7.93	0.0463455	0.842054	1
4	3	AST	GO:0003995	acyl-CoA dehydrogenase activity	5	4	TGME49_205430,TGME49_231900,TGME49_247500,TGME49_315480,	80	2.38	7.93	0.0463455	0.842054	1
4	3	AST	GO:0015294	solute:cation symporter activity	7	5	TGME49_208420,TGME49_253510,TGME49_264870,TGME49_267380,TGME49_314340,	71.4	2.13	4.96	0.0465078	0.842054	1
5	3	AST	GO:0008483	transaminase activity	13	7	TGME49_202920,TGME49_211090,TGME49_218780,TGME49_234440,TGME49_297850,TGME49_500261,TGME49_500407,	53.8	5.28	10.41	0.000108697	0.0603267	0.0603267
5	3	AST	GO:0016769	transferase activity, transferring nitrogenous groups	17	7	TGME49_202920,TGME49_211090,TGME49_218780,TGME49_234440,TGME49_297850,TGME49_500261,TGME49_500407,	41.2	4.04	6.24	0.000855579	0.237423	0.474847
5	3	AST	GO:0016684	oxidoreductase activity, acting on peroxide as acceptor	9	4	TGME49_217890,TGME49_285895,TGME49_286630,TGME49_309210,	44.4	4.36	7.1	0.00884123	0.420126	1
5	3	AST	GO:0004823	leucine-tRNA ligase activity	2	2	TGME49_266730,TGME49_292080,	100	9.81		0.0103649	0.420126	1
5	3	AST	GO:0004760	serine-pyruvate transaminase activity	2	2	TGME49_500261,TGME49_500407,	100	9.81		0.0103649	0.420126	1
5	3	AST	GO:0000285	1-phosphatidylinositol-3-phosphate 5-kinase activity	2	2	TGME49_205440,TGME49_500179,	100	9.81		0.0103649	0.420126	1
5	3	AST	GO:0016866	intramolecular transferase activity	26	7	TGME49_214210,TGME49_244630,TGME49_285980,TGME49_297060,TGME49_298980,TGME49_306520,TGME49_318190,	26.9	2.64	3.28	0.0128633	0.420126	1
5	3	AST	GO:0004674	protein serine/threonine kinase activity	124	21	TGME49_203010,TGME49_209985,TGME49_210280,TGME49_224950,TGME49_237210,TGME49_239130,TGME49_239420,TGME49_239910,TGME49_243340,TGME49_247710,TGME49_258800,TGME49_267540,TGME49_273690,TGME49_275610,TGME49_289320,TGME49_292140,TGME49_306480,TGME49_311510,TGME49_312570,TGME49_322000,TGME49_322010,	16.9	1.66	1.83	0.0128964	0.420126	1
5	3	AST	GO:0016836	hydro-lyase activity	21	6	TGME49_213680,TGME49_226730,TGME49_238940,TGME49_258160,TGME49_268850,TGME49_297070,	28.6	2.8	3.56	0.0155474	0.420126	1
5	3	AST	GO:0051920	peroxiredoxin activity	6	3	TGME49_217890,TGME49_286630,TGME49_309210,	50	4.91	8.86	0.0166262	0.420126	1
5	3	AST	GO:0031625	ubiquitin protein ligase binding	6	3	TGME49_201770,TGME49_305820,TGME49_316660,	50	4.91	8.86	0.0166262	0.420126	1
5	3	AST	GO:0044389	ubiquitin-like protein ligase binding	6	3	TGME49_201770,TGME49_305820,TGME49_316660,	50	4.91	8.86	0.0166262	0.420126	1
5	3	AST	GO:0004835	tubulin-tyrosine ligase activity	6	3	TGME49_244500,TGME49_265080,TGME49_307760,	50	4.91	8.86	0.0166262	0.420126	1
5	3	AST	GO:0004721	phosphoprotein phosphatase activity	61	12	TGME49_207590,TGME49_220610,TGME49_222010,TGME49_232010,TGME49_237410,TGME49_267100,TGME49_270190,TGME49_282055,TGME49_301010,TGME49_310660,TGME49_500225,TGME49_500314,	19.7	1.93	2.19	0.0182956	0.420126	1
5	3	AST	GO:0005543	phospholipid binding	11	4	TGME49_228400,TGME49_248830,TGME49_260370,TGME49_264760,	36.4	3.57	5.07	0.0196283	0.420126	1
5	3	AST	GO:0016301	kinase activity	273	38	TGME49_203010,TGME49_205440,TGME49_209985,TGME49_210280,TGME49_222020,TGME49_224950,TGME49_225960,TGME49_227050,TGME49_237210,TGME49_239130,TGME49_239250,TGME49_239420,TGME49_239910,TGME49_240410,TGME49_242240,TGME49_243340,TGME49_247710,TGME49_258160,TGME49_258800,TGME49_259710,TGME49_262730,TGME49_265450,TGME49_267540,TGME49_268920,TGME49_273690,TGME49_275610,TGME49_289320,TGME49_292140,TGME49_…	13.9	1.37	1.46	0.0267619	0.420126	1
5	3	AST	GO:0004620	phospholipase activity	7	3	TGME49_226072,TGME49_248830,TGME49_271120,	42.9	4.21	6.64	0.02692	0.420126	1
5	3	AST	GO:0004601	peroxidase activity	7	3	TGME49_285895,TGME49_286630,TGME49_309210,	42.9	4.21	6.64	0.02692	0.420126	1
5	3	AST	GO:0016868	intramolecular transferase activity, phosphotransferases	7	3	TGME49_285980,TGME49_297060,TGME49_318190,	42.9	4.21	6.64	0.02692	0.420126	1
5	3	AST	GO:0016773	phosphotransferase activity, alcohol group as acceptor	232	33	TGME49_203010,TGME49_205440,TGME49_209985,TGME49_210280,TGME49_224950,TGME49_225960,TGME49_227050,TGME49_237210,TGME49_239130,TGME49_239250,TGME49_239420,TGME49_239910,TGME49_240410,TGME49_242240,TGME49_243340,TGME49_247710,TGME49_258800,TGME49_262730,TGME49_265450,TGME49_267540,TGME49_268920,TGME49_273690,TGME49_275610,TGME49_289320,TGME49_292140,TGME49_299070,TGME49_305030,TGME49_306480,TGME49_…	14.2	1.4	1.49	0.0284389	0.420126	1
5	3	AST	GO:0004767	sphingomyelin phosphodiesterase activity	3	2	TGME49_226072,TGME49_271120,	66.7	6.54	17.69	0.0289899	0.420126	1
5	3	AST	GO:0004708	MAP kinase kinase activity	3	2	TGME49_225960,TGME49_240410,	66.7	6.54	17.69	0.0289899	0.420126	1
5	3	AST	GO:0016829	lyase activity	80	14	TGME49_202920,TGME49_207180,TGME49_211090,TGME49_213680,TGME49_223840,TGME49_226730,TGME49_238940,TGME49_248400,TGME49_258160,TGME49_268850,TGME49_289580,TGME49_297070,TGME49_299070,TGME49_318750,	17.5	1.72	1.89	0.0296787	0.420126	1
5	3	AST	GO:0061630	ubiquitin protein ligase activity	18	5	TGME49_267440,TGME49_267520,TGME49_291980,TGME49_294280,TGME49_320210,	27.8	2.73	3.41	0.0300523	0.420126	1
5	3	AST	GO:0004722	protein serine/threonine phosphatase activity	51	10	TGME49_207590,TGME49_220610,TGME49_222010,TGME49_232010,TGME49_237410,TGME49_267100,TGME49_270190,TGME49_282055,TGME49_301010,TGME49_310660,	19.6	1.92	2.17	0.0305148	0.420126	1
5	3	AST	GO:0016209	antioxidant activity	19	5	TGME49_211680,TGME49_217890,TGME49_285895,TGME49_286630,TGME49_309210,	26.3	2.58	3.17	0.037476	0.420126	1
5	3	AST	GO:0061659	ubiquitin-like protein ligase activity	19	5	TGME49_267440,TGME49_267520,TGME49_291980,TGME49_294280,TGME49_320210,	26.3	2.58	3.17	0.037476	0.420126	1
5	3	AST	GO:0016405	CoA-ligase activity	8	3	TGME49_219230,TGME49_266640,TGME49_310150,	37.5	3.68	5.31	0.0398694	0.420126	1

## Sheet: AST_S4_CC
cluster	day	host	ID	Name	Bgd count	Result count	Result gene list	Pct of bgd	Fold enrichment	Odds ratio	P-value	Benjamini	Bonferroni
1	3	AST	GO:0005739	mitochondrion	164	19	TGME49_213810,TGME49_219750,TGME49_222910,TGME49_223485,TGME49_223970,TGME49_224490,TGME49_225710,TGME49_234510,TGME49_236210,TGME49_261950,TGME49_263550,TGME49_268730,TGME49_268740,TGME49_270120,TGME49_289650,TGME49_293410,TGME49_306650,TGME49_309752,TGME49_314042,	11.6	1.69	1.82	0.0164245	0.600652	1
1	3	AST	GO:0005875	microtubule associated complex	32	6	TGME49_203135,TGME49_212090,TGME49_220880,TGME49_240790,TGME49_246740,TGME49_294550,	18.8	2.73	3.16	0.019909	0.600652	1
1	3	AST	GO:0016020	membrane	1587	126	TGME49_200700,TGME49_201690,TGME49_202250,TGME49_202510,TGME49_202940,TGME49_203300,TGME49_203682,TGME49_204320,TGME49_205030,TGME49_205040,TGME49_206350,TGME49_207015,TGME49_207140,TGME49_208360,TGME49_209250,TGME49_209530,TGME49_210320,TGME49_212130,TGME49_213100,TGME49_214190,TGME49_215100,TGME49_215680,TGME49_216280,TGME49_217340,TGME49_217610,TGME49_217780,TGME49_218730,TGME49_219348,TGME49_…	7.9	1.16	1.27	0.0252654	0.600652	1
1	3	AST	GO:0005869	dynactin complex	4	2	TGME49_220880,TGME49_246740,	50	7.27	13.62	0.0257566	0.600652	1
1	3	AST	GO:0030140	trans-Golgi network transport vesicle	5	2	TGME49_230150,TGME49_313670,	40	5.82	9.08	0.0409943	0.600652	1
1	3	AST	GO:0033647	host intracellular organelle	5	2	TGME49_231960,TGME49_239010,	40	5.82	9.08	0.0409943	0.600652	1
1	3	AST	GO:0033648	host intracellular membrane-bounded organelle	5	2	TGME49_231960,TGME49_239010,	40	5.82	9.08	0.0409943	0.600652	1
1	3	AST	GO:0042025	host cell nucleus	5	2	TGME49_231960,TGME49_239010,	40	5.82	9.08	0.0409943	0.600652	1
2	3	AST	GO:0031974	membrane-enclosed lumen	111	64	TGME49_201830,TGME49_202690,TGME49_203358,TGME49_203370,TGME49_207720,TGME49_207990,TGME49_208300,TGME49_213890,TGME49_214240,TGME49_214790,TGME49_215390,TGME49_215740,TGME49_216435,TGME49_216560,TGME49_216750,TGME49_218610,TGME49_221450,TGME49_225125,TGME49_227870,TGME49_229420,TGME49_232210,TGME49_232390,TGME49_232520,TGME49_232610,TGME49_233720,TGME49_239790,TGME49_242800,TGME49_243280,TGME49_…	57.7	2.04	3.57	5.76275e-11	7.10739e-09	2.13222e-08
2	3	AST	GO:0043233	organelle lumen	111	64	TGME49_201830,TGME49_202690,TGME49_203358,TGME49_203370,TGME49_207720,TGME49_207990,TGME49_208300,TGME49_213890,TGME49_214240,TGME49_214790,TGME49_215390,TGME49_215740,TGME49_216435,TGME49_216560,TGME49_216750,TGME49_218610,TGME49_221450,TGME49_225125,TGME49_227870,TGME49_229420,TGME49_232210,TGME49_232390,TGME49_232520,TGME49_232610,TGME49_233720,TGME49_239790,TGME49_242800,TGME49_243280,TGME49_…	57.7	2.04	3.57	5.76275e-11	7.10739e-09	2.13222e-08
2	3	AST	GO:0070013	intracellular organelle lumen	111	64	TGME49_201830,TGME49_202690,TGME49_203358,TGME49_203370,TGME49_207720,TGME49_207990,TGME49_208300,TGME49_213890,TGME49_214240,TGME49_214790,TGME49_215390,TGME49_215740,TGME49_216435,TGME49_216560,TGME49_216750,TGME49_218610,TGME49_221450,TGME49_225125,TGME49_227870,TGME49_229420,TGME49_232210,TGME49_232390,TGME49_232520,TGME49_232610,TGME49_233720,TGME49_239790,TGME49_242800,TGME49_243280,TGME49_…	57.7	2.04	3.57	5.76275e-11	7.10739e-09	2.13222e-08
2	3	AST	GO:0031981	nuclear lumen	88	52	TGME49_202690,TGME49_203358,TGME49_203370,TGME49_207720,TGME49_207990,TGME49_213890,TGME49_214240,TGME49_215740,TGME49_216435,TGME49_216560,TGME49_216750,TGME49_218610,TGME49_221450,TGME49_225125,TGME49_232210,TGME49_232390,TGME49_232520,TGME49_232610,TGME49_233720,TGME49_239790,TGME49_242800,TGME49_244420,TGME49_251620,TGME49_252320,TGME49_254730,TGME49_255320,TGME49_258070,TGME49_261520,TGME49_…	59.1	2.09	3.76	1.12875e-09	1.04409e-07	4.17636e-07
2	3	AST	GO:0043231	intracellular membrane-bounded organelle	1035	361	TGME49_201200,TGME49_201210,TGME49_201830,TGME49_202690,TGME49_202800,TGME49_202810,TGME49_202980,TGME49_203260,TGME49_203358,TGME49_203370,TGME49_203440,TGME49_203620,TGME49_203960,TGME49_203970,TGME49_205220,TGME49_205570,TGME49_205600,TGME49_206610,TGME49_207070,TGME49_207080,TGME49_207400,TGME49_207720,TGME49_207910,TGME49_207960,TGME49_207990,TGME49_208010,TGME49_208200,TGME49_208300,TGME49_…	34.9	1.23	1.48	1.17671e-07	7.53687e-06	4.35383e-05
2	3	AST	GO:0005634	nucleus	529	202	TGME49_201200,TGME49_202690,TGME49_202980,TGME49_203260,TGME49_203358,TGME49_203370,TGME49_203440,TGME49_203960,TGME49_205220,TGME49_207070,TGME49_207080,TGME49_207400,TGME49_207720,TGME49_207990,TGME49_208200,TGME49_208500,TGME49_208990,TGME49_209520,TGME49_209570,TGME49_210440,TGME49_211220,TGME49_212950,TGME49_213890,TGME49_214240,TGME49_214480,TGME49_215560,TGME49_215740,TGME49_215930,TGME49_…	38.2	1.35	1.66	1.22219e-07	7.53687e-06	4.52212e-05
2	3	AST	GO:0005730	nucleolus	55	33	TGME49_203370,TGME49_207720,TGME49_207990,TGME49_215740,TGME49_216435,TGME49_216560,TGME49_218610,TGME49_225125,TGME49_232390,TGME49_232520,TGME49_233720,TGME49_239790,TGME49_242800,TGME49_244420,TGME49_251620,TGME49_252320,TGME49_254730,TGME49_255320,TGME49_258070,TGME49_261520,TGME49_263440,TGME49_271100,TGME49_271280,TGME49_272010,TGME49_287180,TGME49_294430,TGME49_295680,TGME49_301390,TGME49_…	60	2.12	3.87	7.97493e-07	3.68187e-05	0.000295073
2	3	AST	GO:0055029	nuclear DNA-directed RNA polymerase complex	23	18	TGME49_202690,TGME49_203358,TGME49_214240,TGME49_216750,TGME49_217580,TGME49_224590,TGME49_232210,TGME49_233720,TGME49_254280,TGME49_270780,TGME49_276180,TGME49_281950,TGME49_294920,TGME49_295410,TGME49_297840,TGME49_306210,TGME49_309170,TGME49_315920,	78.3	2.77	9.23	8.99671e-07	3.68187e-05	0.000332878
2	3	AST	GO:0005654	nucleoplasm	29	21	TGME49_202690,TGME49_203358,TGME49_213890,TGME49_214240,TGME49_216750,TGME49_221450,TGME49_232210,TGME49_232610,TGME49_233720,TGME49_239790,TGME49_251620,TGME49_263440,TGME49_270780,TGME49_276180,TGME49_281950,TGME49_294920,TGME49_295410,TGME49_301390,TGME49_306210,TGME49_309170,TGME49_315920,	72.4	2.56	6.74	9.85759e-07	3.68187e-05	0.000364731
2	3	AST	GO:0140535	intracellular protein-containing complex	134	64	TGME49_202690,TGME49_203358,TGME49_203440,TGME49_207450,TGME49_207770,TGME49_209090,TGME49_213890,TGME49_214240,TGME49_216750,TGME49_217580,TGME49_219760,TGME49_223590,TGME49_224590,TGME49_227610,TGME49_227960,TGME49_229950,TGME49_232210,TGME49_232610,TGME49_233020,TGME49_233720,TGME49_235170,TGME49_238180,TGME49_238190,TGME49_244880,TGME49_246510,TGME49_246630,TGME49_250060,TGME49_250830,TGME49_…	47.8	1.69	2.38	9.95101e-07	3.68187e-05	0.000368187
2	3	AST	GO:0016591	RNA polymerase II, holoenzyme	16	14	TGME49_202690,TGME49_203358,TGME49_214240,TGME49_216750,TGME49_232210,TGME49_233720,TGME49_270780,TGME49_276180,TGME49_281950,TGME49_294920,TGME49_295410,TGME49_306210,TGME49_309170,TGME49_315920,	87.5	3.09	17.91	1.31351e-06	4.41816e-05	0.000485998
2	3	AST	GO:1990234	transferase complex	90	46	TGME49_202690,TGME49_203358,TGME49_203440,TGME49_213890,TGME49_214240,TGME49_216750,TGME49_217580,TGME49_219760,TGME49_221450,TGME49_224590,TGME49_232210,TGME49_232610,TGME49_233720,TGME49_235170,TGME49_238190,TGME49_241860,TGME49_244040,TGME49_244880,TGME49_246630,TGME49_250060,TGME49_254140,TGME49_254280,TGME49_258210,TGME49_264670,TGME49_264790,TGME49_265380,TGME49_265820,TGME49_267590,TGME49_…	51.1	1.81	2.71	3.39865e-06	0.000104792	0.0012575
2	3	AST	GO:0061695	transferase complex, transferring phosphorus-containing groups	58	33	TGME49_202690,TGME49_203358,TGME49_214240,TGME49_216750,TGME49_217580,TGME49_224590,TGME49_232210,TGME49_233720,TGME49_235170,TGME49_238190,TGME49_244040,TGME49_244880,TGME49_246630,TGME49_250060,TGME49_254140,TGME49_254280,TGME49_258210,TGME49_264670,TGME49_265820,TGME49_270780,TGME49_271300,TGME49_276180,TGME49_280690,TGME49_281950,TGME49_294920,TGME49_295410,TGME49_297530,TGME49_297840,TGME49_…	56.9	2.01	3.4	4.18568e-06	0.000119131	0.0015487
2	3	AST	GO:0140513	nuclear protein-containing complex	112	54	TGME49_202690,TGME49_203358,TGME49_203440,TGME49_207400,TGME49_210440,TGME49_213890,TGME49_214240,TGME49_215930,TGME49_216750,TGME49_217010,TGME49_217580,TGME49_219440,TGME49_219790,TGME49_221450,TGME49_224590,TGME49_225970,TGME49_228710,TGME49_229310,TGME49_231970,TGME49_232210,TGME49_232610,TGME49_233720,TGME49_246520,TGME49_248500,TGME49_254280,TGME49_254730,TGME49_259172,TGME49_269290,TGME49_…	48.2	1.7	2.41	4.91447e-06	0.000129883	0.00181836
2	3	AST	GO:0000428	DNA-directed RNA polymerase complex	48	28	TGME49_202690,TGME49_203358,TGME49_214240,TGME49_216750,TGME49_217580,TGME49_224590,TGME49_232210,TGME49_233720,TGME49_238190,TGME49_244880,TGME49_246630,TGME49_250060,TGME49_254140,TGME49_254280,TGME49_258210,TGME49_270780,TGME49_271300,TGME49_276180,TGME49_281950,TGME49_294920,TGME49_295410,TGME49_297530,TGME49_297840,TGME49_306210,TGME49_306290,TGME49_309170,TGME49_313120,TGME49_315920,	58.3	2.06	3.6	1.17803e-05	0.000271292	0.0043587
2	3	AST	GO:0030880	RNA polymerase complex	48	28	TGME49_202690,TGME49_203358,TGME49_214240,TGME49_216750,TGME49_217580,TGME49_224590,TGME49_232210,TGME49_233720,TGME49_238190,TGME49_244880,TGME49_246630,TGME49_250060,TGME49_254140,TGME49_254280,TGME49_258210,TGME49_270780,TGME49_271300,TGME49_276180,TGME49_281950,TGME49_294920,TGME49_295410,TGME49_297530,TGME49_297840,TGME49_306210,TGME49_306290,TGME49_309170,TGME49_313120,TGME49_315920,	58.3	2.06	3.6	1.17803e-05	0.000271292	0.0043587
2	3	AST	GO:0043227	membrane-bounded organelle	1087	364	TGME49_201200,TGME49_201210,TGME49_201830,TGME49_202690,TGME49_202800,TGME49_202810,TGME49_202980,TGME49_203260,TGME49_203358,TGME49_203370,TGME49_203440,TGME49_203620,TGME49_203960,TGME49_203970,TGME49_205220,TGME49_205570,TGME49_205600,TGME49_206610,TGME49_207070,TGME49_207080,TGME49_207400,TGME49_207720,TGME49_207910,TGME49_207960,TGME49_207990,TGME49_208010,TGME49_208200,TGME49_208300,TGME49_…	33.5	1.18	1.37	1.26373e-05	0.000271292	0.00467579
2	3	AST	GO:0044428	obsolete nuclear part	53	30	TGME49_203370,TGME49_207720,TGME49_207990,TGME49_215740,TGME49_216435,TGME49_216560,TGME49_218610,TGME49_225125,TGME49_232390,TGME49_232520,TGME49_239790,TGME49_242800,TGME49_244420,TGME49_251620,TGME49_252320,TGME49_255320,TGME49_258070,TGME49_261520,TGME49_263440,TGME49_271100,TGME49_271280,TGME49_272010,TGME49_287180,TGME49_294430,TGME49_295680,TGME49_301390,TGME49_311030,TGME49_313130,TGME49_…	56.6	2	3.36	1.3198e-05	0.000271292	0.00488326
2	3	AST	GO:0005667	transcription regulator complex	15	11	TGME49_203358,TGME49_214240,TGME49_228070,TGME49_232210,TGME49_246520,TGME49_255635,TGME49_276180,TGME49_281950,TGME49_294920,TGME49_295410,TGME49_309170,	73.3	2.59	7.02	0.000376026	0.00732262	0.13913
2	3	AST	GO:1902494	catalytic complex	202	79	TGME49_202690,TGME49_203358,TGME49_203440,TGME49_206610,TGME49_207400,TGME49_207770,TGME49_209090,TGME49_213890,TGME49_214240,TGME49_215280,TGME49_215590,TGME49_216750,TGME49_217580,TGME49_219760,TGME49_221450,TGME49_223000,TGME49_223590,TGME49_224590,TGME49_224860,TGME49_226500,TGME49_227960,TGME49_228720,TGME49_229030,TGME49_229950,TGME49_232210,TGME49_232610,TGME49_233720,TGME49_235170,TGME49_…	39.1	1.38	1.67	0.000460786	0.00852455	0.170491
2	3	AST	GO:1902555	endoribonuclease complex	6	6	TGME49_228720,TGME49_235710,TGME49_253530,TGME49_254730,TGME49_265820,TGME49_316090,	100	3.53		0.000508921	0.00896671	0.188301
2	3	AST	GO:0005622	intracellular anatomical structure	1671	522	TGME49_201200,TGME49_201210,TGME49_201830,TGME49_202350,TGME49_202580,TGME49_202690,TGME49_202800,TGME49_202810,TGME49_202980,TGME49_203260,TGME49_203358,TGME49_203370,TGME49_203440,TGME49_203620,TGME49_203630,TGME49_203960,TGME49_203970,TGME49_205220,TGME49_205420,TGME49_205570,TGME49_205600,TGME49_205710,TGME49_206610,TGME49_206650,TGME49_207070,TGME49_207080,TGME49_207390,TGME49_207400,TGME49_…	31.2	1.1	1.24	0.000619069	0.0104116	0.229056
2	3	AST	GO:0016592	mediator complex	5	5	TGME49_215930,TGME49_225970,TGME49_229310,TGME49_306280,TGME49_316220,	100	3.53		0.00180341	0.0290113	0.66726
2	3	AST	GO:0043229	intracellular organelle	1307	410	TGME49_201200,TGME49_201210,TGME49_201830,TGME49_202350,TGME49_202690,TGME49_202800,TGME49_202810,TGME49_202980,TGME49_203260,TGME49_203358,TGME49_203370,TGME49_203440,TGME49_203620,TGME49_203630,TGME49_203960,TGME49_203970,TGME49_205220,TGME49_205570,TGME49_205600,TGME49_206610,TGME49_207070,TGME49_207080,TGME49_207400,TGME49_207720,TGME49_207910,TGME49_207960,TGME49_207990,TGME49_208010,TGME49_…	31.4	1.11	1.22	0.00238504	0.0367694	0.882465
2	3	AST	GO:0090575	RNA polymerase II transcription regulator complex	13	9	TGME49_203358,TGME49_214240,TGME49_232210,TGME49_246520,TGME49_276180,TGME49_281950,TGME49_294920,TGME49_295410,TGME49_309170,	69.2	2.45	5.73	0.00254966	0.037735	0.943374
2	3	AST	GO:0012505	endomembrane system	228	83	TGME49_202810,TGME49_203970,TGME49_205600,TGME49_207070,TGME49_207960,TGME49_208010,TGME49_214610,TGME49_214920,TGME49_215940,TGME49_216370,TGME49_216680,TGME49_217160,TGME49_223620,TGME49_224150,TGME49_224310,TGME49_224800,TGME49_226270,TGME49_227610,TGME49_229030,TGME49_229160,TGME49_229630,TGME49_230220,TGME49_230230,TGME49_230400,TGME49_231030,TGME49_231130,TGME49_231190,TGME49_236240,TGME49_…	36.4	1.29	1.48	0.003967	0.0564534	1
2	3	AST	GO:1902493	acetyltransferase complex	4	4	TGME49_213890,TGME49_219760,TGME49_232610,TGME49_295410,	100	3.53		0.00638728	0.0787764	1
2	3	AST	GO:0031248	protein acetyltransferase complex	4	4	TGME49_213890,TGME49_219760,TGME49_232610,TGME49_295410,	100	3.53		0.00638728	0.0787764	1
2	3	AST	GO:0005669	transcription factor TFIID complex	4	4	TGME49_214240,TGME49_276180,TGME49_295410,TGME49_309170,	100	3.53		0.00638728	0.0787764	1
2	3	AST	GO:0005665	RNA polymerase II, core complex	4	4	TGME49_202690,TGME49_233720,TGME49_270780,TGME49_315920,	100	3.53		0.00638728	0.0787764	1
2	3	AST	GO:0032991	protein-containing complex	651	210	TGME49_202690,TGME49_202900,TGME49_203358,TGME49_203440,TGME49_203630,TGME49_206610,TGME49_207390,TGME49_207400,TGME49_207450,TGME49_207770,TGME49_207960,TGME49_209090,TGME49_209430,TGME49_209710,TGME49_209820,TGME49_210440,TGME49_211220,TGME49_211870,TGME49_213890,TGME49_214200,TGME49_214240,TGME49_215130,TGME49_215280,TGME49_215390,TGME49_215590,TGME49_215930,TGME49_216010,TGME49_216040,TGME49_…	32.3	1.14	1.24	0.00960918	0.11469	1
2	3	AST	GO:0043226	organelle	1350	413	TGME49_201200,TGME49_201210,TGME49_201830,TGME49_202350,TGME49_202690,TGME49_202800,TGME49_202810,TGME49_202980,TGME49_203260,TGME49_203358,TGME49_203370,TGME49_203440,TGME49_203620,TGME49_203630,TGME49_203960,TGME49_203970,TGME49_205220,TGME49_205570,TGME49_205600,TGME49_206610,TGME49_207070,TGME49_207080,TGME49_207400,TGME49_207720,TGME49_207910,TGME49_207960,TGME49_207990,TGME49_208010,TGME49_…	30.6	1.08	1.17	0.0156643	0.181118	1
2	3	AST	GO:0031970	organelle envelope lumen	9	6	TGME49_208300,TGME49_215390,TGME49_227870,TGME49_229420,TGME49_254250,TGME49_260850,	66.7	2.36	5.09	0.0187535	0.204082	1
2	3	AST	GO:0005758	mitochondrial intermembrane space	9	6	TGME49_208300,TGME49_215390,TGME49_227870,TGME49_229420,TGME49_254250,TGME49_260850,	66.7	2.36	5.09	0.0187535	0.204082	1
2	3	AST	GO:0005768	endosome	7	5	TGME49_207960,TGME49_227610,TGME49_230220,TGME49_230230,TGME49_297230,	71.4	2.52	6.36	0.0222125	0.214513	1
2	3	AST	GO:0030904	retromer complex	3	3	TGME49_242660,TGME49_252490,TGME49_263500,	100	3.53		0.0226109	0.214513	1
2	3	AST	GO:0030677	ribonuclease P complex	3	3	TGME49_228720,TGME49_253530,TGME49_254730,	100	3.53		0.0226109	0.214513	1
2	3	AST	GO:0005682	U5 snRNP	3	3	TGME49_217010,TGME49_270140,TGME49_275750,	100	3.53		0.0226109	0.214513	1
2	3	AST	GO:0000123	histone acetyltransferase complex	3	3	TGME49_213890,TGME49_232610,TGME49_295410,	100	3.53		0.0226109	0.214513	1
2	3	AST	GO:0005737	cytoplasm	919	283	TGME49_201210,TGME49_201830,TGME49_202350,TGME49_202800,TGME49_202810,TGME49_203620,TGME49_203960,TGME49_203970,TGME49_205420,TGME49_205570,TGME49_205600,TGME49_205710,TGME49_206610,TGME49_207070,TGME49_207080,TGME49_207390,TGME49_207630,TGME49_207910,TGME49_207960,TGME49_208010,TGME49_208300,TGME49_209710,TGME49_209790,TGME49_209820,TGME49_209970,TGME49_210790,TGME49_210840,TGME49_211330,TGME49_…	30.8	1.09	1.16	0.034721	0.321169	1
2	3	AST	GO:0030119	AP-type membrane coat adaptor complex	15	8	TGME49_207390,TGME49_215130,TGME49_220120,TGME49_240870,TGME49_266280,TGME49_270370,TGME49_309370,TGME49_313450,	53.3	1.89	2.91	0.0356875	0.322058	1
3	3	AST	GO:0005737	cytoplasm	919	217	TGME49_201680,TGME49_202370,TGME49_202572,TGME49_204370,TGME49_204540,TGME49_205150,TGME49_205558,TGME49_205740,TGME49_206310,TGME49_207170,TGME49_207640,TGME49_207690,TGME49_207710,TGME49_208050,TGME49_208530,TGME49_209120,TGME49_209150,TGME49_209940,TGME49_212150,TGME49_213325,TGME49_214110,TGME49_214770,TGME49_214830,TGME49_215070,TGME49_215430,TGME49_216170,TGME49_216450,TGME49_216500,TGME49_…	23.6	1.26	1.44	2.93765e-05	0.00772602	0.00772602
3	3	AST	GO:0020011	apicoplast	77	29	TGME49_208050,TGME49_209940,TGME49_215070,TGME49_216170,TGME49_218850,TGME49_221320,TGME49_221330,TGME49_225800,TGME49_226400,TGME49_233540,TGME49_258380,TGME49_261070,TGME49_261850,TGME49_263785,TGME49_264080,TGME49_266760,TGME49_267800,TGME49_271070,TGME49_272290,TGME49_272740,TGME49_278990,TGME49_287270,TGME49_291940,TGME49_297245,TGME49_309580,TGME49_311080,TGME49_319940,TGME49_321590,TGME49_…	37.7	2.01	2.66	7.1891e-05	0.00929119	0.0189073
3	3	AST	GO:0005622	intracellular anatomical structure	1671	363	TGME49_200240,TGME49_201680,TGME49_202220,TGME49_202370,TGME49_202572,TGME49_203020,TGME49_203710,TGME49_203830,TGME49_203910,TGME49_204370,TGME49_204400,TGME49_204540,TGME49_205150,TGME49_205500,TGME49_205510,TGME49_205558,TGME49_205740,TGME49_206310,TGME49_206390,TGME49_206415,TGME49_207170,TGME49_207440,TGME49_207640,TGME49_207690,TGME49_207710,TGME49_207940,TGME49_208050,TGME49_208530,TGME49_…	21.7	1.16	1.33	0.000105983	0.00929119	0.0278736
3	3	AST	GO:0000793	condensed chromosome	17	9	TGME49_206390,TGME49_216250,TGME49_258450,TGME49_264960,TGME49_265770,TGME49_277940,TGME49_289790,TGME49_309380,TGME49_310730,	52.9	2.82	4.9	0.00159508	0.0805426	0.419505
3	3	AST	GO:0044424	obsolete intracellular part	363	90	TGME49_202370,TGME49_204540,TGME49_207640,TGME49_207690,TGME49_208530,TGME49_214110,TGME49_214770,TGME49_214830,TGME49_216450,TGME49_216500,TGME49_216600,TGME49_218810,TGME49_218880,TGME49_218920,TGME49_219290,TGME49_219540,TGME49_220250,TGME49_220350,TGME49_222660,TGME49_223410,TGME49_223530,TGME49_224850,TGME49_226960,TGME49_228210,TGME49_229180,TGME49_229470,TGME49_233110,TGME49_233350,TGME49_…	24.8	1.32	1.47	0.00191878	0.0805426	0.50464
3	3	AST	GO:0005694	chromosome	60	21	TGME49_206390,TGME49_216250,TGME49_221330,TGME49_233820,TGME49_245570,TGME49_255970,TGME49_258450,TGME49_261460,TGME49_264960,TGME49_265770,TGME49_277940,TGME49_278750,TGME49_286140,TGME49_288930,TGME49_289790,TGME49_297800,TGME49_306310,TGME49_309380,TGME49_310730,TGME49_312190,TGME49_312230,	35	1.86	2.36	0.00207813	0.0805426	0.546549
3	3	AST	GO:0009536	plastid	92	29	TGME49_208050,TGME49_209940,TGME49_215070,TGME49_216170,TGME49_218850,TGME49_221320,TGME49_221330,TGME49_225800,TGME49_226400,TGME49_233540,TGME49_258380,TGME49_261070,TGME49_261850,TGME49_263785,TGME49_264080,TGME49_266760,TGME49_267800,TGME49_271070,TGME49_272290,TGME49_272740,TGME49_278990,TGME49_287270,TGME49_291940,TGME49_297245,TGME49_309580,TGME49_311080,TGME49_319940,TGME49_321590,TGME49_…	31.5	1.68	2.02	0.00214372	0.0805426	0.563798
3	3	AST	GO:0000776	kinetochore	13	7	TGME49_258450,TGME49_264960,TGME49_265770,TGME49_277940,TGME49_289790,TGME49_309380,TGME49_310730,	53.8	2.87	5.08	0.00480697	0.14047	1
3	3	AST	GO:0000779	condensed chromosome, centromeric region	13	7	TGME49_258450,TGME49_264960,TGME49_265770,TGME49_277940,TGME49_289790,TGME49_309380,TGME49_310730,	53.8	2.87	5.08	0.00480697	0.14047	1
3	3	AST	GO:0042555	MCM complex	3	3	TGME49_214970,TGME49_219700,TGME49_219860,	100	5.32		0.00660761	0.163337	1
3	3	AST	GO:0019773	proteasome core complex, alpha-subunit complex	8	5	TGME49_216450,TGME49_239500,TGME49_242290,TGME49_249590,TGME49_258150,	62.5	3.33	7.24	0.00782663	0.163337	1
3	3	AST	GO:0017119	Golgi transport complex	8	5	TGME49_212150,TGME49_251730,TGME49_273580,TGME49_290310,TGME49_306410,	62.5	3.33	7.24	0.00782663	0.163337	1
3	3	AST	GO:0000775	chromosome, centromeric region	14	7	TGME49_258450,TGME49_264960,TGME49_265770,TGME49_277940,TGME49_289790,TGME49_309380,TGME49_310730,	50	2.66	4.35	0.00807369	0.163337	1
3	3	AST	GO:0043229	intracellular organelle	1307	274	TGME49_200240,TGME49_202220,TGME49_202572,TGME49_203710,TGME49_203830,TGME49_204370,TGME49_205150,TGME49_205500,TGME49_205510,TGME49_205740,TGME49_206310,TGME49_206390,TGME49_206415,TGME49_207170,TGME49_207440,TGME49_207710,TGME49_207940,TGME49_208050,TGME49_209120,TGME49_209140,TGME49_209150,TGME49_209940,TGME49_212150,TGME49_212960,TGME49_213325,TGME49_213900,TGME49_214520,TGME49_214770,TGME49_…	21	1.12	1.21	0.0109274	0.205279	1
3	3	AST	GO:0031301	integral component of organelle membrane	9	5	TGME49_205740,TGME49_239690,TGME49_249310,TGME49_275568,TGME49_308000,	55.6	2.96	5.43	0.0149093	0.245072	1
3	3	AST	GO:0030176	integral component of endoplasmic reticulum membrane	9	5	TGME49_205740,TGME49_239690,TGME49_249310,TGME49_275568,TGME49_308000,	55.6	2.96	5.43	0.0149093	0.245072	1
3	3	AST	GO:0005839	proteasome core complex	16	7	TGME49_216450,TGME49_218920,TGME49_239500,TGME49_242290,TGME49_249590,TGME49_258150,TGME49_306930,	43.8	2.33	3.38	0.0190202	0.277906	1
3	3	AST	GO:0098687	chromosomal region	16	7	TGME49_258450,TGME49_264960,TGME49_265770,TGME49_277940,TGME49_289790,TGME49_309380,TGME49_310730,	43.8	2.33	3.38	0.0190202	0.277906	1
3	3	AST	GO:0031227	intrinsic component of endoplasmic reticulum membrane	13	6	TGME49_205740,TGME49_239690,TGME49_240830,TGME49_249310,TGME49_275568,TGME49_308000,	46.2	2.46	3.72	0.0222668	0.284505	1
3	3	AST	GO:0031300	intrinsic component of organelle membrane	13	6	TGME49_205740,TGME49_239690,TGME49_240830,TGME49_249310,TGME49_275568,TGME49_308000,	46.2	2.46	3.72	0.0222668	0.284505	1
3	3	AST	GO:0072546	EMC complex	4	3	TGME49_205740,TGME49_239690,TGME49_249310,	75	3.99	13.01	0.0227171	0.284505	1
3	3	AST	GO:0005815	microtubule organizing center	10	5	TGME49_223530,TGME49_226870,TGME49_246190,TGME49_285780,TGME49_310130,	50	2.66	4.34	0.0252723	0.289653	1
3	3	AST	GO:1905369	endopeptidase complex	44	14	TGME49_216450,TGME49_218920,TGME49_223960,TGME49_228210,TGME49_239500,TGME49_242290,TGME49_249590,TGME49_251760,TGME49_258150,TGME49_267080,TGME49_275568,TGME49_289780,TGME49_306930,TGME49_308000,	31.8	1.69	2.03	0.0263329	0.289653	1
3	3	AST	GO:0110165	cellular anatomical entity	3050	599	TGME49_200240,TGME49_200440,TGME49_201670,TGME49_201680,TGME49_202220,TGME49_202290,TGME49_202370,TGME49_202375,TGME49_202460,TGME49_202572,TGME49_203020,TGME49_203240,TGME49_203350,TGME49_203710,TGME49_203770,TGME49_203830,TGME49_203910,TGME49_203930,TGME49_204000,TGME49_204370,TGME49_204400,TGME49_204540,TGME49_205150,TGME49_205360,TGME49_205500,TGME49_205510,TGME49_205558,TGME49_205740,TGME49_…	19.6	1.05	1.16	0.0281168	0.289653	1
3	3	AST	GO:0043231	intracellular membrane-bounded organelle	1035	216	TGME49_200240,TGME49_202572,TGME49_203710,TGME49_203830,TGME49_204370,TGME49_205150,TGME49_205500,TGME49_205510,TGME49_205740,TGME49_206310,TGME49_206390,TGME49_207170,TGME49_207710,TGME49_208050,TGME49_209120,TGME49_209140,TGME49_209150,TGME49_209940,TGME49_212150,TGME49_212960,TGME49_213325,TGME49_213900,TGME49_214520,TGME49_214770,TGME49_214830,TGME49_214970,TGME49_215070,TGME49_215150,TGME49_…	20.9	1.11	1.18	0.0304869	0.289653	1
3	3	AST	GO:1905368	peptidase complex	49	15	TGME49_216450,TGME49_218920,TGME49_223960,TGME49_228210,TGME49_239500,TGME49_242290,TGME49_249590,TGME49_251760,TGME49_258150,TGME49_267080,TGME49_275568,TGME49_289780,TGME49_300060,TGME49_306930,TGME49_308000,	30.6	1.63	1.92	0.0309256	0.289653	1
3	3	AST	GO:0005794	Golgi apparatus	93	25	TGME49_207710,TGME49_209940,TGME49_212150,TGME49_213325,TGME49_218870,TGME49_224290,TGME49_232190,TGME49_240650,TGME49_251730,TGME49_258770,TGME49_264090,TGME49_266310,TGME49_266990,TGME49_268330,TGME49_268720,TGME49_272320,TGME49_273580,TGME49_284170,TGME49_289120,TGME49_290160,TGME49_290310,TGME49_290950,TGME49_306410,TGME49_318730,TGME49_500306,	26.9	1.43	1.61	0.033711	0.289653	1
3	3	AST	GO:0042170	plastid membrane	2	2	TGME49_233540,TGME49_297245,	100	5.32		0.0352429	0.289653	1
3	3	AST	GO:0009526	plastid envelope	2	2	TGME49_233540,TGME49_297245,	100	5.32		0.0352429	0.289653	1
3	3	AST	GO:0044435	obsolete plastid part	2	2	TGME49_233540,TGME49_297245,	100	5.32		0.0352429	0.289653	1
3	3	AST	GO:0000930	gamma-tubulin complex	2	2	TGME49_223530,TGME49_226870,	100	5.32		0.0352429	0.289653	1
3	3	AST	GO:0000796	condensin complex	2	2	TGME49_288930,TGME49_312190,	100	5.32		0.0352429	0.289653	1
3	3	AST	GO:0000502	proteasome complex	39	12	TGME49_216450,TGME49_218920,TGME49_223960,TGME49_228210,TGME49_239500,TGME49_242290,TGME49_249590,TGME49_251760,TGME49_258150,TGME49_267080,TGME49_289780,TGME49_306930,	30.8	1.64	1.93	0.0487844	0.379924	1
3	3	AST	GO:0012505	endomembrane system	228	53	TGME49_202572,TGME49_205740,TGME49_207710,TGME49_209120,TGME49_209940,TGME49_212150,TGME49_213325,TGME49_218870,TGME49_222410,TGME49_224205,TGME49_224290,TGME49_232190,TGME49_235660,TGME49_238950,TGME49_239690,TGME49_240650,TGME49_240830,TGME49_249310,TGME49_251730,TGME49_255650,TGME49_258770,TGME49_258970,TGME49_259000,TGME49_259640,TGME49_264090,TGME49_264440,TGME49_266310,TGME49_266990,TGME49_…	23.2	1.24	1.33	0.0491156	0.379924	1
4	3	AST	GO:0045177	apical part of cell	142	88	TGME49_200250,TGME49_200270,TGME49_200290,TGME49_201780,TGME49_201840,TGME49_204050,TGME49_204130,TGME49_204530,TGME49_205250,TGME49_206510,TGME49_208030,TGME49_208420,TGME49_210370,TGME49_210810,TGME49_211290,TGME49_212270,TGME49_214940,TGME49_215785,TGME49_216650,TGME49_216820,TGME49_218520,TGME49_224700,TGME49_227280,TGME49_227620,TGME49_227810,TGME49_229010,TGME49_231630,TGME49_232940,TGME49_…	62	1.85	3.35	2.08527e-12	6.652e-10	6.652e-10
4	3	AST	GO:0005576	extracellular region	59	45	TGME49_200230,TGME49_200250,TGME49_200270,TGME49_202620,TGME49_205250,TGME49_208030,TGME49_209920,TGME49_215785,TGME49_220280,TGME49_220890,TGME49_222170,TGME49_224460,TGME49_226380,TGME49_227280,TGME49_227620,TGME49_229010,TGME49_235200,TGME49_235390,TGME49_239740,TGME49_243350,TGME49_246130,TGME49_249670,TGME49_249990,TGME49_251540,TGME49_254430,TGME49_254470,TGME49_254720,TGME49_268900,TGME49_…	76.3	2.27	6.51	1.78405e-11	2.84556e-09	5.69112e-09
4	3	AST	GO:0030430	host cell cytoplasm	39	32	TGME49_202620,TGME49_205250,TGME49_215785,TGME49_220890,TGME49_222170,TGME49_224460,TGME49_226380,TGME49_227280,TGME49_227620,TGME49_229010,TGME49_239740,TGME49_247520,TGME49_249670,TGME49_249990,TGME49_251540,TGME49_254470,TGME49_254720,TGME49_268900,TGME49_270240,TGME49_270250,TGME49_270320,TGME49_275440,TGME49_275860,TGME49_277240,TGME49_279100,TGME49_286450,TGME49_288650,TGME49_288840,TGME49_…	82.1	2.44	9.2	5.65873e-10	6.01711e-08	1.80513e-07
4	3	AST	GO:0033646	host intracellular part	43	34	TGME49_202620,TGME49_205250,TGME49_215785,TGME49_220890,TGME49_222170,TGME49_224460,TGME49_226380,TGME49_227280,TGME49_227620,TGME49_229010,TGME49_235140,TGME49_239740,TGME49_247520,TGME49_249670,TGME49_249990,TGME49_251540,TGME49_254470,TGME49_254720,TGME49_261740,TGME49_268900,TGME49_270240,TGME49_270250,TGME49_270320,TGME49_275440,TGME49_275860,TGME49_277240,TGME49_279100,TGME49_286450,TGME49_…	79.1	2.36	7.61	1.04578e-09	6.67205e-08	3.33602e-07
4	3	AST	GO:0043656	host intracellular region	43	34	TGME49_202620,TGME49_205250,TGME49_215785,TGME49_220890,TGME49_222170,TGME49_224460,TGME49_226380,TGME49_227280,TGME49_227620,TGME49_229010,TGME49_235140,TGME49_239740,TGME49_247520,TGME49_249670,TGME49_249990,TGME49_251540,TGME49_254470,TGME49_254720,TGME49_261740,TGME49_268900,TGME49_270240,TGME49_270250,TGME49_270320,TGME49_275440,TGME49_275860,TGME49_277240,TGME49_279100,TGME49_286450,TGME49_…	79.1	2.36	7.61	1.04578e-09	6.67205e-08	3.33602e-07
4	3	AST	GO:0043657	host cell	44	34	TGME49_202620,TGME49_205250,TGME49_215785,TGME49_220890,TGME49_222170,TGME49_224460,TGME49_226380,TGME49_227280,TGME49_227620,TGME49_229010,TGME49_235140,TGME49_239740,TGME49_247520,TGME49_249670,TGME49_249990,TGME49_251540,TGME49_254470,TGME49_254720,TGME49_261740,TGME49_268900,TGME49_270240,TGME49_270250,TGME49_270320,TGME49_275440,TGME49_275860,TGME49_277240,TGME49_279100,TGME49_286450,TGME49_…	77.3	2.3	6.85	3.12449e-09	1.24589e-07	9.96713e-07
4	3	AST	GO:0018995	host cellular component	44	34	TGME49_202620,TGME49_205250,TGME49_215785,TGME49_220890,TGME49_222170,TGME49_224460,TGME49_226380,TGME49_227280,TGME49_227620,TGME49_229010,TGME49_235140,TGME49_239740,TGME49_247520,TGME49_249670,TGME49_249990,TGME49_251540,TGME49_254470,TGME49_254720,TGME49_261740,TGME49_268900,TGME49_270240,TGME49_270250,TGME49_270320,TGME49_275440,TGME49_275860,TGME49_277240,TGME49_279100,TGME49_286450,TGME49_…	77.3	2.3	6.85	3.12449e-09	1.24589e-07	9.96713e-07
4	3	AST	GO:0033643	host cell part	44	34	TGME49_202620,TGME49_205250,TGME49_215785,TGME49_220890,TGME49_222170,TGME49_224460,TGME49_226380,TGME49_227280,TGME49_227620,TGME49_229010,TGME49_235140,TGME49_239740,TGME49_247520,TGME49_249670,TGME49_249990,TGME49_251540,TGME49_254470,TGME49_254720,TGME49_261740,TGME49_268900,TGME49_270240,TGME49_270250,TGME49_270320,TGME49_275440,TGME49_275860,TGME49_277240,TGME49_279100,TGME49_286450,TGME49_…	77.3	2.3	6.85	3.12449e-09	1.24589e-07	9.96713e-07
4	3	AST	GO:0033655	host cell cytoplasm part	36	29	TGME49_202620,TGME49_205250,TGME49_215785,TGME49_220890,TGME49_222170,TGME49_224460,TGME49_226380,TGME49_227280,TGME49_227620,TGME49_229010,TGME49_239740,TGME49_249670,TGME49_249990,TGME49_251540,TGME49_254470,TGME49_254720,TGME49_268900,TGME49_270240,TGME49_270250,TGME49_270320,TGME49_275440,TGME49_275860,TGME49_277240,TGME49_279100,TGME49_286450,TGME49_288650,TGME49_290700,TGME49_309590,TGME49_…	80.6	2.4	8.33	8.48001e-09	2.25427e-07	2.70512e-06
4	3	AST	GO:0065010	extracellular membrane-bounded organelle	36	29	TGME49_202620,TGME49_205250,TGME49_215785,TGME49_220890,TGME49_222170,TGME49_224460,TGME49_226380,TGME49_227280,TGME49_227620,TGME49_229010,TGME49_239740,TGME49_249670,TGME49_249990,TGME49_251540,TGME49_254470,TGME49_254720,TGME49_268900,TGME49_270240,TGME49_270250,TGME49_270320,TGME49_275440,TGME49_275860,TGME49_277240,TGME49_279100,TGME49_286450,TGME49_288650,TGME49_290700,TGME49_309590,TGME49_…	80.6	2.4	8.33	8.48001e-09	2.25427e-07	2.70512e-06
4	3	AST	GO:0043230	extracellular organelle	36	29	TGME49_202620,TGME49_205250,TGME49_215785,TGME49_220890,TGME49_222170,TGME49_224460,TGME49_226380,TGME49_227280,TGME49_227620,TGME49_229010,TGME49_239740,TGME49_249670,TGME49_249990,TGME49_251540,TGME49_254470,TGME49_254720,TGME49_268900,TGME49_270240,TGME49_270250,TGME49_270320,TGME49_275440,TGME49_275860,TGME49_277240,TGME49_279100,TGME49_286450,TGME49_288650,TGME49_290700,TGME49_309590,TGME49_…	80.6	2.4	8.33	8.48001e-09	2.25427e-07	2.70512e-06
4	3	AST	GO:0020003	symbiont-containing vacuole	36	29	TGME49_202620,TGME49_205250,TGME49_215785,TGME49_220890,TGME49_222170,TGME49_224460,TGME49_226380,TGME49_227280,TGME49_227620,TGME49_229010,TGME49_239740,TGME49_249670,TGME49_249990,TGME49_251540,TGME49_254470,TGME49_254720,TGME49_268900,TGME49_270240,TGME49_270250,TGME49_270320,TGME49_275440,TGME49_275860,TGME49_277240,TGME49_279100,TGME49_286450,TGME49_288650,TGME49_290700,TGME49_309590,TGME49_…	80.6	2.4	8.33	8.48001e-09	2.25427e-07	2.70512e-06
4	3	AST	GO:0070258	inner membrane pellicle complex	94	57	TGME49_200320,TGME49_201840,TGME49_202390,TGME49_202500,TGME49_204280,TGME49_205320,TGME49_209050,TGME49_214940,TGME49_217510,TGME49_219270,TGME49_219320,TGME49_223940,TGME49_226030,TGME49_226850,TGME49_228170,TGME49_228420,TGME49_229010,TGME49_231630,TGME49_231640,TGME49_232350,TGME49_233030,TGME49_235340,TGME49_235380,TGME49_235470,TGME49_235690,TGME49_239400,TGME49_244030,TGME49_246490,TGME49_…	60.6	1.81	3.12	5.3988e-08	1.32478e-06	1.72222e-05
4	3	AST	GO:0020039	pellicle	95	57	TGME49_200320,TGME49_201840,TGME49_202390,TGME49_202500,TGME49_204280,TGME49_205320,TGME49_209050,TGME49_214940,TGME49_217510,TGME49_219270,TGME49_219320,TGME49_223940,TGME49_226030,TGME49_226850,TGME49_228170,TGME49_228420,TGME49_229010,TGME49_231630,TGME49_231640,TGME49_232350,TGME49_233030,TGME49_235340,TGME49_235380,TGME49_235470,TGME49_235690,TGME49_239400,TGME49_244030,TGME49_246490,TGME49_…	60	1.79	3.04	9.14643e-08	2.08408e-06	2.91771e-05
4	3	AST	GO:0071944	cell periphery	97	55	TGME49_201780,TGME49_205265,TGME49_207130,TGME49_208730,TGME49_211640,TGME49_213030,TGME49_214320,TGME49_214940,TGME49_229170,TGME49_229480,TGME49_230920,TGME49_232830,TGME49_232940,TGME49_233460,TGME49_233480,TGME49_235150,TGME49_240680,TGME49_241010,TGME49_248420,TGME49_248670,TGME49_249380,TGME49_249580,TGME49_253330,TGME49_257530,TGME49_257680,TGME49_259020,TGME49_267450,TGME49_269260,TGME49_…	56.7	1.69	2.65	1.98664e-06	4.22491e-05	0.000633737
4	3	AST	GO:0005886	plasma membrane	84	46	TGME49_201780,TGME49_205265,TGME49_207130,TGME49_211640,TGME49_213030,TGME49_214320,TGME49_214940,TGME49_229170,TGME49_230920,TGME49_232830,TGME49_232940,TGME49_233460,TGME49_233480,TGME49_235150,TGME49_240680,TGME49_241010,TGME49_248420,TGME49_248670,TGME49_249380,TGME49_249580,TGME49_257530,TGME49_257680,TGME49_259020,TGME49_267450,TGME49_269750,TGME49_271050,TGME49_272370,TGME49_272500,TGME49_…	54.8	1.63	2.44	4.57719e-05	0.000912578	0.0146012
4	3	AST	GO:0005777	peroxisome	10	9	TGME49_201850,TGME49_243720,TGME49_247500,TGME49_247652,TGME49_248170,TGME49_248330,TGME49_258120,TGME49_308960,TGME49_315480,	90	2.68	17.9	0.000372747	0.00660591	0.118906
4	3	AST	GO:0042579	microbody	10	9	TGME49_201850,TGME49_243720,TGME49_247500,TGME49_247652,TGME49_248170,TGME49_248330,TGME49_258120,TGME49_308960,TGME49_315480,	90	2.68	17.9	0.000372747	0.00660591	0.118906
4	3	AST	GO:0020005	symbiont-containing vacuole membrane	6	6	TGME49_202620,TGME49_222170,TGME49_226380,TGME49_254470,TGME49_275860,TGME49_279100,	100	2.98		0.00142184	0.023872	0.453568
4	3	AST	GO:0020007	apical complex	60	31	TGME49_200250,TGME49_200270,TGME49_210370,TGME49_210810,TGME49_212270,TGME49_216650,TGME49_216820,TGME49_224700,TGME49_235130,TGME49_236960,TGME49_240380,TGME49_243545,TGME49_243930,TGME49_247520,TGME49_249970,TGME49_261740,TGME49_265790,TGME49_267370,TGME49_277080,TGME49_283540,TGME49_286150,TGME49_289680,TGME49_293770,TGME49_293900,TGME49_297960,TGME49_306490,TGME49_308090,TGME49_308096,TGME49_…	51.7	1.54	2.14	0.0027385	0.043679	0.873581
4	3	AST	GO:0031903	microbody membrane	5	5	TGME49_243720,TGME49_247652,TGME49_248170,TGME49_248330,TGME49_258120,	100	2.98		0.0042443	0.0615424	1
4	3	AST	GO:0005778	peroxisomal membrane	5	5	TGME49_243720,TGME49_247652,TGME49_248170,TGME49_248330,TGME49_258120,	100	2.98		0.0042443	0.0615424	1
4	3	AST	GO:0099081	supramolecular polymer	38	21	TGME49_205670,TGME49_212240,TGME49_217650,TGME49_221420,TGME49_221620,TGME49_224700,TGME49_225790,TGME49_231770,TGME49_232410,TGME49_248225,TGME49_249840,TGME49_263030,TGME49_266960,TGME49_273650,TGME49_277980,TGME49_286600,TGME49_286932,TGME49_316240,TGME49_316400,TGME49_500076,TGME49_500200,	55.3	1.65	2.46	0.00469111	0.0623527	1
4	3	AST	GO:0099512	supramolecular fiber	38	21	TGME49_205670,TGME49_212240,TGME49_217650,TGME49_221420,TGME49_221620,TGME49_224700,TGME49_225790,TGME49_231770,TGME49_232410,TGME49_248225,TGME49_249840,TGME49_263030,TGME49_266960,TGME49_273650,TGME49_277980,TGME49_286600,TGME49_286932,TGME49_316240,TGME49_316400,TGME49_500076,TGME49_500200,	55.3	1.65	2.46	0.00469111	0.0623527	1
4	3	AST	GO:0120025	plasma membrane bounded cell projection	19	12	TGME49_215320,TGME49_216800,TGME49_217650,TGME49_233330,TGME49_248225,TGME49_250720,TGME49_256788,TGME49_259965,TGME49_273530,TGME49_282030,TGME49_310480,TGME49_500270,	63.2	1.88	3.41	0.00779813	0.0875642	1
4	3	AST	GO:0020009	microneme	19	12	TGME49_200250,TGME49_200270,TGME49_212270,TGME49_216820,TGME49_243930,TGME49_249970,TGME49_265790,TGME49_277080,TGME49_283540,TGME49_286150,TGME49_293770,TGME49_293900,	63.2	1.88	3.41	0.00779813	0.0875642	1
4	3	AST	GO:0005929	cilium	19	12	TGME49_215320,TGME49_216800,TGME49_217650,TGME49_233330,TGME49_248225,TGME49_250720,TGME49_256788,TGME49_259965,TGME49_273530,TGME49_282030,TGME49_310480,TGME49_500270,	63.2	1.88	3.41	0.00779813	0.0875642	1
4	3	AST	GO:0099513	polymeric cytoskeletal fiber	37	20	TGME49_205670,TGME49_212240,TGME49_217650,TGME49_221420,TGME49_221620,TGME49_224700,TGME49_225790,TGME49_231770,TGME49_232410,TGME49_248225,TGME49_249840,TGME49_263030,TGME49_266960,TGME49_273650,TGME49_277980,TGME49_286600,TGME49_286932,TGME49_316400,TGME49_500076,TGME49_500200,	54.1	1.61	2.34	0.00796038	0.0875642	1
4	3	AST	GO:0005874	microtubule	37	20	TGME49_205670,TGME49_212240,TGME49_217650,TGME49_221420,TGME49_221620,TGME49_224700,TGME49_225790,TGME49_231770,TGME49_232410,TGME49_248225,TGME49_249840,TGME49_263030,TGME49_266960,TGME49_273650,TGME49_277980,TGME49_286600,TGME49_286932,TGME49_316400,TGME49_500076,TGME49_500200,	54.1	1.61	2.34	0.00796038	0.0875642	1
4	3	AST	GO:0042995	cell projection	20	12	TGME49_215320,TGME49_216800,TGME49_217650,TGME49_233330,TGME49_248225,TGME49_250720,TGME49_256788,TGME49_259965,TGME49_273530,TGME49_282030,TGME49_310480,TGME49_500270,	60	1.79	2.98	0.0136075	0.144693	1
4	3	AST	GO:0015630	microtubule cytoskeleton	69	32	TGME49_205670,TGME49_212240,TGME49_217550,TGME49_217650,TGME49_221420,TGME49_221620,TGME49_224700,TGME49_225790,TGME49_230135,TGME49_230830,TGME49_231770,TGME49_232410,TGME49_235920,TGME49_247230,TGME49_248225,TGME49_249840,TGME49_255190,TGME49_262480,TGME49_263030,TGME49_266960,TGME49_273650,TGME49_277980,TGME49_286600,TGME49_286932,TGME49_291160,TGME49_316240,TGME49_316400,TGME49_500062,TGME49_…	46.4	1.38	1.73	0.017723	0.182375	1
4	3	AST	GO:0022626	cytosolic ribosome	8	6	TGME49_232230,TGME49_232710,TGME49_250810,TGME49_266060,TGME49_289530,TGME49_309810,	75	2.23	5.96	0.0203043	0.190502	1
4	3	AST	GO:0070069	cytochrome complex	8	6	TGME49_209260,TGME49_227910,TGME49_254030,TGME49_288750,TGME49_306390,TGME49_320140,	75	2.23	5.96	0.0203043	0.190502	1
4	3	AST	GO:0031514	motile cilium	8	6	TGME49_216800,TGME49_217650,TGME49_248225,TGME49_256788,TGME49_273530,TGME49_310480,	75	2.23	5.96	0.0203043	0.190502	1
4	3	AST	GO:0005856	cytoskeleton	99	43	TGME49_201120,TGME49_205670,TGME49_208390,TGME49_210810,TGME49_212240,TGME49_217550,TGME49_217650,TGME49_220400,TGME49_221420,TGME49_221620,TGME49_224700,TGME49_225790,TGME49_230135,TGME49_230830,TGME49_231770,TGME49_232410,TGME49_233330,TGME49_235470,TGME49_235920,TGME49_240380,TGME49_247230,TGME49_248225,TGME49_249840,TGME49_255190,TGME49_262480,TGME49_263030,TGME49_266960,TGME49_273650,TGME49_…	43.4	1.29	1.53	0.0246884	0.225017	1
4	3	AST	GO:0030863	cortical cytoskeleton	3	3	TGME49_273650,TGME49_286600,TGME49_290170,	100	2.98		0.0377746	0.325678	1
4	3	AST	GO:0030312	external encapsulating structure	3	3	TGME49_208730,TGME49_229480,TGME49_253330,	100	2.98		0.0377746	0.325678	1
4	3	AST	GO:0005840	ribosome	161	65	TGME49_204020,TGME49_205340,TGME49_209290,TGME49_210690,TGME49_212290,TGME49_213350,TGME49_213580,TGME49_217570,TGME49_218410,TGME49_225080,TGME49_229670,TGME49_231080,TGME49_232230,TGME49_232300,TGME49_232710,TGME49_239330,TGME49_239760,TGME49_243570,TGME49_245620,TGME49_245680,TGME49_248390,TGME49_249250,TGME49_250730,TGME49_250810,TGME49_251810,TGME49_254440,TGME49_254620,TGME49_259240,TGME49_…	40.4	1.2	1.35	0.0393691	0.326676	1
4	3	AST	GO:0000786	nucleosome	11	7	TGME49_209910,TGME49_218260,TGME49_239260,TGME49_261240,TGME49_261250,TGME49_300200,TGME49_305160,	63.6	1.9	3.47	0.0399385	0.326676	1
4	3	AST	GO:0005746	mitochondrial respirasome	5	4	TGME49_209260,TGME49_227910,TGME49_288750,TGME49_320140,	80	2.38	7.93	0.0463455	0.369605	1
5	3	AST	GO:0031984	organelle subcompartment	78	14	TGME49_203720,TGME49_204040,TGME49_211040,TGME49_220600,TGME49_222090,TGME49_224960,TGME49_226430,TGME49_232730,TGME49_262030,TGME49_270220,TGME49_276910,TGME49_288260,TGME49_305870,TGME49_314730,	17.9	1.76	1.95	0.0243103	0.768155	1
5	3	AST	GO:0031461	cullin-RING ubiquitin ligase complex	12	4	TGME49_201770,TGME49_213690,TGME49_267520,TGME49_316660,	33.3	3.27	4.43	0.0271213	0.768155	1
5	3	AST	GO:0005791	rough endoplasmic reticulum	3	2	TGME49_211040,TGME49_224960,	66.7	6.54	17.69	0.0289899	0.768155	1
5	3	AST	GO:0030867	rough endoplasmic reticulum membrane	3	2	TGME49_211040,TGME49_224960,	66.7	6.54	17.69	0.0289899	0.768155	1
5	3	AST	GO:0005783	endoplasmic reticulum	122	19	TGME49_203720,TGME49_204040,TGME49_211040,TGME49_211680,TGME49_215060,TGME49_222090,TGME49_224960,TGME49_226430,TGME49_226550,TGME49_230690,TGME49_232730,TGME49_237200,TGME49_244270,TGME49_262030,TGME49_270220,TGME49_276910,TGME49_288920,TGME49_305870,TGME49_314730,	15.6	1.53	1.65	0.0386799	0.768155	1
5	3	AST	GO:1990204	oxidoreductase complex	20	5	TGME49_201880,TGME49_206480,TGME49_252630,TGME49_294640,TGME49_307570,	25	2.45	2.96	0.0459271	0.768155	1
5	3	AST	GO:0000151	ubiquitin ligase complex	14	4	TGME49_201770,TGME49_213690,TGME49_267520,TGME49_316660,	28.6	2.8	3.55	0.0465881	0.768155	1

## Sheet: HFF_S4_BP
cluster	day	host	ID	Name	Bgd count	Result count	Result gene list	Pct of bgd	Fold enrichment	Odds ratio	P-value	Benjamini	Bonferroni
1	ALL	HFF	GO:0006888	endoplasmic reticulum to Golgi vesicle-mediated transport	17	6	TGME49_214110,TGME49_240650,TGME49_251710,TGME49_294730,TGME49_295460,TGME49_311400,	35.3	3.66	5.17	0.00379497	0.559659	1
1	ALL	HFF	GO:0044070	regulation of anion transport	2	2	TGME49_218280,TGME49_263300,	100	10.38		0.00925701	0.559659	1
1	ALL	HFF	GO:0006091	generation of precursor metabolites and energy	60	12	TGME49_219550,TGME49_225930,TGME49_226910,TGME49_227910,TGME49_240670,TGME49_242600,TGME49_265450,TGME49_272410,TGME49_283780,TGME49_290600,TGME49_318230,TGME49_320140,	20	2.08	2.38	0.0105767	0.559659	1
1	ALL	HFF	GO:0010467	gene expression	564	69	TGME49_203120,TGME49_204020,TGME49_205220,TGME49_206360,TGME49_207440,TGME49_212290,TGME49_215100,TGME49_216500,TGME49_217450,TGME49_217820,TGME49_218580,TGME49_219140,TGME49_222230,TGME49_222860,TGME49_224650,TGME49_226410,TGME49_227560,TGME49_228080,TGME49_231380,TGME49_232710,TGME49_233200,TGME49_233720,TGME49_234450,TGME49_234490,TGME49_236910,TGME49_236920,TGME49_239330,TGME49_239790,TGME49_…	12.2	1.27	1.36	0.0179179	0.559659	1
1	ALL	HFF	GO:0043603	cellular amide metabolic process	258	35	TGME49_204020,TGME49_206360,TGME49_207440,TGME49_212290,TGME49_213730,TGME49_216500,TGME49_217820,TGME49_218560,TGME49_219140,TGME49_219550,TGME49_222860,TGME49_226410,TGME49_232710,TGME49_234450,TGME49_239330,TGME49_245460,TGME49_251810,TGME49_254440,TGME49_254620,TGME49_262690,TGME49_263700,TGME49_266730,TGME49_267400,TGME49_268640,TGME49_275330,TGME49_288610,TGME49_289140,TGME49_291850,TGME49_…	13.6	1.41	1.51	0.0218068	0.559659	1
1	ALL	HFF	GO:0009262	deoxyribonucleotide metabolic process	7	3	TGME49_249180,TGME49_270650,TGME49_294640,	42.9	4.45	7.08	0.0231258	0.559659	1
1	ALL	HFF	GO:0043248	proteasome assembly	7	3	TGME49_222870,TGME49_225580,TGME49_236920,	42.9	4.45	7.08	0.0231258	0.559659	1
1	ALL	HFF	GO:0051049	regulation of transport	3	2	TGME49_218280,TGME49_263300,	66.7	6.92	18.84	0.0259947	0.559659	1
1	ALL	HFF	GO:0006073	cellular glucan metabolic process	3	2	TGME49_226910,TGME49_278110,	66.7	6.92	18.84	0.0259947	0.559659	1
1	ALL	HFF	GO:0044042	glucan metabolic process	3	2	TGME49_226910,TGME49_278110,	66.7	6.92	18.84	0.0259947	0.559659	1
1	ALL	HFF	GO:0043269	regulation of ion transport	3	2	TGME49_218280,TGME49_263300,	66.7	6.92	18.84	0.0259947	0.559659	1
1	ALL	HFF	GO:0009250	glucan biosynthetic process	3	2	TGME49_226910,TGME49_278110,	66.7	6.92	18.84	0.0259947	0.559659	1
1	ALL	HFF	GO:0030148	sphingolipid biosynthetic process	3	2	TGME49_237200,TGME49_316450,	66.7	6.92	18.84	0.0259947	0.559659	1
1	ALL	HFF	GO:0048193	Golgi vesicle transport	32	7	TGME49_214110,TGME49_217780,TGME49_240650,TGME49_251710,TGME49_294730,TGME49_295460,TGME49_311400,	21.9	2.27	2.65	0.0295127	0.559659	1
1	ALL	HFF	GO:0001732	formation of cytoplasmic translation initiation complex	8	3	TGME49_217820,TGME49_222860,TGME49_294620,	37.5	3.89	5.66	0.0343983	0.559659	1
1	ALL	HFF	GO:0016052	carbohydrate catabolic process	20	5	TGME49_225930,TGME49_226910,TGME49_265450,TGME49_283780,TGME49_318230,	25	2.6	3.15	0.0372107	0.559659	1
1	ALL	HFF	GO:0019941	modification-dependent protein catabolic process	49	9	TGME49_210781,TGME49_212850,TGME49_213870,TGME49_223450,TGME49_223960,TGME49_247240,TGME49_280490,TGME49_287210,TGME49_316660,	18.4	1.91	2.13	0.0416143	0.559659	1
1	ALL	HFF	GO:0006511	ubiquitin-dependent protein catabolic process	49	9	TGME49_210781,TGME49_212850,TGME49_213870,TGME49_223450,TGME49_223960,TGME49_247240,TGME49_280490,TGME49_287210,TGME49_316660,	18.4	1.91	2.13	0.0416143	0.559659	1
1	ALL	HFF	GO:0043632	modification-dependent macromolecule catabolic process	49	9	TGME49_210781,TGME49_212850,TGME49_213870,TGME49_223450,TGME49_223960,TGME49_247240,TGME49_280490,TGME49_287210,TGME49_316660,	18.4	1.91	2.13	0.0416143	0.559659	1
1	ALL	HFF	GO:0006518	peptide metabolic process	246	32	TGME49_204020,TGME49_206360,TGME49_207440,TGME49_212290,TGME49_213730,TGME49_216500,TGME49_217820,TGME49_219140,TGME49_222860,TGME49_226410,TGME49_232710,TGME49_234450,TGME49_239330,TGME49_245460,TGME49_251810,TGME49_254440,TGME49_254620,TGME49_262690,TGME49_263700,TGME49_266730,TGME49_267400,TGME49_268640,TGME49_275330,TGME49_288610,TGME49_289140,TGME49_291850,TGME49_292235,TGME49_293310,TGME49_…	13	1.35	1.43	0.0459607	0.559659	1
1	ALL	HFF	GO:0002183	cytoplasmic translational initiation	9	3	TGME49_217820,TGME49_222860,TGME49_294620,	33.3	3.46	4.72	0.0479877	0.559659	1
1	ALL	HFF	GO:0006122	mitochondrial electron transport, ubiquinol to cytochrome c	4	2	TGME49_227910,TGME49_320140,	50	5.19	9.42	0.0486921	0.559659	1
1	ALL	HFF	GO:0032879	regulation of localization	4	2	TGME49_218280,TGME49_263300,	50	5.19	9.42	0.0486921	0.559659	1
2	ALL	HFF	GO:0046483	heterocycle metabolic process	649	400	TGME49_202300,TGME49_202310,TGME49_202640,TGME49_202690,TGME49_202740,TGME49_202790,TGME49_203260,TGME49_203358,TGME49_203610,TGME49_204540,TGME49_205410,TGME49_205710,TGME49_206600,TGME49_206610,TGME49_207060,TGME49_207400,TGME49_207450,TGME49_207640,TGME49_207900,TGME49_208090,TGME49_208580,TGME49_208842,TGME49_209108,TGME49_210790,TGME49_210840,TGME49_210960,TGME49_211450,TGME49_212170,TGME49_…	61.6	1.33	2.06	1.76089e-17	1.93901e-14	2.42298e-14
2	ALL	HFF	GO:0006725	cellular aromatic compound metabolic process	647	398	TGME49_202300,TGME49_202310,TGME49_202640,TGME49_202690,TGME49_202740,TGME49_202790,TGME49_203260,TGME49_203358,TGME49_203610,TGME49_204540,TGME49_205410,TGME49_205710,TGME49_206600,TGME49_206610,TGME49_207060,TGME49_207400,TGME49_207450,TGME49_207640,TGME49_207900,TGME49_208090,TGME49_208580,TGME49_208842,TGME49_209108,TGME49_210790,TGME49_210840,TGME49_210960,TGME49_211450,TGME49_212170,TGME49_…	61.5	1.33	2.04	3.48849e-17	1.93901e-14	4.80016e-14
2	ALL	HFF	GO:1901360	organic cyclic compound metabolic process	657	403	TGME49_202300,TGME49_202310,TGME49_202640,TGME49_202690,TGME49_202740,TGME49_202790,TGME49_203260,TGME49_203358,TGME49_203610,TGME49_204540,TGME49_205410,TGME49_205710,TGME49_206600,TGME49_206610,TGME49_207060,TGME49_207400,TGME49_207450,TGME49_207640,TGME49_207900,TGME49_208090,TGME49_208580,TGME49_208842,TGME49_209108,TGME49_210790,TGME49_210840,TGME49_210960,TGME49_211450,TGME49_212170,TGME49_…	61.3	1.33	2.03	4.22749e-17	1.93901e-14	5.81703e-14
2	ALL	HFF	GO:0090304	nucleic acid metabolic process	506	319	TGME49_202310,TGME49_202640,TGME49_202690,TGME49_202740,TGME49_202790,TGME49_203260,TGME49_203358,TGME49_203610,TGME49_204540,TGME49_205410,TGME49_205710,TGME49_206600,TGME49_207400,TGME49_207450,TGME49_207640,TGME49_207900,TGME49_208580,TGME49_208842,TGME49_209108,TGME49_210840,TGME49_210960,TGME49_211450,TGME49_212170,TGME49_212250,TGME49_212960,TGME49_213752,TGME49_213890,TGME49_213930,TGME49_…	63	1.37	2.15	6.82622e-16	2.34822e-13	9.39288e-13
2	ALL	HFF	GO:0006139	nucleobase-containing compound metabolic process	616	377	TGME49_202300,TGME49_202310,TGME49_202640,TGME49_202690,TGME49_202740,TGME49_202790,TGME49_203260,TGME49_203358,TGME49_203610,TGME49_204540,TGME49_205410,TGME49_205710,TGME49_206600,TGME49_206610,TGME49_207060,TGME49_207400,TGME49_207450,TGME49_207640,TGME49_207900,TGME49_208580,TGME49_208842,TGME49_209108,TGME49_210790,TGME49_210840,TGME49_210960,TGME49_211450,TGME49_212170,TGME49_212250,TGME49_…	61.2	1.33	2	9.6178e-16	2.64682e-13	1.32341e-12
2	ALL	HFF	GO:0034641	cellular nitrogen compound metabolic process	847	488	TGME49_202300,TGME49_202310,TGME49_202350,TGME49_202640,TGME49_202690,TGME49_202740,TGME49_202790,TGME49_203260,TGME49_203358,TGME49_203610,TGME49_203630,TGME49_204160,TGME49_204540,TGME49_205410,TGME49_205710,TGME49_206600,TGME49_206610,TGME49_207060,TGME49_207400,TGME49_207450,TGME49_207630,TGME49_207640,TGME49_207840,TGME49_207900,TGME49_207940,TGME49_208090,TGME49_208580,TGME49_208842,TGME49_…	57.6	1.25	1.74	1.63295e-13	3.74489e-11	2.24694e-10
2	ALL	HFF	GO:0044237	cellular metabolic process	1550	817	TGME49_201520,TGME49_201630,TGME49_201720,TGME49_201880,TGME49_202300,TGME49_202310,TGME49_202350,TGME49_202370,TGME49_202460,TGME49_202572,TGME49_202610,TGME49_202640,TGME49_202690,TGME49_202740,TGME49_202780,TGME49_202790,TGME49_203010,TGME49_203260,TGME49_203320,TGME49_203358,TGME49_203440,TGME49_203610,TGME49_203630,TGME49_203720,TGME49_204100,TGME49_204160,TGME49_204540,TGME49_205410,TGME49_…	52.7	1.14	1.46	3.26602e-10	6.42005e-08	4.49404e-07
2	ALL	HFF	GO:0009987	cellular process	2153	1101	TGME49_200385,TGME49_201120,TGME49_201210,TGME49_201230,TGME49_201260,TGME49_201520,TGME49_201630,TGME49_201720,TGME49_201880,TGME49_202300,TGME49_202310,TGME49_202350,TGME49_202370,TGME49_202380,TGME49_202460,TGME49_202470,TGME49_202572,TGME49_202610,TGME49_202640,TGME49_202690,TGME49_202740,TGME49_202780,TGME49_202790,TGME49_203010,TGME49_203020,TGME49_203260,TGME49_203320,TGME49_203358,TGME49_…	51.1	1.11	1.42	5.56321e-10	9.56872e-08	7.65497e-07
2	ALL	HFF	GO:0006259	DNA metabolic process	149	105	TGME49_203260,TGME49_208580,TGME49_208842,TGME49_210960,TGME49_212170,TGME49_212250,TGME49_213000,TGME49_213752,TGME49_213890,TGME49_214480,TGME49_214520,TGME49_214970,TGME49_216250,TGME49_216600,TGME49_217910,TGME49_218840,TGME49_219590,TGME49_219700,TGME49_219860,TGME49_221330,TGME49_227660,TGME49_228370,TGME49_229950,TGME49_230710,TGME49_232970,TGME49_233090,TGME49_233820,TGME49_234360,TGME49_…	70.5	1.53	2.87	9.97584e-10	1.5252e-07	1.37268e-06
2	ALL	HFF	GO:0016070	RNA metabolic process	386	234	TGME49_202310,TGME49_202640,TGME49_202690,TGME49_202740,TGME49_202790,TGME49_203358,TGME49_203610,TGME49_204540,TGME49_205410,TGME49_205710,TGME49_206600,TGME49_207400,TGME49_207450,TGME49_207640,TGME49_207900,TGME49_209108,TGME49_210840,TGME49_211450,TGME49_212960,TGME49_213930,TGME49_213970,TGME49_214200,TGME49_215230,TGME49_216390,TGME49_216560,TGME49_216760,TGME49_216830,TGME49_217580,TGME49_…	60.6	1.31	1.88	2.15593e-09	2.96656e-07	2.96656e-06
2	ALL	HFF	GO:0008150	biological process	2663	1331	TGME49_200240,TGME49_200280,TGME49_200385,TGME49_201120,TGME49_201150,TGME49_201210,TGME49_201230,TGME49_201250,TGME49_201260,TGME49_201520,TGME49_201630,TGME49_201700,TGME49_201720,TGME49_201880,TGME49_202300,TGME49_202310,TGME49_202350,TGME49_202370,TGME49_202380,TGME49_202460,TGME49_202470,TGME49_202572,TGME49_202590,TGME49_202610,TGME49_202640,TGME49_202690,TGME49_202740,TGME49_202780,TGME49_…	50	1.08	1.39	4.79996e-09	6.00431e-07	6.60475e-06
2	ALL	HFF	GO:0071704	organic substance metabolic process	1648	853	TGME49_200240,TGME49_200280,TGME49_201520,TGME49_201630,TGME49_201720,TGME49_202300,TGME49_202310,TGME49_202350,TGME49_202370,TGME49_202460,TGME49_202572,TGME49_202590,TGME49_202610,TGME49_202640,TGME49_202690,TGME49_202740,TGME49_202780,TGME49_202790,TGME49_203010,TGME49_203260,TGME49_203270,TGME49_203320,TGME49_203358,TGME49_203440,TGME49_203610,TGME49_203630,TGME49_203720,TGME49_204040,TGME49_…	51.8	1.12	1.4	1.69286e-08	1.94114e-06	2.32937e-05
2	ALL	HFF	GO:0044249	cellular biosynthetic process	587	333	TGME49_202350,TGME49_202572,TGME49_202690,TGME49_203358,TGME49_203630,TGME49_204160,TGME49_205710,TGME49_206600,TGME49_206610,TGME49_207060,TGME49_207070,TGME49_207630,TGME49_207640,TGME49_207710,TGME49_207750,TGME49_207840,TGME49_207900,TGME49_207940,TGME49_208090,TGME49_208580,TGME49_209010,TGME49_209160,TGME49_209710,TGME49_210790,TGME49_210840,TGME49_210960,TGME49_211410,TGME49_211870,TGME49_…	56.7	1.23	1.62	3.17749e-08	3.36325e-06	4.37222e-05
2	ALL	HFF	GO:0043170	macromolecule metabolic process	1298	683	TGME49_200240,TGME49_200280,TGME49_201520,TGME49_201630,TGME49_201720,TGME49_202310,TGME49_202350,TGME49_202370,TGME49_202572,TGME49_202590,TGME49_202610,TGME49_202640,TGME49_202690,TGME49_202740,TGME49_202780,TGME49_202790,TGME49_203010,TGME49_203260,TGME49_203270,TGME49_203320,TGME49_203358,TGME49_203440,TGME49_203610,TGME49_203630,TGME49_204040,TGME49_204100,TGME49_204160,TGME49_204540,TGME49_…	52.6	1.14	1.42	3.8378e-08	3.77201e-06	5.28082e-05
2	ALL	HFF	GO:0008152	metabolic process	1923	978	TGME49_200240,TGME49_200280,TGME49_201150,TGME49_201250,TGME49_201520,TGME49_201630,TGME49_201720,TGME49_201880,TGME49_202300,TGME49_202310,TGME49_202350,TGME49_202370,TGME49_202460,TGME49_202572,TGME49_202590,TGME49_202610,TGME49_202640,TGME49_202690,TGME49_202740,TGME49_202780,TGME49_202790,TGME49_203010,TGME49_203260,TGME49_203270,TGME49_203320,TGME49_203358,TGME49_203440,TGME49_203610,TGME49_…	50.9	1.1	1.36	8.95239e-08	8.21232e-06	0.000123185
2	ALL	HFF	GO:0006807	nitrogen compound metabolic process	1468	762	TGME49_200240,TGME49_200280,TGME49_201520,TGME49_201630,TGME49_201720,TGME49_202300,TGME49_202310,TGME49_202350,TGME49_202370,TGME49_202572,TGME49_202590,TGME49_202610,TGME49_202640,TGME49_202690,TGME49_202740,TGME49_202780,TGME49_202790,TGME49_203010,TGME49_203260,TGME49_203270,TGME49_203320,TGME49_203358,TGME49_203440,TGME49_203610,TGME49_203630,TGME49_204040,TGME49_204100,TGME49_204160,TGME49_…	51.9	1.12	1.39	9.63808e-08	8.28875e-06	0.00013262
2	ALL	HFF	GO:1901576	organic substance biosynthetic process	598	334	TGME49_202350,TGME49_202572,TGME49_202690,TGME49_203358,TGME49_203630,TGME49_204160,TGME49_205710,TGME49_206600,TGME49_206610,TGME49_207060,TGME49_207070,TGME49_207630,TGME49_207640,TGME49_207710,TGME49_207750,TGME49_207840,TGME49_207900,TGME49_207940,TGME49_208070,TGME49_208090,TGME49_208580,TGME49_209010,TGME49_209160,TGME49_209710,TGME49_210790,TGME49_210840,TGME49_210960,TGME49_211410,TGME49_…	55.9	1.21	1.56	2.7418e-07	2.21924e-05	0.000377271
2	ALL	HFF	GO:0044260	cellular macromolecule metabolic process	926	496	TGME49_201520,TGME49_201630,TGME49_201720,TGME49_202350,TGME49_202370,TGME49_202572,TGME49_202610,TGME49_202690,TGME49_202780,TGME49_203010,TGME49_203260,TGME49_203320,TGME49_203358,TGME49_203440,TGME49_203630,TGME49_204100,TGME49_204160,TGME49_205600,TGME49_205710,TGME49_206600,TGME49_207070,TGME49_207080,TGME49_207630,TGME49_207640,TGME49_207680,TGME49_207750,TGME49_207820,TGME49_207840,TGME49_…	53.6	1.16	1.44	3.64733e-07	2.78818e-05	0.000501873
2	ALL	HFF	GO:0006974	cellular response to DNA damage stimulus	104	73	TGME49_203260,TGME49_206390,TGME49_208580,TGME49_208842,TGME49_210960,TGME49_212170,TGME49_212250,TGME49_213752,TGME49_213890,TGME49_214480,TGME49_214520,TGME49_216250,TGME49_216600,TGME49_216870,TGME49_218840,TGME49_219590,TGME49_229950,TGME49_230710,TGME49_233090,TGME49_234420,TGME49_234580,TGME49_236200,TGME49_237480,TGME49_238110,TGME49_243265,TGME49_246020,TGME49_246520,TGME49_247485,TGME49_…	70.2	1.52	2.8	4.8503e-07	3.51264e-05	0.000667402
2	ALL	HFF	GO:0009058	biosynthetic process	617	342	TGME49_202350,TGME49_202572,TGME49_202690,TGME49_203358,TGME49_203630,TGME49_204160,TGME49_205710,TGME49_206600,TGME49_206610,TGME49_207060,TGME49_207070,TGME49_207630,TGME49_207640,TGME49_207710,TGME49_207750,TGME49_207840,TGME49_207900,TGME49_207940,TGME49_208070,TGME49_208090,TGME49_208580,TGME49_209010,TGME49_209160,TGME49_209710,TGME49_210790,TGME49_210840,TGME49_210960,TGME49_211410,TGME49_…	55.4	1.2	1.53	5.44597e-07	3.74683e-05	0.000749366
2	ALL	HFF	GO:0044238	primary metabolic process	1582	810	TGME49_200240,TGME49_200280,TGME49_201520,TGME49_201630,TGME49_201720,TGME49_202300,TGME49_202310,TGME49_202350,TGME49_202370,TGME49_202460,TGME49_202572,TGME49_202590,TGME49_202610,TGME49_202640,TGME49_202690,TGME49_202740,TGME49_202780,TGME49_202790,TGME49_203010,TGME49_203260,TGME49_203270,TGME49_203320,TGME49_203358,TGME49_203440,TGME49_203610,TGME49_203630,TGME49_204040,TGME49_204100,TGME49_…	51.2	1.11	1.34	7.32421e-07	4.7991e-05	0.00100781
2	ALL	HFF	GO:0033554	cellular response to stress	107	74	TGME49_203260,TGME49_206390,TGME49_208580,TGME49_208842,TGME49_210778,TGME49_210960,TGME49_212170,TGME49_212250,TGME49_213752,TGME49_213890,TGME49_214480,TGME49_214520,TGME49_216250,TGME49_216600,TGME49_216870,TGME49_218840,TGME49_219590,TGME49_229950,TGME49_230710,TGME49_233090,TGME49_234420,TGME49_234580,TGME49_236200,TGME49_237480,TGME49_238110,TGME49_243265,TGME49_246020,TGME49_246520,TGME49_…	69.2	1.5	2.67	1.0236e-06	6.40216e-05	0.00140848
2	ALL	HFF	GO:0006281	DNA repair	99	69	TGME49_203260,TGME49_208580,TGME49_208842,TGME49_210960,TGME49_212170,TGME49_212250,TGME49_213752,TGME49_213890,TGME49_214480,TGME49_214520,TGME49_216250,TGME49_216600,TGME49_218840,TGME49_219590,TGME49_229950,TGME49_230710,TGME49_233090,TGME49_234420,TGME49_234580,TGME49_236200,TGME49_237480,TGME49_238110,TGME49_243265,TGME49_246520,TGME49_247485,TGME49_248160,TGME49_249330,TGME49_249460,TGME49_…	69.7	1.51	2.73	1.52195e-06	9.10523e-05	0.0020942
2	ALL	HFF	GO:0019438	aromatic compound biosynthetic process	166	106	TGME49_202690,TGME49_203358,TGME49_206600,TGME49_206610,TGME49_207060,TGME49_207900,TGME49_208090,TGME49_208580,TGME49_210790,TGME49_213752,TGME49_214970,TGME49_215250,TGME49_216740,TGME49_217580,TGME49_219700,TGME49_219860,TGME49_221320,TGME49_222710,TGME49_223690,TGME49_224660,TGME49_226000,TGME49_226080,TGME49_228070,TGME49_228180,TGME49_230450,TGME49_232210,TGME49_233000,TGME49_233110,TGME49_…	63.9	1.38	2.11	2.39656e-06	0.000137403	0.00329767
2	ALL	HFF	GO:0018130	heterocycle biosynthetic process	171	108	TGME49_202690,TGME49_203358,TGME49_206600,TGME49_206610,TGME49_207060,TGME49_207900,TGME49_208090,TGME49_208580,TGME49_210790,TGME49_213752,TGME49_214970,TGME49_215250,TGME49_216740,TGME49_217580,TGME49_219700,TGME49_219860,TGME49_221320,TGME49_222710,TGME49_223690,TGME49_224660,TGME49_226000,TGME49_226080,TGME49_226400,TGME49_228070,TGME49_228180,TGME49_230450,TGME49_232210,TGME49_233000,TGME49_…	63.2	1.37	2.05	4.12656e-06	0.000227126	0.00567815
2	ALL	HFF	GO:1901362	organic cyclic compound biosynthetic process	176	110	TGME49_202690,TGME49_203358,TGME49_206600,TGME49_206610,TGME49_207060,TGME49_207900,TGME49_208090,TGME49_208580,TGME49_210790,TGME49_213752,TGME49_214970,TGME49_215250,TGME49_216740,TGME49_217580,TGME49_219700,TGME49_219860,TGME49_221320,TGME49_222710,TGME49_223690,TGME49_224660,TGME49_225880,TGME49_226000,TGME49_226080,TGME49_226400,TGME49_228070,TGME49_228180,TGME49_230450,TGME49_232210,TGME49_…	62.5	1.35	1.99	6.87331e-06	0.000363757	0.00945768
2	ALL	HFF	GO:0034645	cellular macromolecule biosynthetic process	406	229	TGME49_202350,TGME49_202572,TGME49_202690,TGME49_203358,TGME49_203630,TGME49_204160,TGME49_205710,TGME49_206600,TGME49_207070,TGME49_207630,TGME49_207640,TGME49_207750,TGME49_207840,TGME49_207900,TGME49_207940,TGME49_208580,TGME49_209010,TGME49_209160,TGME49_209710,TGME49_210840,TGME49_210960,TGME49_211410,TGME49_211870,TGME49_213000,TGME49_213752,TGME49_214480,TGME49_214870,TGME49_214920,TGME49_…	56.4	1.22	1.56	1.0446e-05	0.000532361	0.0143737
2	ALL	HFF	GO:0009059	macromolecule biosynthetic process	408	229	TGME49_202350,TGME49_202572,TGME49_202690,TGME49_203358,TGME49_203630,TGME49_204160,TGME49_205710,TGME49_206600,TGME49_207070,TGME49_207630,TGME49_207640,TGME49_207750,TGME49_207840,TGME49_207900,TGME49_207940,TGME49_208580,TGME49_209010,TGME49_209160,TGME49_209710,TGME49_210840,TGME49_210960,TGME49_211410,TGME49_211870,TGME49_213000,TGME49_213752,TGME49_214480,TGME49_214870,TGME49_214920,TGME49_…	56.1	1.22	1.55	1.66285e-05	0.000800195	0.0228808
2	ALL	HFF	GO:0006950	response to stress	125	81	TGME49_203260,TGME49_206390,TGME49_207760,TGME49_208580,TGME49_208842,TGME49_210778,TGME49_210960,TGME49_212170,TGME49_212250,TGME49_213752,TGME49_213890,TGME49_214480,TGME49_214520,TGME49_216250,TGME49_216600,TGME49_216870,TGME49_217160,TGME49_218840,TGME49_219590,TGME49_229950,TGME49_230710,TGME49_233090,TGME49_234420,TGME49_234580,TGME49_236200,TGME49_237460,TGME49_237480,TGME49_238110,TGME49_…	64.8	1.4	2.19	1.68646e-05	0.000800195	0.0232056
2	ALL	HFF	GO:1901137	carbohydrate derivative biosynthetic process	96	64	TGME49_202572,TGME49_206610,TGME49_207060,TGME49_207070,TGME49_207750,TGME49_210790,TGME49_214920,TGME49_216740,TGME49_221320,TGME49_222710,TGME49_224920,TGME49_226000,TGME49_227790,TGME49_230450,TGME49_231430,TGME49_233110,TGME49_233140,TGME49_235478,TGME49_238940,TGME49_239710,TGME49_240630,TGME49_241860,TGME49_244520,TGME49_245670,TGME49_247980,TGME49_249720,TGME49_252440,TGME49_257960,TGME49_…	66.7	1.44	2.37	3.51227e-05	0.00161096	0.0483289
2	ALL	HFF	GO:0006260	DNA replication	50	37	TGME49_210960,TGME49_213000,TGME49_213752,TGME49_214480,TGME49_214970,TGME49_217910,TGME49_219700,TGME49_219860,TGME49_232970,TGME49_233820,TGME49_237110,TGME49_237220,TGME49_237830,TGME49_238110,TGME49_245570,TGME49_251670,TGME49_255920,TGME49_258030,TGME49_260410,TGME49_260680,TGME49_261460,TGME49_261850,TGME49_264670,TGME49_270450,TGME49_272900,TGME49_273950,TGME49_277540,TGME49_280690,TGME49_…	74	1.6	3.36	5.57369e-05	0.0024706	0.0766939
2	ALL	HFF	GO:0010467	gene expression	564	304	TGME49_202310,TGME49_202350,TGME49_202690,TGME49_202740,TGME49_202790,TGME49_203358,TGME49_203610,TGME49_203630,TGME49_204040,TGME49_204160,TGME49_204540,TGME49_205710,TGME49_206600,TGME49_207400,TGME49_207450,TGME49_207630,TGME49_207640,TGME49_207840,TGME49_207900,TGME49_207940,TGME49_209010,TGME49_209070,TGME49_209710,TGME49_210840,TGME49_211410,TGME49_211450,TGME49_211870,TGME49_212960,TGME49_…	53.9	1.17	1.42	5.74557e-05	0.0024706	0.0790591
2	ALL	HFF	GO:0034660	ncRNA metabolic process	154	95	TGME49_202310,TGME49_202740,TGME49_202790,TGME49_204540,TGME49_205710,TGME49_207450,TGME49_207640,TGME49_210840,TGME49_211450,TGME49_213970,TGME49_214200,TGME49_216560,TGME49_216830,TGME49_219430,TGME49_219540,TGME49_219850,TGME49_220212,TGME49_223130,TGME49_224200,TGME49_225125,TGME49_227400,TGME49_228320,TGME49_228710,TGME49_232520,TGME49_233830,TGME49_233860,TGME49_234610,TGME49_235710,TGME49_…	61.7	1.34	1.91	6.1371e-05	0.00255898	0.0844465
2	ALL	HFF	GO:0006396	RNA processing	236	138	TGME49_202310,TGME49_202740,TGME49_202790,TGME49_203610,TGME49_204540,TGME49_207400,TGME49_207450,TGME49_211450,TGME49_212960,TGME49_213930,TGME49_213970,TGME49_214200,TGME49_215230,TGME49_216390,TGME49_216560,TGME49_216830,TGME49_219440,TGME49_219790,TGME49_220212,TGME49_221980,TGME49_222290,TGME49_223130,TGME49_223390,TGME49_224200,TGME49_225125,TGME49_226080,TGME49_227400,TGME49_228000,TGME49_…	58.5	1.27	1.68	6.89472e-05	0.00279033	0.0948714
2	ALL	HFF	GO:0006497	protein lipidation	16	15	TGME49_209160,TGME49_214920,TGME49_224920,TGME49_241860,TGME49_252440,TGME49_258110,TGME49_270220,TGME49_275568,TGME49_280790,TGME49_299040,TGME49_308000,TGME49_310100,TGME49_318370,TGME49_321660,TGME49_500109,	93.8	2.03	17.59	8.20804e-05	0.0030525	0.112943
2	ALL	HFF	GO:0042157	lipoprotein metabolic process	16	15	TGME49_209160,TGME49_214920,TGME49_224920,TGME49_241860,TGME49_252440,TGME49_258110,TGME49_270220,TGME49_275568,TGME49_280790,TGME49_299040,TGME49_308000,TGME49_310100,TGME49_318370,TGME49_321660,TGME49_500109,	93.8	2.03	17.59	8.20804e-05	0.0030525	0.112943
2	ALL	HFF	GO:0042158	lipoprotein biosynthetic process	16	15	TGME49_209160,TGME49_214920,TGME49_224920,TGME49_241860,TGME49_252440,TGME49_258110,TGME49_270220,TGME49_275568,TGME49_280790,TGME49_299040,TGME49_308000,TGME49_310100,TGME49_318370,TGME49_321660,TGME49_500109,	93.8	2.03	17.59	8.20804e-05	0.0030525	0.112943
2	ALL	HFF	GO:0070085	glycosylation	22	19	TGME49_202572,TGME49_207070,TGME49_207750,TGME49_227790,TGME49_231430,TGME49_244520,TGME49_247980,TGME49_262030,TGME49_262930,TGME49_263690,TGME49_266310,TGME49_267590,TGME49_268340,TGME49_272180,TGME49_273500,TGME49_273550,TGME49_305620,TGME49_305870,TGME49_314730,	86.4	1.87	7.44	0.000111611	0.0036566	0.153577
2	ALL	HFF	GO:0009100	glycoprotein metabolic process	22	19	TGME49_202572,TGME49_207070,TGME49_207750,TGME49_227790,TGME49_231430,TGME49_244520,TGME49_247980,TGME49_262030,TGME49_262930,TGME49_263690,TGME49_266310,TGME49_267590,TGME49_268340,TGME49_272180,TGME49_273500,TGME49_273550,TGME49_305620,TGME49_305870,TGME49_314730,	86.4	1.87	7.44	0.000111611	0.0036566	0.153577
2	ALL	HFF	GO:0006486	protein glycosylation	22	19	TGME49_202572,TGME49_207070,TGME49_207750,TGME49_227790,TGME49_231430,TGME49_244520,TGME49_247980,TGME49_262030,TGME49_262930,TGME49_263690,TGME49_266310,TGME49_267590,TGME49_268340,TGME49_272180,TGME49_273500,TGME49_273550,TGME49_305620,TGME49_305870,TGME49_314730,	86.4	1.87	7.44	0.000111611	0.0036566	0.153577
2	ALL	HFF	GO:0009101	glycoprotein biosynthetic process	22	19	TGME49_202572,TGME49_207070,TGME49_207750,TGME49_227790,TGME49_231430,TGME49_244520,TGME49_247980,TGME49_262030,TGME49_262930,TGME49_263690,TGME49_266310,TGME49_267590,TGME49_268340,TGME49_272180,TGME49_273500,TGME49_273550,TGME49_305620,TGME49_305870,TGME49_314730,	86.4	1.87	7.44	0.000111611	0.0036566	0.153577
2	ALL	HFF	GO:0043413	macromolecule glycosylation	22	19	TGME49_202572,TGME49_207070,TGME49_207750,TGME49_227790,TGME49_231430,TGME49_244520,TGME49_247980,TGME49_262030,TGME49_262930,TGME49_263690,TGME49_266310,TGME49_267590,TGME49_268340,TGME49_272180,TGME49_273500,TGME49_273550,TGME49_305620,TGME49_305870,TGME49_314730,	86.4	1.87	7.44	0.000111611	0.0036566	0.153577
2	ALL	HFF	GO:0008654	phospholipid biosynthetic process	41	31	TGME49_207710,TGME49_214850,TGME49_214920,TGME49_215700,TGME49_224920,TGME49_225550,TGME49_227420,TGME49_228690,TGME49_241860,TGME49_244040,TGME49_246530,TGME49_252440,TGME49_254540,TGME49_255690,TGME49_257510,TGME49_258110,TGME49_261480,TGME49_261760,TGME49_269920,TGME49_270220,TGME49_273540,TGME49_275568,TGME49_280790,TGME49_296010,TGME49_299040,TGME49_308000,TGME49_310100,TGME49_318370,TGME49_…	75.6	1.64	3.65	0.000114743	0.00367179	0.157887
2	ALL	HFF	GO:0033036	macromolecule localization	154	94	TGME49_201700,TGME49_202380,TGME49_203960,TGME49_206350,TGME49_207390,TGME49_209120,TGME49_211040,TGME49_212150,TGME49_214830,TGME49_215130,TGME49_215390,TGME49_216380,TGME49_216590,TGME49_216630,TGME49_218760,TGME49_219080,TGME49_220460,TGME49_221940,TGME49_223110,TGME49_223540,TGME49_223620,TGME49_224150,TGME49_224190,TGME49_224800,TGME49_226510,TGME49_226600,TGME49_227870,TGME49_228660,TGME49_…	61	1.32	1.86	0.000118767	0.00371418	0.163424
2	ALL	HFF	GO:0009247	glycolipid biosynthetic process	15	14	TGME49_214920,TGME49_224920,TGME49_241860,TGME49_252440,TGME49_258110,TGME49_270220,TGME49_275568,TGME49_280790,TGME49_299040,TGME49_308000,TGME49_310100,TGME49_318370,TGME49_321660,TGME49_500109,	93.3	2.02	16.41	0.000167734	0.00501745	0.230803
2	ALL	HFF	GO:0006506	GPI anchor biosynthetic process	15	14	TGME49_214920,TGME49_224920,TGME49_241860,TGME49_252440,TGME49_258110,TGME49_270220,TGME49_275568,TGME49_280790,TGME49_299040,TGME49_308000,TGME49_310100,TGME49_318370,TGME49_321660,TGME49_500109,	93.3	2.02	16.41	0.000167734	0.00501745	0.230803
2	ALL	HFF	GO:0006399	tRNA metabolic process	98	63	TGME49_202310,TGME49_202740,TGME49_202790,TGME49_205710,TGME49_207450,TGME49_207640,TGME49_210840,TGME49_211450,TGME49_213970,TGME49_216830,TGME49_219430,TGME49_219540,TGME49_219850,TGME49_220212,TGME49_223130,TGME49_224200,TGME49_227400,TGME49_233830,TGME49_233860,TGME49_235710,TGME49_241870,TGME49_242010,TGME49_243280,TGME49_251880,TGME49_253290,TGME49_253530,TGME49_254110,TGME49_254200,TGME49_…	64.3	1.39	2.13	0.000204264	0.00598016	0.281068
2	ALL	HFF	GO:0034654	nucleobase-containing compound biosynthetic process	135	83	TGME49_202690,TGME49_203358,TGME49_206600,TGME49_206610,TGME49_207060,TGME49_207900,TGME49_208580,TGME49_210790,TGME49_213752,TGME49_216740,TGME49_217580,TGME49_221320,TGME49_222710,TGME49_223690,TGME49_224660,TGME49_226000,TGME49_226080,TGME49_228070,TGME49_230450,TGME49_232210,TGME49_233000,TGME49_233110,TGME49_233140,TGME49_235478,TGME49_238190,TGME49_238880,TGME49_238940,TGME49_239710,TGME49_…	61.5	1.33	1.89	0.000208751	0.00598418	0.287241
2	ALL	HFF	GO:0044255	cellular lipid metabolic process	115	72	TGME49_202460,TGME49_207070,TGME49_207710,TGME49_213680,TGME49_214850,TGME49_214920,TGME49_215700,TGME49_217740,TGME49_221320,TGME49_224490,TGME49_224920,TGME49_225550,TGME49_226400,TGME49_227420,TGME49_228690,TGME49_230490,TGME49_231030,TGME49_231890,TGME49_232090,TGME49_233540,TGME49_240630,TGME49_240830,TGME49_241860,TGME49_242380,TGME49_244040,TGME49_244520,TGME49_246530,TGME49_251930,TGME49_…	62.6	1.36	1.98	0.00024766	0.0069547	0.340781
2	ALL	HFF	GO:0008104	protein localization	131	80	TGME49_201700,TGME49_202380,TGME49_206350,TGME49_207390,TGME49_209120,TGME49_211040,TGME49_212150,TGME49_215130,TGME49_215390,TGME49_216590,TGME49_216630,TGME49_218760,TGME49_219080,TGME49_220460,TGME49_221940,TGME49_223540,TGME49_223620,TGME49_224150,TGME49_224800,TGME49_226510,TGME49_226600,TGME49_227870,TGME49_228660,TGME49_229180,TGME49_230220,TGME49_230380,TGME49_230920,TGME49_231190,TGME49_…	61.1	1.32	1.86	0.000368541	0.0101423	0.507113
2	ALL	HFF	GO:0090407	organophosphate biosynthetic process	107	67	TGME49_206610,TGME49_207060,TGME49_207710,TGME49_208070,TGME49_210790,TGME49_214850,TGME49_214920,TGME49_215250,TGME49_215700,TGME49_216740,TGME49_221320,TGME49_224920,TGME49_225550,TGME49_226000,TGME49_227420,TGME49_228690,TGME49_230450,TGME49_233110,TGME49_233140,TGME49_235478,TGME49_237140,TGME49_241860,TGME49_244040,TGME49_245670,TGME49_246530,TGME49_249720,TGME49_252440,TGME49_253780,TGME49_…	62.6	1.36	1.98	0.000401124	0.010616	0.551946
2	ALL	HFF	GO:0008610	lipid biosynthetic process	85	55	TGME49_207710,TGME49_214850,TGME49_214920,TGME49_215700,TGME49_217740,TGME49_221320,TGME49_224490,TGME49_224920,TGME49_225550,TGME49_225880,TGME49_226400,TGME49_227420,TGME49_228690,TGME49_231890,TGME49_233540,TGME49_240630,TGME49_241860,TGME49_242380,TGME49_244040,TGME49_246530,TGME49_251930,TGME49_252440,TGME49_253880,TGME49_254540,TGME49_255690,TGME49_255980,TGME49_257510,TGME49_258110,TGME49_…	64.7	1.4	2.16	0.000401186	0.010616	0.552032
2	ALL	HFF	GO:0045184	establishment of protein localization	130	79	TGME49_201700,TGME49_202380,TGME49_206350,TGME49_207390,TGME49_209120,TGME49_211040,TGME49_212150,TGME49_215130,TGME49_215390,TGME49_216590,TGME49_216630,TGME49_218760,TGME49_219080,TGME49_220460,TGME49_221940,TGME49_223540,TGME49_223620,TGME49_224150,TGME49_224800,TGME49_226510,TGME49_226600,TGME49_227870,TGME49_228660,TGME49_229180,TGME49_230220,TGME49_230380,TGME49_230920,TGME49_231190,TGME49_…	60.8	1.32	1.83	0.000497935	0.0129275	0.685159
2	ALL	HFF	GO:0006310	DNA recombination	38	28	TGME49_208580,TGME49_210960,TGME49_214480,TGME49_216250,TGME49_219590,TGME49_229950,TGME49_230710,TGME49_234420,TGME49_238110,TGME49_243265,TGME49_251670,TGME49_259230,TGME49_261010,TGME49_261610,TGME49_264840,TGME49_267080,TGME49_272900,TGME49_277540,TGME49_288860,TGME49_293460,TGME49_300020,TGME49_305760,TGME49_306080,TGME49_312510,TGME49_315680,TGME49_316300,TGME49_321610,TGME49_321640,	73.7	1.6	3.29	0.00051589	0.0131456	0.709864
2	ALL	HFF	GO:0006261	DNA-dependent DNA replication	13	12	TGME49_214970,TGME49_217910,TGME49_219700,TGME49_219860,TGME49_237830,TGME49_260410,TGME49_260680,TGME49_261850,TGME49_272900,TGME49_280690,TGME49_284010,TGME49_297840,	92.3	2	14.06	0.000691273	0.0172944	0.951192
2	ALL	HFF	GO:0044271	cellular nitrogen compound biosynthetic process	405	218	TGME49_202350,TGME49_202690,TGME49_203358,TGME49_203630,TGME49_204160,TGME49_205710,TGME49_206600,TGME49_206610,TGME49_207060,TGME49_207630,TGME49_207640,TGME49_207840,TGME49_207900,TGME49_207940,TGME49_208090,TGME49_208580,TGME49_209010,TGME49_209710,TGME49_210790,TGME49_210840,TGME49_211410,TGME49_211870,TGME49_213752,TGME49_214870,TGME49_214970,TGME49_215250,TGME49_215460,TGME49_215470,TGME49_…	53.8	1.17	1.4	0.0007739	0.0190158	1
2	ALL	HFF	GO:0010468	regulation of gene expression	126	76	TGME49_203050,TGME49_203690,TGME49_203710,TGME49_206600,TGME49_207080,TGME49_207900,TGME49_209108,TGME49_212250,TGME49_212960,TGME49_215570,TGME49_216220,TGME49_217700,TGME49_218960,TGME49_219460,TGME49_222290,TGME49_225970,TGME49_227660,TGME49_229310,TGME49_229470,TGME49_230890,TGME49_233000,TGME49_233020,TGME49_233080,TGME49_233120,TGME49_234640,TGME49_238050,TGME49_240460,TGME49_243610,TGME49_…	60.3	1.31	1.8	0.000865085	0.0208835	1
2	ALL	HFF	GO:0009057	macromolecule catabolic process	91	57	TGME49_202590,TGME49_203320,TGME49_203440,TGME49_205600,TGME49_207680,TGME49_209108,TGME49_210778,TGME49_216450,TGME49_216990,TGME49_218920,TGME49_222290,TGME49_223590,TGME49_223880,TGME49_228370,TGME49_229470,TGME49_229950,TGME49_233020,TGME49_239500,TGME49_240280,TGME49_242290,TGME49_246040,TGME49_254450,TGME49_254900,TGME49_255180,TGME49_258150,TGME49_258980,TGME49_260240,TGME49_261010,TGME49_…	62.6	1.36	1.98	0.00105537	0.023229	1
2	ALL	HFF	GO:0006644	phospholipid metabolic process	53	36	TGME49_207710,TGME49_214850,TGME49_214920,TGME49_215700,TGME49_224920,TGME49_225550,TGME49_227420,TGME49_228690,TGME49_230490,TGME49_240830,TGME49_241860,TGME49_244040,TGME49_246530,TGME49_252440,TGME49_254540,TGME49_255690,TGME49_257510,TGME49_258110,TGME49_259870,TGME49_261480,TGME49_261760,TGME49_269920,TGME49_270220,TGME49_270910,TGME49_273540,TGME49_275568,TGME49_280790,TGME49_296010,TGME49_…	67.9	1.47	2.49	0.00108604	0.023229	1
2	ALL	HFF	GO:0046700	heterocycle catabolic process	29	22	TGME49_202300,TGME49_209108,TGME49_216810,TGME49_222290,TGME49_228370,TGME49_229470,TGME49_233020,TGME49_233140,TGME49_240280,TGME49_246040,TGME49_254450,TGME49_258980,TGME49_260240,TGME49_261610,TGME49_261670,TGME49_278950,TGME49_281510,TGME49_285180,TGME49_285660,TGME49_291820,TGME49_315720,TGME49_318750,	75.9	1.64	3.69	0.00109041	0.023229	1
2	ALL	HFF	GO:0044270	cellular nitrogen compound catabolic process	29	22	TGME49_202300,TGME49_209108,TGME49_216810,TGME49_222290,TGME49_228370,TGME49_229470,TGME49_233020,TGME49_233140,TGME49_240280,TGME49_246040,TGME49_254450,TGME49_258980,TGME49_260240,TGME49_261610,TGME49_261670,TGME49_278950,TGME49_281510,TGME49_285180,TGME49_285660,TGME49_291820,TGME49_315720,TGME49_318750,	75.9	1.64	3.69	0.00109041	0.023229	1
2	ALL	HFF	GO:0019439	aromatic compound catabolic process	29	22	TGME49_202300,TGME49_209108,TGME49_216810,TGME49_222290,TGME49_228370,TGME49_229470,TGME49_233020,TGME49_233140,TGME49_240280,TGME49_246040,TGME49_254450,TGME49_258980,TGME49_260240,TGME49_261610,TGME49_261670,TGME49_278950,TGME49_281510,TGME49_285180,TGME49_285660,TGME49_291820,TGME49_315720,TGME49_318750,	75.9	1.64	3.69	0.00109041	0.023229	1
2	ALL	HFF	GO:1901361	organic cyclic compound catabolic process	29	22	TGME49_202300,TGME49_209108,TGME49_216810,TGME49_222290,TGME49_228370,TGME49_229470,TGME49_233020,TGME49_233140,TGME49_240280,TGME49_246040,TGME49_254450,TGME49_258980,TGME49_260240,TGME49_261610,TGME49_261670,TGME49_278950,TGME49_281510,TGME49_285180,TGME49_285660,TGME49_291820,TGME49_315720,TGME49_318750,	75.9	1.64	3.69	0.00109041	0.023229	1
2	ALL	HFF	GO:0034655	nucleobase-containing compound catabolic process	29	22	TGME49_202300,TGME49_209108,TGME49_216810,TGME49_222290,TGME49_228370,TGME49_229470,TGME49_233020,TGME49_233140,TGME49_240280,TGME49_246040,TGME49_254450,TGME49_258980,TGME49_260240,TGME49_261610,TGME49_261670,TGME49_278950,TGME49_281510,TGME49_285180,TGME49_285660,TGME49_291820,TGME49_315720,TGME49_318750,	75.9	1.64	3.69	0.00109041	0.023229	1
2	ALL	HFF	GO:0032259	methylation	106	65	TGME49_201250,TGME49_201720,TGME49_211730,TGME49_212110,TGME49_212960,TGME49_213970,TGME49_215560,TGME49_216560,TGME49_219620,TGME49_221580,TGME49_222340,TGME49_223130,TGME49_227140,TGME49_227400,TGME49_227660,TGME49_234190,TGME49_240840,TGME49_242415,TGME49_242870,TGME49_243280,TGME49_243610,TGME49_246910,TGME49_247590,TGME49_247920,TGME49_249920,TGME49_254950,TGME49_255250,TGME49_255670,TGME49_…	61.3	1.33	1.87	0.0010973	0.023229	1
2	ALL	HFF	GO:0010629	negative regulation of gene expression	21	17	TGME49_209108,TGME49_222290,TGME49_229470,TGME49_230890,TGME49_233020,TGME49_238050,TGME49_246040,TGME49_254450,TGME49_258980,TGME49_260240,TGME49_278950,TGME49_286750,TGME49_291820,TGME49_293380,TGME49_312650,TGME49_315720,TGME49_316900,	81	1.75	4.98	0.00118244	0.0245122	1
2	ALL	HFF	GO:0015031	protein transport	127	76	TGME49_201700,TGME49_202380,TGME49_206350,TGME49_207390,TGME49_211040,TGME49_212150,TGME49_215130,TGME49_215390,TGME49_216590,TGME49_216630,TGME49_218760,TGME49_220460,TGME49_221940,TGME49_223540,TGME49_223620,TGME49_224150,TGME49_224800,TGME49_226510,TGME49_226600,TGME49_227870,TGME49_228660,TGME49_229180,TGME49_230220,TGME49_230380,TGME49_230920,TGME49_231600,TGME49_233350,TGME49_240540,TGME49_…	59.8	1.3	1.76	0.00119354	0.0245122	1
2	ALL	HFF	GO:0046467	membrane lipid biosynthetic process	18	15	TGME49_214920,TGME49_224920,TGME49_241860,TGME49_252440,TGME49_258110,TGME49_270220,TGME49_275568,TGME49_280790,TGME49_283710,TGME49_299040,TGME49_308000,TGME49_310100,TGME49_318370,TGME49_321660,TGME49_500109,	83.3	1.8	5.86	0.00136242	0.0267814	1
2	ALL	HFF	GO:0006664	glycolipid metabolic process	18	15	TGME49_214920,TGME49_224920,TGME49_240830,TGME49_241860,TGME49_252440,TGME49_258110,TGME49_270220,TGME49_275568,TGME49_280790,TGME49_299040,TGME49_308000,TGME49_310100,TGME49_318370,TGME49_321660,TGME49_500109,	83.3	1.8	5.86	0.00136242	0.0267814	1
2	ALL	HFF	GO:0006505	GPI anchor metabolic process	18	15	TGME49_214920,TGME49_224920,TGME49_240830,TGME49_241860,TGME49_252440,TGME49_258110,TGME49_270220,TGME49_275568,TGME49_280790,TGME49_299040,TGME49_308000,TGME49_310100,TGME49_318370,TGME49_321660,TGME49_500109,	83.3	1.8	5.86	0.00136242	0.0267814	1
2	ALL	HFF	GO:0034470	ncRNA processing	118	71	TGME49_202310,TGME49_202740,TGME49_202790,TGME49_204540,TGME49_207450,TGME49_211450,TGME49_213970,TGME49_214200,TGME49_216560,TGME49_216830,TGME49_220212,TGME49_223130,TGME49_224200,TGME49_225125,TGME49_227400,TGME49_228320,TGME49_228710,TGME49_232520,TGME49_233830,TGME49_234610,TGME49_235710,TGME49_237240,TGME49_242010,TGME49_242800,TGME49_243280,TGME49_244420,TGME49_246970,TGME49_248200,TGME49_…	60.2	1.3	1.79	0.00139153	0.0269682	1
2	ALL	HFF	GO:0006629	lipid metabolic process	139	82	TGME49_202460,TGME49_207070,TGME49_207710,TGME49_212130,TGME49_213680,TGME49_214850,TGME49_214920,TGME49_215700,TGME49_217740,TGME49_221320,TGME49_223840,TGME49_224490,TGME49_224920,TGME49_225550,TGME49_225880,TGME49_226400,TGME49_227420,TGME49_228690,TGME49_230490,TGME49_231030,TGME49_231370,TGME49_231890,TGME49_232090,TGME49_232600,TGME49_233540,TGME49_240630,TGME49_240830,TGME49_241860,TGME49_…	59	1.28	1.7	0.00141674	0.0270755	1
2	ALL	HFF	GO:0070727	cellular macromolecule localization	90	56	TGME49_206350,TGME49_207390,TGME49_209120,TGME49_211040,TGME49_215130,TGME49_215390,TGME49_216590,TGME49_218760,TGME49_219080,TGME49_221940,TGME49_223540,TGME49_224800,TGME49_226510,TGME49_226600,TGME49_227870,TGME49_229180,TGME49_230220,TGME49_230380,TGME49_230920,TGME49_231190,TGME49_231600,TGME49_233350,TGME49_240830,TGME49_240870,TGME49_242030,TGME49_244290,TGME49_247930,TGME49_248830,TGME49_…	62.2	1.35	1.94	0.00146299	0.0272037	1
2	ALL	HFF	GO:0034613	cellular protein localization	90	56	TGME49_206350,TGME49_207390,TGME49_209120,TGME49_211040,TGME49_215130,TGME49_215390,TGME49_216590,TGME49_218760,TGME49_219080,TGME49_221940,TGME49_223540,TGME49_224800,TGME49_226510,TGME49_226600,TGME49_227870,TGME49_229180,TGME49_230220,TGME49_230380,TGME49_230920,TGME49_231190,TGME49_231600,TGME49_233350,TGME49_240830,TGME49_240870,TGME49_242030,TGME49_244290,TGME49_247930,TGME49_248830,TGME49_…	62.2	1.35	1.94	0.00146299	0.0272037	1
2	ALL	HFF	GO:0032774	RNA biosynthetic process	70	45	TGME49_202690,TGME49_203358,TGME49_206600,TGME49_207900,TGME49_217580,TGME49_223690,TGME49_224660,TGME49_226080,TGME49_228070,TGME49_232210,TGME49_233000,TGME49_238190,TGME49_238880,TGME49_240590,TGME49_244880,TGME49_246060,TGME49_246520,TGME49_246630,TGME49_246670,TGME49_248290,TGME49_249560,TGME49_250060,TGME49_254140,TGME49_254280,TGME49_255635,TGME49_258210,TGME49_258680,TGME49_260680,TGME49_…	64.3	1.39	2.12	0.00162175	0.0297537	1
2	ALL	HFF	GO:0006643	membrane lipid metabolic process	23	18	TGME49_214920,TGME49_224920,TGME49_231030,TGME49_240830,TGME49_241860,TGME49_252440,TGME49_258110,TGME49_270220,TGME49_271120,TGME49_275568,TGME49_280790,TGME49_283710,TGME49_299040,TGME49_308000,TGME49_310100,TGME49_318370,TGME49_321660,TGME49_500109,	78.3	1.69	4.22	0.0017202	0.0311446	1
2	ALL	HFF	GO:0046474	glycerophospholipid biosynthetic process	33	24	TGME49_214920,TGME49_215700,TGME49_224920,TGME49_225550,TGME49_228690,TGME49_241860,TGME49_244040,TGME49_246530,TGME49_252440,TGME49_258110,TGME49_261480,TGME49_269920,TGME49_270220,TGME49_273540,TGME49_275568,TGME49_280790,TGME49_296010,TGME49_299040,TGME49_308000,TGME49_310100,TGME49_318370,TGME49_321660,TGME49_500109,TGME49_500308,	72.7	1.58	3.13	0.0017676	0.0315872	1
2	ALL	HFF	GO:0045017	glycerolipid biosynthetic process	35	25	TGME49_214920,TGME49_215700,TGME49_224920,TGME49_225550,TGME49_228690,TGME49_241860,TGME49_244040,TGME49_246530,TGME49_252440,TGME49_255980,TGME49_258110,TGME49_261480,TGME49_269920,TGME49_270220,TGME49_273540,TGME49_275568,TGME49_280790,TGME49_296010,TGME49_299040,TGME49_308000,TGME49_310100,TGME49_318370,TGME49_321660,TGME49_500109,TGME49_500308,	71.4	1.55	2.94	0.00215006	0.0379293	1
2	ALL	HFF	GO:0006886	intracellular protein transport	80	50	TGME49_207390,TGME49_211040,TGME49_215130,TGME49_215390,TGME49_216590,TGME49_218760,TGME49_221940,TGME49_223540,TGME49_226510,TGME49_226600,TGME49_227870,TGME49_229180,TGME49_230220,TGME49_230380,TGME49_230920,TGME49_231600,TGME49_233350,TGME49_240830,TGME49_240870,TGME49_242030,TGME49_244290,TGME49_247930,TGME49_249530,TGME49_249910,TGME49_252290,TGME49_253730,TGME49_256050,TGME49_258070,TGME49_…	62.5	1.35	1.96	0.00225324	0.0392464	1
2	ALL	HFF	GO:0006487	protein N-linked glycosylation	11	10	TGME49_207070,TGME49_207750,TGME49_244520,TGME49_247980,TGME49_263690,TGME49_266310,TGME49_267590,TGME49_268340,TGME49_272180,TGME49_305620,	90.9	1.97	11.7	0.00278695	0.0479355	1
2	ALL	HFF	GO:0007049	cell cycle	27	20	TGME49_203260,TGME49_203440,TGME49_217910,TGME49_219100,TGME49_219860,TGME49_220440,TGME49_227650,TGME49_255240,TGME49_260420,TGME49_270120,TGME49_270140,TGME49_272340,TGME49_272900,TGME49_280390,TGME49_288930,TGME49_305220,TGME49_309380,TGME49_320070,TGME49_500221,TGME49_500228,	74.1	1.6	3.35	0.00301646	0.0512426	1
2	ALL	HFF	GO:0006351	transcription, DNA-templated	68	43	TGME49_202690,TGME49_203358,TGME49_206600,TGME49_207900,TGME49_217580,TGME49_223690,TGME49_224660,TGME49_226080,TGME49_228070,TGME49_232210,TGME49_233000,TGME49_238190,TGME49_238880,TGME49_240590,TGME49_244880,TGME49_246060,TGME49_246520,TGME49_246630,TGME49_246670,TGME49_248290,TGME49_249560,TGME49_250060,TGME49_254140,TGME49_254280,TGME49_255635,TGME49_258210,TGME49_258680,TGME49_266680,TGME49_…	63.2	1.37	2.02	0.00326002	0.053512	1
2	ALL	HFF	GO:0097659	nucleic acid-templated transcription	68	43	TGME49_202690,TGME49_203358,TGME49_206600,TGME49_207900,TGME49_217580,TGME49_223690,TGME49_224660,TGME49_226080,TGME49_228070,TGME49_232210,TGME49_233000,TGME49_238190,TGME49_238880,TGME49_240590,TGME49_244880,TGME49_246060,TGME49_246520,TGME49_246630,TGME49_246670,TGME49_248290,TGME49_249560,TGME49_250060,TGME49_254140,TGME49_254280,TGME49_255635,TGME49_258210,TGME49_258680,TGME49_266680,TGME49_…	63.2	1.37	2.02	0.00326002	0.053512	1
2	ALL	HFF	GO:0044265	cellular macromolecule catabolic process	81	50	TGME49_203320,TGME49_203440,TGME49_205600,TGME49_207680,TGME49_209108,TGME49_210778,TGME49_216450,TGME49_216990,TGME49_218920,TGME49_222290,TGME49_223590,TGME49_223880,TGME49_228370,TGME49_229470,TGME49_233020,TGME49_239500,TGME49_240280,TGME49_242290,TGME49_246040,TGME49_254450,TGME49_254900,TGME49_255180,TGME49_258150,TGME49_258980,TGME49_260240,TGME49_261610,TGME49_261670,TGME49_263420,TGME49_…	61.7	1.34	1.9	0.00328064	0.053512	1
2	ALL	HFF	GO:1901135	carbohydrate derivative metabolic process	144	83	TGME49_202572,TGME49_206610,TGME49_207060,TGME49_207070,TGME49_207750,TGME49_210790,TGME49_214850,TGME49_214920,TGME49_216740,TGME49_221320,TGME49_222020,TGME49_222710,TGME49_224920,TGME49_226000,TGME49_227420,TGME49_227790,TGME49_230450,TGME49_231350,TGME49_231430,TGME49_233110,TGME49_233140,TGME49_233500,TGME49_235478,TGME49_236040,TGME49_238940,TGME49_239710,TGME49_240630,TGME49_240830,TGME49_…	57.6	1.25	1.61	0.0033445	0.053512	1
2	ALL	HFF	GO:0019222	regulation of metabolic process	144	83	TGME49_203050,TGME49_203690,TGME49_203710,TGME49_206600,TGME49_207080,TGME49_207900,TGME49_209108,TGME49_212250,TGME49_212960,TGME49_215570,TGME49_216220,TGME49_217700,TGME49_218960,TGME49_219460,TGME49_222290,TGME49_225970,TGME49_229310,TGME49_229470,TGME49_230890,TGME49_232760,TGME49_233000,TGME49_233020,TGME49_233080,TGME49_233120,TGME49_234640,TGME49_238050,TGME49_240460,TGME49_246040,TGME49_…	57.6	1.25	1.61	0.0033445	0.053512	1
2	ALL	HFF	GO:0048519	negative regulation of biological process	29	21	TGME49_206390,TGME49_208390,TGME49_209108,TGME49_214970,TGME49_219290,TGME49_222290,TGME49_229470,TGME49_230890,TGME49_233020,TGME49_238050,TGME49_246040,TGME49_254450,TGME49_255430,TGME49_258980,TGME49_260240,TGME49_278950,TGME49_286750,TGME49_291820,TGME49_293380,TGME49_312650,TGME49_315720,	72.4	1.57	3.08	0.00374583	0.0592444	1
2	ALL	HFF	GO:0006661	phosphatidylinositol biosynthetic process	24	18	TGME49_214920,TGME49_215700,TGME49_224920,TGME49_228690,TGME49_241860,TGME49_244040,TGME49_252440,TGME49_258110,TGME49_270220,TGME49_275568,TGME49_280790,TGME49_296010,TGME49_299040,TGME49_308000,TGME49_310100,TGME49_318370,TGME49_321660,TGME49_500109,	75	1.62	3.52	0.00391766	0.061258	1
2	ALL	HFF	GO:0051716	cellular response to stimulus	194	108	TGME49_202380,TGME49_202460,TGME49_203020,TGME49_203260,TGME49_204040,TGME49_206390,TGME49_207460,TGME49_208580,TGME49_208842,TGME49_210778,TGME49_210960,TGME49_212170,TGME49_212250,TGME49_212950,TGME49_213752,TGME49_213890,TGME49_214480,TGME49_214520,TGME49_214770,TGME49_215700,TGME49_216250,TGME49_216600,TGME49_216870,TGME49_216890,TGME49_218840,TGME49_219590,TGME49_220420,TGME49_222290,TGME49_…	55.7	1.21	1.49	0.00428663	0.0662743	1
2	ALL	HFF	GO:0006081	cellular aldehyde metabolic process	7	7	TGME49_214850,TGME49_227420,TGME49_237140,TGME49_255690,TGME49_281490,TGME49_281630,TGME49_297080,	100	2.17		0.00445291	0.0675037	1
2	ALL	HFF	GO:0033013	tetrapyrrole metabolic process	16	13	TGME49_214970,TGME49_219700,TGME49_219860,TGME49_228180,TGME49_237220,TGME49_258650,TGME49_258690,TGME49_264200,TGME49_270450,TGME49_271420,TGME49_281490,TGME49_289940,TGME49_500302,	81.3	1.76	5.07	0.00451333	0.0675037	1
2	ALL	HFF	GO:0033014	tetrapyrrole biosynthetic process	16	13	TGME49_214970,TGME49_219700,TGME49_219860,TGME49_228180,TGME49_237220,TGME49_258650,TGME49_258690,TGME49_264200,TGME49_270450,TGME49_271420,TGME49_281490,TGME49_289940,TGME49_500302,	81.3	1.76	5.07	0.00451333	0.0675037	1
2	ALL	HFF	GO:0009451	RNA modification	67	42	TGME49_202310,TGME49_202640,TGME49_202740,TGME49_205410,TGME49_211450,TGME49_212960,TGME49_213970,TGME49_216760,TGME49_220212,TGME49_222340,TGME49_223130,TGME49_224200,TGME49_233830,TGME49_243280,TGME49_244430,TGME49_248200,TGME49_254950,TGME49_255250,TGME49_260160,TGME49_260610,TGME49_263400,TGME49_263670,TGME49_264190,TGME49_272010,TGME49_272570,TGME49_273140,TGME49_273430,TGME49_285170,TGME49_…	62.7	1.36	1.98	0.00457012	0.0676181	1
2	ALL	HFF	GO:0006457	protein folding	58	37	TGME49_202370,TGME49_203380,TGME49_207760,TGME49_216630,TGME49_228360,TGME49_229940,TGME49_229990,TGME49_230520,TGME49_238000,TGME49_240600,TGME49_243710,TGME49_248370,TGME49_254520,TGME49_257490,TGME49_258390,TGME49_258625,TGME49_262520,TGME49_264950,TGME49_265220,TGME49_270560,TGME49_273960,TGME49_275690,TGME49_285220,TGME49_285760,TGME49_285850,TGME49_287500,TGME49_288380,TGME49_289210,TGME49_…	63.8	1.38	2.07	0.00498754	0.0730091	1
2	ALL	HFF	GO:0006402	mRNA catabolic process	13	11	TGME49_209108,TGME49_222290,TGME49_229470,TGME49_233020,TGME49_246040,TGME49_254450,TGME49_258980,TGME49_260240,TGME49_278950,TGME49_291820,TGME49_315720,	84.6	1.83	6.44	0.00524846	0.0760199	1
2	ALL	HFF	GO:0060255	regulation of macromolecule metabolic process	142	81	TGME49_203050,TGME49_203690,TGME49_203710,TGME49_206600,TGME49_207080,TGME49_207900,TGME49_209108,TGME49_212250,TGME49_212960,TGME49_215570,TGME49_216220,TGME49_217700,TGME49_218960,TGME49_219460,TGME49_222290,TGME49_225970,TGME49_229310,TGME49_229470,TGME49_230890,TGME49_232760,TGME49_233000,TGME49_233020,TGME49_233080,TGME49_233120,TGME49_234640,TGME49_238050,TGME49_240460,TGME49_246040,TGME49_…	57	1.24	1.57	0.0054387	0.0779546	1
2	ALL	HFF	GO:0006302	double-strand break repair	10	9	TGME49_216250,TGME49_243265,TGME49_248160,TGME49_257180,TGME49_261610,TGME49_272900,TGME49_278060,TGME49_305760,TGME49_312510,	90	1.95	10.53	0.00553732	0.07855	1
2	ALL	HFF	GO:0008033	tRNA processing	62	39	TGME49_202310,TGME49_202740,TGME49_202790,TGME49_207450,TGME49_211450,TGME49_213970,TGME49_216830,TGME49_220212,TGME49_223130,TGME49_224200,TGME49_227400,TGME49_233830,TGME49_235710,TGME49_242010,TGME49_243280,TGME49_253530,TGME49_254730,TGME49_255720,TGME49_257290,TGME49_263670,TGME49_263800,TGME49_271400,TGME49_272270,TGME49_272570,TGME49_273430,TGME49_274110,TGME49_275420,TGME49_278900,TGME49_…	62.9	1.36	1.99	0.00568058	0.0792714	1
2	ALL	HFF	GO:1901566	organonitrogen compound biosynthetic process	393	206	TGME49_202350,TGME49_202572,TGME49_203630,TGME49_204160,TGME49_205710,TGME49_206610,TGME49_207070,TGME49_207630,TGME49_207640,TGME49_207750,TGME49_207840,TGME49_207900,TGME49_207940,TGME49_208090,TGME49_209010,TGME49_209160,TGME49_209710,TGME49_210790,TGME49_210840,TGME49_211410,TGME49_211870,TGME49_214870,TGME49_214920,TGME49_214970,TGME49_215250,TGME49_215460,TGME49_215470,TGME49_216010,TGME49_…	52.4	1.14	1.31	0.00570339	0.0792714	1
2	ALL	HFF	GO:0016071	mRNA metabolic process	100	59	TGME49_207400,TGME49_209108,TGME49_212960,TGME49_215230,TGME49_219440,TGME49_219790,TGME49_221980,TGME49_222290,TGME49_223390,TGME49_226080,TGME49_228000,TGME49_229210,TGME49_229470,TGME49_230010,TGME49_231970,TGME49_233020,TGME49_233080,TGME49_233190,TGME49_234520,TGME49_244100,TGME49_246040,TGME49_248250,TGME49_254450,TGME49_258980,TGME49_260240,TGME49_261470,TGME49_263595,TGME49_264010,TGME49_…	59	1.28	1.7	0.00629708	0.0866479	1
2	ALL	HFF	GO:0006650	glycerophospholipid metabolic process	44	29	TGME49_214920,TGME49_215700,TGME49_224920,TGME49_225550,TGME49_228690,TGME49_230490,TGME49_240830,TGME49_241860,TGME49_244040,TGME49_246530,TGME49_252440,TGME49_258110,TGME49_259870,TGME49_261480,TGME49_269920,TGME49_270220,TGME49_270910,TGME49_273540,TGME49_275568,TGME49_280790,TGME49_296010,TGME49_299040,TGME49_308000,TGME49_310100,TGME49_318370,TGME49_321660,TGME49_500109,TGME49_500179,TGME49_…	65.9	1.43	2.27	0.00638694	0.0869985	1
2	ALL	HFF	GO:0006401	RNA catabolic process	18	14	TGME49_209108,TGME49_222290,TGME49_229470,TGME49_233020,TGME49_246040,TGME49_254450,TGME49_258980,TGME49_260240,TGME49_261670,TGME49_278950,TGME49_281510,TGME49_285660,TGME49_291820,TGME49_315720,	77.8	1.68	4.1	0.00644902	0.0869985	1
2	ALL	HFF	GO:0046486	glycerolipid metabolic process	46	30	TGME49_214920,TGME49_215700,TGME49_224920,TGME49_225550,TGME49_228690,TGME49_230490,TGME49_240830,TGME49_241860,TGME49_244040,TGME49_246530,TGME49_252440,TGME49_255980,TGME49_258110,TGME49_259870,TGME49_261480,TGME49_269920,TGME49_270220,TGME49_270910,TGME49_273540,TGME49_275568,TGME49_280790,TGME49_296010,TGME49_299040,TGME49_308000,TGME49_310100,TGME49_318370,TGME49_321660,TGME49_500109,TGME49_…	65.2	1.41	2.2	0.00699425	0.0934378	1
2	ALL	HFF	GO:0019637	organophosphate metabolic process	159	89	TGME49_202300,TGME49_206610,TGME49_207060,TGME49_207710,TGME49_208070,TGME49_210790,TGME49_214850,TGME49_214920,TGME49_215250,TGME49_215700,TGME49_216740,TGME49_216810,TGME49_221320,TGME49_222020,TGME49_222710,TGME49_224920,TGME49_225550,TGME49_226000,TGME49_227420,TGME49_228690,TGME49_230450,TGME49_230490,TGME49_233110,TGME49_233140,TGME49_233500,TGME49_235478,TGME49_236040,TGME49_237140,TGME49_…	56	1.21	1.5	0.00744825	0.0977595	1
2	ALL	HFF	GO:0016192	vesicle-mediated transport	91	54	TGME49_201120,TGME49_204060,TGME49_207390,TGME49_209080,TGME49_209820,TGME49_214230,TGME49_215130,TGME49_215420,TGME49_218760,TGME49_221940,TGME49_223620,TGME49_224150,TGME49_226510,TGME49_226600,TGME49_227610,TGME49_230140,TGME49_230150,TGME49_230220,TGME49_230430,TGME49_230920,TGME49_240740,TGME49_240870,TGME49_244290,TGME49_247930,TGME49_251730,TGME49_253000,TGME49_263330,TGME49_268720,TGME49_…	59.3	1.29	1.72	0.00745985	0.0977595	1
2	ALL	HFF	GO:0051234	establishment of localization	393	205	TGME49_201120,TGME49_201150,TGME49_201260,TGME49_201700,TGME49_202380,TGME49_203020,TGME49_203350,TGME49_203960,TGME49_204060,TGME49_204370,TGME49_206350,TGME49_207390,TGME49_208050,TGME49_208590,TGME49_209080,TGME49_209120,TGME49_209190,TGME49_209820,TGME49_209940,TGME49_210820,TGME49_211040,TGME49_211480,TGME49_212150,TGME49_214230,TGME49_214350,TGME49_214830,TGME49_215130,TGME49_215390,TGME49_…	52.2	1.13	1.3	0.00765762	0.0994046	1
2	ALL	HFF	GO:0042440	pigment metabolic process	15	12	TGME49_214970,TGME49_219700,TGME49_219860,TGME49_228180,TGME49_237220,TGME49_258650,TGME49_258690,TGME49_264200,TGME49_270450,TGME49_271420,TGME49_289940,TGME49_500302,	80	1.73	4.68	0.00807594	0.101023	1
2	ALL	HFF	GO:0006779	porphyrin-containing compound biosynthetic process	15	12	TGME49_214970,TGME49_219700,TGME49_219860,TGME49_228180,TGME49_237220,TGME49_258650,TGME49_258690,TGME49_264200,TGME49_270450,TGME49_271420,TGME49_289940,TGME49_500302,	80	1.73	4.68	0.00807594	0.101023	1
2	ALL	HFF	GO:0006778	porphyrin-containing compound metabolic process	15	12	TGME49_214970,TGME49_219700,TGME49_219860,TGME49_228180,TGME49_237220,TGME49_258650,TGME49_258690,TGME49_264200,TGME49_270450,TGME49_271420,TGME49_289940,TGME49_500302,	80	1.73	4.68	0.00807594	0.101023	1
2	ALL	HFF	GO:0046148	pigment biosynthetic process	15	12	TGME49_214970,TGME49_219700,TGME49_219860,TGME49_228180,TGME49_237220,TGME49_258650,TGME49_258690,TGME49_264200,TGME49_270450,TGME49_271420,TGME49_289940,TGME49_500302,	80	1.73	4.68	0.00807594	0.101023	1
2	ALL	HFF	GO:0051276	chromosome organization	41	27	TGME49_208200,TGME49_212940,TGME49_213890,TGME49_214970,TGME49_219700,TGME49_219860,TGME49_221330,TGME49_231170,TGME49_231280,TGME49_232610,TGME49_234360,TGME49_237220,TGME49_248290,TGME49_255240,TGME49_256060,TGME49_260420,TGME49_264450,TGME49_270450,TGME49_273780,TGME49_277530,TGME49_288700,TGME49_288930,TGME49_293380,TGME49_297800,TGME49_306310,TGME49_313300,TGME49_315600,	65.9	1.43	2.26	0.00854654	0.105946	1
2	ALL	HFF	GO:0010256	endomembrane system organization	6	6	TGME49_209120,TGME49_219080,TGME49_231030,TGME49_231190,TGME49_262080,TGME49_273580,	100	2.17		0.00965731	0.116565	1
2	ALL	HFF	GO:0006488	dolichol-linked oligosaccharide biosynthetic process	6	6	TGME49_207070,TGME49_244520,TGME49_263690,TGME49_268340,TGME49_272180,TGME49_305620,	100	2.17		0.00965731	0.116565	1
2	ALL	HFF	GO:0006490	oligosaccharide-lipid intermediate biosynthetic process	6	6	TGME49_207070,TGME49_244520,TGME49_263690,TGME49_268340,TGME49_272180,TGME49_305620,	100	2.17		0.00965731	0.116565	1
2	ALL	HFF	GO:0043412	macromolecule modification	447	230	TGME49_201520,TGME49_201630,TGME49_201720,TGME49_202310,TGME49_202572,TGME49_202610,TGME49_202640,TGME49_202740,TGME49_202780,TGME49_203010,TGME49_203320,TGME49_204100,TGME49_205410,TGME49_205600,TGME49_207070,TGME49_207080,TGME49_207680,TGME49_207750,TGME49_207820,TGME49_208500,TGME49_209000,TGME49_209160,TGME49_210280,TGME49_211260,TGME49_211330,TGME49_211450,TGME49_212960,TGME49_213830,TGME49_…	51.5	1.11	1.26	0.010897	0.128263	1
2	ALL	HFF	GO:0008299	isoprenoid biosynthetic process	9	8	TGME49_214850,TGME49_224490,TGME49_227420,TGME49_255690,TGME49_259130,TGME49_262430,TGME49_269430,TGME49_306260,	88.9	1.93	9.35	0.0109061	0.128263	1
2	ALL	HFF	GO:0006720	isoprenoid metabolic process	9	8	TGME49_214850,TGME49_224490,TGME49_227420,TGME49_255690,TGME49_259130,TGME49_262430,TGME49_269430,TGME49_306260,	88.9	1.93	9.35	0.0109061	0.128263	1
2	ALL	HFF	GO:0050896	response to stimulus	221	119	TGME49_202380,TGME49_202460,TGME49_203020,TGME49_203260,TGME49_204040,TGME49_206390,TGME49_207460,TGME49_207760,TGME49_208580,TGME49_208842,TGME49_210778,TGME49_210960,TGME49_212170,TGME49_212250,TGME49_212950,TGME49_213752,TGME49_213890,TGME49_214480,TGME49_214520,TGME49_214770,TGME49_215700,TGME49_216250,TGME49_216600,TGME49_216870,TGME49_216890,TGME49_217160,TGME49_218840,TGME49_219590,TGME49_…	53.8	1.17	1.38	0.011674	0.135963	1
2	ALL	HFF	GO:0071702	organic substance transport	175	96	TGME49_201260,TGME49_201700,TGME49_202380,TGME49_203960,TGME49_204370,TGME49_206350,TGME49_207390,TGME49_209940,TGME49_210820,TGME49_211040,TGME49_212150,TGME49_214830,TGME49_215130,TGME49_215390,TGME49_216380,TGME49_216590,TGME49_216630,TGME49_218760,TGME49_220460,TGME49_221940,TGME49_223110,TGME49_223540,TGME49_223620,TGME49_224150,TGME49_224190,TGME49_224800,TGME49_226510,TGME49_226600,TGME49_…	54.9	1.19	1.43	0.0117584	0.135963	1
2	ALL	HFF	GO:0030001	metal ion transport	40	26	TGME49_201150,TGME49_203020,TGME49_203350,TGME49_211480,TGME49_214350,TGME49_221350,TGME49_223810,TGME49_224600,TGME49_225530,TGME49_234540,TGME49_240550,TGME49_254080,TGME49_260360,TGME49_261520,TGME49_261720,TGME49_262150,TGME49_262710,TGME49_262810,TGME49_263240,TGME49_263480,TGME49_267270,TGME49_284530,TGME49_305180,TGME49_310560,TGME49_312622,TGME49_500163,	65	1.41	2.18	0.0125084	0.14343	1
2	ALL	HFF	GO:0006810	transport	389	201	TGME49_201120,TGME49_201150,TGME49_201260,TGME49_201700,TGME49_202380,TGME49_203020,TGME49_203350,TGME49_203960,TGME49_204060,TGME49_204370,TGME49_206350,TGME49_207390,TGME49_208050,TGME49_208590,TGME49_209080,TGME49_209190,TGME49_209820,TGME49_209940,TGME49_210820,TGME49_211040,TGME49_211480,TGME49_212150,TGME49_214230,TGME49_214350,TGME49_214830,TGME49_215130,TGME49_215390,TGME49_215420,TGME49_…	51.7	1.12	1.27	0.0135958	0.15384	1
2	ALL	HFF	GO:1901575	organic substance catabolic process	140	78	TGME49_202300,TGME49_202590,TGME49_203320,TGME49_203440,TGME49_205600,TGME49_207680,TGME49_209108,TGME49_210778,TGME49_212130,TGME49_213680,TGME49_216450,TGME49_216810,TGME49_216990,TGME49_218920,TGME49_222020,TGME49_222290,TGME49_223590,TGME49_223880,TGME49_228370,TGME49_229470,TGME49_229950,TGME49_233020,TGME49_233140,TGME49_233500,TGME49_236040,TGME49_237470,TGME49_239500,TGME49_240280,TGME49_…	55.7	1.21	1.48	0.0136399	0.15384	1
2	ALL	HFF	GO:0051301	cell division	14	11	TGME49_203440,TGME49_220440,TGME49_227650,TGME49_230710,TGME49_259520,TGME49_260420,TGME49_267520,TGME49_272340,TGME49_288930,TGME49_309380,TGME49_321640,	78.6	1.7	4.29	0.0142594	0.15952	1
2	ALL	HFF	GO:0043038	amino acid activation	37	24	TGME49_205710,TGME49_207640,TGME49_210840,TGME49_219430,TGME49_219540,TGME49_219850,TGME49_233860,TGME49_241870,TGME49_251880,TGME49_253290,TGME49_254110,TGME49_254200,TGME49_256990,TGME49_263870,TGME49_271625,TGME49_273410,TGME49_277030,TGME49_280600,TGME49_286180,TGME49_289300,TGME49_292080,TGME49_299810,TGME49_300260,TGME49_306960,	64.9	1.4	2.16	0.0167738	0.183181	1
2	ALL	HFF	GO:0006418	tRNA aminoacylation for protein translation	37	24	TGME49_205710,TGME49_207640,TGME49_210840,TGME49_219430,TGME49_219540,TGME49_219850,TGME49_233860,TGME49_241870,TGME49_251880,TGME49_253290,TGME49_254110,TGME49_254200,TGME49_256990,TGME49_263870,TGME49_271625,TGME49_273410,TGME49_277030,TGME49_280600,TGME49_286180,TGME49_289300,TGME49_292080,TGME49_299810,TGME49_300260,TGME49_306960,	64.9	1.4	2.16	0.0167738	0.183181	1
2	ALL	HFF	GO:0043039	tRNA aminoacylation	37	24	TGME49_205710,TGME49_207640,TGME49_210840,TGME49_219430,TGME49_219540,TGME49_219850,TGME49_233860,TGME49_241870,TGME49_251880,TGME49_253290,TGME49_254110,TGME49_254200,TGME49_256990,TGME49_263870,TGME49_271625,TGME49_273410,TGME49_277030,TGME49_280600,TGME49_286180,TGME49_289300,TGME49_292080,TGME49_299810,TGME49_300260,TGME49_306960,	64.9	1.4	2.16	0.0167738	0.183181	1
2	ALL	HFF	GO:0071705	nitrogen compound transport	153	84	TGME49_201700,TGME49_202380,TGME49_203960,TGME49_206350,TGME49_207390,TGME49_210820,TGME49_211040,TGME49_212150,TGME49_214830,TGME49_215130,TGME49_215390,TGME49_216590,TGME49_216630,TGME49_218760,TGME49_220460,TGME49_221940,TGME49_223540,TGME49_223620,TGME49_224150,TGME49_224800,TGME49_226510,TGME49_226600,TGME49_227870,TGME49_228660,TGME49_229180,TGME49_229470,TGME49_230220,TGME49_230380,TGME49_…	54.9	1.19	1.43	0.017257	0.186974	1
2	ALL	HFF	GO:0000956	nuclear-transcribed mRNA catabolic process	11	9	TGME49_209108,TGME49_222290,TGME49_229470,TGME49_233020,TGME49_246040,TGME49_254450,TGME49_278950,TGME49_291820,TGME49_315720,	81.8	1.77	5.26	0.017914	0.192575	1
2	ALL	HFF	GO:0051252	regulation of RNA metabolic process	102	58	TGME49_203050,TGME49_203690,TGME49_203710,TGME49_206600,TGME49_207080,TGME49_207900,TGME49_209108,TGME49_212960,TGME49_215570,TGME49_216220,TGME49_217700,TGME49_218960,TGME49_225970,TGME49_229310,TGME49_230890,TGME49_233000,TGME49_233020,TGME49_233080,TGME49_233120,TGME49_234640,TGME49_240460,TGME49_247700,TGME49_253380,TGME49_255220,TGME49_255340,TGME49_257150,TGME49_258680,TGME49_260250,TGME49_…	56.9	1.23	1.55	0.0185467	0.197832	1
2	ALL	HFF	GO:0019219	regulation of nucleobase-containing compound metabolic process	104	59	TGME49_203050,TGME49_203690,TGME49_203710,TGME49_206600,TGME49_207080,TGME49_207900,TGME49_209108,TGME49_212960,TGME49_215570,TGME49_216220,TGME49_217700,TGME49_218960,TGME49_225970,TGME49_229310,TGME49_230890,TGME49_233000,TGME49_233020,TGME49_233080,TGME49_233120,TGME49_234640,TGME49_240460,TGME49_247700,TGME49_253380,TGME49_255220,TGME49_255340,TGME49_257150,TGME49_258680,TGME49_260250,TGME49_…	56.7	1.23	1.54	0.0187547	0.198511	1
2	ALL	HFF	GO:0051179	localization	404	207	TGME49_201120,TGME49_201150,TGME49_201260,TGME49_201700,TGME49_202380,TGME49_203020,TGME49_203350,TGME49_203960,TGME49_204060,TGME49_204370,TGME49_206350,TGME49_207390,TGME49_208050,TGME49_208590,TGME49_209080,TGME49_209120,TGME49_209190,TGME49_209820,TGME49_209940,TGME49_210820,TGME49_211040,TGME49_211480,TGME49_212150,TGME49_214230,TGME49_214350,TGME49_214830,TGME49_215130,TGME49_215390,TGME49_…	51.2	1.11	1.25	0.0190009	0.198526	1
2	ALL	HFF	GO:2000112	regulation of cellular macromolecule biosynthetic process	112	63	TGME49_203050,TGME49_203690,TGME49_203710,TGME49_206600,TGME49_207080,TGME49_207900,TGME49_209108,TGME49_212250,TGME49_215570,TGME49_216220,TGME49_217700,TGME49_218960,TGME49_219460,TGME49_225970,TGME49_229310,TGME49_229470,TGME49_230890,TGME49_233000,TGME49_233020,TGME49_233080,TGME49_233120,TGME49_234640,TGME49_240460,TGME49_247700,TGME49_249920,TGME49_253380,TGME49_255220,TGME49_255340,TGME49_…	56.3	1.22	1.51	0.0194775	0.198526	1
2	ALL	HFF	GO:0009889	regulation of biosynthetic process	112	63	TGME49_203050,TGME49_203690,TGME49_203710,TGME49_206600,TGME49_207080,TGME49_207900,TGME49_209108,TGME49_212250,TGME49_215570,TGME49_216220,TGME49_217700,TGME49_218960,TGME49_219460,TGME49_225970,TGME49_229310,TGME49_229470,TGME49_230890,TGME49_233000,TGME49_233020,TGME49_233080,TGME49_233120,TGME49_234640,TGME49_240460,TGME49_247700,TGME49_249920,TGME49_253380,TGME49_255220,TGME49_255340,TGME49_…	56.3	1.22	1.51	0.0194775	0.198526	1
2	ALL	HFF	GO:0010556	regulation of macromolecule biosynthetic process	112	63	TGME49_203050,TGME49_203690,TGME49_203710,TGME49_206600,TGME49_207080,TGME49_207900,TGME49_209108,TGME49_212250,TGME49_215570,TGME49_216220,TGME49_217700,TGME49_218960,TGME49_219460,TGME49_225970,TGME49_229310,TGME49_229470,TGME49_230890,TGME49_233000,TGME49_233020,TGME49_233080,TGME49_233120,TGME49_234640,TGME49_240460,TGME49_247700,TGME49_249920,TGME49_253380,TGME49_255220,TGME49_255340,TGME49_…	56.3	1.22	1.51	0.0194775	0.198526	1
2	ALL	HFF	GO:0031326	regulation of cellular biosynthetic process	112	63	TGME49_203050,TGME49_203690,TGME49_203710,TGME49_206600,TGME49_207080,TGME49_207900,TGME49_209108,TGME49_212250,TGME49_215570,TGME49_216220,TGME49_217700,TGME49_218960,TGME49_219460,TGME49_225970,TGME49_229310,TGME49_229470,TGME49_230890,TGME49_233000,TGME49_233020,TGME49_233080,TGME49_233120,TGME49_234640,TGME49_240460,TGME49_247700,TGME49_249920,TGME49_253380,TGME49_255220,TGME49_255340,TGME49_…	56.3	1.22	1.51	0.0194775	0.198526	1
2	ALL	HFF	GO:0010605	negative regulation of macromolecule metabolic process	23	16	TGME49_209108,TGME49_222290,TGME49_229470,TGME49_230890,TGME49_233020,TGME49_238050,TGME49_246040,TGME49_254450,TGME49_258980,TGME49_260240,TGME49_278950,TGME49_286750,TGME49_291820,TGME49_293380,TGME49_312650,TGME49_315720,	69.6	1.51	2.68	0.0200672	0.201551	1
2	ALL	HFF	GO:0009892	negative regulation of metabolic process	23	16	TGME49_209108,TGME49_222290,TGME49_229470,TGME49_230890,TGME49_233020,TGME49_238050,TGME49_246040,TGME49_254450,TGME49_258980,TGME49_260240,TGME49_278950,TGME49_286750,TGME49_291820,TGME49_293380,TGME49_312650,TGME49_315720,	69.6	1.51	2.68	0.0200672	0.201551	1
2	ALL	HFF	GO:0006270	DNA replication initiation	5	5	TGME49_214970,TGME49_217910,TGME49_219700,TGME49_219860,TGME49_260410,	100	2.17		0.0209395	0.204516	1
2	ALL	HFF	GO:0007020	microtubule nucleation	5	5	TGME49_209970,TGME49_226870,TGME49_263510,TGME49_285780,TGME49_310130,	100	2.17		0.0209395	0.204516	1
2	ALL	HFF	GO:0016573	histone acetylation	5	5	TGME49_207080,TGME49_213890,TGME49_232610,TGME49_293380,TGME49_318330,	100	2.17		0.0209395	0.204516	1
2	ALL	HFF	GO:0015833	peptide transport	60	36	TGME49_201700,TGME49_202380,TGME49_206350,TGME49_212150,TGME49_215130,TGME49_215390,TGME49_216630,TGME49_220460,TGME49_223620,TGME49_224150,TGME49_224800,TGME49_227870,TGME49_228660,TGME49_230380,TGME49_240540,TGME49_240870,TGME49_259172,TGME49_259640,TGME49_260630,TGME49_260850,TGME49_268720,TGME49_270370,TGME49_273580,TGME49_273850,TGME49_280550,TGME49_283590,TGME49_286050,TGME49_288900,TGME49_…	60	1.3	1.76	0.0212076	0.204516	1
2	ALL	HFF	GO:0051170	import into nucleus	8	7	TGME49_203960,TGME49_216590,TGME49_229180,TGME49_231600,TGME49_233350,TGME49_252290,TGME49_305040,	87.5	1.9	8.18	0.0212542	0.204516	1
2	ALL	HFF	GO:0006383	transcription by RNA polymerase III	8	7	TGME49_217580,TGME49_223690,TGME49_228070,TGME49_254280,TGME49_255635,TGME49_266680,TGME49_314240,	87.5	1.9	8.18	0.0212542	0.204516	1
2	ALL	HFF	GO:0046488	phosphatidylinositol metabolic process	34	22	TGME49_214920,TGME49_215700,TGME49_224920,TGME49_228690,TGME49_230490,TGME49_240830,TGME49_241860,TGME49_244040,TGME49_252440,TGME49_258110,TGME49_259870,TGME49_270220,TGME49_275568,TGME49_280790,TGME49_296010,TGME49_299040,TGME49_308000,TGME49_310100,TGME49_318370,TGME49_321660,TGME49_500109,TGME49_500179,	64.7	1.4	2.15	0.0225451	0.214175	1
2	ALL	HFF	GO:0006913	nucleocytoplasmic transport	25	17	TGME49_203960,TGME49_214830,TGME49_216590,TGME49_229180,TGME49_231600,TGME49_233350,TGME49_249530,TGME49_252290,TGME49_258970,TGME49_259172,TGME49_259640,TGME49_264060,TGME49_270930,TGME49_294430,TGME49_301300,TGME49_304630,TGME49_305040,	68	1.47	2.49	0.0228658	0.214175	1
2	ALL	HFF	GO:1903506	regulation of nucleic acid-templated transcription	97	55	TGME49_203050,TGME49_203690,TGME49_203710,TGME49_206600,TGME49_207080,TGME49_207900,TGME49_215570,TGME49_216220,TGME49_217700,TGME49_218960,TGME49_225970,TGME49_229310,TGME49_230890,TGME49_233000,TGME49_233020,TGME49_233080,TGME49_233120,TGME49_234640,TGME49_240460,TGME49_247700,TGME49_253380,TGME49_255220,TGME49_255340,TGME49_257150,TGME49_258680,TGME49_260250,TGME49_261220,TGME49_264690,TGME49_…	56.7	1.23	1.54	0.0230362	0.214175	1
2	ALL	HFF	GO:2001141	regulation of RNA biosynthetic process	97	55	TGME49_203050,TGME49_203690,TGME49_203710,TGME49_206600,TGME49_207080,TGME49_207900,TGME49_215570,TGME49_216220,TGME49_217700,TGME49_218960,TGME49_225970,TGME49_229310,TGME49_230890,TGME49_233000,TGME49_233020,TGME49_233080,TGME49_233120,TGME49_234640,TGME49_240460,TGME49_247700,TGME49_253380,TGME49_255220,TGME49_255340,TGME49_257150,TGME49_258680,TGME49_260250,TGME49_261220,TGME49_264690,TGME49_…	56.7	1.23	1.54	0.0230362	0.214175	1
2	ALL	HFF	GO:0006355	regulation of transcription, DNA-templated	97	55	TGME49_203050,TGME49_203690,TGME49_203710,TGME49_206600,TGME49_207080,TGME49_207900,TGME49_215570,TGME49_216220,TGME49_217700,TGME49_218960,TGME49_225970,TGME49_229310,TGME49_230890,TGME49_233000,TGME49_233020,TGME49_233080,TGME49_233120,TGME49_234640,TGME49_240460,TGME49_247700,TGME49_253380,TGME49_255220,TGME49_255340,TGME49_257150,TGME49_258680,TGME49_260250,TGME49_261220,TGME49_264690,TGME49_…	56.7	1.23	1.54	0.0230362	0.214175	1
2	ALL	HFF	GO:0065007	biological regulation	313	162	TGME49_202380,TGME49_202460,TGME49_203020,TGME49_203050,TGME49_203380,TGME49_203690,TGME49_203710,TGME49_204040,TGME49_206390,TGME49_206600,TGME49_207080,TGME49_207460,TGME49_207900,TGME49_208390,TGME49_209080,TGME49_209108,TGME49_210778,TGME49_212250,TGME49_212950,TGME49_212960,TGME49_213325,TGME49_214770,TGME49_214970,TGME49_215570,TGME49_215700,TGME49_216220,TGME49_216890,TGME49_217700,TGME49_…	51.8	1.12	1.27	0.0235497	0.217479	1
2	ALL	HFF	GO:0071103	DNA conformation change	27	18	TGME49_212940,TGME49_214970,TGME49_219700,TGME49_219860,TGME49_221330,TGME49_231280,TGME49_234360,TGME49_237220,TGME49_255240,TGME49_256060,TGME49_264450,TGME49_270450,TGME49_273780,TGME49_277530,TGME49_288930,TGME49_293380,TGME49_297800,TGME49_315600,	66.7	1.44	2.34	0.0255228	0.23413	1
2	ALL	HFF	GO:0030163	protein catabolic process	65	38	TGME49_202590,TGME49_203320,TGME49_203440,TGME49_205600,TGME49_207680,TGME49_210778,TGME49_216450,TGME49_218920,TGME49_223590,TGME49_223880,TGME49_229950,TGME49_239500,TGME49_242290,TGME49_254900,TGME49_255180,TGME49_258150,TGME49_261010,TGME49_263420,TGME49_263470,TGME49_264860,TGME49_267080,TGME49_267520,TGME49_270530,TGME49_271440,TGME49_277500,TGME49_277895,TGME49_280710,TGME49_285700,TGME49_…	58.5	1.27	1.65	0.0305325	0.27823	1
2	ALL	HFF	GO:0031323	regulation of cellular metabolic process	130	71	TGME49_203050,TGME49_203690,TGME49_203710,TGME49_206600,TGME49_207080,TGME49_207900,TGME49_209108,TGME49_212250,TGME49_212960,TGME49_215570,TGME49_216220,TGME49_217700,TGME49_218960,TGME49_219460,TGME49_225970,TGME49_229310,TGME49_229470,TGME49_230890,TGME49_232760,TGME49_233000,TGME49_233020,TGME49_233080,TGME49_233120,TGME49_234640,TGME49_240460,TGME49_247700,TGME49_249920,TGME49_253380,TGME49_…	54.6	1.18	1.42	0.0311224	0.28174	1
2	ALL	HFF	GO:0018193	peptidyl-amino acid modification	46	28	TGME49_207080,TGME49_213890,TGME49_215560,TGME49_219460,TGME49_226400,TGME49_229940,TGME49_230520,TGME49_232610,TGME49_238000,TGME49_244500,TGME49_249920,TGME49_255970,TGME49_258020,TGME49_259070,TGME49_261060,TGME49_262520,TGME49_262850,TGME49_265080,TGME49_270560,TGME49_271420,TGME49_285760,TGME49_293380,TGME49_294270,TGME49_305760,TGME49_315640,TGME49_318330,TGME49_320640,TGME49_500160,	60.9	1.32	1.82	0.0315189	0.283464	1
2	ALL	HFF	GO:0000278	mitotic cell cycle	10	8	TGME49_217910,TGME49_255240,TGME49_260420,TGME49_270120,TGME49_270140,TGME49_272900,TGME49_288930,TGME49_309380,	80	1.73	4.68	0.0323812	0.289328	1
2	ALL	HFF	GO:0006352	DNA-templated transcription, initiation	24	16	TGME49_203358,TGME49_206600,TGME49_207900,TGME49_228070,TGME49_232210,TGME49_238880,TGME49_246630,TGME49_246670,TGME49_254280,TGME49_255635,TGME49_258680,TGME49_269660,TGME49_271300,TGME49_289950,TGME49_295410,TGME49_309170,	66.7	1.44	2.34	0.03471	0.308135	1
2	ALL	HFF	GO:0042254	ribosome biogenesis	85	48	TGME49_202470,TGME49_203020,TGME49_204540,TGME49_214200,TGME49_216560,TGME49_225125,TGME49_228320,TGME49_232390,TGME49_232520,TGME49_234610,TGME49_237240,TGME49_239340,TGME49_242800,TGME49_244420,TGME49_246730,TGME49_246970,TGME49_248200,TGME49_252320,TGME49_253520,TGME49_255320,TGME49_260360,TGME49_260610,TGME49_261570,TGME49_263440,TGME49_265110,TGME49_265820,TGME49_269770,TGME49_270960,TGME49_…	56.5	1.22	1.52	0.0352553	0.31097	1
2	ALL	HFF	GO:0006397	mRNA processing	91	51	TGME49_207400,TGME49_212960,TGME49_215230,TGME49_219440,TGME49_219790,TGME49_221980,TGME49_222290,TGME49_223390,TGME49_226080,TGME49_228000,TGME49_229210,TGME49_229470,TGME49_230010,TGME49_231970,TGME49_233080,TGME49_233190,TGME49_234520,TGME49_244100,TGME49_248250,TGME49_261470,TGME49_263595,TGME49_264010,TGME49_268250,TGME49_269200,TGME49_270140,TGME49_270770,TGME49_270930,TGME49_272340,TGME49_…	56	1.21	1.5	0.0361157	0.31653	1
2	ALL	HFF	GO:0051668	localization within membrane	17	12	TGME49_209120,TGME49_215390,TGME49_219080,TGME49_227870,TGME49_230150,TGME49_231190,TGME49_256050,TGME49_258070,TGME49_260850,TGME49_280610,TGME49_286730,TGME49_313100,	70.6	1.53	2.81	0.0372045	0.323001	1
2	ALL	HFF	GO:0051641	cellular localization	145	78	TGME49_203960,TGME49_206350,TGME49_207390,TGME49_209120,TGME49_211040,TGME49_214230,TGME49_214830,TGME49_215130,TGME49_215390,TGME49_216590,TGME49_218760,TGME49_219080,TGME49_220460,TGME49_221940,TGME49_223540,TGME49_224800,TGME49_226510,TGME49_226600,TGME49_227870,TGME49_229180,TGME49_230150,TGME49_230220,TGME49_230380,TGME49_230920,TGME49_231030,TGME49_231190,TGME49_231600,TGME49_233350,TGME49_…	53.8	1.17	1.37	0.0374744	0.323001	1
2	ALL	HFF	GO:0080090	regulation of primary metabolic process	129	70	TGME49_203050,TGME49_203690,TGME49_203710,TGME49_206600,TGME49_207080,TGME49_207900,TGME49_209108,TGME49_212250,TGME49_212960,TGME49_215570,TGME49_216220,TGME49_217700,TGME49_218960,TGME49_219460,TGME49_225970,TGME49_229310,TGME49_229470,TGME49_230890,TGME49_232760,TGME49_233000,TGME49_233020,TGME49_233080,TGME49_233120,TGME49_234640,TGME49_240460,TGME49_247700,TGME49_249920,TGME49_253380,TGME49_…	54.3	1.18	1.4	0.0379092	0.323001	1
2	ALL	HFF	GO:0051171	regulation of nitrogen compound metabolic process	129	70	TGME49_203050,TGME49_203690,TGME49_203710,TGME49_206600,TGME49_207080,TGME49_207900,TGME49_209108,TGME49_212250,TGME49_212960,TGME49_215570,TGME49_216220,TGME49_217700,TGME49_218960,TGME49_219460,TGME49_225970,TGME49_229310,TGME49_229470,TGME49_230890,TGME49_232760,TGME49_233000,TGME49_233020,TGME49_233080,TGME49_233120,TGME49_234640,TGME49_240460,TGME49_247700,TGME49_249920,TGME49_253380,TGME49_…	54.3	1.18	1.4	0.0379092	0.323001	1
2	ALL	HFF	GO:0051169	nuclear transport	26	17	TGME49_203960,TGME49_214830,TGME49_216590,TGME49_229180,TGME49_231600,TGME49_233350,TGME49_249530,TGME49_252290,TGME49_258970,TGME49_259172,TGME49_259640,TGME49_264060,TGME49_270930,TGME49_294430,TGME49_301300,TGME49_304630,TGME49_305040,	65.4	1.42	2.21	0.0380278	0.323001	1
2	ALL	HFF	GO:0000725	recombinational repair	7	6	TGME49_216250,TGME49_243265,TGME49_261610,TGME49_272900,TGME49_305760,TGME49_321610,	85.7	1.86	7.01	0.0408837	0.338891	1
2	ALL	HFF	GO:0034504	protein localization to nucleus	7	6	TGME49_216590,TGME49_229180,TGME49_231600,TGME49_233350,TGME49_252290,TGME49_305040,	85.7	1.86	7.01	0.0408837	0.338891	1
2	ALL	HFF	GO:0031123	RNA 3'-end processing	7	6	TGME49_219440,TGME49_226080,TGME49_230010,TGME49_246970,TGME49_268250,TGME49_269175,	85.7	1.86	7.01	0.0408837	0.338891	1
2	ALL	HFF	GO:0006606	protein import into nucleus	7	6	TGME49_216590,TGME49_229180,TGME49_231600,TGME49_233350,TGME49_252290,TGME49_305040,	85.7	1.86	7.01	0.0408837	0.338891	1
2	ALL	HFF	GO:0036260	RNA capping	4	4	TGME49_254950,TGME49_272720,TGME49_285520,TGME49_305320,	100	2.17		0.0453917	0.365257	1
2	ALL	HFF	GO:0016255	attachment of GPI anchor to protein	4	4	TGME49_252440,TGME49_275568,TGME49_308000,TGME49_500109,	100	2.17		0.0453917	0.365257	1
2	ALL	HFF	GO:0019673	GDP-mannose metabolic process	4	4	TGME49_238940,TGME49_239710,TGME49_257960,TGME49_260140,	100	2.17		0.0453917	0.365257	1
2	ALL	HFF	GO:0006308	DNA catabolic process	4	4	TGME49_228370,TGME49_240280,TGME49_261610,TGME49_285180,	100	2.17		0.0453917	0.365257	1
2	ALL	HFF	GO:0009452	7-methylguanosine RNA capping	4	4	TGME49_254950,TGME49_272720,TGME49_285520,TGME49_305320,	100	2.17		0.0453917	0.365257	1
3	ALL	HFF	GO:0006928	movement of cell or subcellular component	51	31	TGME49_203135,TGME49_205590,TGME49_206570,TGME49_207665,TGME49_211910,TGME49_215320,TGME49_217650,TGME49_218210,TGME49_221420,TGME49_225590,TGME49_230830,TGME49_233330,TGME49_235920,TGME49_248225,TGME49_249365,TGME49_249840,TGME49_250720,TGME49_267370,TGME49_270210,TGME49_274020,TGME49_282030,TGME49_286660,TGME49_287160,TGME49_309980,TGME49_500009,TGME49_500062,TGME49_500072,TGME49_500080,TGME49_…	60.8	2.04	3.71	3.85045e-06	0.00381194	0.00381194
3	ALL	HFF	GO:0007018	microtubule-based movement	48	29	TGME49_203135,TGME49_205590,TGME49_206570,TGME49_207665,TGME49_211910,TGME49_215320,TGME49_218210,TGME49_221420,TGME49_225590,TGME49_230830,TGME49_233330,TGME49_235920,TGME49_249365,TGME49_249840,TGME49_250720,TGME49_267370,TGME49_270210,TGME49_274020,TGME49_282030,TGME49_286660,TGME49_287160,TGME49_309980,TGME49_500009,TGME49_500062,TGME49_500072,TGME49_500080,TGME49_500227,TGME49_500270,TGME49_…	60.4	2.03	3.65	9.3966e-06	0.00465132	0.00930263
3	ALL	HFF	GO:0007017	microtubule-based process	83	43	TGME49_203135,TGME49_205590,TGME49_206570,TGME49_207665,TGME49_211910,TGME49_215320,TGME49_218210,TGME49_221420,TGME49_225590,TGME49_229930,TGME49_230830,TGME49_231400,TGME49_231770,TGME49_233330,TGME49_235920,TGME49_240790,TGME49_247340,TGME49_249365,TGME49_249840,TGME49_250720,TGME49_263030,TGME49_266960,TGME49_267370,TGME49_267875,TGME49_270210,TGME49_274020,TGME49_277980,TGME49_282030,TGME49_…	51.8	1.74	2.58	1.86596e-05	0.00615768	0.0184731
3	ALL	HFF	GO:0007155	cell adhesion	6	6	TGME49_205658,TGME49_205662,TGME49_223700,TGME49_256040,TGME49_258400,TGME49_264070,	100	3.36		0.000691222	0.171078	0.68431
3	ALL	HFF	GO:0120036	plasma membrane bounded cell projection organization	21	13	TGME49_205590,TGME49_215320,TGME49_218290,TGME49_233330,TGME49_247340,TGME49_249365,TGME49_250720,TGME49_256865,TGME49_267875,TGME49_282030,TGME49_292935,TGME49_500270,TGME49_500291,	61.9	2.08	3.86	0.00221088	0.312681	1
3	ALL	HFF	GO:0030030	cell projection organization	21	13	TGME49_205590,TGME49_215320,TGME49_218290,TGME49_233330,TGME49_247340,TGME49_249365,TGME49_250720,TGME49_256865,TGME49_267875,TGME49_282030,TGME49_292935,TGME49_500270,TGME49_500291,	61.9	2.08	3.86	0.00221088	0.312681	1
3	ALL	HFF	GO:0044782	cilium organization	21	13	TGME49_205590,TGME49_215320,TGME49_218290,TGME49_233330,TGME49_247340,TGME49_249365,TGME49_250720,TGME49_256865,TGME49_267875,TGME49_282030,TGME49_292935,TGME49_500270,TGME49_500291,	61.9	2.08	3.86	0.00221088	0.312681	1
3	ALL	HFF	GO:0030031	cell projection assembly	18	11	TGME49_205590,TGME49_215320,TGME49_218290,TGME49_233330,TGME49_247340,TGME49_250720,TGME49_256865,TGME49_267875,TGME49_282030,TGME49_292935,TGME49_500270,	61.1	2.05	3.73	0.00561236	0.464156	1
3	ALL	HFF	GO:0120031	plasma membrane bounded cell projection assembly	18	11	TGME49_205590,TGME49_215320,TGME49_218290,TGME49_233330,TGME49_247340,TGME49_250720,TGME49_256865,TGME49_267875,TGME49_282030,TGME49_292935,TGME49_500270,	61.1	2.05	3.73	0.00561236	0.464156	1
3	ALL	HFF	GO:0060271	cilium assembly	18	11	TGME49_205590,TGME49_215320,TGME49_218290,TGME49_233330,TGME49_247340,TGME49_250720,TGME49_256865,TGME49_267875,TGME49_282030,TGME49_292935,TGME49_500270,	61.1	2.05	3.73	0.00561236	0.464156	1
3	ALL	HFF	GO:0034440	lipid oxidation	4	4	TGME49_231900,TGME49_235650,TGME49_247500,TGME49_310830,	100	3.36		0.00783248	0.464156	1
3	ALL	HFF	GO:0019395	fatty acid oxidation	4	4	TGME49_231900,TGME49_235650,TGME49_247500,TGME49_310830,	100	3.36		0.00783248	0.464156	1
3	ALL	HFF	GO:0006635	fatty acid beta-oxidation	4	4	TGME49_231900,TGME49_235650,TGME49_247500,TGME49_310830,	100	3.36		0.00783248	0.464156	1
3	ALL	HFF	GO:0055085	transmembrane transport	155	60	TGME49_201850,TGME49_203500,TGME49_205265,TGME49_205520,TGME49_207910,TGME49_209800,TGME49_212310,TGME49_212990,TGME49_215385,TGME49_216710,TGME49_219650,TGME49_226020,TGME49_226060,TGME49_228200,TGME49_228680,TGME49_229170,TGME49_229405,TGME49_231420,TGME49_235150,TGME49_236960,TGME49_237700,TGME49_244440,TGME49_246560,TGME49_248170,TGME49_248320,TGME49_248330,TGME49_248670,TGME49_249200,TGME49_…	38.7	1.3	1.51	0.00966406	0.464156	1
3	ALL	HFF	GO:0019220	regulation of phosphate metabolic process	10	7	TGME49_226825,TGME49_242070,TGME49_244890,TGME49_266900,TGME49_293280,TGME49_305330,TGME49_319930,	70	2.35	5.53	0.010051	0.464156	1
3	ALL	HFF	GO:0051174	regulation of phosphorus metabolic process	10	7	TGME49_226825,TGME49_242070,TGME49_244890,TGME49_266900,TGME49_293280,TGME49_305330,TGME49_319930,	70	2.35	5.53	0.010051	0.464156	1
3	ALL	HFF	GO:0044242	cellular lipid catabolic process	6	5	TGME49_226300,TGME49_231900,TGME49_235650,TGME49_247500,TGME49_310830,	83.3	2.8	11.83	0.010508	0.464156	1
3	ALL	HFF	GO:0009062	fatty acid catabolic process	6	5	TGME49_226300,TGME49_231900,TGME49_235650,TGME49_247500,TGME49_310830,	83.3	2.8	11.83	0.010508	0.464156	1
3	ALL	HFF	GO:0072329	monocarboxylic acid catabolic process	6	5	TGME49_226300,TGME49_231900,TGME49_235650,TGME49_247500,TGME49_310830,	83.3	2.8	11.83	0.010508	0.464156	1
3	ALL	HFF	GO:0042325	regulation of phosphorylation	6	5	TGME49_242070,TGME49_244890,TGME49_266900,TGME49_293280,TGME49_305330,	83.3	2.8	11.83	0.010508	0.464156	1
3	ALL	HFF	GO:0001932	regulation of protein phosphorylation	6	5	TGME49_242070,TGME49_244890,TGME49_266900,TGME49_293280,TGME49_305330,	83.3	2.8	11.83	0.010508	0.464156	1
3	ALL	HFF	GO:0022610	biological adhesion	8	6	TGME49_205658,TGME49_205662,TGME49_223700,TGME49_256040,TGME49_258400,TGME49_264070,	75	2.52	7.1	0.0107834	0.464156	1
3	ALL	HFF	GO:0007031	peroxisome organization	8	6	TGME49_201850,TGME49_243720,TGME49_248170,TGME49_248330,TGME49_258120,TGME49_308960,	75	2.52	7.1	0.0107834	0.464156	1
3	ALL	HFF	GO:0016054	organic acid catabolic process	15	9	TGME49_202340,TGME49_202960,TGME49_203500,TGME49_226300,TGME49_231900,TGME49_235650,TGME49_247500,TGME49_269680,TGME49_310830,	60	2.02	3.55	0.0143326	0.567569	1
3	ALL	HFF	GO:0046395	carboxylic acid catabolic process	15	9	TGME49_202340,TGME49_202960,TGME49_203500,TGME49_226300,TGME49_231900,TGME49_235650,TGME49_247500,TGME49_269680,TGME49_310830,	60	2.02	3.55	0.0143326	0.567569	1
3	ALL	HFF	GO:0070925	organelle assembly	25	13	TGME49_205590,TGME49_215320,TGME49_218290,TGME49_233330,TGME49_247340,TGME49_250720,TGME49_254120,TGME49_256865,TGME49_267875,TGME49_282030,TGME49_292935,TGME49_318700,TGME49_500270,	52	1.75	2.57	0.0161284	0.61412	1
3	ALL	HFF	GO:0030258	lipid modification	13	8	TGME49_231900,TGME49_235650,TGME49_239250,TGME49_247500,TGME49_256830,TGME49_288800,TGME49_293190,TGME49_310830,	61.5	2.07	3.79	0.0172446	0.6323	1
3	ALL	HFF	GO:0044282	small molecule catabolic process	18	10	TGME49_202340,TGME49_202960,TGME49_203500,TGME49_226300,TGME49_231900,TGME49_235650,TGME49_239630,TGME49_247500,TGME49_269680,TGME49_310830,	55.6	1.87	2.96	0.0196642	0.642489	1
3	ALL	HFF	GO:0031399	regulation of protein modification process	11	7	TGME49_226825,TGME49_242070,TGME49_244890,TGME49_266900,TGME49_293280,TGME49_305330,TGME49_319930,	63.6	2.14	4.14	0.0205872	0.642489	1
3	ALL	HFF	GO:0009405	obsolete pathogenesis	3	3	TGME49_255260,TGME49_300130,TGME49_315730,	100	3.36		0.0263471	0.642489	1
3	ALL	HFF	GO:0006228	UTP biosynthetic process	3	3	TGME49_202210,TGME49_295350,TGME49_500404,	100	3.36		0.0263471	0.642489	1
3	ALL	HFF	GO:0006183	GTP biosynthetic process	3	3	TGME49_202210,TGME49_295350,TGME49_500404,	100	3.36		0.0263471	0.642489	1
3	ALL	HFF	GO:0046039	GTP metabolic process	3	3	TGME49_202210,TGME49_295350,TGME49_500404,	100	3.36		0.0263471	0.642489	1
3	ALL	HFF	GO:0046051	UTP metabolic process	3	3	TGME49_202210,TGME49_295350,TGME49_500404,	100	3.36		0.0263471	0.642489	1
3	ALL	HFF	GO:0072662	protein localization to peroxisome	5	4	TGME49_201850,TGME49_248170,TGME49_248330,TGME49_258120,	80	2.69	9.46	0.029853	0.642489	1
3	ALL	HFF	GO:0072663	establishment of protein localization to peroxisome	5	4	TGME49_201850,TGME49_248170,TGME49_248330,TGME49_258120,	80	2.69	9.46	0.029853	0.642489	1
3	ALL	HFF	GO:0071900	regulation of protein serine/threonine kinase activity	5	4	TGME49_244890,TGME49_266900,TGME49_293280,TGME49_305330,	80	2.69	9.46	0.029853	0.642489	1
3	ALL	HFF	GO:0000079	regulation of cyclin-dependent protein serine/threonine kinase activity	5	4	TGME49_244890,TGME49_266900,TGME49_293280,TGME49_305330,	80	2.69	9.46	0.029853	0.642489	1
3	ALL	HFF	GO:0045292	mRNA cis splicing, via spliceosome	5	4	TGME49_214820,TGME49_246500,TGME49_306220,TGME49_313180,	80	2.69	9.46	0.029853	0.642489	1
3	ALL	HFF	GO:0043574	peroxisomal transport	5	4	TGME49_201850,TGME49_248170,TGME49_248330,TGME49_258120,	80	2.69	9.46	0.029853	0.642489	1
3	ALL	HFF	GO:0043549	regulation of kinase activity	5	4	TGME49_244890,TGME49_266900,TGME49_293280,TGME49_305330,	80	2.69	9.46	0.029853	0.642489	1
3	ALL	HFF	GO:0016558	protein import into peroxisome matrix	5	4	TGME49_201850,TGME49_248170,TGME49_248330,TGME49_258120,	80	2.69	9.46	0.029853	0.642489	1
3	ALL	HFF	GO:0015919	peroxisomal membrane transport	5	4	TGME49_201850,TGME49_248170,TGME49_248330,TGME49_258120,	80	2.69	9.46	0.029853	0.642489	1
3	ALL	HFF	GO:0006625	protein targeting to peroxisome	5	4	TGME49_201850,TGME49_248170,TGME49_248330,TGME49_258120,	80	2.69	9.46	0.029853	0.642489	1
3	ALL	HFF	GO:0045859	regulation of protein kinase activity	5	4	TGME49_244890,TGME49_266900,TGME49_293280,TGME49_305330,	80	2.69	9.46	0.029853	0.642489	1
3	ALL	HFF	GO:1904029	regulation of cyclin-dependent protein kinase activity	5	4	TGME49_244890,TGME49_266900,TGME49_293280,TGME49_305330,	80	2.69	9.46	0.029853	0.642489	1
4	ALL	HFF	GO:0098732	macromolecule deacylation	7	4	TGME49_227020,TGME49_227290,TGME49_249620,TGME49_281420,	57.1	6.94	15	0.00129578	0.26434	0.79302
4	ALL	HFF	GO:0006476	protein deacetylation	7	4	TGME49_227020,TGME49_227290,TGME49_249620,TGME49_281420,	57.1	6.94	15	0.00129578	0.26434	0.79302
4	ALL	HFF	GO:0035601	protein deacylation	7	4	TGME49_227020,TGME49_227290,TGME49_249620,TGME49_281420,	57.1	6.94	15	0.00129578	0.26434	0.79302
4	ALL	HFF	GO:0019674	NAD metabolic process	4	3	TGME49_209150,TGME49_244700,TGME49_288830,	75	9.11	33.68	0.0020804	0.318292	1
4	ALL	HFF	GO:0016570	Histone modification	19	6	TGME49_216750,TGME49_221450,TGME49_226810,TGME49_227290,TGME49_249620,TGME49_281420,	31.6	3.84	5.21	0.00322263	0.318292	1
4	ALL	HFF	GO:0044267	cellular protein metabolic process	670	74	TGME49_202530,TGME49_203970,TGME49_205440,TGME49_205550,TGME49_208718,TGME49_213350,TGME49_216750,TGME49_217692,TGME49_218720,TGME49_219760,TGME49_220350,TGME49_221450,TGME49_222360,TGME49_225080,TGME49_226810,TGME49_226940,TGME49_227020,TGME49_227260,TGME49_227290,TGME49_227850,TGME49_230470,TGME49_231080,TGME49_234505,TGME49_234550,TGME49_234950,TGME49_235620,TGME49_236620,TGME49_239130,TGME49_…	11	1.34	1.47	0.00365682	0.318292	1
4	ALL	HFF	GO:0016575	histone deacetylation	5	3	TGME49_227290,TGME49_249620,TGME49_281420,	60	7.29	16.84	0.00488338	0.318292	1
4	ALL	HFF	GO:0016072	rRNA metabolic process	56	11	TGME49_203420,TGME49_205500,TGME49_207990,TGME49_218610,TGME49_222000,TGME49_228100,TGME49_251600,TGME49_252465,TGME49_262070,TGME49_271100,TGME49_311030,	19.6	2.39	2.77	0.00514842	0.318292	1
4	ALL	HFF	GO:0006364	rRNA processing	56	11	TGME49_203420,TGME49_205500,TGME49_207990,TGME49_218610,TGME49_222000,TGME49_228100,TGME49_251600,TGME49_252465,TGME49_262070,TGME49_271100,TGME49_311030,	19.6	2.39	2.77	0.00514842	0.318292	1
4	ALL	HFF	GO:1901564	organonitrogen compound metabolic process	994	102	TGME49_202530,TGME49_203970,TGME49_204400,TGME49_205440,TGME49_205550,TGME49_207180,TGME49_208718,TGME49_210730,TGME49_213350,TGME49_215260,TGME49_215480,TGME49_216750,TGME49_216930,TGME49_217692,TGME49_218720,TGME49_218810,TGME49_219760,TGME49_220350,TGME49_221260,TGME49_221450,TGME49_222360,TGME49_223020,TGME49_224350,TGME49_225080,TGME49_226810,TGME49_226940,TGME49_227020,TGME49_227260,TGME49_…	10.3	1.25	1.37	0.00649214	0.318292	1
4	ALL	HFF	GO:0022613	ribonucleoprotein complex biogenesis	108	17	TGME49_203420,TGME49_203870,TGME49_205500,TGME49_205510,TGME49_207990,TGME49_218610,TGME49_222000,TGME49_225360,TGME49_228100,TGME49_236580,TGME49_251600,TGME49_252465,TGME49_262070,TGME49_271100,TGME49_289830,TGME49_306380,TGME49_311030,	15.7	1.91	2.13	0.00658119	0.318292	1
4	ALL	HFF	GO:0006734	NADH metabolic process	2	2	TGME49_209150,TGME49_288830,	100	12.15		0.0067611	0.318292	1
4	ALL	HFF	GO:0006116	NADH oxidation	2	2	TGME49_209150,TGME49_288830,	100	12.15		0.0067611	0.318292	1
4	ALL	HFF	GO:0006807	nitrogen compound metabolic process	1468	143	TGME49_202530,TGME49_203420,TGME49_203870,TGME49_203970,TGME49_204400,TGME49_205440,TGME49_205500,TGME49_205550,TGME49_207180,TGME49_207990,TGME49_208718,TGME49_209770,TGME49_210230,TGME49_210730,TGME49_213350,TGME49_215260,TGME49_215480,TGME49_216750,TGME49_216930,TGME49_217692,TGME49_218610,TGME49_218720,TGME49_218810,TGME49_219760,TGME49_220350,TGME49_221260,TGME49_221450,TGME49_221950,TGME49_…	9.7	1.18	1.31	0.00781486	0.329936	1
4	ALL	HFF	GO:0019538	protein metabolic process	823	86	TGME49_202530,TGME49_203970,TGME49_205440,TGME49_205550,TGME49_208718,TGME49_210730,TGME49_213350,TGME49_216750,TGME49_217692,TGME49_218720,TGME49_219760,TGME49_220350,TGME49_221450,TGME49_222360,TGME49_224350,TGME49_225080,TGME49_226810,TGME49_226940,TGME49_227020,TGME49_227260,TGME49_227290,TGME49_227850,TGME49_230470,TGME49_231080,TGME49_234505,TGME49_234550,TGME49_234950,TGME49_235315,TGME49_…	10.4	1.27	1.38	0.00808667	0.329936	1
4	ALL	HFF	GO:0042254	ribosome biogenesis	85	14	TGME49_203420,TGME49_205500,TGME49_205510,TGME49_207990,TGME49_218610,TGME49_222000,TGME49_225360,TGME49_228100,TGME49_236580,TGME49_251600,TGME49_252465,TGME49_262070,TGME49_271100,TGME49_311030,	16.5	2	2.24	0.00883574	0.330223	1
4	ALL	HFF	GO:0006813	potassium ion transport	6	3	TGME49_238995,TGME49_241010,TGME49_273380,	50	6.07	11.22	0.00917287	0.330223	1
4	ALL	HFF	GO:0043170	macromolecule metabolic process	1298	126	TGME49_202530,TGME49_203420,TGME49_203870,TGME49_203970,TGME49_205440,TGME49_205500,TGME49_205550,TGME49_207990,TGME49_208718,TGME49_210230,TGME49_210730,TGME49_213350,TGME49_216750,TGME49_217692,TGME49_218610,TGME49_218720,TGME49_219760,TGME49_220350,TGME49_221450,TGME49_221950,TGME49_222000,TGME49_222120,TGME49_222360,TGME49_224350,TGME49_225080,TGME49_226810,TGME49_226940,TGME49_227020,TGME49_…	9.7	1.18	1.29	0.015322	0.470826	1
4	ALL	HFF	GO:0044238	primary metabolic process	1582	150	TGME49_202530,TGME49_203420,TGME49_203870,TGME49_203970,TGME49_204400,TGME49_205440,TGME49_205500,TGME49_205550,TGME49_207180,TGME49_207990,TGME49_208718,TGME49_209770,TGME49_210230,TGME49_210730,TGME49_213350,TGME49_215260,TGME49_215280,TGME49_215480,TGME49_215590,TGME49_216750,TGME49_216930,TGME49_217692,TGME49_218610,TGME49_218720,TGME49_218810,TGME49_219760,TGME49_220350,TGME49_221260,TGME49_…	9.5	1.15	1.26	0.017269	0.470826	1
4	ALL	HFF	GO:0051568	histone H3-K4 methylation	3	2	TGME49_221450,TGME49_226810,	66.7	8.1	22.4	0.0191752	0.470826	1
4	ALL	HFF	GO:0043412	macromolecule modification	447	49	TGME49_203970,TGME49_205550,TGME49_207990,TGME49_208718,TGME49_210230,TGME49_216750,TGME49_217692,TGME49_218610,TGME49_218720,TGME49_219760,TGME49_221450,TGME49_222120,TGME49_222360,TGME49_226810,TGME49_226940,TGME49_227020,TGME49_227260,TGME49_227290,TGME49_227850,TGME49_230470,TGME49_234950,TGME49_235620,TGME49_236620,TGME49_239130,TGME49_239440,TGME49_242118,TGME49_244630,TGME49_249620,TGME49_…	11	1.33	1.42	0.0202301	0.470826	1
4	ALL	HFF	GO:0044403	biological process involved in symbiotic interaction	8	3	TGME49_222100,TGME49_281580,TGME49_500200,	37.5	4.56	6.73	0.0226748	0.470826	1
4	ALL	HFF	GO:0044419	biological process involved in interspecies interaction between organisms	8	3	TGME49_222100,TGME49_281580,TGME49_500200,	37.5	4.56	6.73	0.0226748	0.470826	1
4	ALL	HFF	GO:0010467	gene expression	564	59	TGME49_202530,TGME49_203420,TGME49_203870,TGME49_205500,TGME49_207990,TGME49_213350,TGME49_216750,TGME49_218610,TGME49_219760,TGME49_220350,TGME49_221950,TGME49_222000,TGME49_225080,TGME49_228100,TGME49_228720,TGME49_231080,TGME49_234505,TGME49_234550,TGME49_235620,TGME49_238230,TGME49_249610,TGME49_251600,TGME49_252465,TGME49_254400,TGME49_254480,TGME49_260170,TGME49_262070,TGME49_263020,TGME49_…	10.5	1.27	1.35	0.02747	0.470826	1
4	ALL	HFF	GO:0006464	cellular protein modification process	373	41	TGME49_203970,TGME49_205550,TGME49_208718,TGME49_216750,TGME49_217692,TGME49_218720,TGME49_219760,TGME49_221450,TGME49_222360,TGME49_226810,TGME49_226940,TGME49_227020,TGME49_227260,TGME49_227290,TGME49_227850,TGME49_230470,TGME49_234950,TGME49_235620,TGME49_236620,TGME49_239130,TGME49_239440,TGME49_242118,TGME49_249620,TGME49_252420,TGME49_253860,TGME49_253940,TGME49_258010,TGME49_260030,TGME49_…	11	1.34	1.42	0.0311055	0.470826	1
4	ALL	HFF	GO:0034470	ncRNA processing	118	16	TGME49_203420,TGME49_205500,TGME49_207990,TGME49_218610,TGME49_222000,TGME49_228100,TGME49_228720,TGME49_251600,TGME49_252465,TGME49_254480,TGME49_262070,TGME49_266880,TGME49_271100,TGME49_306630,TGME49_311030,TGME49_312520,	13.6	1.65	1.78	0.0312431	0.470826	1
4	ALL	HFF	GO:0046128	purine ribonucleoside metabolic process	9	3	TGME49_204400,TGME49_215480,TGME49_219800,	33.3	4.05	5.61	0.0319715	0.470826	1
4	ALL	HFF	GO:0018193	peptidyl-amino acid modification	46	8	TGME49_203970,TGME49_221450,TGME49_226810,TGME49_227850,TGME49_235620,TGME49_252420,TGME49_307760,TGME49_318275,	17.4	2.11	2.37	0.0319999	0.470826	1
4	ALL	HFF	GO:0034968	histone lysine methylation	4	2	TGME49_221450,TGME49_226810,	50	6.07	11.2	0.0362699	0.470826	1
4	ALL	HFF	GO:0016571	histone methylation	4	2	TGME49_221450,TGME49_226810,	50	6.07	11.2	0.0362699	0.470826	1
4	ALL	HFF	GO:0009073	aromatic amino acid family biosynthetic process	4	2	TGME49_207180,TGME49_221260,	50	6.07	11.2	0.0362699	0.470826	1
4	ALL	HFF	GO:0051259	protein complex oligomerization	4	2	TGME49_241010,TGME49_288685,	50	6.07	11.2	0.0362699	0.470826	1
4	ALL	HFF	GO:0000209	protein polyubiquitination	4	2	TGME49_294280,TGME49_320210,	50	6.07	11.2	0.0362699	0.470826	1
4	ALL	HFF	GO:0036211	protein modification process	378	41	TGME49_203970,TGME49_205550,TGME49_208718,TGME49_216750,TGME49_217692,TGME49_218720,TGME49_219760,TGME49_221450,TGME49_222360,TGME49_226810,TGME49_226940,TGME49_227020,TGME49_227260,TGME49_227290,TGME49_227850,TGME49_230470,TGME49_234950,TGME49_235620,TGME49_236620,TGME49_239130,TGME49_239440,TGME49_242118,TGME49_249620,TGME49_252420,TGME49_253860,TGME49_253940,TGME49_258010,TGME49_260030,TGME49_…	10.8	1.32	1.4	0.0375346	0.470826	1
4	ALL	HFF	GO:0006812	cation transport	74	11	TGME49_203490,TGME49_204400,TGME49_215490,TGME49_217760,TGME49_219800,TGME49_238995,TGME49_241010,TGME49_244310,TGME49_251630,TGME49_268830,TGME49_273380,	14.9	1.81	1.97	0.0381576	0.470826	1
4	ALL	HFF	GO:0044260	cellular macromolecule metabolic process	926	90	TGME49_202530,TGME49_203970,TGME49_205440,TGME49_205550,TGME49_207990,TGME49_208718,TGME49_213350,TGME49_216750,TGME49_217692,TGME49_218720,TGME49_219760,TGME49_220350,TGME49_221450,TGME49_222360,TGME49_225080,TGME49_226810,TGME49_226940,TGME49_227020,TGME49_227260,TGME49_227290,TGME49_227850,TGME49_230470,TGME49_231080,TGME49_234505,TGME49_234550,TGME49_234950,TGME49_235620,TGME49_236620,TGME49_…	9.7	1.18	1.26	0.0412895	0.470826	1
4	ALL	HFF	GO:0071704	organic substance metabolic process	1648	152	TGME49_202530,TGME49_203420,TGME49_203870,TGME49_203970,TGME49_204400,TGME49_205440,TGME49_205500,TGME49_205550,TGME49_207180,TGME49_207990,TGME49_208718,TGME49_209770,TGME49_210230,TGME49_210730,TGME49_213350,TGME49_215260,TGME49_215480,TGME49_216750,TGME49_216930,TGME49_217692,TGME49_218610,TGME49_218720,TGME49_218810,TGME49_219760,TGME49_220350,TGME49_221260,TGME49_221450,TGME49_221950,TGME49_…	9.2	1.12	1.21	0.0423588	0.470826	1
4	ALL	HFF	GO:0043087	regulation of GTPase activity	24	5	TGME49_221710,TGME49_273070,TGME49_289820,TGME49_312300,TGME49_500135,	20.8	2.53	2.96	0.0424506	0.470826	1
4	ALL	HFF	GO:0044085	cellular component biogenesis	193	23	TGME49_203420,TGME49_203870,TGME49_205500,TGME49_205510,TGME49_207990,TGME49_218610,TGME49_222000,TGME49_225360,TGME49_228100,TGME49_236580,TGME49_241010,TGME49_244110,TGME49_251600,TGME49_252465,TGME49_262070,TGME49_271100,TGME49_288685,TGME49_289830,TGME49_292335,TGME49_305570,TGME49_306380,TGME49_311030,TGME49_500263,	11.9	1.45	1.54	0.043932	0.470826	1
4	ALL	HFF	GO:0006888	endoplasmic reticulum to Golgi vesicle-mediated transport	17	4	TGME49_247648,TGME49_250740,TGME49_270070,TGME49_314720,	23.5	2.86	3.45	0.0455566	0.470826	1
4	ALL	HFF	GO:0071840	cellular component organization or biogenesis	277	31	TGME49_203420,TGME49_203870,TGME49_205500,TGME49_205510,TGME49_207990,TGME49_209140,TGME49_218610,TGME49_222000,TGME49_225360,TGME49_225710,TGME49_228100,TGME49_236580,TGME49_241010,TGME49_244110,TGME49_251410,TGME49_251600,TGME49_252465,TGME49_254610,TGME49_262070,TGME49_271100,TGME49_281420,TGME49_288685,TGME49_289830,TGME49_292335,TGME49_293690,TGME49_304710,TGME49_305570,TGME49_306380,TGME49_…	11.2	1.36	1.44	0.0460476	0.470826	1
4	ALL	HFF	GO:0034660	ncRNA metabolic process	154	19	TGME49_202530,TGME49_203420,TGME49_205500,TGME49_207990,TGME49_218610,TGME49_220350,TGME49_222000,TGME49_228100,TGME49_228720,TGME49_234505,TGME49_251600,TGME49_252465,TGME49_254480,TGME49_262070,TGME49_266880,TGME49_271100,TGME49_306630,TGME49_311030,TGME49_312520,	12.3	1.5	1.6	0.0472932	0.470826	1
5	ALL	HFF	GO:0072593	reactive oxygen species metabolic process	4	2	TGME49_232250,TGME49_316330,	50	13.6	26.48	0.00768079	0.402439	1
5	ALL	HFF	GO:0022618	ribonucleoprotein complex assembly	27	4	TGME49_266060,TGME49_267350,TGME49_294670,TGME49_309740,	14.8	4.03	4.64	0.0159974	0.402439	1
5	ALL	HFF	GO:0071826	ribonucleoprotein complex subunit organization	28	4	TGME49_266060,TGME49_267350,TGME49_294670,TGME49_309740,	14.3	3.89	4.44	0.0181406	0.402439	1
5	ALL	HFF	GO:0010557	positive regulation of macromolecule biosynthetic process	6	2	TGME49_307980,TGME49_308890,	33.3	9.07	13.23	0.0182886	0.402439	1
5	ALL	HFF	GO:0009891	positive regulation of biosynthetic process	6	2	TGME49_307980,TGME49_308890,	33.3	9.07	13.23	0.0182886	0.402439	1
5	ALL	HFF	GO:0031328	positive regulation of cellular biosynthetic process	6	2	TGME49_307980,TGME49_308890,	33.3	9.07	13.23	0.0182886	0.402439	1
5	ALL	HFF	GO:0000387	spliceosomal snRNP assembly	8	2	TGME49_267350,TGME49_309740,	25	6.8	8.82	0.0325247	0.402439	1
5	ALL	HFF	GO:0000028	ribosomal small subunit assembly	1	1	TGME49_266060,	100	27.2		0.0367632	0.402439	1
5	ALL	HFF	GO:0019932	second-messenger-mediated signaling	1	1	TGME49_311310,	100	27.2		0.0367632	0.402439	1
5	ALL	HFF	GO:0020035	cytoadherence to microvasculature, mediated by symbiont protein	1	1	TGME49_294400,	100	27.2		0.0367632	0.402439	1
5	ALL	HFF	GO:0042396	phosphagen biosynthetic process	1	1	TGME49_500283,	100	27.2		0.0367632	0.402439	1
5	ALL	HFF	GO:0042743	hydrogen peroxide metabolic process	1	1	TGME49_232250,	100	27.2		0.0367632	0.402439	1
5	ALL	HFF	GO:0042744	hydrogen peroxide catabolic process	1	1	TGME49_232250,	100	27.2		0.0367632	0.402439	1
5	ALL	HFF	GO:0046314	phosphocreatine biosynthetic process	1	1	TGME49_500283,	100	27.2		0.0367632	0.402439	1
5	ALL	HFF	GO:0048856	anatomical structure development	1	1	TGME49_311720,	100	27.2		0.0367632	0.402439	1
5	ALL	HFF	GO:0071322	cellular response to carbohydrate stimulus	1	1	TGME49_226740,	100	27.2		0.0367632	0.402439	1
5	ALL	HFF	GO:0017000	antibiotic biosynthetic process	1	1	TGME49_275320,	100	27.2		0.0367632	0.402439	1
5	ALL	HFF	GO:0016999	antibiotic metabolic process	1	1	TGME49_275320,	100	27.2		0.0367632	0.402439	1
5	ALL	HFF	GO:0019722	calcium-mediated signaling	1	1	TGME49_311310,	100	27.2		0.0367632	0.402439	1
5	ALL	HFF	GO:0097720	calcineurin-mediated signaling	1	1	TGME49_311310,	100	27.2		0.0367632	0.402439	1
5	ALL	HFF	GO:0010182	sugar mediated signaling pathway	1	1	TGME49_226740,	100	27.2		0.0367632	0.402439	1
5	ALL	HFF	GO:0000902	cell morphogenesis	1	1	TGME49_311720,	100	27.2		0.0367632	0.402439	1
5	ALL	HFF	GO:0009756	carbohydrate mediated signaling	1	1	TGME49_226740,	100	27.2		0.0367632	0.402439	1
5	ALL	HFF	GO:0009743	response to carbohydrate	1	1	TGME49_226740,	100	27.2		0.0367632	0.402439	1
5	ALL	HFF	GO:0006425	glutaminyl-tRNA aminoacylation	1	1	TGME49_217460,	100	27.2		0.0367632	0.402439	1
5	ALL	HFF	GO:0006599	phosphagen metabolic process	1	1	TGME49_500283,	100	27.2		0.0367632	0.402439	1
5	ALL	HFF	GO:0009653	anatomical structure morphogenesis	1	1	TGME49_311720,	100	27.2		0.0367632	0.402439	1
5	ALL	HFF	GO:0006603	phosphocreatine metabolic process	1	1	TGME49_500283,	100	27.2		0.0367632	0.402439	1
5	ALL	HFF	GO:0009052	pentose-phosphate shunt, non-oxidative branch	1	1	TGME49_239310,	100	27.2		0.0367632	0.402439	1
5	ALL	HFF	GO:0010835	regulation of protein ADP-ribosylation	1	1	TGME49_257030,	100	27.2		0.0367632	0.402439	1
5	ALL	HFF	GO:0007165	signal transduction	87	7	TGME49_202540,TGME49_213710,TGME49_226740,TGME49_248340,TGME49_264440,TGME49_277790,TGME49_311310,	8	2.19	2.34	0.0399225	0.402439	1
5	ALL	HFF	GO:0023052	signaling	87	7	TGME49_202540,TGME49_213710,TGME49_226740,TGME49_248340,TGME49_264440,TGME49_277790,TGME49_311310,	8	2.19	2.34	0.0399225	0.402439	1
5	ALL	HFF	GO:0035556	intracellular signal transduction	52	5	TGME49_213710,TGME49_248340,TGME49_264440,TGME49_277790,TGME49_311310,	9.6	2.62	2.84	0.0409583	0.402439	1
5	ALL	HFF	GO:0007154	cell communication	89	7	TGME49_202540,TGME49_213710,TGME49_226740,TGME49_248340,TGME49_264440,TGME49_277790,TGME49_311310,	7.9	2.14	2.29	0.0443124	0.402439	1
5	ALL	HFF	GO:0050789	regulation of biological process	276	16	TGME49_202540,TGME49_209950,TGME49_211720,TGME49_213710,TGME49_215895,TGME49_224230,TGME49_226740,TGME49_248340,TGME49_257030,TGME49_264440,TGME49_277790,TGME49_292220,TGME49_307980,TGME49_308890,TGME49_311310,TGME49_312110,	5.8	1.58	1.67	0.0457486	0.402439	1
5	ALL	HFF	GO:0048518	positive regulation of biological process	10	2	TGME49_307980,TGME49_308890,	20	5.44	6.61	0.0498156	0.402439	1
5	ALL	HFF	GO:0048522	positive regulation of cellular process	10	2	TGME49_307980,TGME49_308890,	20	5.44	6.61	0.0498156	0.402439	1
5	ALL	HFF	GO:0031325	positive regulation of cellular metabolic process	10	2	TGME49_307980,TGME49_308890,	20	5.44	6.61	0.0498156	0.402439	1
5	ALL	HFF	GO:0051173	positive regulation of nitrogen compound metabolic process	10	2	TGME49_307980,TGME49_308890,	20	5.44	6.61	0.0498156	0.402439	1
5	ALL	HFF	GO:0009893	positive regulation of metabolic process	10	2	TGME49_307980,TGME49_308890,	20	5.44	6.61	0.0498156	0.402439	1
5	ALL	HFF	GO:0010604	positive regulation of macromolecule metabolic process	10	2	TGME49_307980,TGME49_308890,	20	5.44	6.61	0.0498156	0.402439	1

## Sheet: HFF_S4_MF
cluster	day	host	ID	Name	Bgd count	Result count	Result gene list	Pct of bgd	Fold enrichment	Odds ratio	P-value	Benjamini	Bonferroni
1	ALL	HFF	GO:0019206	nucleoside kinase activity	2	2	TGME49_250880,TGME49_316700,	100	10.38		0.00925701	0.574116	1
1	ALL	HFF	GO:0003779	actin binding	15	5	TGME49_206415,TGME49_239560,TGME49_243250,TGME49_255190,TGME49_278870,	33.3	3.46	4.73	0.0107626	0.574116	1
1	ALL	HFF	GO:0003746	translation elongation factor activity	30	7	TGME49_219140,TGME49_221670,TGME49_222070,TGME49_226410,TGME49_251810,TGME49_268710,TGME49_297730,	23.3	2.42	2.88	0.0210949	0.574116	1
1	ALL	HFF	GO:0004708	MAP kinase kinase activity	3	2	TGME49_225960,TGME49_288440,	66.7	6.92	18.84	0.0259947	0.574116	1
1	ALL	HFF	GO:0004832	valine-tRNA ligase activity	3	2	TGME49_216500,TGME49_266730,	66.7	6.92	18.84	0.0259947	0.574116	1
1	ALL	HFF	GO:0016300	tRNA (uracil) methyltransferase activity	3	2	TGME49_218580,TGME49_250750,	66.7	6.92	18.84	0.0259947	0.574116	1
1	ALL	HFF	GO:0008135	translation factor activity, RNA binding	87	14	TGME49_206360,TGME49_217820,TGME49_219140,TGME49_221670,TGME49_222070,TGME49_222860,TGME49_226410,TGME49_235970,TGME49_251810,TGME49_254940,TGME49_268710,TGME49_294620,TGME49_297730,TGME49_313060,	16.1	1.67	1.82	0.0370257	0.574116	1
1	ALL	HFF	GO:0090079	translation regulator activity, nucleic acid binding	87	14	TGME49_206360,TGME49_217820,TGME49_219140,TGME49_221670,TGME49_222070,TGME49_222860,TGME49_226410,TGME49_235970,TGME49_251810,TGME49_254940,TGME49_268710,TGME49_294620,TGME49_297730,TGME49_313060,	16.1	1.67	1.82	0.0370257	0.574116	1
1	ALL	HFF	GO:0045182	translation regulator activity	88	14	TGME49_206360,TGME49_217820,TGME49_219140,TGME49_221670,TGME49_222070,TGME49_222860,TGME49_226410,TGME49_235970,TGME49_251810,TGME49_254940,TGME49_268710,TGME49_294620,TGME49_297730,TGME49_313060,	15.9	1.65	1.8	0.040316	0.574116	1
1	ALL	HFF	GO:0008252	nucleotidase activity	4	2	TGME49_223672,TGME49_239620,	50	5.19	9.42	0.0486921	0.574116	1
1	ALL	HFF	GO:0008308	voltage-gated anion channel activity	4	2	TGME49_218280,TGME49_263300,	50	5.19	9.42	0.0486921	0.574116	1
1	ALL	HFF	GO:0016774	phosphotransferase activity, carboxyl group as acceptor	4	2	TGME49_227090,TGME49_318230,	50	5.19	9.42	0.0486921	0.574116	1
1	ALL	HFF	GO:0031369	translation initiation factor binding	4	2	TGME49_222860,TGME49_294620,	50	5.19	9.42	0.0486921	0.574116	1
1	ALL	HFF	GO:0035251	UDP-glucosyltransferase activity	4	2	TGME49_278110,TGME49_297720,	50	5.19	9.42	0.0486921	0.574116	1
2	ALL	HFF	GO:0140640	catalytic activity, acting on a nucleic acid	339	215	TGME49_202360,TGME49_202690,TGME49_202720,TGME49_202740,TGME49_202790,TGME49_203220,TGME49_203840,TGME49_204540,TGME49_205710,TGME49_207430,TGME49_207450,TGME49_207640,TGME49_208540,TGME49_208580,TGME49_208842,TGME49_209650,TGME49_210840,TGME49_210960,TGME49_211240,TGME49_211400,TGME49_213000,TGME49_213752,TGME49_213970,TGME49_214970,TGME49_215030,TGME49_215550,TGME49_216390,TGME49_216600,TGME49_…	63.4	1.37	2.13	2.91821e-11	3.30634e-08	3.30634e-08
2	ALL	HFF	GO:0003676	nucleic acid binding	762	419	TGME49_200385,TGME49_201200,TGME49_201680,TGME49_202350,TGME49_202640,TGME49_202690,TGME49_202720,TGME49_202740,TGME49_202870,TGME49_203050,TGME49_203080,TGME49_203170,TGME49_203220,TGME49_203380,TGME49_203540,TGME49_203610,TGME49_203690,TGME49_203710,TGME49_203840,TGME49_203950,TGME49_203960,TGME49_204160,TGME49_205410,TGME49_205710,TGME49_206600,TGME49_207430,TGME49_207630,TGME49_207640,TGME49_…	55	1.19	1.52	7.48296e-08	4.23909e-05	8.47819e-05
2	ALL	HFF	GO:0003677	DNA binding	241	149	TGME49_200385,TGME49_202690,TGME49_203050,TGME49_203380,TGME49_203690,TGME49_203710,TGME49_203950,TGME49_206600,TGME49_207690,TGME49_208580,TGME49_208842,TGME49_209650,TGME49_210408,TGME49_210778,TGME49_210960,TGME49_213000,TGME49_214480,TGME49_214970,TGME49_215570,TGME49_216220,TGME49_216600,TGME49_216870,TGME49_217050,TGME49_217580,TGME49_217700,TGME49_217910,TGME49_218840,TGME49_218960,TGME49_…	61.8	1.34	1.95	4.10973e-07	0.000155211	0.000465632
2	ALL	HFF	GO:0003674	molecular function	3562	1722	TGME49_200240,TGME49_200280,TGME49_200385,TGME49_200400,TGME49_200430,TGME49_201150,TGME49_201200,TGME49_201220,TGME49_201230,TGME49_201250,TGME49_201260,TGME49_201520,TGME49_201630,TGME49_201670,TGME49_201680,TGME49_201700,TGME49_201710,TGME49_201720,TGME49_201790,TGME49_201870,TGME49_202070,TGME49_202230,TGME49_202300,TGME49_202310,TGME49_202350,TGME49_202360,TGME49_202370,TGME49_202380,TGME49_…	48.3	1.05	1.36	7.27374e-07	0.000206029	0.000824115
2	ALL	HFF	GO:1901363	heterocyclic compound binding	1415	721	TGME49_200385,TGME49_201150,TGME49_201200,TGME49_201230,TGME49_201680,TGME49_202300,TGME49_202350,TGME49_202370,TGME49_202460,TGME49_202640,TGME49_202690,TGME49_202720,TGME49_202740,TGME49_202780,TGME49_202790,TGME49_202820,TGME49_202850,TGME49_202870,TGME49_203010,TGME49_203020,TGME49_203050,TGME49_203080,TGME49_203170,TGME49_203180,TGME49_203220,TGME49_203260,TGME49_203380,TGME49_203540,TGME49_…	51	1.1	1.31	1.20133e-05	0.00272222	0.0136111
2	ALL	HFF	GO:0097159	organic cyclic compound binding	1417	721	TGME49_200385,TGME49_201150,TGME49_201200,TGME49_201230,TGME49_201680,TGME49_202300,TGME49_202350,TGME49_202370,TGME49_202460,TGME49_202640,TGME49_202690,TGME49_202720,TGME49_202740,TGME49_202780,TGME49_202790,TGME49_202820,TGME49_202850,TGME49_202870,TGME49_203010,TGME49_203020,TGME49_203050,TGME49_203080,TGME49_203170,TGME49_203180,TGME49_203220,TGME49_203260,TGME49_203380,TGME49_203540,TGME49_…	50.9	1.1	1.3	1.56422e-05	0.00295376	0.0177226
2	ALL	HFF	GO:0003824	catalytic activity	2025	1007	TGME49_200430,TGME49_201150,TGME49_201250,TGME49_201520,TGME49_201630,TGME49_201700,TGME49_201710,TGME49_201720,TGME49_202070,TGME49_202230,TGME49_202300,TGME49_202310,TGME49_202360,TGME49_202370,TGME49_202460,TGME49_202550,TGME49_202572,TGME49_202590,TGME49_202610,TGME49_202640,TGME49_202690,TGME49_202720,TGME49_202740,TGME49_202780,TGME49_202790,TGME49_202820,TGME49_202850,TGME49_203010,TGME49_…	49.7	1.08	1.27	1.82737e-05	0.00295773	0.0207041
2	ALL	HFF	GO:0005488	binding	2442	1200	TGME49_200240,TGME49_200280,TGME49_200385,TGME49_200400,TGME49_200430,TGME49_201150,TGME49_201200,TGME49_201220,TGME49_201230,TGME49_201670,TGME49_201680,TGME49_201700,TGME49_201710,TGME49_201790,TGME49_201870,TGME49_202230,TGME49_202300,TGME49_202310,TGME49_202350,TGME49_202370,TGME49_202460,TGME49_202490,TGME49_202550,TGME49_202640,TGME49_202690,TGME49_202720,TGME49_202740,TGME49_202780,TGME49_…	49.1	1.06	1.26	2.24014e-05	0.00317259	0.0253808
2	ALL	HFF	GO:0004518	nuclease activity	70	49	TGME49_202720,TGME49_207430,TGME49_208710,TGME49_212170,TGME49_212250,TGME49_215550,TGME49_216600,TGME49_220450,TGME49_228370,TGME49_232310,TGME49_233090,TGME49_235710,TGME49_235905,TGME49_238050,TGME49_239480,TGME49_240280,TGME49_243590,TGME49_246970,TGME49_249330,TGME49_250890,TGME49_253070,TGME49_253530,TGME49_254730,TGME49_255720,TGME49_259560,TGME49_260240,TGME49_261610,TGME49_261850,TGME49_…	70	1.52	2.76	4.2567e-05	0.00535871	0.0482284
2	ALL	HFF	GO:0140097	catalytic activity, acting on DNA	106	69	TGME49_208580,TGME49_209650,TGME49_210960,TGME49_213000,TGME49_213752,TGME49_215550,TGME49_216600,TGME49_216870,TGME49_217910,TGME49_218840,TGME49_219590,TGME49_219700,TGME49_219860,TGME49_221330,TGME49_229460,TGME49_229950,TGME49_230710,TGME49_231800,TGME49_232450,TGME49_233090,TGME49_233820,TGME49_234360,TGME49_234420,TGME49_234580,TGME49_236200,TGME49_237110,TGME49_237480,TGME49_237830,TGME49_…	65.1	1.41	2.21	5.70999e-05	0.00646942	0.0646942
2	ALL	HFF	GO:0140098	catalytic activity, acting on RNA	190	114	TGME49_202360,TGME49_202690,TGME49_202720,TGME49_202740,TGME49_202790,TGME49_203840,TGME49_204540,TGME49_205710,TGME49_207430,TGME49_207450,TGME49_207640,TGME49_208540,TGME49_210840,TGME49_211240,TGME49_213752,TGME49_213970,TGME49_216390,TGME49_216830,TGME49_217580,TGME49_219200,TGME49_219240,TGME49_219430,TGME49_219540,TGME49_219850,TGME49_220212,TGME49_220450,TGME49_223130,TGME49_224200,TGME49_…	60	1.3	1.79	6.65327e-05	0.00685287	0.0753815
2	ALL	HFF	GO:0016740	transferase activity	819	427	TGME49_201250,TGME49_201700,TGME49_201710,TGME49_201720,TGME49_202310,TGME49_202360,TGME49_202460,TGME49_202572,TGME49_202590,TGME49_202690,TGME49_202780,TGME49_202820,TGME49_203010,TGME49_203320,TGME49_204100,TGME49_204540,TGME49_205600,TGME49_206610,TGME49_207070,TGME49_207080,TGME49_207100,TGME49_207710,TGME49_207750,TGME49_207820,TGME49_208070,TGME49_208320,TGME49_208570,TGME49_209000,TGME49_…	52.1	1.13	1.33	0.00010796	0.0101933	0.122319
2	ALL	HFF	GO:0004386	helicase activity	122	76	TGME49_203220,TGME49_203840,TGME49_207430,TGME49_208540,TGME49_208842,TGME49_210960,TGME49_211400,TGME49_214970,TGME49_215030,TGME49_216870,TGME49_216950,TGME49_219200,TGME49_219590,TGME49_219700,TGME49_219860,TGME49_222140,TGME49_223390,TGME49_226090,TGME49_226250,TGME49_229460,TGME49_229950,TGME49_230080,TGME49_230710,TGME49_231800,TGME49_231815,TGME49_232450,TGME49_232530,TGME49_233520,TGME49_…	62.3	1.35	1.96	0.000211738	0.0184538	0.2399
2	ALL	HFF	GO:0140101	catalytic activity, acting on a tRNA	85	55	TGME49_202740,TGME49_202790,TGME49_205710,TGME49_207640,TGME49_210840,TGME49_211240,TGME49_213970,TGME49_216830,TGME49_219240,TGME49_219430,TGME49_219540,TGME49_219850,TGME49_220212,TGME49_223130,TGME49_224200,TGME49_233860,TGME49_235640,TGME49_235710,TGME49_235905,TGME49_241870,TGME49_243280,TGME49_251880,TGME49_253290,TGME49_253530,TGME49_254110,TGME49_254200,TGME49_254730,TGME49_255250,TGME49_…	64.7	1.4	2.16	0.000401186	0.0324674	0.454544
2	ALL	HFF	GO:0008168	methyltransferase activity	141	82	TGME49_201250,TGME49_201720,TGME49_202360,TGME49_207100,TGME49_211730,TGME49_212110,TGME49_212140,TGME49_213970,TGME49_215560,TGME49_216390,TGME49_216560,TGME49_219620,TGME49_221580,TGME49_221818,TGME49_222340,TGME49_223130,TGME49_227140,TGME49_227400,TGME49_227660,TGME49_232750,TGME49_234190,TGME49_235960,TGME49_237470,TGME49_240840,TGME49_241150,TGME49_242415,TGME49_242870,TGME49_243280,TGME49_…	58.2	1.26	1.64	0.00250815	0.181042	1
2	ALL	HFF	GO:0016741	transferase activity, transferring one-carbon groups	143	83	TGME49_201250,TGME49_201720,TGME49_202360,TGME49_207100,TGME49_211730,TGME49_212110,TGME49_212140,TGME49_213970,TGME49_215560,TGME49_216390,TGME49_216560,TGME49_219620,TGME49_221580,TGME49_221818,TGME49_222340,TGME49_223130,TGME49_227140,TGME49_227400,TGME49_227660,TGME49_232750,TGME49_234190,TGME49_235640,TGME49_235960,TGME49_237470,TGME49_240840,TGME49_241150,TGME49_242415,TGME49_242870,TGME49_…	58	1.26	1.64	0.00255664	0.181042	1
2	ALL	HFF	GO:0034061	DNA polymerase activity	22	17	TGME49_209650,TGME49_210960,TGME49_213000,TGME49_213752,TGME49_217910,TGME49_233820,TGME49_234580,TGME49_237110,TGME49_237480,TGME49_237830,TGME49_251670,TGME49_258030,TGME49_261850,TGME49_264670,TGME49_280690,TGME49_285540,TGME49_295060,	77.3	1.67	3.99	0.00296516	0.197619	1
2	ALL	HFF	GO:0140657	ATP-dependent activity	312	167	TGME49_201150,TGME49_201230,TGME49_202370,TGME49_203220,TGME49_203270,TGME49_203840,TGME49_207430,TGME49_208050,TGME49_208540,TGME49_208590,TGME49_208842,TGME49_209190,TGME49_210960,TGME49_211400,TGME49_213000,TGME49_214350,TGME49_214970,TGME49_215030,TGME49_216250,TGME49_216380,TGME49_216790,TGME49_216870,TGME49_216950,TGME49_217020,TGME49_218840,TGME49_219200,TGME49_219260,TGME49_219590,TGME49_…	53.5	1.16	1.37	0.00430333	0.265534	1
2	ALL	HFF	GO:0008375	acetylglucosaminyltransferase activity	7	7	TGME49_207750,TGME49_241860,TGME49_266310,TGME49_268340,TGME49_280790,TGME49_299040,TGME49_315885,	100	2.17		0.00445291	0.265534	1
2	ALL	HFF	GO:0003887	DNA-directed DNA polymerase activity	21	16	TGME49_210960,TGME49_213000,TGME49_213752,TGME49_217910,TGME49_233820,TGME49_234580,TGME49_237110,TGME49_237480,TGME49_237830,TGME49_251670,TGME49_258030,TGME49_261850,TGME49_264670,TGME49_280690,TGME49_285540,TGME49_295060,	76.2	1.65	3.75	0.00505392	0.283692	1
2	ALL	HFF	GO:0016779	nucleotidyltransferase activity	88	53	TGME49_202690,TGME49_209650,TGME49_210960,TGME49_211670,TGME49_213000,TGME49_213752,TGME49_217580,TGME49_217910,TGME49_218200,TGME49_226080,TGME49_233820,TGME49_234580,TGME49_237110,TGME49_237480,TGME49_237830,TGME49_238190,TGME49_240590,TGME49_244880,TGME49_246060,TGME49_249560,TGME49_250060,TGME49_251670,TGME49_254140,TGME49_254365,TGME49_257800,TGME49_257960,TGME49_258030,TGME49_258210,TGME49_…	60.2	1.3	1.78	0.00525819	0.283692	1
2	ALL	HFF	GO:0016874	ligase activity	141	79	TGME49_202820,TGME49_202850,TGME49_205710,TGME49_207450,TGME49_207640,TGME49_208090,TGME49_208570,TGME49_208580,TGME49_209000,TGME49_210840,TGME49_211390,TGME49_212100,TGME49_214970,TGME49_216130,TGME49_219430,TGME49_219540,TGME49_219700,TGME49_219850,TGME49_219860,TGME49_221320,TGME49_222430,TGME49_226000,TGME49_226800,TGME49_229690,TGME49_230450,TGME49_231940,TGME49_232390,TGME49_233860,TGME49_…	56	1.21	1.5	0.0109534	0.564099	1
2	ALL	HFF	GO:0004519	endonuclease activity	40	26	TGME49_208710,TGME49_212170,TGME49_216600,TGME49_220450,TGME49_228370,TGME49_232310,TGME49_235710,TGME49_235905,TGME49_240280,TGME49_243590,TGME49_249330,TGME49_253070,TGME49_253530,TGME49_254730,TGME49_255720,TGME49_259560,TGME49_261610,TGME49_265820,TGME49_268560,TGME49_271120,TGME49_271400,TGME49_273780,TGME49_278060,TGME49_281510,TGME49_284010,TGME49_285180,	65	1.41	2.18	0.0125084	0.616175	1
2	ALL	HFF	GO:0003678	DNA helicase activity	33	22	TGME49_210960,TGME49_216870,TGME49_219590,TGME49_219700,TGME49_219860,TGME49_229950,TGME49_230710,TGME49_231800,TGME49_234420,TGME49_248160,TGME49_251670,TGME49_261010,TGME49_261850,TGME49_267080,TGME49_269660,TGME49_277550,TGME49_288860,TGME49_300020,TGME49_306080,TGME49_312510,TGME49_315680,TGME49_321640,	66.7	1.44	2.34	0.0139703	0.624328	1
2	ALL	HFF	GO:0008757	S-adenosylmethionine-dependent methyltransferase activity	111	63	TGME49_201720,TGME49_202360,TGME49_207100,TGME49_211730,TGME49_212140,TGME49_213970,TGME49_215560,TGME49_216560,TGME49_219620,TGME49_221580,TGME49_221818,TGME49_222340,TGME49_227140,TGME49_227660,TGME49_232750,TGME49_235960,TGME49_241150,TGME49_242870,TGME49_243280,TGME49_243610,TGME49_246910,TGME49_247590,TGME49_247920,TGME49_248200,TGME49_249920,TGME49_254510,TGME49_254830,TGME49_254950,TGME49_…	56.8	1.23	1.54	0.0152878	0.624328	1
2	ALL	HFF	GO:0098772	molecular function regulator	61	37	TGME49_202380,TGME49_209108,TGME49_210800,TGME49_213325,TGME49_213800,TGME49_214520,TGME49_218870,TGME49_219100,TGME49_220440,TGME49_225310,TGME49_228660,TGME49_230140,TGME49_232190,TGME49_232760,TGME49_237280,TGME49_239830,TGME49_250680,TGME49_260250,TGME49_261200,TGME49_261660,TGME49_263060,TGME49_264690,TGME49_265220,TGME49_265440,TGME49_266830,TGME49_268810,TGME49_272400,TGME49_274130,TGME49_…	60.7	1.31	1.81	0.0156875	0.624328	1
2	ALL	HFF	GO:0016757	glycosyltransferase activity	63	38	TGME49_202572,TGME49_207750,TGME49_216540,TGME49_227790,TGME49_230590,TGME49_231430,TGME49_239752,TGME49_241860,TGME49_246690,TGME49_258770,TGME49_259080,TGME49_259530,TGME49_259660,TGME49_259690,TGME49_262030,TGME49_263690,TGME49_266310,TGME49_267360,TGME49_268340,TGME49_270220,TGME49_270840,TGME49_271760,TGME49_273500,TGME49_273550,TGME49_280790,TGME49_292320,TGME49_293510,TGME49_299040,TGME49_…	60.3	1.31	1.78	0.0162776	0.624328	1
2	ALL	HFF	GO:0016765	transferase activity, transferring alkyl or aryl (other than methyl) groups	28	19	TGME49_204540,TGME49_214170,TGME49_216830,TGME49_219460,TGME49_224490,TGME49_240690,TGME49_259130,TGME49_259550,TGME49_261060,TGME49_269430,TGME49_271420,TGME49_278230,TGME49_285170,TGME49_297510,TGME49_300140,TGME49_307040,TGME49_311810,TGME49_316270,TGME49_316770,	67.9	1.47	2.47	0.0168789	0.624328	1
2	ALL	HFF	GO:0016887	ATP hydrolysis activity	147	81	TGME49_201150,TGME49_202370,TGME49_208050,TGME49_209190,TGME49_210960,TGME49_213000,TGME49_214350,TGME49_214970,TGME49_216250,TGME49_216380,TGME49_216790,TGME49_216950,TGME49_217020,TGME49_219590,TGME49_219700,TGME49_219860,TGME49_223390,TGME49_224190,TGME49_226790,TGME49_229950,TGME49_229990,TGME49_230420,TGME49_230710,TGME49_231170,TGME49_231190,TGME49_233520,TGME49_234420,TGME49_236200,TGME49_…	55.1	1.19	1.45	0.0171338	0.624328	1
2	ALL	HFF	GO:0004659	prenyltransferase activity	11	9	TGME49_214170,TGME49_224490,TGME49_259130,TGME49_269430,TGME49_278230,TGME49_297510,TGME49_311810,TGME49_316270,TGME49_316770,	81.8	1.77	5.26	0.017914	0.624328	1
2	ALL	HFF	GO:0097367	carbohydrate derivative binding	704	351	TGME49_201150,TGME49_201230,TGME49_202370,TGME49_202460,TGME49_202780,TGME49_202820,TGME49_202850,TGME49_203010,TGME49_203020,TGME49_203180,TGME49_203220,TGME49_203260,TGME49_203840,TGME49_204100,TGME49_204350,TGME49_205710,TGME49_207430,TGME49_207450,TGME49_207460,TGME49_207600,TGME49_207640,TGME49_207760,TGME49_207820,TGME49_208050,TGME49_208090,TGME49_208490,TGME49_208540,TGME49_208580,TGME49_…	49.9	1.08	1.19	0.0191082	0.624328	1
2	ALL	HFF	GO:0016875	ligase activity, forming carbon-oxygen bonds	41	26	TGME49_205710,TGME49_207640,TGME49_210840,TGME49_219430,TGME49_219540,TGME49_219850,TGME49_233860,TGME49_241870,TGME49_251880,TGME49_253290,TGME49_254110,TGME49_254200,TGME49_256990,TGME49_263870,TGME49_270690,TGME49_271625,TGME49_271760,TGME49_273410,TGME49_277030,TGME49_280600,TGME49_286180,TGME49_289300,TGME49_292080,TGME49_299810,TGME49_300260,TGME49_306960,	63.4	1.37	2.03	0.0193756	0.624328	1
2	ALL	HFF	GO:0004812	aminoacyl-tRNA ligase activity	41	26	TGME49_205710,TGME49_207640,TGME49_210840,TGME49_219430,TGME49_219540,TGME49_219850,TGME49_233860,TGME49_241870,TGME49_251880,TGME49_253290,TGME49_254110,TGME49_254200,TGME49_256990,TGME49_263870,TGME49_270690,TGME49_271625,TGME49_271760,TGME49_273410,TGME49_277030,TGME49_280600,TGME49_286180,TGME49_289300,TGME49_292080,TGME49_299810,TGME49_300260,TGME49_306960,	63.4	1.37	2.03	0.0193756	0.624328	1
2	ALL	HFF	GO:0030234	enzyme regulator activity	56	34	TGME49_202380,TGME49_209108,TGME49_213325,TGME49_213800,TGME49_218870,TGME49_219100,TGME49_220440,TGME49_225310,TGME49_228660,TGME49_230140,TGME49_232190,TGME49_232760,TGME49_237280,TGME49_239830,TGME49_250680,TGME49_260250,TGME49_261200,TGME49_261660,TGME49_263060,TGME49_264690,TGME49_265440,TGME49_266830,TGME49_268810,TGME49_272400,TGME49_274130,TGME49_274190,TGME49_283720,TGME49_285730,TGME49_…	60.7	1.31	1.81	0.0197495	0.624328	1
2	ALL	HFF	GO:0016853	isomerase activity	83	48	TGME49_202640,TGME49_202740,TGME49_205410,TGME49_211230,TGME49_211450,TGME49_214850,TGME49_216630,TGME49_216760,TGME49_220212,TGME49_221330,TGME49_224090,TGME49_224200,TGME49_225880,TGME49_228040,TGME49_228360,TGME49_229940,TGME49_230520,TGME49_233500,TGME49_234360,TGME49_238000,TGME49_238040,TGME49_239710,TGME49_244430,TGME49_247350,TGME49_247670,TGME49_249270,TGME49_258625,TGME49_260140,TGME49_…	57.8	1.25	1.61	0.0209344	0.624328	1
2	ALL	HFF	GO:0017169	CDP-alcohol phosphatidyltransferase activity	5	5	TGME49_207710,TGME49_246530,TGME49_254540,TGME49_257510,TGME49_261760,	100	2.17		0.0209395	0.624328	1
2	ALL	HFF	GO:0031071	cysteine desulfurase activity	5	5	TGME49_211090,TGME49_216170,TGME49_294380,TGME49_300120,TGME49_300350,	100	2.17		0.0209395	0.624328	1
2	ALL	HFF	GO:0016886	ligase activity, forming phosphoric ester bonds	5	5	TGME49_207450,TGME49_208580,TGME49_232390,TGME49_293460,TGME49_314955,	100	2.17		0.0209395	0.624328	1
2	ALL	HFF	GO:0042054	histone methyltransferase activity	25	17	TGME49_211730,TGME49_215560,TGME49_242870,TGME49_246910,TGME49_255970,TGME49_257770,TGME49_262750,TGME49_265500,TGME49_288330,TGME49_288580,TGME49_294270,TGME49_295610,TGME49_297150,TGME49_310440,TGME49_311660,TGME49_500120,TGME49_500160,	68	1.47	2.49	0.0228658	0.654467	1
2	ALL	HFF	GO:0008094	ATP-dependent activity, acting on DNA	66	39	TGME49_210960,TGME49_216870,TGME49_218840,TGME49_219590,TGME49_219700,TGME49_219860,TGME49_221330,TGME49_229460,TGME49_229950,TGME49_230710,TGME49_231800,TGME49_232450,TGME49_234360,TGME49_234420,TGME49_236200,TGME49_245720,TGME49_248160,TGME49_251670,TGME49_258240,TGME49_261000,TGME49_261010,TGME49_261850,TGME49_263140,TGME49_267080,TGME49_269660,TGME49_272900,TGME49_273780,TGME49_273870,TGME49_…	59.1	1.28	1.7	0.0231423	0.654467	1
2	ALL	HFF	GO:0032553	ribonucleotide binding	696	346	TGME49_201150,TGME49_201230,TGME49_202370,TGME49_202460,TGME49_202780,TGME49_202820,TGME49_202850,TGME49_203010,TGME49_203020,TGME49_203180,TGME49_203220,TGME49_203260,TGME49_203840,TGME49_204100,TGME49_204350,TGME49_205710,TGME49_207430,TGME49_207450,TGME49_207460,TGME49_207600,TGME49_207640,TGME49_207760,TGME49_207820,TGME49_208050,TGME49_208090,TGME49_208490,TGME49_208540,TGME49_208580,TGME49_…	49.7	1.08	1.18	0.0240981	0.654467	1
2	ALL	HFF	GO:0008170	N-methyltransferase activity	36	23	TGME49_211730,TGME49_215560,TGME49_232750,TGME49_242870,TGME49_243280,TGME49_246910,TGME49_247920,TGME49_248200,TGME49_255970,TGME49_257770,TGME49_262750,TGME49_265500,TGME49_272720,TGME49_288330,TGME49_288580,TGME49_294270,TGME49_295610,TGME49_297150,TGME49_300320,TGME49_310440,TGME49_311660,TGME49_500120,TGME49_500160,	63.9	1.38	2.07	0.0242609	0.654467	1
2	ALL	HFF	GO:0004527	exonuclease activity	38	24	TGME49_207430,TGME49_215550,TGME49_216600,TGME49_232310,TGME49_233090,TGME49_239480,TGME49_243590,TGME49_246970,TGME49_250890,TGME49_259560,TGME49_260240,TGME49_261850,TGME49_271120,TGME49_273100,TGME49_275830,TGME49_277150,TGME49_284010,TGME49_295060,TGME49_300340,TGME49_301216,TGME49_305780,TGME49_310060,TGME49_316480,TGME49_320440,	63.2	1.37	2.01	0.0258868	0.682087	1
2	ALL	HFF	GO:0017076	purine nucleotide binding	694	344	TGME49_201150,TGME49_201230,TGME49_202370,TGME49_202460,TGME49_202780,TGME49_202820,TGME49_202850,TGME49_203010,TGME49_203020,TGME49_203180,TGME49_203220,TGME49_203260,TGME49_203840,TGME49_204100,TGME49_204350,TGME49_205710,TGME49_207430,TGME49_207450,TGME49_207460,TGME49_207600,TGME49_207640,TGME49_207760,TGME49_207820,TGME49_208050,TGME49_208090,TGME49_208490,TGME49_208540,TGME49_208580,TGME49_…	49.6	1.07	1.17	0.0293876	0.724349	1
2	ALL	HFF	GO:0032555	purine ribonucleotide binding	693	343	TGME49_201150,TGME49_201230,TGME49_202370,TGME49_202460,TGME49_202780,TGME49_202820,TGME49_202850,TGME49_203010,TGME49_203020,TGME49_203180,TGME49_203220,TGME49_203260,TGME49_203840,TGME49_204100,TGME49_204350,TGME49_205710,TGME49_207430,TGME49_207450,TGME49_207460,TGME49_207600,TGME49_207640,TGME49_207760,TGME49_207820,TGME49_208050,TGME49_208090,TGME49_208490,TGME49_208540,TGME49_208580,TGME49_…	49.5	1.07	1.17	0.03238	0.724349	1
2	ALL	HFF	GO:0019887	protein kinase regulator activity	10	8	TGME49_219100,TGME49_220440,TGME49_260250,TGME49_264690,TGME49_268810,TGME49_272400,TGME49_500221,TGME49_500228,	80	1.73	4.68	0.0323812	0.724349	1
2	ALL	HFF	GO:0019207	kinase regulator activity	10	8	TGME49_219100,TGME49_220440,TGME49_260250,TGME49_264690,TGME49_268810,TGME49_272400,TGME49_500221,TGME49_500228,	80	1.73	4.68	0.0323812	0.724349	1
2	ALL	HFF	GO:0035639	purine ribonucleoside triphosphate binding	689	341	TGME49_201150,TGME49_201230,TGME49_202370,TGME49_202460,TGME49_202780,TGME49_202820,TGME49_202850,TGME49_203010,TGME49_203020,TGME49_203180,TGME49_203220,TGME49_203260,TGME49_203840,TGME49_204100,TGME49_204350,TGME49_205710,TGME49_207430,TGME49_207450,TGME49_207460,TGME49_207600,TGME49_207640,TGME49_207760,TGME49_207820,TGME49_208050,TGME49_208090,TGME49_208490,TGME49_208540,TGME49_208580,TGME49_…	49.5	1.07	1.17	0.0329704	0.724349	1
2	ALL	HFF	GO:0000166	nucleotide binding	774	381	TGME49_201150,TGME49_201230,TGME49_202300,TGME49_202370,TGME49_202460,TGME49_202780,TGME49_202790,TGME49_202820,TGME49_202850,TGME49_203010,TGME49_203020,TGME49_203180,TGME49_203220,TGME49_203260,TGME49_203840,TGME49_204100,TGME49_204350,TGME49_205710,TGME49_207430,TGME49_207450,TGME49_207460,TGME49_207600,TGME49_207620,TGME49_207640,TGME49_207760,TGME49_207820,TGME49_208050,TGME49_208090,TGME49_…	49.2	1.07	1.16	0.0350438	0.724349	1
2	ALL	HFF	GO:1901265	nucleoside phosphate binding	774	381	TGME49_201150,TGME49_201230,TGME49_202300,TGME49_202370,TGME49_202460,TGME49_202780,TGME49_202790,TGME49_202820,TGME49_202850,TGME49_203010,TGME49_203020,TGME49_203180,TGME49_203220,TGME49_203260,TGME49_203840,TGME49_204100,TGME49_204350,TGME49_205710,TGME49_207430,TGME49_207450,TGME49_207460,TGME49_207600,TGME49_207620,TGME49_207640,TGME49_207760,TGME49_207820,TGME49_208050,TGME49_208090,TGME49_…	49.2	1.07	1.16	0.0350438	0.724349	1
2	ALL	HFF	GO:0051082	unfolded protein binding	26	17	TGME49_202370,TGME49_207760,TGME49_229990,TGME49_243710,TGME49_248370,TGME49_254520,TGME49_257490,TGME49_258390,TGME49_287500,TGME49_288380,TGME49_289210,TGME49_292920,TGME49_295310,TGME49_297500,TGME49_310320,TGME49_315110,TGME49_318410,	65.4	1.42	2.21	0.0380278	0.724349	1
2	ALL	HFF	GO:0030554	adenyl nucleotide binding	592	294	TGME49_201150,TGME49_201230,TGME49_202370,TGME49_202460,TGME49_202780,TGME49_202820,TGME49_202850,TGME49_203010,TGME49_203220,TGME49_203260,TGME49_203840,TGME49_204100,TGME49_205710,TGME49_207430,TGME49_207640,TGME49_207760,TGME49_207820,TGME49_208050,TGME49_208090,TGME49_208540,TGME49_208580,TGME49_208842,TGME49_209190,TGME49_210280,TGME49_210830,TGME49_210840,TGME49_210960,TGME49_211260,TGME49_…	49.7	1.08	1.17	0.038548	0.724349	1
2	ALL	HFF	GO:0004620	phospholipase activity	7	6	TGME49_216680,TGME49_226072,TGME49_231370,TGME49_248830,TGME49_261230,TGME49_271120,	85.7	1.86	7.01	0.0408837	0.724349	1
2	ALL	HFF	GO:0016538	cyclin-dependent protein serine/threonine kinase regulator activity	7	6	TGME49_219100,TGME49_220440,TGME49_260250,TGME49_264690,TGME49_500221,TGME49_500228,	85.7	1.86	7.01	0.0408837	0.724349	1
2	ALL	HFF	GO:0004652	polynucleotide adenylyltransferase activity	7	6	TGME49_226080,TGME49_257800,TGME49_278260,TGME49_281370,TGME49_285540,TGME49_315810,	85.7	1.86	7.01	0.0408837	0.724349	1
2	ALL	HFF	GO:0008565	obsolete protein transporter activity	7	6	TGME49_216590,TGME49_223540,TGME49_249530,TGME49_252290,TGME49_253730,TGME49_293570,	85.7	1.86	7.01	0.0408837	0.724349	1
2	ALL	HFF	GO:0052689	carboxylic ester hydrolase activity	28	18	TGME49_207640,TGME49_211240,TGME49_212130,TGME49_216680,TGME49_219240,TGME49_219850,TGME49_228290,TGME49_231370,TGME49_238200,TGME49_250360,TGME49_253290,TGME49_255680,TGME49_261230,TGME49_262140,TGME49_262490,TGME49_277030,TGME49_292080,TGME49_305140,	64.3	1.39	2.11	0.0410819	0.724349	1
2	ALL	HFF	GO:0004540	ribonuclease activity	28	18	TGME49_202720,TGME49_220450,TGME49_235710,TGME49_235905,TGME49_239480,TGME49_243590,TGME49_246970,TGME49_253530,TGME49_254730,TGME49_255720,TGME49_259560,TGME49_260240,TGME49_271400,TGME49_281510,TGME49_300340,TGME49_301216,TGME49_305780,TGME49_310060,	64.3	1.39	2.11	0.0410819	0.724349	1
2	ALL	HFF	GO:0036094	small molecule binding	808	396	TGME49_201150,TGME49_201230,TGME49_202300,TGME49_202370,TGME49_202460,TGME49_202780,TGME49_202790,TGME49_202820,TGME49_202850,TGME49_203010,TGME49_203020,TGME49_203180,TGME49_203220,TGME49_203260,TGME49_203840,TGME49_204100,TGME49_204350,TGME49_205710,TGME49_207430,TGME49_207450,TGME49_207460,TGME49_207600,TGME49_207620,TGME49_207640,TGME49_207760,TGME49_207820,TGME49_208050,TGME49_208090,TGME49_…	49	1.06	1.15	0.0421482	0.724349	1
2	ALL	HFF	GO:0032559	adenyl ribonucleotide binding	591	293	TGME49_201150,TGME49_201230,TGME49_202370,TGME49_202460,TGME49_202780,TGME49_202820,TGME49_202850,TGME49_203010,TGME49_203220,TGME49_203260,TGME49_203840,TGME49_204100,TGME49_205710,TGME49_207430,TGME49_207640,TGME49_207760,TGME49_207820,TGME49_208050,TGME49_208090,TGME49_208540,TGME49_208580,TGME49_208842,TGME49_209190,TGME49_210280,TGME49_210830,TGME49_210840,TGME49_210960,TGME49_211260,TGME49_…	49.6	1.07	1.17	0.0425449	0.724349	1
2	ALL	HFF	GO:0008408	3'-5' exonuclease activity	19	13	TGME49_239480,TGME49_243590,TGME49_246970,TGME49_250890,TGME49_259560,TGME49_260240,TGME49_261850,TGME49_273100,TGME49_275830,TGME49_295060,TGME49_300340,TGME49_301216,TGME49_310060,	68.4	1.48	2.53	0.0425984	0.724349	1
2	ALL	HFF	GO:0018024	histone-lysine N-methyltransferase activity	19	13	TGME49_211730,TGME49_242870,TGME49_246910,TGME49_255970,TGME49_257770,TGME49_262750,TGME49_265500,TGME49_288330,TGME49_288580,TGME49_295610,TGME49_297150,TGME49_310440,TGME49_311660,	68.4	1.48	2.53	0.0425984	0.724349	1
2	ALL	HFF	GO:0016796	exonuclease activity, active with either ribo- or deoxyribonucleic acids and producing 5'-phosphomonoesters	19	13	TGME49_215550,TGME49_216600,TGME49_233090,TGME49_239480,TGME49_243590,TGME49_246970,TGME49_259560,TGME49_260240,TGME49_277150,TGME49_300340,TGME49_301216,TGME49_305780,TGME49_310060,	68.4	1.48	2.53	0.0425984	0.724349	1
2	ALL	HFF	GO:0009982	pseudouridine synthase activity	19	13	TGME49_202640,TGME49_202740,TGME49_205410,TGME49_211450,TGME49_216760,TGME49_220212,TGME49_224200,TGME49_244430,TGME49_263400,TGME49_264190,TGME49_298980,TGME49_306660,TGME49_312370,	68.4	1.48	2.53	0.0425984	0.724349	1
2	ALL	HFF	GO:0005524	ATP binding	587	291	TGME49_201150,TGME49_201230,TGME49_202370,TGME49_202460,TGME49_202780,TGME49_202820,TGME49_202850,TGME49_203010,TGME49_203220,TGME49_203260,TGME49_203840,TGME49_204100,TGME49_205710,TGME49_207430,TGME49_207640,TGME49_207760,TGME49_207820,TGME49_208050,TGME49_208090,TGME49_208540,TGME49_208580,TGME49_208842,TGME49_209190,TGME49_210280,TGME49_210830,TGME49_210840,TGME49_210960,TGME49_211260,TGME49_…	49.6	1.07	1.17	0.043311	0.724349	1
2	ALL	HFF	GO:0008276	protein methyltransferase activity	30	19	TGME49_211730,TGME49_215560,TGME49_242870,TGME49_246910,TGME49_255970,TGME49_257770,TGME49_262750,TGME49_265500,TGME49_271190,TGME49_288330,TGME49_288580,TGME49_294270,TGME49_295610,TGME49_297150,TGME49_306470,TGME49_310440,TGME49_311660,TGME49_500120,TGME49_500160,	63.3	1.37	2.02	0.0438864	0.724349	1
2	ALL	HFF	GO:0016895	exodeoxyribonuclease activity, producing 5'-phosphomonoesters	4	4	TGME49_215550,TGME49_216600,TGME49_233090,TGME49_277150,	100	2.17		0.0453917	0.724349	1
2	ALL	HFF	GO:0043015	gamma-tubulin binding	4	4	TGME49_209970,TGME49_263510,TGME49_285780,TGME49_310130,	100	2.17		0.0453917	0.724349	1
2	ALL	HFF	GO:0015385	sodium:proton antiporter activity	4	4	TGME49_259200,TGME49_263480,TGME49_299060,TGME49_305180,	100	2.17		0.0453917	0.724349	1
2	ALL	HFF	GO:0016653	oxidoreductase activity, acting on NAD(P)H, heme protein as acceptor	4	4	TGME49_219630,TGME49_228180,TGME49_249320,TGME49_262910,	100	2.17		0.0453917	0.724349	1
2	ALL	HFF	GO:0004529	exodeoxyribonuclease activity	4	4	TGME49_215550,TGME49_216600,TGME49_233090,TGME49_277150,	100	2.17		0.0453917	0.724349	1
2	ALL	HFF	GO:0046873	metal ion transmembrane transporter activity	55	32	TGME49_201150,TGME49_203020,TGME49_203350,TGME49_211480,TGME49_214350,TGME49_219260,TGME49_221350,TGME49_223810,TGME49_224600,TGME49_225530,TGME49_230420,TGME49_234540,TGME49_236860,TGME49_254080,TGME49_259200,TGME49_260360,TGME49_261520,TGME49_261720,TGME49_262150,TGME49_262710,TGME49_263240,TGME49_263480,TGME49_267270,TGME49_284530,TGME49_289070,TGME49_299060,TGME49_305180,TGME49_310870,TGME49_…	58.2	1.26	1.63	0.0486024	0.75448	1
3	ALL	HFF	GO:0003777	microtubule motor activity	33	21	TGME49_203135,TGME49_206570,TGME49_207665,TGME49_211910,TGME49_218210,TGME49_221420,TGME49_225590,TGME49_230830,TGME49_235920,TGME49_249840,TGME49_267370,TGME49_270210,TGME49_274020,TGME49_286660,TGME49_287160,TGME49_309980,TGME49_500009,TGME49_500062,TGME49_500072,TGME49_500080,TGME49_500227,	63.6	2.14	4.17	5.52658e-05	0.0464233	0.0464233
3	ALL	HFF	GO:0042578	phosphoric ester hydrolase activity	127	56	TGME49_205290,TGME49_205380,TGME49_207590,TGME49_215170,TGME49_219320,TGME49_221590,TGME49_222900,TGME49_222970,TGME49_223985,TGME49_224240,TGME49_224840,TGME49_226755,TGME49_228160,TGME49_228170,TGME49_229320,TGME49_229330,TGME49_229405,TGME49_232340,TGME49_233040,TGME49_236260,TGME49_237410,TGME49_237500,TGME49_244450,TGME49_247360,TGME49_247510,TGME49_247790,TGME49_249030,TGME49_251850,TGME49_…	44.1	1.48	1.89	0.000373623	0.156922	0.313843
3	ALL	HFF	GO:0005509	calcium ion binding	92	42	TGME49_202400,TGME49_206590,TGME49_211680,TGME49_217600,TGME49_219450,TGME49_219650,TGME49_225490,TGME49_235860,TGME49_237490,TGME49_237860,TGME49_238210,TGME49_238960,TGME49_239430,TGME49_240390,TGME49_244180,TGME49_245490,TGME49_246930,TGME49_247230,TGME49_247850,TGME49_248590,TGME49_249240,TGME49_251440,TGME49_251850,TGME49_255460,TGME49_256020,TGME49_261780,TGME49_264700,TGME49_267680,TGME49_…	45.7	1.53	2.01	0.000839078	0.197329	0.704826
3	ALL	HFF	GO:0008017	microtubule binding	31	18	TGME49_206570,TGME49_207665,TGME49_211910,TGME49_217650,TGME49_218210,TGME49_221420,TGME49_225590,TGME49_238270,TGME49_241130,TGME49_248225,TGME49_263520,TGME49_267370,TGME49_270210,TGME49_274020,TGME49_286660,TGME49_287160,TGME49_500009,TGME49_500080,	58.1	1.95	3.29	0.000939664	0.197329	0.789318
3	ALL	HFF	GO:0004114	3',5'-cyclic-nucleotide phosphodiesterase activity	18	12	TGME49_224840,TGME49_226755,TGME49_229405,TGME49_233040,TGME49_257945,TGME49_266920,TGME49_280410,TGME49_310520,TGME49_318675,TGME49_500044,TGME49_500340,TGME49_500342,	66.7	2.24	4.75	0.0013008	0.218535	1
3	ALL	HFF	GO:0004112	cyclic-nucleotide phosphodiesterase activity	19	12	TGME49_224840,TGME49_226755,TGME49_229405,TGME49_233040,TGME49_257945,TGME49_266920,TGME49_280410,TGME49_310520,TGME49_318675,TGME49_500044,TGME49_500340,TGME49_500342,	63.2	2.12	4.07	0.00257949	0.361128	1
3	ALL	HFF	GO:0003774	cytoskeletal motor activity	44	22	TGME49_203135,TGME49_206570,TGME49_207665,TGME49_211910,TGME49_218210,TGME49_221420,TGME49_225590,TGME49_230830,TGME49_235470,TGME49_235920,TGME49_249840,TGME49_267370,TGME49_270210,TGME49_274020,TGME49_286660,TGME49_287160,TGME49_309980,TGME49_500009,TGME49_500062,TGME49_500072,TGME49_500080,TGME49_500227,	50	1.68	2.38	0.00367506	0.386246	1
3	ALL	HFF	GO:0008081	phosphoric diester hydrolase activity	29	16	TGME49_224840,TGME49_226755,TGME49_229405,TGME49_233040,TGME49_247790,TGME49_249030,TGME49_257945,TGME49_263270,TGME49_264740,TGME49_266920,TGME49_280410,TGME49_310520,TGME49_318675,TGME49_500044,TGME49_500340,TGME49_500342,	55.2	1.85	2.92	0.00367854	0.386246	1
3	ALL	HFF	GO:0003729	mRNA binding	20	12	TGME49_205010,TGME49_210980,TGME49_218300,TGME49_221190,TGME49_228990,TGME49_242090,TGME49_257130,TGME49_262960,TGME49_294785,TGME49_309040,TGME49_311100,TGME49_313740,	60	2.02	3.56	0.00471614	0.440173	1
3	ALL	HFF	GO:0051959	dynein light intermediate chain binding	12	8	TGME49_203135,TGME49_230830,TGME49_235920,TGME49_249840,TGME49_309980,TGME49_500062,TGME49_500072,TGME49_500227,	66.7	2.24	4.74	0.00894697	0.626288	1
3	ALL	HFF	GO:0045505	dynein intermediate chain binding	12	8	TGME49_203135,TGME49_230830,TGME49_235920,TGME49_249840,TGME49_309980,TGME49_500062,TGME49_500072,TGME49_500227,	66.7	2.24	4.74	0.00894697	0.626288	1
3	ALL	HFF	GO:0008569	minus-end-directed microtubule motor activity	12	8	TGME49_203135,TGME49_230830,TGME49_235920,TGME49_249840,TGME49_309980,TGME49_500062,TGME49_500072,TGME49_500227,	66.7	2.24	4.74	0.00894697	0.626288	1
3	ALL	HFF	GO:0015631	tubulin binding	47	22	TGME49_206570,TGME49_207665,TGME49_211910,TGME49_217650,TGME49_218210,TGME49_221420,TGME49_225590,TGME49_229930,TGME49_238270,TGME49_241130,TGME49_248225,TGME49_250720,TGME49_263520,TGME49_267370,TGME49_270210,TGME49_274020,TGME49_286660,TGME49_287160,TGME49_297420,TGME49_320560,TGME49_500009,TGME49_500080,	46.8	1.57	2.09	0.00983299	0.635362	1
3	ALL	HFF	GO:0016791	phosphatase activity	98	40	TGME49_205290,TGME49_205380,TGME49_207590,TGME49_215170,TGME49_219320,TGME49_221590,TGME49_222900,TGME49_222970,TGME49_223985,TGME49_224240,TGME49_228160,TGME49_228170,TGME49_229320,TGME49_229330,TGME49_232340,TGME49_236260,TGME49_237410,TGME49_237500,TGME49_244450,TGME49_247360,TGME49_247510,TGME49_251850,TGME49_256830,TGME49_263380,TGME49_265542,TGME49_267100,TGME49_276920,TGME49_288800,TGME49_…	40.8	1.37	1.64	0.0121127	0.726763	1
3	ALL	HFF	GO:0004252	serine-type endopeptidase activity	33	16	TGME49_200290,TGME49_200350,TGME49_204050,TGME49_204360,TGME49_212910,TGME49_221830,TGME49_231060,TGME49_235390,TGME49_235860,TGME49_235950,TGME49_240240,TGME49_248470,TGME49_248760,TGME49_254430,TGME49_261080,TGME49_314500,	48.5	1.63	2.23	0.0177945	0.850578	1
3	ALL	HFF	GO:0016776	phosphotransferase activity, phosphate group as acceptor	16	9	TGME49_202210,TGME49_224900,TGME49_230460,TGME49_233400,TGME49_268920,TGME49_281970,TGME49_295350,TGME49_307603,TGME49_500404,	56.3	1.89	3.05	0.0242306	0.850578	1
3	ALL	HFF	GO:0072341	modified amino acid binding	3	3	TGME49_204560,TGME49_294820,TGME49_500322,	100	3.36		0.0263471	0.850578	1
3	ALL	HFF	GO:0004550	nucleoside diphosphate kinase activity	3	3	TGME49_202210,TGME49_295350,TGME49_500404,	100	3.36		0.0263471	0.850578	1
3	ALL	HFF	GO:0047879	erythronolide synthase activity	3	3	TGME49_204560,TGME49_294820,TGME49_500322,	100	3.36		0.0263471	0.850578	1
3	ALL	HFF	GO:0046593	mandelonitrile lyase activity	3	3	TGME49_213340,TGME49_244850,TGME49_253120,	100	3.36		0.0263471	0.850578	1
3	ALL	HFF	GO:0031177	phosphopantetheine binding	3	3	TGME49_204560,TGME49_294820,TGME49_500322,	100	3.36		0.0263471	0.850578	1
3	ALL	HFF	GO:0004017	adenylate kinase activity	7	5	TGME49_224900,TGME49_230460,TGME49_233400,TGME49_281970,TGME49_307603,	71.4	2.4	5.91	0.0277595	0.850578	1
3	ALL	HFF	GO:0016614	oxidoreductase activity, acting on CH-OH group of donors	51	22	TGME49_210260,TGME49_213340,TGME49_225050,TGME49_232350,TGME49_234570,TGME49_239820,TGME49_243655,TGME49_244850,TGME49_253120,TGME49_253150,TGME49_269400,TGME49_278830,TGME49_288500,TGME49_290890,TGME49_291040,TGME49_294200,TGME49_294820,TGME49_304470,TGME49_313050,TGME49_313140,TGME49_313950,TGME49_500101,	43.1	1.45	1.8	0.0286584	0.850578	1
3	ALL	HFF	GO:0003995	acyl-CoA dehydrogenase activity	5	4	TGME49_205430,TGME49_231900,TGME49_247500,TGME49_315480,	80	2.69	9.46	0.029853	0.850578	1
3	ALL	HFF	GO:0019900	kinase binding	5	4	TGME49_244890,TGME49_266900,TGME49_293280,TGME49_305330,	80	2.69	9.46	0.029853	0.850578	1
3	ALL	HFF	GO:0019901	protein kinase binding	5	4	TGME49_244890,TGME49_266900,TGME49_293280,TGME49_305330,	80	2.69	9.46	0.029853	0.850578	1
3	ALL	HFF	GO:0008092	cytoskeletal protein binding	63	26	TGME49_206570,TGME49_207665,TGME49_211910,TGME49_217650,TGME49_218210,TGME49_220400,TGME49_221420,TGME49_225590,TGME49_229930,TGME49_230135,TGME49_235470,TGME49_238270,TGME49_241130,TGME49_248225,TGME49_250720,TGME49_263520,TGME49_267370,TGME49_270210,TGME49_274020,TGME49_286660,TGME49_287160,TGME49_297420,TGME49_310030,TGME49_320560,TGME49_500009,TGME49_500080,	41.3	1.39	1.67	0.0333287	0.850578	1
3	ALL	HFF	GO:0017171	serine hydrolase activity	38	17	TGME49_200290,TGME49_200350,TGME49_204050,TGME49_204360,TGME49_212910,TGME49_221830,TGME49_231060,TGME49_235390,TGME49_235860,TGME49_235950,TGME49_240240,TGME49_248470,TGME49_248760,TGME49_254010,TGME49_254430,TGME49_261080,TGME49_314500,	44.7	1.5	1.92	0.0355686	0.850578	1
3	ALL	HFF	GO:0008236	serine-type peptidase activity	38	17	TGME49_200290,TGME49_200350,TGME49_204050,TGME49_204360,TGME49_212910,TGME49_221830,TGME49_231060,TGME49_235390,TGME49_235860,TGME49_235950,TGME49_240240,TGME49_248470,TGME49_248760,TGME49_254010,TGME49_254430,TGME49_261080,TGME49_314500,	44.7	1.5	1.92	0.0355686	0.850578	1
3	ALL	HFF	GO:0016878	acid-thiol ligase activity	12	7	TGME49_219230,TGME49_232580,TGME49_266640,TGME49_294820,TGME49_309752,TGME49_310150,TGME49_500322,	58.3	1.96	3.31	0.0368835	0.850578	1
3	ALL	HFF	GO:0019899	enzyme binding	25	12	TGME49_201770,TGME49_217650,TGME49_222380,TGME49_227080,TGME49_244890,TGME49_248225,TGME49_266900,TGME49_285445,TGME49_293280,TGME49_305330,TGME49_316180,TGME49_319930,	48	1.61	2.19	0.0414406	0.850578	1
3	ALL	HFF	GO:0004190	aspartic-type endopeptidase activity	10	6	TGME49_201840,TGME49_209620,TGME49_237150,TGME49_261530,TGME49_262940,TGME49_272510,	60	2.02	3.55	0.0455148	0.850578	1
3	ALL	HFF	GO:0070001	aspartic-type peptidase activity	10	6	TGME49_201840,TGME49_209620,TGME49_237150,TGME49_261530,TGME49_262940,TGME49_272510,	60	2.02	3.55	0.0455148	0.850578	1
3	ALL	HFF	GO:0004683	calmodulin-dependent protein kinase activity	28	13	TGME49_206590,TGME49_212970,TGME49_217600,TGME49_225490,TGME49_226540,TGME49_239420,TGME49_255710,TGME49_263220,TGME49_266950,TGME49_294260,TGME49_301440,TGME49_306480,TGME49_313330,	46.4	1.56	2.05	0.0458759	0.850578	1
3	ALL	HFF	GO:0004690	cyclic nucleotide-dependent protein kinase activity	15	8	TGME49_209985,TGME49_215670,TGME49_226030,TGME49_228420,TGME49_242070,TGME49_272200,TGME49_272540,TGME49_311300,	53.3	1.79	2.71	0.0476601	0.850578	1
4	ALL	HFF	GO:0061659	ubiquitin-like protein ligase activity	19	8	TGME49_220570,TGME49_222360,TGME49_265390,TGME49_267440,TGME49_278490,TGME49_294280,TGME49_297210,TGME49_320210,	42.1	5.11	8.25	6.61229e-05	0.0314084	0.0314084
4	ALL	HFF	GO:0061630	ubiquitin protein ligase activity	18	7	TGME49_220570,TGME49_265390,TGME49_267440,TGME49_278490,TGME49_294280,TGME49_297210,TGME49_320210,	38.9	4.72	7.2	0.000347878	0.082621	0.165242
4	ALL	HFF	GO:0031078	histone deacetylase activity (H3-K14 specific)	5	3	TGME49_227290,TGME49_249620,TGME49_281420,	60	7.29	16.84	0.00488338	0.153421	1
4	ALL	HFF	GO:0032041	NAD-dependent histone deacetylase activity (H3-K14 specific)	5	3	TGME49_227290,TGME49_249620,TGME49_281420,	60	7.29	16.84	0.00488338	0.153421	1
4	ALL	HFF	GO:0004407	histone deacetylase activity	5	3	TGME49_227290,TGME49_249620,TGME49_281420,	60	7.29	16.84	0.00488338	0.153421	1
4	ALL	HFF	GO:0032129	histone deacetylase activity (H3-K9 specific)	5	3	TGME49_227290,TGME49_249620,TGME49_281420,	60	7.29	16.84	0.00488338	0.153421	1
4	ALL	HFF	GO:0046970	NAD-dependent histone deacetylase activity (H4-K16 specific)	5	3	TGME49_227290,TGME49_249620,TGME49_281420,	60	7.29	16.84	0.00488338	0.153421	1
4	ALL	HFF	GO:0046969	NAD-dependent histone deacetylase activity (H3-K9 specific)	5	3	TGME49_227290,TGME49_249620,TGME49_281420,	60	7.29	16.84	0.00488338	0.153421	1
4	ALL	HFF	GO:0034979	NAD-dependent protein deacetylase activity	5	3	TGME49_227290,TGME49_249620,TGME49_281420,	60	7.29	16.84	0.00488338	0.153421	1
4	ALL	HFF	GO:0033558	protein deacetylase activity	5	3	TGME49_227290,TGME49_249620,TGME49_281420,	60	7.29	16.84	0.00488338	0.153421	1
4	ALL	HFF	GO:0034739	histone deacetylase activity (H4-K16 specific)	5	3	TGME49_227290,TGME49_249620,TGME49_281420,	60	7.29	16.84	0.00488338	0.153421	1
4	ALL	HFF	GO:0017136	NAD-dependent histone deacetylase activity	5	3	TGME49_227290,TGME49_249620,TGME49_281420,	60	7.29	16.84	0.00488338	0.153421	1
4	ALL	HFF	GO:0000104	succinate dehydrogenase activity	2	2	TGME49_215280,TGME49_215590,	100	12.15		0.0067611	0.153421	1
4	ALL	HFF	GO:0102040	fumarate reductase (menaquinone)	2	2	TGME49_215280,TGME49_215590,	100	12.15		0.0067611	0.153421	1
4	ALL	HFF	GO:0015269	calcium-activated potassium channel activity	2	2	TGME49_238995,TGME49_273380,	100	12.15		0.0067611	0.153421	1
4	ALL	HFF	GO:0008137	NADH dehydrogenase (ubiquinone) activity	2	2	TGME49_209150,TGME49_288830,	100	12.15		0.0067611	0.153421	1
4	ALL	HFF	GO:0050136	NADH dehydrogenase (quinone) activity	2	2	TGME49_209150,TGME49_288830,	100	12.15		0.0067611	0.153421	1
4	ALL	HFF	GO:0003955	NAD(P)H dehydrogenase (quinone) activity	2	2	TGME49_209150,TGME49_288830,	100	12.15		0.0067611	0.153421	1
4	ALL	HFF	GO:0003954	NADH dehydrogenase activity	2	2	TGME49_209150,TGME49_288830,	100	12.15		0.0067611	0.153421	1
4	ALL	HFF	GO:0008177	succinate dehydrogenase (ubiquinone) activity	2	2	TGME49_215280,TGME49_215590,	100	12.15		0.0067611	0.153421	1
4	ALL	HFF	GO:0019787	ubiquitin-like protein transferase activity	58	11	TGME49_220570,TGME49_222360,TGME49_259090,TGME49_263490,TGME49_265390,TGME49_267440,TGME49_278490,TGME49_278670,TGME49_294280,TGME49_297210,TGME49_320210,	19	2.3	2.65	0.00678282	0.153421	1
4	ALL	HFF	GO:0008080	N-acetyltransferase activity	44	9	TGME49_218610,TGME49_219760,TGME49_221160,TGME49_247250,TGME49_258990,TGME49_276180,TGME49_289900,TGME49_305480,TGME49_320210,	20.5	2.48	2.91	0.00839696	0.177839	1
4	ALL	HFF	GO:0015079	potassium ion transmembrane transporter activity	6	3	TGME49_238995,TGME49_241010,TGME49_273380,	50	6.07	11.22	0.00917287	0.177839	1
4	ALL	HFF	GO:0005267	potassium channel activity	6	3	TGME49_238995,TGME49_241010,TGME49_273380,	50	6.07	11.22	0.00917287	0.177839	1
4	ALL	HFF	GO:0005381	iron ion transmembrane transporter activity	11	4	TGME49_203490,TGME49_217760,TGME49_244270,TGME49_244310,	36.4	4.42	6.42	0.00935995	0.177839	1
4	ALL	HFF	GO:0004842	ubiquitin-protein transferase activity	54	10	TGME49_220570,TGME49_259090,TGME49_263490,TGME49_265390,TGME49_267440,TGME49_278490,TGME49_278670,TGME49_294280,TGME49_297210,TGME49_320210,	18.5	2.25	2.57	0.0114182	0.208602	1
4	ALL	HFF	GO:0016410	N-acyltransferase activity	48	9	TGME49_218610,TGME49_219760,TGME49_221160,TGME49_247250,TGME49_258990,TGME49_276180,TGME49_289900,TGME49_305480,TGME49_320210,	18.8	2.28	2.61	0.0148319	0.255833	1
4	ALL	HFF	GO:0019213	deacetylase activity	7	3	TGME49_227290,TGME49_249620,TGME49_281420,	42.9	5.21	8.42	0.0150807	0.255833	1
4	ALL	HFF	GO:0016407	acetyltransferase activity	49	9	TGME49_218610,TGME49_219760,TGME49_221160,TGME49_247250,TGME49_258990,TGME49_276180,TGME49_289900,TGME49_305480,TGME49_320210,	18.4	2.23	2.54	0.0168929	0.276694	1
4	ALL	HFF	GO:0008324	cation transmembrane transporter activity	102	15	TGME49_203490,TGME49_204400,TGME49_208420,TGME49_215490,TGME49_217760,TGME49_219800,TGME49_238995,TGME49_241010,TGME49_244270,TGME49_244310,TGME49_251630,TGME49_266750,TGME49_268830,TGME49_273380,TGME49_278660,	14.7	1.79	1.96	0.0188041	0.293813	1
4	ALL	HFF	GO:0016635	oxidoreductase activity, acting on the CH-CH group of donors, quinone or related compound as acceptor	3	2	TGME49_215280,TGME49_215590,	66.7	8.1	22.4	0.0191752	0.293813	1
4	ALL	HFF	GO:0016811	hydrolase activity, acting on carbon-nitrogen (but not peptide) bonds, in linear amides	14	4	TGME49_227290,TGME49_249620,TGME49_281420,TGME49_288740,	28.6	3.47	4.49	0.0233008	0.317893	1
4	ALL	HFF	GO:0016667	oxidoreductase activity, acting on a sulfur group of donors	29	6	TGME49_219130,TGME49_227150,TGME49_249630,TGME49_291600,TGME49_295720,TGME49_314000,	20.7	2.51	2.94	0.0279976	0.317893	1
4	ALL	HFF	GO:0034212	peptide N-acetyltransferase activity	37	7	TGME49_219760,TGME49_247250,TGME49_258990,TGME49_276180,TGME49_289900,TGME49_305480,TGME49_320210,	18.9	2.3	2.63	0.0288327	0.317893	1
4	ALL	HFF	GO:0070003	threonine-type peptidase activity	15	4	TGME49_249590,TGME49_272230,TGME49_278050,TGME49_306930,	26.7	3.24	4.08	0.0297612	0.317893	1
4	ALL	HFF	GO:0004298	threonine-type endopeptidase activity	15	4	TGME49_249590,TGME49_272230,TGME49_278050,TGME49_306930,	26.7	3.24	4.08	0.0297612	0.317893	1
4	ALL	HFF	GO:0005261	cation channel activity	22	5	TGME49_204400,TGME49_219800,TGME49_238995,TGME49_241010,TGME49_273380,	22.7	2.76	3.31	0.0301002	0.317893	1
4	ALL	HFF	GO:0008270	zinc ion binding	176	22	TGME49_216490,TGME49_219300,TGME49_221910,TGME49_221950,TGME49_224350,TGME49_226440,TGME49_227020,TGME49_244120,TGME49_253170,TGME49_256820,TGME49_257010,TGME49_260340,TGME49_273070,TGME49_278640,TGME49_287980,TGME49_288680,TGME49_297070,TGME49_304720,TGME49_306380,TGME49_309280,TGME49_311450,TGME49_312520,	12.5	1.52	1.63	0.0303628	0.317893	1
4	ALL	HFF	GO:0046873	metal ion transmembrane transporter activity	55	9	TGME49_203490,TGME49_208420,TGME49_217760,TGME49_238995,TGME49_241010,TGME49_244270,TGME49_244310,TGME49_273380,TGME49_278660,	16.4	1.99	2.21	0.0338368	0.317893	1
4	ALL	HFF	GO:0140096	catalytic activity, acting on a protein	672	68	TGME49_203420,TGME49_205550,TGME49_208718,TGME49_210730,TGME49_218720,TGME49_219130,TGME49_220570,TGME49_222360,TGME49_224350,TGME49_226810,TGME49_226940,TGME49_227150,TGME49_227260,TGME49_227290,TGME49_227850,TGME49_230470,TGME49_234950,TGME49_235610,TGME49_236620,TGME49_239130,TGME49_239440,TGME49_242118,TGME49_247250,TGME49_249590,TGME49_249620,TGME49_249630,TGME49_251500,TGME49_252420,TGME49_…	10.1	1.23	1.31	0.0355369	0.317893	1
4	ALL	HFF	GO:0005227	calcium activated cation channel activity	4	2	TGME49_238995,TGME49_273380,	50	6.07	11.2	0.0362699	0.317893	1
4	ALL	HFF	GO:0004725	protein tyrosine phosphatase activity	4	2	TGME49_208718,TGME49_261410,	50	6.07	11.2	0.0362699	0.317893	1
4	ALL	HFF	GO:0004596	peptide alpha-N-acetyltransferase activity	4	2	TGME49_219760,TGME49_289900,	50	6.07	11.2	0.0362699	0.317893	1
4	ALL	HFF	GO:0016888	endodeoxyribonuclease activity, producing 5'-phosphomonoesters	4	2	TGME49_251620,TGME49_288680,	50	6.07	11.2	0.0362699	0.317893	1
4	ALL	HFF	GO:0022839	ion gated channel activity	4	2	TGME49_238995,TGME49_273380,	50	6.07	11.2	0.0362699	0.317893	1
4	ALL	HFF	GO:0016810	hydrolase activity, acting on carbon-nitrogen (but not peptide) bonds	24	5	TGME49_215480,TGME49_227290,TGME49_249620,TGME49_281420,TGME49_288740,	20.8	2.53	2.96	0.0424506	0.317893	1
4	ALL	HFF	GO:0003723	RNA binding	414	44	TGME49_205510,TGME49_205540,TGME49_210230,TGME49_213350,TGME49_218600,TGME49_218790,TGME49_218810,TGME49_221490,TGME49_221950,TGME49_222000,TGME49_222120,TGME49_225080,TGME49_227850,TGME49_228720,TGME49_234505,TGME49_236580,TGME49_241170,TGME49_244630,TGME49_249610,TGME49_251500,TGME49_251600,TGME49_254400,TGME49_260170,TGME49_261050,TGME49_262070,TGME49_266400,TGME49_268750,TGME49_268950,TGME49_…	10.6	1.29	1.36	0.0427772	0.317893	1
4	ALL	HFF	GO:0015093	ferrous iron transmembrane transporter activity	10	3	TGME49_203490,TGME49_217760,TGME49_244310,	30	3.64	4.81	0.0429459	0.317893	1
5	ALL	HFF	GO:0008121	ubiquinol-cytochrome-c reductase activity	2	2	TGME49_288750,TGME49_320220,	100	27.2		0.00134446	0.19293	0.38586
5	ALL	HFF	GO:0016679	oxidoreductase activity, acting on diphenols and related substances as donors	2	2	TGME49_288750,TGME49_320220,	100	27.2		0.00134446	0.19293	0.38586
5	ALL	HFF	GO:0015453	oxidoreduction-driven active transmembrane transporter activity	11	3	TGME49_237120,TGME49_288750,TGME49_320220,	27.3	7.42	9.97	0.00648431	0.293085	1
5	ALL	HFF	GO:0004715	non-membrane spanning protein tyrosine kinase activity	4	2	TGME49_229630,TGME49_289320,	50	13.6	26.48	0.00768079	0.293085	1
5	ALL	HFF	GO:0005198	structural molecule activity	184	13	TGME49_205340,TGME49_213030,TGME49_221620,TGME49_229250,TGME49_235020,TGME49_238250,TGME49_266060,TGME49_270380,TGME49_290950,TGME49_300601,TGME49_300604,TGME49_300621,TGME49_302055,	7.1	1.92	2.07	0.0172107	0.293085	1
5	ALL	HFF	GO:0015078	proton transmembrane transporter activity	44	5	TGME49_231910,TGME49_237120,TGME49_253510,TGME49_288750,TGME49_320220,	11.4	3.09	3.43	0.0216157	0.293085	1
5	ALL	HFF	GO:0004713	protein tyrosine kinase activity	7	2	TGME49_229630,TGME49_289320,	28.6	7.77	10.58	0.0249906	0.293085	1
5	ALL	HFF	GO:0016209	antioxidant activity	19	3	TGME49_232250,TGME49_312110,TGME49_316330,	15.8	4.29	4.98	0.0306961	0.293085	1
5	ALL	HFF	GO:0015144	carbohydrate transmembrane transporter activity	8	2	TGME49_249820,TGME49_253510,	25	6.8	8.82	0.0325247	0.293085	1
5	ALL	HFF	GO:0016775	phosphotransferase activity, nitrogenous group as acceptor	1	1	TGME49_500283,	100	27.2		0.0367632	0.293085	1
5	ALL	HFF	GO:0016743	carboxyl- or carbamoyltransferase activity	1	1	TGME49_291640,	100	27.2		0.0367632	0.293085	1
5	ALL	HFF	GO:0032296	double-stranded RNA-specific ribonuclease activity	1	1	TGME49_267030,	100	27.2		0.0367632	0.293085	1
5	ALL	HFF	GO:0009931	calcium-dependent protein serine/threonine kinase activity	1	1	TGME49_267540,	100	27.2		0.0367632	0.293085	1
5	ALL	HFF	GO:0033192	calmodulin-dependent protein phosphatase activity	1	1	TGME49_311310,	100	27.2		0.0367632	0.293085	1
5	ALL	HFF	GO:0047780	citrate dehydratase activity	1	1	TGME49_226730,	100	27.2		0.0367632	0.293085	1
5	ALL	HFF	GO:0010857	calcium-dependent protein kinase activity	1	1	TGME49_267540,	100	27.2		0.0367632	0.293085	1
5	ALL	HFF	GO:0032051	clathrin light chain binding	1	1	TGME49_290950,	100	27.2		0.0367632	0.293085	1
5	ALL	HFF	GO:0016215	acyl-CoA desaturase activity	1	1	TGME49_238950,	100	27.2		0.0367632	0.293085	1
5	ALL	HFF	GO:0002953	5'-deoxynucleotidase activity	1	1	TGME49_309290,	100	27.2		0.0367632	0.293085	1
5	ALL	HFF	GO:0052633	isocitrate hydro-lyase (cis-aconitate-forming) activity	1	1	TGME49_226730,	100	27.2		0.0367632	0.293085	1
5	ALL	HFF	GO:0003994	aconitate hydratase activity	1	1	TGME49_226730,	100	27.2		0.0367632	0.293085	1
5	ALL	HFF	GO:0004019	adenylosuccinate synthase activity	1	1	TGME49_279450,	100	27.2		0.0367632	0.293085	1
5	ALL	HFF	GO:0004054	arginine kinase activity	1	1	TGME49_500283,	100	27.2		0.0367632	0.293085	1
5	ALL	HFF	GO:0004070	aspartate carbamoyltransferase activity	1	1	TGME49_291640,	100	27.2		0.0367632	0.293085	1
5	ALL	HFF	GO:0004085	butyryl-CoA dehydrogenase activity	1	1	TGME49_266270,	100	27.2		0.0367632	0.293085	1
5	ALL	HFF	GO:0004096	catalase activity	1	1	TGME49_232250,	100	27.2		0.0367632	0.293085	1
5	ALL	HFF	GO:0005516	calmodulin binding	1	1	TGME49_311310,	100	27.2		0.0367632	0.293085	1
5	ALL	HFF	GO:0004111	creatine kinase activity	1	1	TGME49_500283,	100	27.2		0.0367632	0.293085	1
5	ALL	HFF	GO:0004698	calcium-dependent protein kinase C activity	1	1	TGME49_267540,	100	27.2		0.0367632	0.293085	1
5	ALL	HFF	GO:0004703	G protein-coupled receptor kinase activity	1	1	TGME49_240090,	100	27.2		0.0367632	0.293085	1
5	ALL	HFF	GO:0004723	calcium-dependent protein serine/threonine phosphatase activity	1	1	TGME49_311310,	100	27.2		0.0367632	0.293085	1
5	ALL	HFF	GO:0004751	ribose-5-phosphate isomerase activity	1	1	TGME49_239310,	100	27.2		0.0367632	0.293085	1
5	ALL	HFF	GO:0004768	stearoyl-CoA 9-desaturase activity	1	1	TGME49_238950,	100	27.2		0.0367632	0.293085	1
5	ALL	HFF	GO:0004819	glutamine-tRNA ligase activity	1	1	TGME49_217460,	100	27.2		0.0367632	0.293085	1
5	ALL	HFF	GO:0004525	ribonuclease III activity	1	1	TGME49_267030,	100	27.2		0.0367632	0.293085	1
5	ALL	HFF	GO:0052890	oxidoreductase activity, acting on the CH-CH group of donors, with a flavin as acceptor	1	1	TGME49_266270,	100	27.2		0.0367632	0.293085	1

## Sheet: HFF_S4_CC
cluster	day	host	ID	Name	Bgd count	Result count	Result gene list	Pct of bgd	Fold enrichment	Odds ratio	P-value	Benjamini	Bonferroni
1	ALL	HFF	GO:1990204	oxidoreductase complex	20	8	TGME49_219550,TGME49_223485,TGME49_226500,TGME49_227910,TGME49_227920,TGME49_252630,TGME49_294640,TGME49_320140,	40	4.15	6.34	0.000309137	0.0745408	0.0760476
1	ALL	HFF	GO:0098803	respiratory chain complex	17	7	TGME49_223485,TGME49_226500,TGME49_227910,TGME49_227920,TGME49_252630,TGME49_254030,TGME49_320140,	41.2	4.28	6.65	0.000606023	0.0745408	0.149082
1	ALL	HFF	GO:0016459	myosin complex	11	5	TGME49_206415,TGME49_239560,TGME49_243250,TGME49_255190,TGME49_278870,	45.5	4.72	7.89	0.00229169	0.161457	0.563755
1	ALL	HFF	GO:0070469	respirasome	22	7	TGME49_223485,TGME49_226500,TGME49_227910,TGME49_227920,TGME49_252630,TGME49_254030,TGME49_320140,	31.8	3.3	4.43	0.00346924	0.161457	0.853433
1	ALL	HFF	GO:0005622	intracellular anatomical structure	1671	188	TGME49_201830,TGME49_202980,TGME49_203370,TGME49_203910,TGME49_204020,TGME49_205220,TGME49_205670,TGME49_206415,TGME49_207440,TGME49_208530,TGME49_209910,TGME49_210255,TGME49_210810,TGME49_212090,TGME49_212240,TGME49_212290,TGME49_212850,TGME49_213040,TGME49_213069,TGME49_213072,TGME49_214110,TGME49_214250,TGME49_215150,TGME49_216430,TGME49_216500,TGME49_217450,TGME49_217820,TGME49_218280,TGME49_…	11.3	1.17	1.31	0.00373773	0.161457	0.919482
1	ALL	HFF	GO:0005737	cytoplasm	919	110	TGME49_201830,TGME49_205670,TGME49_208530,TGME49_210255,TGME49_210810,TGME49_212850,TGME49_213069,TGME49_213072,TGME49_214110,TGME49_214250,TGME49_216430,TGME49_216500,TGME49_217820,TGME49_218280,TGME49_218560,TGME49_218590,TGME49_218820,TGME49_219140,TGME49_219280,TGME49_219520,TGME49_219550,TGME49_222090,TGME49_222230,TGME49_222860,TGME49_223485,TGME49_223530,TGME49_225800,TGME49_225930,TGME49_…	12	1.24	1.36	0.00547365	0.161457	1
1	ALL	HFF	GO:0044444	obsolete cytoplasmic part	272	39	TGME49_210255,TGME49_213069,TGME49_213072,TGME49_214250,TGME49_216430,TGME49_218280,TGME49_223485,TGME49_226500,TGME49_227910,TGME49_227920,TGME49_231410,TGME49_237200,TGME49_237210,TGME49_247410,TGME49_252630,TGME49_254030,TGME49_254770,TGME49_266120,TGME49_268630,TGME49_268730,TGME49_268740,TGME49_271170,TGME49_276940,TGME49_276990,TGME49_278870,TGME49_278975,TGME49_281980,TGME49_282180,TGME49_…	14.3	1.49	1.62	0.00655685	0.161457	1
1	ALL	HFF	GO:0005739	mitochondrion	164	26	TGME49_201830,TGME49_210255,TGME49_213069,TGME49_214250,TGME49_218280,TGME49_223485,TGME49_226500,TGME49_227910,TGME49_227920,TGME49_231410,TGME49_246540,TGME49_247410,TGME49_252630,TGME49_254030,TGME49_263300,TGME49_266120,TGME49_268630,TGME49_268730,TGME49_268740,TGME49_276990,TGME49_282180,TGME49_286720,TGME49_289140,TGME49_290600,TGME49_305920,TGME49_320140,	15.9	1.65	1.81	0.00698167	0.161457	1
1	ALL	HFF	GO:0015629	actin cytoskeleton	19	6	TGME49_206415,TGME49_220880,TGME49_239560,TGME49_243250,TGME49_255190,TGME49_278870,	31.6	3.28	4.37	0.00704372	0.161457	1
1	ALL	HFF	GO:0045281	succinate dehydrogenase complex	9	4	TGME49_223485,TGME49_226500,TGME49_227920,TGME49_252630,	44.4	4.62	7.56	0.00721963	0.161457	1
1	ALL	HFF	GO:0045273	respiratory chain complex II	9	4	TGME49_223485,TGME49_226500,TGME49_227920,TGME49_252630,	44.4	4.62	7.56	0.00721963	0.161457	1
1	ALL	HFF	GO:0032991	protein-containing complex	651	80	TGME49_204020,TGME49_206415,TGME49_209690,TGME49_209910,TGME49_212090,TGME49_212240,TGME49_217450,TGME49_217820,TGME49_219140,TGME49_219550,TGME49_220880,TGME49_221670,TGME49_222230,TGME49_222860,TGME49_223485,TGME49_223530,TGME49_223960,TGME49_224330,TGME49_225580,TGME49_226410,TGME49_226500,TGME49_227910,TGME49_227920,TGME49_228210,TGME49_228390,TGME49_231380,TGME49_232710,TGME49_233720,TGME49_…	12.3	1.28	1.38	0.00978211	0.200533	1
1	ALL	HFF	GO:0110165	cellular anatomical entity	3050	317	TGME49_200480,TGME49_201390,TGME49_201830,TGME49_202450,TGME49_202630,TGME49_202980,TGME49_203030,TGME49_203370,TGME49_203700,TGME49_203910,TGME49_204020,TGME49_205220,TGME49_205250,TGME49_205670,TGME49_206415,TGME49_207440,TGME49_208370,TGME49_208410,TGME49_208530,TGME49_209180,TGME49_209910,TGME49_209945,TGME49_210255,TGME49_210810,TGME49_212090,TGME49_212200,TGME49_212240,TGME49_212290,TGME49_…	10.4	1.08	1.26	0.0122336	0.231497	1
1	ALL	HFF	GO:0005575	cellular component	3113	322	TGME49_200480,TGME49_201390,TGME49_201830,TGME49_202450,TGME49_202630,TGME49_202980,TGME49_203030,TGME49_203370,TGME49_203700,TGME49_203910,TGME49_204020,TGME49_205220,TGME49_205250,TGME49_205670,TGME49_206415,TGME49_207440,TGME49_208370,TGME49_208410,TGME49_208530,TGME49_209180,TGME49_209690,TGME49_209910,TGME49_209945,TGME49_210255,TGME49_210810,TGME49_212090,TGME49_212200,TGME49_212240,TGME49_…	10.3	1.07	1.25	0.0154628	0.269859	1
1	ALL	HFF	GO:0043228	non-membrane-bounded organelle	379	49	TGME49_201830,TGME49_203370,TGME49_204020,TGME49_205670,TGME49_206415,TGME49_207440,TGME49_209910,TGME49_210810,TGME49_212090,TGME49_212240,TGME49_212290,TGME49_213040,TGME49_220880,TGME49_221670,TGME49_223530,TGME49_232710,TGME49_233720,TGME49_234450,TGME49_235170,TGME49_239330,TGME49_239560,TGME49_239790,TGME49_243250,TGME49_245460,TGME49_251810,TGME49_254440,TGME49_254620,TGME49_255190,TGME49_…	12.9	1.34	1.44	0.0175518	0.269859	1
1	ALL	HFF	GO:0043232	intracellular non-membrane-bounded organelle	379	49	TGME49_201830,TGME49_203370,TGME49_204020,TGME49_205670,TGME49_206415,TGME49_207440,TGME49_209910,TGME49_210810,TGME49_212090,TGME49_212240,TGME49_212290,TGME49_213040,TGME49_220880,TGME49_221670,TGME49_223530,TGME49_232710,TGME49_233720,TGME49_234450,TGME49_235170,TGME49_239330,TGME49_239560,TGME49_239790,TGME49_243250,TGME49_245460,TGME49_251810,TGME49_254440,TGME49_254620,TGME49_255190,TGME49_…	12.9	1.34	1.44	0.0175518	0.269859	1
1	ALL	HFF	GO:0071944	cell periphery	97	16	TGME49_213550,TGME49_214320,TGME49_222060,TGME49_223672,TGME49_226710,TGME49_240680,TGME49_249580,TGME49_269780,TGME49_272420,TGME49_272500,TGME49_278110,TGME49_278870,TGME49_286600,TGME49_292110,TGME49_297730,TGME49_311360,	16.5	1.71	1.88	0.0217803	0.30451	1
1	ALL	HFF	GO:0022624	proteasome accessory complex	7	3	TGME49_223960,TGME49_224330,TGME49_236920,	42.9	4.45	7.08	0.0231258	0.30451	1
1	ALL	HFF	GO:0005856	cytoskeleton	99	16	TGME49_205670,TGME49_206415,TGME49_210810,TGME49_212090,TGME49_212240,TGME49_220880,TGME49_223530,TGME49_239560,TGME49_243250,TGME49_255190,TGME49_262480,TGME49_278870,TGME49_286600,TGME49_313820,TGME49_319600,TGME49_500270,	16.2	1.68	1.84	0.0259725	0.30451	1
1	ALL	HFF	GO:0005868	cytoplasmic dynein complex	3	2	TGME49_212090,TGME49_262480,	66.7	6.92	18.84	0.0259947	0.30451	1
1	ALL	HFF	GO:0005853	eukaryotic translation elongation factor 1 complex	3	2	TGME49_219140,TGME49_226410,	66.7	6.92	18.84	0.0259947	0.30451	1
1	ALL	HFF	GO:0070993	translation preinitiation complex	8	3	TGME49_217820,TGME49_222860,TGME49_294620,	37.5	3.89	5.66	0.0343983	0.325461	1
1	ALL	HFF	GO:0070069	cytochrome complex	8	3	TGME49_227910,TGME49_254030,TGME49_320140,	37.5	3.89	5.66	0.0343983	0.325461	1
1	ALL	HFF	GO:0016282	eukaryotic 43S preinitiation complex	8	3	TGME49_217820,TGME49_222860,TGME49_294620,	37.5	3.89	5.66	0.0343983	0.325461	1
1	ALL	HFF	GO:1902495	transmembrane transporter complex	8	3	TGME49_227910,TGME49_240680,TGME49_320140,	37.5	3.89	5.66	0.0343983	0.325461	1
1	ALL	HFF	GO:0033290	eukaryotic 48S preinitiation complex	8	3	TGME49_217820,TGME49_222860,TGME49_294620,	37.5	3.89	5.66	0.0343983	0.325461	1
1	ALL	HFF	GO:1902494	catalytic complex	202	27	TGME49_212090,TGME49_219550,TGME49_223485,TGME49_223960,TGME49_224330,TGME49_225580,TGME49_226500,TGME49_227910,TGME49_227920,TGME49_228210,TGME49_231380,TGME49_233720,TGME49_235170,TGME49_236920,TGME49_252630,TGME49_255190,TGME49_262480,TGME49_264460,TGME49_278110,TGME49_280490,TGME49_281950,TGME49_287210,TGME49_294640,TGME49_297530,TGME49_316660,TGME49_320140,TGME49_321400,	13.4	1.39	1.47	0.047776	0.386395	1
1	ALL	HFF	GO:0045275	respiratory chain complex III	4	2	TGME49_227910,TGME49_320140,	50	5.19	9.42	0.0486921	0.386395	1
1	ALL	HFF	GO:0005750	mitochondrial respiratory chain complex III	4	2	TGME49_227910,TGME49_320140,	50	5.19	9.42	0.0486921	0.386395	1
1	ALL	HFF	GO:0005741	mitochondrial outer membrane	4	2	TGME49_218280,TGME49_263300,	50	5.19	9.42	0.0486921	0.386395	1
1	ALL	HFF	GO:0031968	organelle outer membrane	4	2	TGME49_218280,TGME49_263300,	50	5.19	9.42	0.0486921	0.386395	1
2	ALL	HFF	GO:0043231	intracellular membrane-bounded organelle	1035	585	TGME49_200240,TGME49_200385,TGME49_201200,TGME49_201210,TGME49_201880,TGME49_202310,TGME49_202572,TGME49_202610,TGME49_202690,TGME49_202800,TGME49_202810,TGME49_203050,TGME49_203260,TGME49_203358,TGME49_203440,TGME49_203620,TGME49_203690,TGME49_203710,TGME49_203720,TGME49_203830,TGME49_203950,TGME49_203960,TGME49_204040,TGME49_204370,TGME49_205150,TGME49_205570,TGME49_205600,TGME49_205740,TGME49_…	56.5	1.22	1.69	4.48367e-14	1.8114e-11	1.8114e-11
2	ALL	HFF	GO:0005634	nucleus	529	316	TGME49_200385,TGME49_201200,TGME49_202310,TGME49_202690,TGME49_203050,TGME49_203260,TGME49_203358,TGME49_203440,TGME49_203690,TGME49_203710,TGME49_203830,TGME49_203950,TGME49_203960,TGME49_206390,TGME49_207070,TGME49_207080,TGME49_207400,TGME49_207460,TGME49_207720,TGME49_207900,TGME49_208200,TGME49_208500,TGME49_209650,TGME49_210408,TGME49_211020,TGME49_212950,TGME49_212960,TGME49_213690,TGME49_…	59.7	1.29	1.84	2.58615e-11	5.22402e-09	1.0448e-08
2	ALL	HFF	GO:0043227	membrane-bounded organelle	1087	591	TGME49_200240,TGME49_200385,TGME49_201200,TGME49_201210,TGME49_201880,TGME49_202310,TGME49_202572,TGME49_202610,TGME49_202690,TGME49_202800,TGME49_202810,TGME49_203050,TGME49_203260,TGME49_203358,TGME49_203440,TGME49_203620,TGME49_203690,TGME49_203710,TGME49_203720,TGME49_203830,TGME49_203950,TGME49_203960,TGME49_204040,TGME49_204370,TGME49_205150,TGME49_205570,TGME49_205600,TGME49_205740,TGME49_…	54.4	1.18	1.52	5.84224e-10	6.6711e-08	2.36027e-07
2	ALL	HFF	GO:0005622	intracellular anatomical structure	1671	873	TGME49_200240,TGME49_200385,TGME49_201120,TGME49_201200,TGME49_201210,TGME49_201680,TGME49_201760,TGME49_201880,TGME49_202120,TGME49_202220,TGME49_202300,TGME49_202310,TGME49_202350,TGME49_202370,TGME49_202572,TGME49_202590,TGME49_202610,TGME49_202690,TGME49_202800,TGME49_202810,TGME49_203020,TGME49_203050,TGME49_203260,TGME49_203358,TGME49_203440,TGME49_203610,TGME49_203620,TGME49_203630,TGME49_…	52.2	1.13	1.44	6.60505e-10	6.6711e-08	2.66844e-07
2	ALL	HFF	GO:0043229	intracellular organelle	1307	694	TGME49_200240,TGME49_200385,TGME49_201120,TGME49_201200,TGME49_201210,TGME49_201760,TGME49_201880,TGME49_202120,TGME49_202220,TGME49_202310,TGME49_202350,TGME49_202572,TGME49_202610,TGME49_202690,TGME49_202800,TGME49_202810,TGME49_203050,TGME49_203260,TGME49_203358,TGME49_203440,TGME49_203620,TGME49_203630,TGME49_203690,TGME49_203710,TGME49_203720,TGME49_203830,TGME49_203950,TGME49_203960,TGME49_…	53.1	1.15	1.46	3.23822e-09	2.61649e-07	1.30824e-06
2	ALL	HFF	GO:0012505	endomembrane system	228	143	TGME49_202572,TGME49_202610,TGME49_202810,TGME49_203720,TGME49_204040,TGME49_205600,TGME49_205740,TGME49_206350,TGME49_207070,TGME49_207710,TGME49_208010,TGME49_209120,TGME49_209940,TGME49_211040,TGME49_212150,TGME49_213325,TGME49_214610,TGME49_214920,TGME49_215940,TGME49_216370,TGME49_216680,TGME49_217160,TGME49_218870,TGME49_222410,TGME49_223620,TGME49_224150,TGME49_224310,TGME49_224800,TGME49_…	62.7	1.36	2.02	2.0477e-07	1.37879e-05	8.27272e-05
2	ALL	HFF	GO:0043226	organelle	1350	700	TGME49_200240,TGME49_200385,TGME49_201120,TGME49_201200,TGME49_201210,TGME49_201760,TGME49_201880,TGME49_202120,TGME49_202220,TGME49_202310,TGME49_202350,TGME49_202572,TGME49_202610,TGME49_202690,TGME49_202800,TGME49_202810,TGME49_203050,TGME49_203260,TGME49_203358,TGME49_203440,TGME49_203620,TGME49_203630,TGME49_203690,TGME49_203710,TGME49_203720,TGME49_203830,TGME49_203950,TGME49_203960,TGME49_…	51.9	1.12	1.37	5.85826e-07	3.38106e-05	0.000236674
2	ALL	HFF	GO:0005737	cytoplasm	919	482	TGME49_201210,TGME49_201680,TGME49_201880,TGME49_202300,TGME49_202310,TGME49_202350,TGME49_202370,TGME49_202572,TGME49_202590,TGME49_202610,TGME49_202800,TGME49_202810,TGME49_203610,TGME49_203620,TGME49_203720,TGME49_203960,TGME49_204040,TGME49_204370,TGME49_204540,TGME49_205150,TGME49_205570,TGME49_205600,TGME49_205710,TGME49_205740,TGME49_206350,TGME49_206610,TGME49_207070,TGME49_207080,TGME49_…	52.4	1.14	1.36	1.45363e-05	0.000734085	0.00587268
2	ALL	HFF	GO:0020011	apicoplast	77	53	TGME49_206610,TGME49_208050,TGME49_209710,TGME49_209940,TGME49_211330,TGME49_214850,TGME49_215070,TGME49_215940,TGME49_216170,TGME49_218850,TGME49_221320,TGME49_221330,TGME49_222020,TGME49_223125,TGME49_226400,TGME49_226790,TGME49_231370,TGME49_233500,TGME49_233540,TGME49_244050,TGME49_245670,TGME49_247580,TGME49_251930,TGME49_255370,TGME49_257790,TGME49_258210,TGME49_258380,TGME49_261070,TGME49_…	68.8	1.49	2.61	4.37585e-05	0.00196427	0.0176784
2	ALL	HFF	GO:0009536	plastid	92	61	TGME49_206610,TGME49_208050,TGME49_209710,TGME49_209790,TGME49_209940,TGME49_211330,TGME49_214850,TGME49_215070,TGME49_215940,TGME49_216170,TGME49_218850,TGME49_221320,TGME49_221330,TGME49_222020,TGME49_223125,TGME49_226400,TGME49_226790,TGME49_231120,TGME49_231370,TGME49_233500,TGME49_233540,TGME49_244050,TGME49_245670,TGME49_247580,TGME49_251930,TGME49_255370,TGME49_257790,TGME49_258210,TGME49_…	66.3	1.44	2.33	6.83796e-05	0.00276254	0.0276254
2	ALL	HFF	GO:0098827	endoplasmic reticulum subcompartment	74	50	TGME49_202572,TGME49_203720,TGME49_204040,TGME49_205740,TGME49_206350,TGME49_207070,TGME49_209120,TGME49_211040,TGME49_214920,TGME49_217160,TGME49_222410,TGME49_224800,TGME49_226270,TGME49_229030,TGME49_231030,TGME49_232730,TGME49_237460,TGME49_239690,TGME49_240830,TGME49_241860,TGME49_247980,TGME49_249310,TGME49_252440,TGME49_254580,TGME49_259000,TGME49_262030,TGME49_262930,TGME49_263710,TGME49_…	67.6	1.46	2.46	0.000150336	0.00467197	0.0607356
2	ALL	HFF	GO:0005789	endoplasmic reticulum membrane	74	50	TGME49_202572,TGME49_203720,TGME49_204040,TGME49_205740,TGME49_206350,TGME49_207070,TGME49_209120,TGME49_211040,TGME49_214920,TGME49_217160,TGME49_222410,TGME49_224800,TGME49_226270,TGME49_229030,TGME49_231030,TGME49_232730,TGME49_237460,TGME49_239690,TGME49_240830,TGME49_241860,TGME49_247980,TGME49_249310,TGME49_252440,TGME49_254580,TGME49_259000,TGME49_262030,TGME49_262930,TGME49_263710,TGME49_…	67.6	1.46	2.46	0.000150336	0.00467197	0.0607356
2	ALL	HFF	GO:0042175	nuclear outer membrane-endoplasmic reticulum membrane network	74	50	TGME49_202572,TGME49_203720,TGME49_204040,TGME49_205740,TGME49_206350,TGME49_207070,TGME49_209120,TGME49_211040,TGME49_214920,TGME49_217160,TGME49_222410,TGME49_224800,TGME49_226270,TGME49_229030,TGME49_231030,TGME49_232730,TGME49_237460,TGME49_239690,TGME49_240830,TGME49_241860,TGME49_247980,TGME49_249310,TGME49_252440,TGME49_254580,TGME49_259000,TGME49_262030,TGME49_262930,TGME49_263710,TGME49_…	67.6	1.46	2.46	0.000150336	0.00467197	0.0607356
2	ALL	HFF	GO:0031984	organelle subcompartment	78	52	TGME49_202572,TGME49_203720,TGME49_204040,TGME49_205740,TGME49_206350,TGME49_207070,TGME49_209120,TGME49_211040,TGME49_214920,TGME49_217160,TGME49_222410,TGME49_224800,TGME49_226270,TGME49_229030,TGME49_231030,TGME49_232730,TGME49_237460,TGME49_239690,TGME49_240830,TGME49_241860,TGME49_247980,TGME49_249310,TGME49_252440,TGME49_254580,TGME49_259000,TGME49_262030,TGME49_262930,TGME49_263710,TGME49_…	66.7	1.44	2.36	0.000189105	0.00545702	0.0763983
2	ALL	HFF	GO:0005783	endoplasmic reticulum	122	76	TGME49_202572,TGME49_202610,TGME49_202810,TGME49_203720,TGME49_204040,TGME49_205600,TGME49_205740,TGME49_206350,TGME49_207070,TGME49_208010,TGME49_209120,TGME49_211040,TGME49_214920,TGME49_215940,TGME49_216680,TGME49_217160,TGME49_222410,TGME49_224800,TGME49_226270,TGME49_229030,TGME49_230690,TGME49_231030,TGME49_231130,TGME49_231190,TGME49_232730,TGME49_235660,TGME49_237280,TGME49_237460,TGME49_…	62.3	1.35	1.96	0.000211738	0.00570282	0.0855423
2	ALL	HFF	GO:0140513	nuclear protein-containing complex	112	70	TGME49_202690,TGME49_203358,TGME49_203440,TGME49_206390,TGME49_207400,TGME49_213690,TGME49_213890,TGME49_214240,TGME49_214520,TGME49_215930,TGME49_217010,TGME49_217580,TGME49_219440,TGME49_219790,TGME49_224590,TGME49_225970,TGME49_228000,TGME49_228710,TGME49_229310,TGME49_229470,TGME49_231970,TGME49_232210,TGME49_232610,TGME49_233190,TGME49_233820,TGME49_240590,TGME49_244100,TGME49_246520,TGME49_…	62.5	1.35	1.97	0.000324312	0.00818887	0.131022
2	ALL	HFF	GO:0140534	endoplasmic reticulum protein-containing complex	22	18	TGME49_202572,TGME49_205740,TGME49_211040,TGME49_229030,TGME49_239690,TGME49_241860,TGME49_247980,TGME49_249310,TGME49_252440,TGME49_267590,TGME49_267840,TGME49_275568,TGME49_280610,TGME49_280740,TGME49_300060,TGME49_305870,TGME49_308000,TGME49_500109,	81.8	1.77	5.28	0.000658116	0.0156399	0.265879
2	ALL	HFF	GO:0099023	vesicle tethering complex	15	13	TGME49_212150,TGME49_224150,TGME49_227610,TGME49_240540,TGME49_242030,TGME49_251730,TGME49_269140,TGME49_273580,TGME49_293050,TGME49_295330,TGME49_297230,TGME49_299200,TGME49_306410,	86.7	1.88	7.61	0.00146969	0.0322055	0.593755
2	ALL	HFF	GO:0070013	intracellular organelle lumen	111	67	TGME49_202690,TGME49_203358,TGME49_206390,TGME49_207720,TGME49_208300,TGME49_213890,TGME49_214240,TGME49_214790,TGME49_215390,TGME49_215740,TGME49_216435,TGME49_216560,TGME49_218362,TGME49_219682,TGME49_225125,TGME49_227050,TGME49_227870,TGME49_229420,TGME49_232210,TGME49_232390,TGME49_232520,TGME49_232610,TGME49_233820,TGME49_234610,TGME49_238110,TGME49_240550,TGME49_242800,TGME49_243280,TGME49_…	60.4	1.31	1.8	0.00167405	0.0322055	0.676315
2	ALL	HFF	GO:0043233	organelle lumen	111	67	TGME49_202690,TGME49_203358,TGME49_206390,TGME49_207720,TGME49_208300,TGME49_213890,TGME49_214240,TGME49_214790,TGME49_215390,TGME49_215740,TGME49_216435,TGME49_216560,TGME49_218362,TGME49_219682,TGME49_225125,TGME49_227050,TGME49_227870,TGME49_229420,TGME49_232210,TGME49_232390,TGME49_232520,TGME49_232610,TGME49_233820,TGME49_234610,TGME49_238110,TGME49_240550,TGME49_242800,TGME49_243280,TGME49_…	60.4	1.31	1.8	0.00167405	0.0322055	0.676315
2	ALL	HFF	GO:0031974	membrane-enclosed lumen	111	67	TGME49_202690,TGME49_203358,TGME49_206390,TGME49_207720,TGME49_208300,TGME49_213890,TGME49_214240,TGME49_214790,TGME49_215390,TGME49_215740,TGME49_216435,TGME49_216560,TGME49_218362,TGME49_219682,TGME49_225125,TGME49_227050,TGME49_227870,TGME49_229420,TGME49_232210,TGME49_232390,TGME49_232520,TGME49_232610,TGME49_233820,TGME49_234610,TGME49_238110,TGME49_240550,TGME49_242800,TGME49_243280,TGME49_…	60.4	1.31	1.8	0.00167405	0.0322055	0.676315
2	ALL	HFF	GO:0005635	nuclear envelope	11	10	TGME49_207070,TGME49_248500,TGME49_258970,TGME49_259172,TGME49_259640,TGME49_262080,TGME49_269290,TGME49_273850,TGME49_306560,TGME49_313430,	90.9	1.97	11.7	0.00278695	0.0511785	1
2	ALL	HFF	GO:0140535	intracellular protein-containing complex	134	78	TGME49_202690,TGME49_203358,TGME49_203440,TGME49_207450,TGME49_207770,TGME49_209090,TGME49_213690,TGME49_213890,TGME49_214240,TGME49_216450,TGME49_217580,TGME49_218920,TGME49_223590,TGME49_224590,TGME49_227610,TGME49_229950,TGME49_232210,TGME49_232610,TGME49_233020,TGME49_233820,TGME49_238180,TGME49_238190,TGME49_239500,TGME49_240590,TGME49_242290,TGME49_244880,TGME49_246630,TGME49_249560,TGME49_…	58.2	1.26	1.65	0.00305699	0.0536968	1
2	ALL	HFF	GO:0044464	obsolete cell part	630	323	TGME49_200385,TGME49_201200,TGME49_202310,TGME49_202350,TGME49_202460,TGME49_203020,TGME49_203050,TGME49_203260,TGME49_203630,TGME49_203690,TGME49_203710,TGME49_203830,TGME49_203950,TGME49_203960,TGME49_207080,TGME49_207460,TGME49_207690,TGME49_207840,TGME49_207900,TGME49_207940,TGME49_208200,TGME49_208500,TGME49_209000,TGME49_209010,TGME49_209060,TGME49_209430,TGME49_209650,TGME49_209710,TGME49_…	51.3	1.11	1.26	0.00348697	0.0586974	1
2	ALL	HFF	GO:0005819	spindle	7	7	TGME49_201760,TGME49_209970,TGME49_259520,TGME49_263510,TGME49_285780,TGME49_310130,TGME49_315360,	100	2.17		0.00445291	0.071959	1
2	ALL	HFF	GO:0031981	nuclear lumen	88	53	TGME49_202690,TGME49_203358,TGME49_206390,TGME49_207720,TGME49_213890,TGME49_214240,TGME49_215740,TGME49_216435,TGME49_216560,TGME49_218362,TGME49_225125,TGME49_232210,TGME49_232390,TGME49_232520,TGME49_232610,TGME49_233820,TGME49_234610,TGME49_238110,TGME49_242800,TGME49_244420,TGME49_246730,TGME49_249950,TGME49_252320,TGME49_254730,TGME49_255320,TGME49_255430,TGME49_258070,TGME49_261520,TGME49_…	60.2	1.3	1.78	0.00525819	0.0798388	1
2	ALL	HFF	GO:0005694	chromosome	60	38	TGME49_206390,TGME49_209650,TGME49_216250,TGME49_221330,TGME49_225410,TGME49_231170,TGME49_232970,TGME49_233820,TGME49_234360,TGME49_245570,TGME49_250010,TGME49_255430,TGME49_255970,TGME49_258450,TGME49_259520,TGME49_260420,TGME49_261460,TGME49_261580,TGME49_264450,TGME49_264960,TGME49_273780,TGME49_277530,TGME49_277540,TGME49_277940,TGME49_278750,TGME49_280690,TGME49_286140,TGME49_288700,TGME49_…	63.3	1.37	2.03	0.00533576	0.0798388	1
2	ALL	HFF	GO:0044424	obsolete intracellular part	363	190	TGME49_202300,TGME49_202310,TGME49_202350,TGME49_202370,TGME49_202590,TGME49_203610,TGME49_203960,TGME49_204540,TGME49_205710,TGME49_207080,TGME49_207460,TGME49_207630,TGME49_207640,TGME49_207690,TGME49_207820,TGME49_209970,TGME49_210790,TGME49_210840,TGME49_211870,TGME49_212100,TGME49_212950,TGME49_214350,TGME49_214770,TGME49_214830,TGME49_215560,TGME49_216040,TGME49_216450,TGME49_216590,TGME49_…	52.3	1.13	1.31	0.00843493	0.121704	1
2	ALL	HFF	GO:0031090	organelle membrane	166	92	TGME49_201880,TGME49_202572,TGME49_202800,TGME49_203720,TGME49_204040,TGME49_204370,TGME49_205740,TGME49_206350,TGME49_207070,TGME49_208590,TGME49_209120,TGME49_209940,TGME49_211040,TGME49_214920,TGME49_215130,TGME49_215390,TGME49_217160,TGME49_222410,TGME49_224150,TGME49_224800,TGME49_225550,TGME49_226270,TGME49_226510,TGME49_227870,TGME49_229030,TGME49_231030,TGME49_232730,TGME49_232830,TGME49_…	55.4	1.2	1.47	0.00943813	0.131483	1
2	ALL	HFF	GO:0030176	integral component of endoplasmic reticulum membrane	9	8	TGME49_205740,TGME49_239690,TGME49_249310,TGME49_252440,TGME49_267840,TGME49_275568,TGME49_308000,TGME49_500109,	88.9	1.93	9.35	0.0109061	0.135648	1
2	ALL	HFF	GO:0005643	nuclear pore	9	8	TGME49_248500,TGME49_258970,TGME49_259172,TGME49_259640,TGME49_269290,TGME49_273850,TGME49_306560,TGME49_313430,	88.9	1.93	9.35	0.0109061	0.135648	1
2	ALL	HFF	GO:0031301	integral component of organelle membrane	9	8	TGME49_205740,TGME49_239690,TGME49_249310,TGME49_252440,TGME49_267840,TGME49_275568,TGME49_308000,TGME49_500109,	88.9	1.93	9.35	0.0109061	0.135648	1
2	ALL	HFF	GO:0000793	condensed chromosome	17	13	TGME49_206390,TGME49_216250,TGME49_250010,TGME49_255430,TGME49_258450,TGME49_259520,TGME49_260420,TGME49_264960,TGME49_277940,TGME49_289790,TGME49_305760,TGME49_309380,TGME49_316530,	76.5	1.66	3.8	0.0110801	0.135648	1
2	ALL	HFF	GO:1905368	peptidase complex	49	31	TGME49_207770,TGME49_209090,TGME49_216450,TGME49_218920,TGME49_223590,TGME49_229030,TGME49_229950,TGME49_238180,TGME49_239500,TGME49_242290,TGME49_250830,TGME49_252440,TGME49_254900,TGME49_258150,TGME49_261010,TGME49_261210,TGME49_263060,TGME49_267080,TGME49_269250,TGME49_269840,TGME49_275568,TGME49_277500,TGME49_280710,TGME49_280740,TGME49_289780,TGME49_290005,TGME49_295410,TGME49_300060,TGME49_…	63.3	1.37	2.02	0.0116508	0.138439	1
2	ALL	HFF	GO:0005794	Golgi apparatus	93	54	TGME49_204040,TGME49_207710,TGME49_209940,TGME49_212150,TGME49_213325,TGME49_214610,TGME49_216370,TGME49_218870,TGME49_223620,TGME49_224150,TGME49_224310,TGME49_227610,TGME49_229160,TGME49_230150,TGME49_230400,TGME49_232190,TGME49_236240,TGME49_240540,TGME49_242030,TGME49_242720,TGME49_248840,TGME49_251730,TGME49_255270,TGME49_258080,TGME49_258770,TGME49_259530,TGME49_261980,TGME49_264090,TGME49_…	58.1	1.26	1.63	0.0134066	0.15475	1
2	ALL	HFF	GO:1990234	transferase complex	90	52	TGME49_202572,TGME49_202690,TGME49_203358,TGME49_203440,TGME49_213690,TGME49_213890,TGME49_214240,TGME49_216250,TGME49_217580,TGME49_224590,TGME49_232210,TGME49_232610,TGME49_233820,TGME49_238190,TGME49_240590,TGME49_241860,TGME49_244040,TGME49_244880,TGME49_246630,TGME49_247980,TGME49_249560,TGME49_250060,TGME49_254140,TGME49_254280,TGME49_258210,TGME49_260680,TGME49_262850,TGME49_264670,TGME49_…	57.8	1.25	1.61	0.0170428	0.191258	1
2	ALL	HFF	GO:0098687	chromosomal region	16	12	TGME49_209650,TGME49_250010,TGME49_258450,TGME49_259520,TGME49_260420,TGME49_264960,TGME49_277940,TGME49_288700,TGME49_289790,TGME49_293380,TGME49_309380,TGME49_316530,	75	1.62	3.51	0.0187638	0.20488	1
2	ALL	HFF	GO:0055029	nuclear DNA-directed RNA polymerase complex	23	16	TGME49_202690,TGME49_203358,TGME49_214240,TGME49_217580,TGME49_224590,TGME49_232210,TGME49_240590,TGME49_254280,TGME49_266680,TGME49_270780,TGME49_294920,TGME49_295410,TGME49_297840,TGME49_306210,TGME49_309170,TGME49_315920,	69.6	1.51	2.68	0.0200672	0.209432	1
2	ALL	HFF	GO:0061695	transferase complex, transferring phosphorus-containing groups	58	35	TGME49_202690,TGME49_203358,TGME49_214240,TGME49_217580,TGME49_224590,TGME49_232210,TGME49_233820,TGME49_238190,TGME49_240590,TGME49_244040,TGME49_244880,TGME49_246630,TGME49_249560,TGME49_250060,TGME49_254140,TGME49_254280,TGME49_258210,TGME49_260680,TGME49_264670,TGME49_265820,TGME49_266680,TGME49_267390,TGME49_270780,TGME49_271300,TGME49_272740,TGME49_280690,TGME49_281400,TGME49_294920,TGME49_…	60.3	1.31	1.79	0.0204959	0.209432	1
2	ALL	HFF	GO:0000228	nuclear chromosome	8	7	TGME49_206390,TGME49_233820,TGME49_255430,TGME49_277540,TGME49_280690,TGME49_286140,TGME49_297840,	87.5	1.9	8.18	0.0212542	0.209432	1
2	ALL	HFF	GO:0017119	Golgi transport complex	8	7	TGME49_212150,TGME49_224150,TGME49_240540,TGME49_242030,TGME49_251730,TGME49_273580,TGME49_306410,	87.5	1.9	8.18	0.0212542	0.209432	1
2	ALL	HFF	GO:0031300	intrinsic component of organelle membrane	13	10	TGME49_205740,TGME49_239690,TGME49_240830,TGME49_249310,TGME49_252440,TGME49_267840,TGME49_275568,TGME49_308000,TGME49_321660,TGME49_500109,	76.9	1.67	3.9	0.0247976	0.232982	1
2	ALL	HFF	GO:0031227	intrinsic component of endoplasmic reticulum membrane	13	10	TGME49_205740,TGME49_239690,TGME49_240830,TGME49_249310,TGME49_252440,TGME49_267840,TGME49_275568,TGME49_308000,TGME49_321660,TGME49_500109,	76.9	1.67	3.9	0.0247976	0.232982	1
2	ALL	HFF	GO:0044428	obsolete nuclear part	53	32	TGME49_207720,TGME49_215740,TGME49_216435,TGME49_216560,TGME49_218362,TGME49_225125,TGME49_232390,TGME49_232520,TGME49_234610,TGME49_238110,TGME49_242800,TGME49_244420,TGME49_246730,TGME49_249950,TGME49_252320,TGME49_255320,TGME49_258070,TGME49_261520,TGME49_263440,TGME49_270960,TGME49_271280,TGME49_272010,TGME49_287180,TGME49_294430,TGME49_295680,TGME49_297760,TGME49_301390,TGME49_312250,TGME49_…	60.4	1.31	1.79	0.0258634	0.237473	1
2	ALL	HFF	GO:1905369	endopeptidase complex	44	27	TGME49_207770,TGME49_209090,TGME49_216450,TGME49_218920,TGME49_223590,TGME49_229950,TGME49_238180,TGME49_239500,TGME49_242290,TGME49_250830,TGME49_252440,TGME49_254900,TGME49_258150,TGME49_261010,TGME49_261210,TGME49_263060,TGME49_267080,TGME49_269250,TGME49_269840,TGME49_275568,TGME49_277500,TGME49_280710,TGME49_289780,TGME49_290005,TGME49_308000,TGME49_313410,TGME49_500109,	61.4	1.33	1.86	0.0302368	0.268736	1
2	ALL	HFF	GO:0030119	AP-type membrane coat adaptor complex	15	11	TGME49_207390,TGME49_215130,TGME49_230920,TGME49_240870,TGME49_248150,TGME49_269480,TGME49_270370,TGME49_309370,TGME49_313450,TGME49_313670,TGME49_500306,	73.3	1.59	3.22	0.0312639	0.268736	1
2	ALL	HFF	GO:0005667	transcription regulator complex	15	11	TGME49_203358,TGME49_214240,TGME49_214520,TGME49_228070,TGME49_232210,TGME49_246520,TGME49_255635,TGME49_266930,TGME49_294920,TGME49_295410,TGME49_309170,	73.3	1.59	3.22	0.0312639	0.268736	1
2	ALL	HFF	GO:0030880	RNA polymerase complex	48	29	TGME49_202690,TGME49_203358,TGME49_214240,TGME49_217580,TGME49_224590,TGME49_232210,TGME49_238190,TGME49_240590,TGME49_244880,TGME49_246630,TGME49_249560,TGME49_250060,TGME49_254140,TGME49_254280,TGME49_258210,TGME49_260680,TGME49_266680,TGME49_267390,TGME49_270780,TGME49_271300,TGME49_272740,TGME49_294920,TGME49_295410,TGME49_297840,TGME49_306210,TGME49_309170,TGME49_312250,TGME49_313120,TGME49_…	60.4	1.31	1.79	0.0327222	0.269791	1
2	ALL	HFF	GO:0000428	DNA-directed RNA polymerase complex	48	29	TGME49_202690,TGME49_203358,TGME49_214240,TGME49_217580,TGME49_224590,TGME49_232210,TGME49_238190,TGME49_240590,TGME49_244880,TGME49_246630,TGME49_249560,TGME49_250060,TGME49_254140,TGME49_254280,TGME49_258210,TGME49_260680,TGME49_266680,TGME49_267390,TGME49_270780,TGME49_271300,TGME49_272740,TGME49_294920,TGME49_295410,TGME49_297840,TGME49_306210,TGME49_309170,TGME49_312250,TGME49_313120,TGME49_…	60.4	1.31	1.79	0.0327222	0.269791	1
2	ALL	HFF	GO:0046540	U4/U6 x U5 tri-snRNP complex	7	6	TGME49_219790,TGME49_244100,TGME49_270140,TGME49_272630,TGME49_275750,TGME49_298970,	85.7	1.86	7.01	0.0408837	0.323863	1
2	ALL	HFF	GO:0097526	spliceosomal tri-snRNP complex	7	6	TGME49_219790,TGME49_244100,TGME49_270140,TGME49_272630,TGME49_275750,TGME49_298970,	85.7	1.86	7.01	0.0408837	0.323863	1
2	ALL	HFF	GO:0072546	EMC complex	4	4	TGME49_205740,TGME49_239690,TGME49_249310,TGME49_267840,	100	2.17		0.0453917	0.339597	1
2	ALL	HFF	GO:0008250	oligosaccharyltransferase complex	4	4	TGME49_202572,TGME49_247980,TGME49_267590,TGME49_305870,	100	2.17		0.0453917	0.339597	1
2	ALL	HFF	GO:0000922	spindle pole	4	4	TGME49_209970,TGME49_263510,TGME49_285780,TGME49_310130,	100	2.17		0.0453917	0.339597	1
2	ALL	HFF	GO:0005730	nucleolus	55	32	TGME49_207720,TGME49_215740,TGME49_216435,TGME49_216560,TGME49_218362,TGME49_225125,TGME49_232390,TGME49_232520,TGME49_234610,TGME49_242800,TGME49_244420,TGME49_246730,TGME49_249950,TGME49_252320,TGME49_254730,TGME49_255320,TGME49_258070,TGME49_261520,TGME49_263440,TGME49_270960,TGME49_271280,TGME49_272010,TGME49_287180,TGME49_294430,TGME49_295680,TGME49_297760,TGME49_301390,TGME49_312250,TGME49_…	58.2	1.26	1.63	0.0486024	0.357006	1
3	ALL	HFF	GO:0005576	extracellular region	59	38	TGME49_200230,TGME49_200250,TGME49_200270,TGME49_202620,TGME49_203310,TGME49_208030,TGME49_209920,TGME49_217430,TGME49_220280,TGME49_220890,TGME49_222170,TGME49_224460,TGME49_226380,TGME49_227620,TGME49_232400,TGME49_235200,TGME49_235390,TGME49_239010,TGME49_239740,TGME49_246130,TGME49_247540,TGME49_249990,TGME49_251540,TGME49_254430,TGME49_254470,TGME49_275440,TGME49_275860,TGME49_277240,TGME49_…	64.4	2.16	4.35	3.30949e-08	9.20039e-06	9.20039e-06
3	ALL	HFF	GO:0045177	apical part of cell	142	72	TGME49_200250,TGME49_200270,TGME49_200290,TGME49_201780,TGME49_201840,TGME49_203310,TGME49_204050,TGME49_204130,TGME49_204530,TGME49_206430,TGME49_206510,TGME49_208030,TGME49_210370,TGME49_212270,TGME49_214080,TGME49_214940,TGME49_216650,TGME49_218520,TGME49_224700,TGME49_227620,TGME49_227810,TGME49_231630,TGME49_232940,TGME49_234570,TGME49_235130,TGME49_236960,TGME49_239250,TGME49_239300,TGME49_…	50.7	1.7	2.5	9.25718e-08	1.28675e-05	2.5735e-05
3	ALL	HFF	GO:0030430	host cell cytoplasm	39	24	TGME49_202620,TGME49_203310,TGME49_220890,TGME49_222170,TGME49_224460,TGME49_226380,TGME49_227620,TGME49_239010,TGME49_239740,TGME49_247520,TGME49_247540,TGME49_249990,TGME49_251540,TGME49_254470,TGME49_275440,TGME49_275860,TGME49_277240,TGME49_286450,TGME49_288650,TGME49_288840,TGME49_290700,TGME49_309590,TGME49_310780,TGME49_315970,	61.5	2.07	3.82	3.63649e-05	0.00336981	0.0101094
3	ALL	HFF	GO:0043656	host intracellular region	43	25	TGME49_202620,TGME49_203310,TGME49_220890,TGME49_222170,TGME49_224460,TGME49_226380,TGME49_227620,TGME49_235140,TGME49_239010,TGME49_239740,TGME49_247520,TGME49_247540,TGME49_249990,TGME49_251540,TGME49_254470,TGME49_275440,TGME49_275860,TGME49_277240,TGME49_286450,TGME49_288650,TGME49_288840,TGME49_290700,TGME49_309590,TGME49_310780,TGME49_315970,	58.1	1.95	3.32	9.56433e-05	0.00531777	0.0265888
3	ALL	HFF	GO:0033646	host intracellular part	43	25	TGME49_202620,TGME49_203310,TGME49_220890,TGME49_222170,TGME49_224460,TGME49_226380,TGME49_227620,TGME49_235140,TGME49_239010,TGME49_239740,TGME49_247520,TGME49_247540,TGME49_249990,TGME49_251540,TGME49_254470,TGME49_275440,TGME49_275860,TGME49_277240,TGME49_286450,TGME49_288650,TGME49_288840,TGME49_290700,TGME49_309590,TGME49_310780,TGME49_315970,	58.1	1.95	3.32	9.56433e-05	0.00531777	0.0265888
3	ALL	HFF	GO:0043657	host cell	44	25	TGME49_202620,TGME49_203310,TGME49_220890,TGME49_222170,TGME49_224460,TGME49_226380,TGME49_227620,TGME49_235140,TGME49_239010,TGME49_239740,TGME49_247520,TGME49_247540,TGME49_249990,TGME49_251540,TGME49_254470,TGME49_275440,TGME49_275860,TGME49_277240,TGME49_286450,TGME49_288650,TGME49_288840,TGME49_290700,TGME49_309590,TGME49_310780,TGME49_315970,	56.8	1.91	3.14	0.000159476	0.00554177	0.0443342
3	ALL	HFF	GO:0018995	host cellular component	44	25	TGME49_202620,TGME49_203310,TGME49_220890,TGME49_222170,TGME49_224460,TGME49_226380,TGME49_227620,TGME49_235140,TGME49_239010,TGME49_239740,TGME49_247520,TGME49_247540,TGME49_249990,TGME49_251540,TGME49_254470,TGME49_275440,TGME49_275860,TGME49_277240,TGME49_286450,TGME49_288650,TGME49_288840,TGME49_290700,TGME49_309590,TGME49_310780,TGME49_315970,	56.8	1.91	3.14	0.000159476	0.00554177	0.0443342
3	ALL	HFF	GO:0033643	host cell part	44	25	TGME49_202620,TGME49_203310,TGME49_220890,TGME49_222170,TGME49_224460,TGME49_226380,TGME49_227620,TGME49_235140,TGME49_239010,TGME49_239740,TGME49_247520,TGME49_247540,TGME49_249990,TGME49_251540,TGME49_254470,TGME49_275440,TGME49_275860,TGME49_277240,TGME49_286450,TGME49_288650,TGME49_288840,TGME49_290700,TGME49_309590,TGME49_310780,TGME49_315970,	56.8	1.91	3.14	0.000159476	0.00554177	0.0443342
3	ALL	HFF	GO:0065010	extracellular membrane-bounded organelle	36	21	TGME49_202620,TGME49_203310,TGME49_220890,TGME49_222170,TGME49_224460,TGME49_226380,TGME49_227620,TGME49_239010,TGME49_239740,TGME49_247540,TGME49_249990,TGME49_251540,TGME49_254470,TGME49_275440,TGME49_275860,TGME49_277240,TGME49_286450,TGME49_288650,TGME49_290700,TGME49_309590,TGME49_310780,	58.3	1.96	3.34	0.000325853	0.00754893	0.0905872
3	ALL	HFF	GO:0043230	extracellular organelle	36	21	TGME49_202620,TGME49_203310,TGME49_220890,TGME49_222170,TGME49_224460,TGME49_226380,TGME49_227620,TGME49_239010,TGME49_239740,TGME49_247540,TGME49_249990,TGME49_251540,TGME49_254470,TGME49_275440,TGME49_275860,TGME49_277240,TGME49_286450,TGME49_288650,TGME49_290700,TGME49_309590,TGME49_310780,	58.3	1.96	3.34	0.000325853	0.00754893	0.0905872
3	ALL	HFF	GO:0033655	host cell cytoplasm part	36	21	TGME49_202620,TGME49_203310,TGME49_220890,TGME49_222170,TGME49_224460,TGME49_226380,TGME49_227620,TGME49_239010,TGME49_239740,TGME49_247540,TGME49_249990,TGME49_251540,TGME49_254470,TGME49_275440,TGME49_275860,TGME49_277240,TGME49_286450,TGME49_288650,TGME49_290700,TGME49_309590,TGME49_310780,	58.3	1.96	3.34	0.000325853	0.00754893	0.0905872
3	ALL	HFF	GO:0020003	symbiont-containing vacuole	36	21	TGME49_202620,TGME49_203310,TGME49_220890,TGME49_222170,TGME49_224460,TGME49_226380,TGME49_227620,TGME49_239010,TGME49_239740,TGME49_247540,TGME49_249990,TGME49_251540,TGME49_254470,TGME49_275440,TGME49_275860,TGME49_277240,TGME49_286450,TGME49_288650,TGME49_290700,TGME49_309590,TGME49_310780,	58.3	1.96	3.34	0.000325853	0.00754893	0.0905872
3	ALL	HFF	GO:0070258	inner membrane pellicle complex	94	42	TGME49_200320,TGME49_201840,TGME49_205320,TGME49_206430,TGME49_207590,TGME49_209050,TGME49_214940,TGME49_217510,TGME49_219270,TGME49_219320,TGME49_223940,TGME49_226030,TGME49_226850,TGME49_228170,TGME49_228420,TGME49_231630,TGME49_231640,TGME49_232350,TGME49_235340,TGME49_235470,TGME49_235690,TGME49_239400,TGME49_244030,TGME49_245710,TGME49_246930,TGME49_248740,TGME49_250820,TGME49_255260,TGME49_…	44.7	1.5	1.93	0.00142438	0.0275769	0.395978
3	ALL	HFF	GO:0042579	microbody	10	8	TGME49_201850,TGME49_243720,TGME49_247500,TGME49_248170,TGME49_248330,TGME49_258120,TGME49_308960,TGME49_315480,	80	2.69	9.48	0.00148796	0.0275769	0.413654
3	ALL	HFF	GO:0005777	peroxisome	10	8	TGME49_201850,TGME49_243720,TGME49_247500,TGME49_248170,TGME49_248330,TGME49_258120,TGME49_308960,TGME49_315480,	80	2.69	9.48	0.00148796	0.0275769	0.413654
3	ALL	HFF	GO:0020039	pellicle	95	42	TGME49_200320,TGME49_201840,TGME49_205320,TGME49_206430,TGME49_207590,TGME49_209050,TGME49_214940,TGME49_217510,TGME49_219270,TGME49_219320,TGME49_223940,TGME49_226030,TGME49_226850,TGME49_228170,TGME49_228420,TGME49_231630,TGME49_231640,TGME49_232350,TGME49_235340,TGME49_235470,TGME49_235690,TGME49_239400,TGME49_244030,TGME49_245710,TGME49_246930,TGME49_248740,TGME49_250820,TGME49_255260,TGME49_…	44.2	1.49	1.89	0.00183267	0.0318426	0.509482
3	ALL	HFF	GO:0120025	plasma membrane bounded cell projection	19	12	TGME49_215320,TGME49_216800,TGME49_217650,TGME49_233330,TGME49_248225,TGME49_250720,TGME49_256788,TGME49_267875,TGME49_273530,TGME49_282030,TGME49_310480,TGME49_500270,	63.2	2.12	4.07	0.00257949	0.0377419	0.717097
3	ALL	HFF	GO:0020009	microneme	19	12	TGME49_200250,TGME49_200270,TGME49_212270,TGME49_239250,TGME49_243930,TGME49_249970,TGME49_265790,TGME49_277080,TGME49_283540,TGME49_286150,TGME49_293900,TGME49_300130,	63.2	2.12	4.07	0.00257949	0.0377419	0.717097
3	ALL	HFF	GO:0005929	cilium	19	12	TGME49_215320,TGME49_216800,TGME49_217650,TGME49_233330,TGME49_248225,TGME49_250720,TGME49_256788,TGME49_267875,TGME49_273530,TGME49_282030,TGME49_310480,TGME49_500270,	63.2	2.12	4.07	0.00257949	0.0377419	0.717097
3	ALL	HFF	GO:0005886	plasma membrane	84	37	TGME49_201780,TGME49_202900,TGME49_205265,TGME49_206430,TGME49_207130,TGME49_209800,TGME49_214080,TGME49_214940,TGME49_220600,TGME49_229170,TGME49_232940,TGME49_233450,TGME49_233460,TGME49_233480,TGME49_235150,TGME49_247540,TGME49_248420,TGME49_248670,TGME49_249380,TGME49_252640,TGME49_257530,TGME49_259020,TGME49_267450,TGME49_271050,TGME49_272370,TGME49_275440,TGME49_277240,TGME49_289600,TGME49_…	44	1.48	1.88	0.00361154	0.0502003	1
3	ALL	HFF	GO:0042995	cell projection	20	12	TGME49_215320,TGME49_216800,TGME49_217650,TGME49_233330,TGME49_248225,TGME49_250720,TGME49_256788,TGME49_267875,TGME49_273530,TGME49_282030,TGME49_310480,TGME49_500270,	60	2.02	3.56	0.00471614	0.0624327	1
3	ALL	HFF	GO:0071944	cell periphery	97	41	TGME49_201780,TGME49_202900,TGME49_205265,TGME49_206430,TGME49_207130,TGME49_208730,TGME49_209800,TGME49_214080,TGME49_214940,TGME49_220600,TGME49_229170,TGME49_232940,TGME49_233450,TGME49_233460,TGME49_233480,TGME49_235150,TGME49_247540,TGME49_248420,TGME49_248670,TGME49_249380,TGME49_252640,TGME49_253330,TGME49_257530,TGME49_259020,TGME49_267450,TGME49_271050,TGME49_272370,TGME49_273650,TGME49_…	42.3	1.42	1.75	0.00554018	0.0700077	1
3	ALL	HFF	GO:0015630	microtubule cytoskeleton	69	30	TGME49_203135,TGME49_217550,TGME49_217650,TGME49_221420,TGME49_224700,TGME49_225790,TGME49_230135,TGME49_230830,TGME49_231400,TGME49_231770,TGME49_232410,TGME49_235920,TGME49_239300,TGME49_240790,TGME49_247230,TGME49_248225,TGME49_249840,TGME49_263030,TGME49_266960,TGME49_267875,TGME49_273650,TGME49_277980,TGME49_291160,TGME49_309980,TGME49_316240,TGME49_316400,TGME49_500062,TGME49_500072,TGME49_…	43.5	1.46	1.83	0.0103604	0.119912	1
3	ALL	HFF	GO:0020005	symbiont-containing vacuole membrane	6	5	TGME49_202620,TGME49_222170,TGME49_226380,TGME49_254470,TGME49_275860,	83.3	2.8	11.83	0.010508	0.119912	1
3	ALL	HFF	GO:0031514	motile cilium	8	6	TGME49_216800,TGME49_217650,TGME49_248225,TGME49_256788,TGME49_273530,TGME49_310480,	75	2.52	7.1	0.0107834	0.119912	1
3	ALL	HFF	GO:0005875	microtubule associated complex	32	16	TGME49_203135,TGME49_217550,TGME49_230135,TGME49_230830,TGME49_235920,TGME49_240790,TGME49_249840,TGME49_263030,TGME49_267875,TGME49_277980,TGME49_291160,TGME49_309980,TGME49_316240,TGME49_500062,TGME49_500072,TGME49_500227,	50	1.68	2.37	0.0125709	0.134412	1
3	ALL	HFF	GO:0099512	supramolecular fiber	38	18	TGME49_217650,TGME49_221420,TGME49_224700,TGME49_225790,TGME49_231400,TGME49_231770,TGME49_232410,TGME49_239300,TGME49_248225,TGME49_249840,TGME49_263030,TGME49_266960,TGME49_273650,TGME49_277980,TGME49_309980,TGME49_316240,TGME49_316400,TGME49_500076,	47.4	1.59	2.14	0.0162614	0.159075	1
3	ALL	HFF	GO:0099081	supramolecular polymer	38	18	TGME49_217650,TGME49_221420,TGME49_224700,TGME49_225790,TGME49_231400,TGME49_231770,TGME49_232410,TGME49_239300,TGME49_248225,TGME49_249840,TGME49_263030,TGME49_266960,TGME49_273650,TGME49_277980,TGME49_309980,TGME49_316240,TGME49_316400,TGME49_500076,	47.4	1.59	2.14	0.0162614	0.159075	1
3	ALL	HFF	GO:0016020	membrane	1587	505	TGME49_200290,TGME49_201690,TGME49_201780,TGME49_201840,TGME49_202420,TGME49_202620,TGME49_202900,TGME49_202940,TGME49_203070,TGME49_203240,TGME49_203310,TGME49_203682,TGME49_204000,TGME49_204270,TGME49_204300,TGME49_204320,TGME49_204340,TGME49_204360,TGME49_205030,TGME49_205040,TGME49_205160,TGME49_205265,TGME49_205280,TGME49_205300,TGME49_205330,TGME49_205350,TGME49_205370,TGME49_205490,TGME49_…	31.8	1.07	1.15	0.0168575	0.159075	1
3	ALL	HFF	GO:0020007	apical complex	60	26	TGME49_200250,TGME49_200270,TGME49_210370,TGME49_212270,TGME49_216650,TGME49_224700,TGME49_235130,TGME49_236960,TGME49_239250,TGME49_239300,TGME49_243545,TGME49_243930,TGME49_247520,TGME49_249970,TGME49_265790,TGME49_267370,TGME49_274160,TGME49_277080,TGME49_283540,TGME49_286150,TGME49_289680,TGME49_293900,TGME49_297960,TGME49_300130,TGME49_309190,TGME49_315780,	43.3	1.46	1.82	0.0171663	0.159075	1
3	ALL	HFF	GO:0005874	microtubule	37	17	TGME49_217650,TGME49_221420,TGME49_224700,TGME49_225790,TGME49_231400,TGME49_231770,TGME49_232410,TGME49_239300,TGME49_248225,TGME49_249840,TGME49_263030,TGME49_266960,TGME49_273650,TGME49_277980,TGME49_309980,TGME49_316400,TGME49_500076,	45.9	1.54	2.02	0.0269312	0.233965	1
3	ALL	HFF	GO:0099513	polymeric cytoskeletal fiber	37	17	TGME49_217650,TGME49_221420,TGME49_224700,TGME49_225790,TGME49_231400,TGME49_231770,TGME49_232410,TGME49_239300,TGME49_248225,TGME49_249840,TGME49_263030,TGME49_266960,TGME49_273650,TGME49_277980,TGME49_309980,TGME49_316400,TGME49_500076,	45.9	1.54	2.02	0.0269312	0.233965	1
3	ALL	HFF	GO:0005778	peroxisomal membrane	5	4	TGME49_243720,TGME49_248170,TGME49_248330,TGME49_258120,	80	2.69	9.46	0.029853	0.244092	1
3	ALL	HFF	GO:0031903	microbody membrane	5	4	TGME49_243720,TGME49_248170,TGME49_248330,TGME49_258120,	80	2.69	9.46	0.029853	0.244092	1
3	ALL	HFF	GO:0030286	dynein complex	27	13	TGME49_203135,TGME49_230830,TGME49_235920,TGME49_240790,TGME49_249840,TGME49_263030,TGME49_267875,TGME49_277980,TGME49_291160,TGME49_309980,TGME49_500062,TGME49_500072,TGME49_500227,	48.1	1.62	2.2	0.0334535	0.265717	1
3	ALL	HFF	GO:0020026	merozoite dense granule	10	6	TGME49_239010,TGME49_245432,TGME49_273980,TGME49_277230,TGME49_288840,TGME49_315910,	60	2.02	3.55	0.0455148	0.351475	1
4	ALL	HFF	GO:0031974	membrane-enclosed lumen	111	19	TGME49_205500,TGME49_205510,TGME49_207990,TGME49_216750,TGME49_218610,TGME49_221450,TGME49_225360,TGME49_236580,TGME49_251620,TGME49_254250,TGME49_254610,TGME49_262070,TGME49_263550,TGME49_271100,TGME49_276180,TGME49_281420,TGME49_305750,TGME49_311030,TGME49_320210,	17.1	2.08	2.37	0.00156179	0.111817	0.368581
4	ALL	HFF	GO:0043233	organelle lumen	111	19	TGME49_205500,TGME49_205510,TGME49_207990,TGME49_216750,TGME49_218610,TGME49_221450,TGME49_225360,TGME49_236580,TGME49_251620,TGME49_254250,TGME49_254610,TGME49_262070,TGME49_263550,TGME49_271100,TGME49_276180,TGME49_281420,TGME49_305750,TGME49_311030,TGME49_320210,	17.1	2.08	2.37	0.00156179	0.111817	0.368581
4	ALL	HFF	GO:0070013	intracellular organelle lumen	111	19	TGME49_205500,TGME49_205510,TGME49_207990,TGME49_216750,TGME49_218610,TGME49_221450,TGME49_225360,TGME49_236580,TGME49_251620,TGME49_254250,TGME49_254610,TGME49_262070,TGME49_263550,TGME49_271100,TGME49_276180,TGME49_281420,TGME49_305750,TGME49_311030,TGME49_320210,	17.1	2.08	2.37	0.00156179	0.111817	0.368581
4	ALL	HFF	GO:0031981	nuclear lumen	88	16	TGME49_205500,TGME49_205510,TGME49_207990,TGME49_216750,TGME49_218610,TGME49_221450,TGME49_225360,TGME49_236580,TGME49_251620,TGME49_262070,TGME49_271100,TGME49_276180,TGME49_281420,TGME49_305750,TGME49_311030,TGME49_320210,	18.2	2.21	2.54	0.0018952	0.111817	0.447268
4	ALL	HFF	GO:0044428	obsolete nuclear part	53	11	TGME49_205500,TGME49_205510,TGME49_207990,TGME49_218610,TGME49_225360,TGME49_236580,TGME49_251620,TGME49_262070,TGME49_271100,TGME49_305750,TGME49_311030,	20.8	2.52	2.97	0.003297	0.155618	0.778091
4	ALL	HFF	GO:0005730	nucleolus	55	11	TGME49_205500,TGME49_205510,TGME49_207990,TGME49_218610,TGME49_225360,TGME49_236580,TGME49_251620,TGME49_262070,TGME49_271100,TGME49_305750,TGME49_311030,	20	2.43	2.84	0.0044575	0.175329	1
4	ALL	HFF	GO:1990904	ribonucleoprotein complex	216	27	TGME49_205500,TGME49_205510,TGME49_213350,TGME49_221950,TGME49_225080,TGME49_228100,TGME49_228720,TGME49_231080,TGME49_234550,TGME49_236580,TGME49_251600,TGME49_254400,TGME49_262070,TGME49_263020,TGME49_263550,TGME49_285970,TGME49_289230,TGME49_289830,TGME49_292190,TGME49_300000,TGME49_302057,TGME49_306380,TGME49_311030,TGME49_312090,TGME49_313550,TGME49_318420,TGME49_320210,	12.5	1.52	1.63	0.0176121	0.575071	1
4	ALL	HFF	GO:0005739	mitochondrion	164	21	TGME49_207170,TGME49_209150,TGME49_215280,TGME49_215590,TGME49_225710,TGME49_251620,TGME49_254250,TGME49_254610,TGME49_260170,TGME49_260180,TGME49_263550,TGME49_266850,TGME49_267800,TGME49_268830,TGME49_274060,TGME49_288400,TGME49_288830,TGME49_289650,TGME49_305480,TGME49_306390,TGME49_315930,	12.8	1.56	1.67	0.0268195	0.575071	1
4	ALL	HFF	GO:0005654	nucleoplasm	29	6	TGME49_216750,TGME49_221450,TGME49_251620,TGME49_276180,TGME49_281420,TGME49_320210,	20.7	2.51	2.94	0.0279976	0.575071	1
4	ALL	HFF	GO:0030684	preribosome	15	4	TGME49_205500,TGME49_205510,TGME49_228100,TGME49_292190,	26.7	3.24	4.08	0.0297612	0.575071	1
4	ALL	HFF	GO:0032040	small-subunit processome	9	3	TGME49_205500,TGME49_205510,TGME49_292190,	33.3	4.05	5.61	0.0319715	0.575071	1
4	ALL	HFF	GO:0045273	respiratory chain complex II	9	3	TGME49_215280,TGME49_215590,TGME49_315930,	33.3	4.05	5.61	0.0319715	0.575071	1
4	ALL	HFF	GO:0045281	succinate dehydrogenase complex	9	3	TGME49_215280,TGME49_215590,TGME49_315930,	33.3	4.05	5.61	0.0319715	0.575071	1
4	ALL	HFF	GO:0034708	methyltransferase complex	4	2	TGME49_221450,TGME49_306630,	50	6.07	11.2	0.0362699	0.575071	1
4	ALL	HFF	GO:0005839	proteasome core complex	16	4	TGME49_249590,TGME49_272230,TGME49_278050,TGME49_306930,	25	3.04	3.74	0.0371765	0.575071	1
4	ALL	HFF	GO:0098803	respiratory chain complex	17	4	TGME49_215280,TGME49_215590,TGME49_306390,TGME49_315930,	23.5	2.86	3.45	0.0455566	0.575071	1
5	ALL	HFF	GO:0070258	inner membrane pellicle complex	94	10	TGME49_202390,TGME49_202500,TGME49_204280,TGME49_216000,TGME49_249850,TGME49_259630,TGME49_267500,TGME49_289690,TGME49_293360,TGME49_304670,	10.6	2.89	3.24	0.00218218	0.165686	0.32951
5	ALL	HFF	GO:0020039	pellicle	95	10	TGME49_202390,TGME49_202500,TGME49_204280,TGME49_216000,TGME49_249850,TGME49_259630,TGME49_267500,TGME49_289690,TGME49_293360,TGME49_304670,	10.5	2.86	3.2	0.00236272	0.165686	0.356771
5	ALL	HFF	GO:0030132	clathrin coat of coated pit	3	2	TGME49_213030,TGME49_290950,	66.7	18.13	52.97	0.00393556	0.165686	0.594269
5	ALL	HFF	GO:0098590	plasma membrane region	4	2	TGME49_213030,TGME49_290950,	50	13.6	26.48	0.00768079	0.165686	1
5	ALL	HFF	GO:0005905	clathrin-coated pit	4	2	TGME49_213030,TGME49_290950,	50	13.6	26.48	0.00768079	0.165686	1
5	ALL	HFF	GO:0012510	trans-Golgi network transport vesicle membrane	4	2	TGME49_213030,TGME49_290950,	50	13.6	26.48	0.00768079	0.165686	1
5	ALL	HFF	GO:0030130	clathrin coat of trans-Golgi network vesicle	4	2	TGME49_213030,TGME49_290950,	50	13.6	26.48	0.00768079	0.165686	1
5	ALL	HFF	GO:0030125	clathrin vesicle coat	5	2	TGME49_213030,TGME49_290950,	40	10.88	17.65	0.0124927	0.18864	1
5	ALL	HFF	GO:0030665	clathrin-coated vesicle membrane	5	2	TGME49_213030,TGME49_290950,	40	10.88	17.65	0.0124927	0.18864	1
[truncated: 13 more rows]
