# Supplementary material for: Host-cell dependent epigenetic profiles associated with survival outcomes in T. gondii infection
Source: Epigenetics Chromatin. 2026 May 5;19:27. doi: 10.1186/s13072-026-00678-x (PMC13317167; doi:10.1186/s13072-026-00678-x)
Supplement: Supplementary file 8 — Additional file8: Table S4. RNA-seq differential expression results (AST vs HFF). DESeq2 output tables for Days 3, 5, and 7, including log₂FC, adjusted p-values, and normalized expression. [file 13072_2026_678_MOESM8_ESM.xlsx]

## Sheet: All_ReadCounts
Gene_ID	ASTD3_rep1	ASTD3_rep2	ASTD5_rep1	ASTD5_rep2	ASTD7_rep1	ASTD7_rep2	BZ_rep1	BZ_rep2	HFFD3_rep1	HFFD3_rep2	HFFD5_rep1	HFFD5_rep2	HFFD7_rep1	HFFD7_rep2
TGME49_200010	9342	3634	2415	139	11469	2856	888	629	11589	35512	10300	3919	6842	407
TGME49_200110	0	0	0	0	1	0	0	0	0	1	0	1	0	3
TGME49_200130	136	193	1	2	173	14	325	337	316	1207	250	77	126	51
TGME49_200230	25	18	4	0	58	4	450	77	29	324	9	19	49	13
TGME49_200240	42	1	3	0	85	20	1233	176	40	714	31	60	115	28
TGME49_200250	2986	2428	986	59	4395	1166	25758	12418	4148	18585	3329	2492	3528	185
TGME49_200260	3	2	5	0	3	0	1	1	2	21	0	0	0	6
TGME49_200270	1200	463	241	7	1375	313	1129	519	1807	4966	1444	313	343	81
TGME49_200280	1152	445	354	7	2379	348	402	237	2835	6224	2778	479	602	96
TGME49_200290	3530	1011	555	20	7725	1277	2317	1674	6914	20466	5936	2052	3394	192
TGME49_200295	16	9	2	0	64	1	64	38	48	186	38	28	24	75
TGME49_200300	25	24	2	0	72	5	14	0	33	96	4	4	16	70
TGME49_200310	2054	1067	493	37	3088	1024	1288	2874	2020	7086	2702	894	1372	121
TGME49_200320	1131	558	180	3	2517	569	360	72	1863	7583	2332	1099	1272	160
TGME49_200330	1962	768	279	16	4838	698	909	170	3341	8879	3489	869	1332	150
TGME49_200340	786	423	217	11	902	308	1	6	925	2853	628	249	500	46
TGME49_200350	3706	710	1057	26	5321	892	40	120	6728	7463	4270	847	1226	111
TGME49_200360	16235	7529	6501	320	31703	8139	3871	5008	34870	59697	32568	8535	9789	526
TGME49_200370	834	342	135	11	1498	296	438	226	1127	3473	1058	324	464	65
TGME49_200375	977	446	311	20	1625	233	349	432	2075	6390	1638	316	363	32
TGME49_200385	9092	2615	2585	117	7886	2321	2338	658	10072	52642	5552	1751	2515	258
TGME49_200400	3064	1134	650	32	3941	926	344	393	4313	14166	3824	1211	1544	196
TGME49_200410	386	239	131	17	638	133	59	76	909	2964	894	269	293	41
TGME49_200430	71	28	19	0	276	41	8	0	296	1272	425	139	130	67
TGME49_200440	147	86	24	0	419	39	42	16	447	2231	300	131	184	43
TGME49_200450	151	113	55	1	527	51	176	282	427	2251	524	182	243	57
TGME49_200460	745	691	181	10	3090	292	679	80	2902	7472	2802	571	643	163
TGME49_200470	1181	332	260	3	2298	376	454	160	2318	6469	2377	683	910	81
TGME49_200480	11	0	0	0	0	3	0	36	13	7	1	2	1	17
TGME49_200590	409	167	67	1	653	244	248	98	541	2897	427	299	598	78
TGME49_200595	7	0	1	0	15	0	8	28	37	24	5	3	0	37
TGME49_200600	0	0	0	0	0	0	0	0	0	0	0	0	0	5
TGME49_200700	467	401	316	8	1401	286	733	238	1124	5189	2047	610	738	88
TGME49_201100	0	0	0	0	0	0	0	0	2	0	0	0	0	34
TGME49_201110	218	96	34	1	523	75	218	256	649	1339	519	133	312	82
TGME49_201120	1755	917	783	55	2805	495	73	59	3889	11739	3569	745	805	190
TGME49_201130	2590	862	620	37	3987	600	278	187	6404	16872	5219	1437	1796	173
TGME49_201140	653	513	224	21	1689	285	196	54	1760	5772	2115	418	500	137
TGME49_201150	599	267	186	1	1110	167	114	165	1290	6764	1239	297	504	116
TGME49_201160	30	8	7	0	83	13	8	18	41	184	65	17	35	38
TGME49_201170	5438	3722	2021	98	21377	3045	1902	992	12653	41152	17187	5653	8103	446
TGME49_201180	1725	212	322	6	1151	142	1380	672	2327	2644	1209	286	221	97
TGME49_201190	26	61	24	0	181	18	19	237	228	378	241	62	63	1
TGME49_201200	408	299	82	6	1141	144	143	108	1189	3056	1354	320	282	63
TGME49_201210	189	309	81	3	648	68	41	20	661	1946	889	116	183	63
TGME49_201215	47	36	26	0	395	22	1	0	242	1456	555	99	168	16
TGME49_201220	299	198	123	6	1076	113	28	38	940	3654	1601	377	464	101
TGME49_201230	1459	729	333	10	2137	189	13	10	2490	5029	1580	384	516	102
TGME49_201240	79	35	13	0	307	25	18	30	138	656	182	72	165	50
TGME49_201250	258	137	118	0	1593	92	113	166	1015	6574	1401	326	638	95
TGME49_201260	6466	2653	1286	51	14176	2074	4879	1407	19368	42018	14521	3325	4098	248
TGME49_201270	934	334	141	11	1839	277	654	413	2333	9227	2102	611	898	112
TGME49_201380	7859	3756	1792	82	11075	3698	859	672	9753	28592	10916	3437	5025	210
TGME49_201390	50576	15175	14196	570	77747	19877	9893	8404	60607	119490	55923	15610	20808	1078
TGME49_201400	848	209	183	3	1708	153	143	36	1768	5055	1535	392	668	68
TGME49_201520	4017	2315	1271	63	8613	2033	199	109	5686	17682	7348	2177	3125	228
TGME49_201630	3098	1169	378	37	2565	965	785	280	2539	7969	1693	861	1315	85
TGME49_201640	12	0	0	1	22	1	0	12	48	19	5	0	4	61
TGME49_201650	12	0	1	0	5	0	0	38	26	6	7	1	5	49
TGME49_201660	0	0	0	0	4	0	0	0	4	2	0	1	4	30
TGME49_201670	466	149	130	6	589	167	124	126	505	3062	613	234	412	68
TGME49_201680	2650	1567	1322	72	9419	982	817	431	8754	31426	12500	2926	3075	283
TGME49_201690	48	50	5	1	41	6	427	218	233	1662	82	42	79	76
TGME49_201700	501	550	292	17	2913	171	111	100	3198	12998	4027	969	1639	120
TGME49_201710	692	538	310	21	1302	282	445	667	1092	2411	1221	369	383	34
TGME49_201720	94	52	38	6	484	25	59	8	446	1402	624	139	173	49
TGME49_201730	48	17	10	0	148	15	8	0	105	152	114	19	13	10
TGME49_201740	296	270	79	10	1023	113	73	30	947	2587	890	183	273	27
TGME49_201750	9	0	0	0	12	6	0	0	5	11	1	0	0	1
TGME49_201760	5525	2728	1445	69	9790	2500	806	378	7632	21630	9033	2262	2698	228
TGME49_201770	846	428	215	14	1428	168	177	225	1439	4947	1328	289	400	126
TGME49_201775	49	8	6	0	12	6	1	34	22	38	12	2	4	12
TGME49_201780	52705	16966	12165	517	78209	12881	6352	3058	94216	190812	65637	20508	27902	1079
TGME49_201785	12998	5321	6753	258	19320	3927	1852	1499	24120	43007	22064	5200	6018	286
TGME49_201790	1585	1153	637	51	3875	492	677	410	4220	6292	4076	824	781	84
TGME49_201800	1104	919	648	57	3469	520	327	258	2565	8706	3650	1358	1617	138
TGME49_201810	1462	881	625	24	3330	480	127	118	3884	11763	4503	1178	1067	106
TGME49_201820	582	128	103	1	337	100	71	203	807	2144	286	93	100	118
TGME49_201830	126	38	18	0	448	39	46	34	387	1199	373	96	152	30
TGME49_201840	1275	803	254	13	4298	616	5200	2239	3331	20854	2398	1394	2357	147
TGME49_201850	639	274	121	8	1021	209	368	326	816	1717	497	207	194	56
TGME49_201860	18229	27533	15041	915	60307	11022	10721	29358	35660	128325	64308	23370	30660	1311
TGME49_201870	956	402	288	9	1945	423	225	192	1464	5905	2109	501	742	119
TGME49_201880	2641	1735	1011	56	9341	1683	974	1151	6296	18666	8339	2483	3065	228
TGME49_201890	1	1	0	0	15	1	9	0	6	24	1	4	1	25
TGME49_201895	0	0	0	0	0	0	0	0	1	0	0	0	0	6
TGME49_201900	855	575	178	12	1922	374	335	205	1383	4232	1790	411	535	99
TGME49_202010	492	285	38	5	521	56	473	133	944	4267	720	250	293	87
TGME49_202020	1625	902	93	2	2723	423	65616	14003	5825	10947	1826	1710	1782	234
TGME49_202025	80	43	9	0	84	50	1223	363	190	1212	31	48	39	78
TGME49_202030	178	95	10	3	544	83	2467	2726	589	2897	328	197	154	153
TGME49_202040	3576	928	904	54	4945	1226	637	601	4646	11679	3922	867	1209	224
TGME49_202050	243	36	3	1	141	24	87	82	423	310	74	105	43	44
TGME49_202060	6	0	0	0	4	1	18	0	23	2	0	0	0	10
TGME49_202065	0	0	2	0	0	0	0	0	0	1	0	2	0	14
TGME49_202070	870	669	407	20	1304	315	47	202	1250	11563	1872	247	416	314
TGME49_202080	500	193	154	3	788	94	123	42	1249	2861	871	179	181	100
TGME49_202090	2	0	1	0	0	0	1	0	8	1	1	1	1	15
TGME49_202100	0	0	1	0	0	0	8	20	1	5	0	1	0	22
TGME49_202110	0	0	0	0	20	0	4	0	3	11	0	7	1	8
TGME49_202120	1714	870	438	19	5264	720	502	185	4196	14345	5560	1359	1489	266
TGME49_202140	12	0	0	0	2	2	20	0	3	106	9	17	7	43
TGME49_202160	618	328	220	13	1643	238	198	176	1519	4104	1578	380	450	88
TGME49_202170	372	281	79	6	598	85	217	108	803	1231	809	144	153	70
TGME49_202180	352	262	199	16	1148	152	64	162	793	4297	1464	292	418	103
TGME49_202190	1111	556	388	21	2475	543	310	333	1970	6429	2303	584	790	122
TGME49_202200	6308	3002	1641	104	14061	3220	1797	697	9679	42569	11837	4182	5935	368
TGME49_202205	11	4	18	0	24	1	0	0	8	1	8	0	1	14
TGME49_202210	20	0	7	0	4	5	0	0	0	1	5	0	0	14
TGME49_202220	1393	814	429	20	1913	640	173	142	1845	7292	2399	504	836	102
TGME49_202230	1190	488	330	22	1739	451	424	249	1774	5568	1337	357	419	160
TGME49_202240	287	169	74	6	486	91	24	112	492	2257	546	102	179	128
TGME49_202250	760	421	302	19	2170	275	190	229	1724	5735	1903	466	638	94
TGME49_202255	126	9	9	1	103	17	9	30	127	166	31	19	20	78
TGME49_202260	1	0	0	0	0	0	0	0	0	4	0	0	0	44
TGME49_202280	12	30	14	1	102	25	170	6	52	269	186	37	28	269
TGME49_202285	0	0	0	0	0	0	1	0	1	2	0	3	1	17
TGME49_202290	393	190	73	7	1206	160	446	158	1079	3883	954	318	492	67
TGME49_202300	321	101	57	9	947	151	471	502	593	2146	678	228	404	78
TGME49_202310	1580	477	294	15	3410	354	366	108	3271	5760	2802	666	824	86
TGME49_202330	0	0	0	0	0	0	0	0	0	0	0	0	0	23
TGME49_202340	3	0	0	0	0	0	6	0	5	2	0	1	0	36
TGME49_202350	226	252	50	1	1104	133	272	187	651	3368	901	307	395	97
TGME49_202360	62	107	18	0	351	44	29	18	303	987	488	112	104	102
TGME49_202370	1284	697	449	11	5106	587	640	334	2840	14627	4810	1237	1977	183
TGME49_202375	69	63	48	1	515	45	57	0	551	3280	563	149	331	70
TGME49_202380	12790	1512	3657	106	7862	2686	1400	40768	5236	18048	6994	1995	2847	271
TGME49_202390	1532	1212	738	33	4150	887	138	86	3908	13930	4849	1323	1982	115
TGME49_202400	47	22	0	0	10	0	35	71	25	20	9	2	4	136
TGME49_202410	1143	537	466	7	2388	392	88	46	2074	7051	2465	409	422	141
TGME49_202420	746	597	218	24	1775	334	409	216	1469	6258	2001	459	897	116
TGME49_202430	172	252	49	13	847	40	555	219	475	3821	491	355	510	89
TGME49_202440	74	120	35	2	522	104	241	28	246	2094	449	150	269	49
TGME49_202445	1	0	0	0	5	0	106	86	0	24	12	9	6	23
TGME49_202450	489	244	149	19	1246	228	175	148	1217	2745	993	374	366	42
TGME49_202460	453	445	276	13	2523	215	133	1	1463	8645	2696	532	801	169
TGME49_202470	781	404	437	27	2395	190	271	81	2495	5191	2323	496	480	78
TGME49_202480	201	401	173	3	1412	115	66	162	1706	3860	1640	286	261	37
TGME49_202490	1292	1141	672	34	4147	609	214	354	2817	20189	4237	879	1060	201
TGME49_202500	5501	4817	2688	141	34981	3410	3037	983	23398	81106	39693	10602	15320	859
TGME49_202510	512	409	275	27	2029	318	193	140	1356	4708	2334	687	844	108
TGME49_202520	2755	1436	1332	40	5879	771	933	732	7835	15333	6368	1204	950	122
TGME49_202530	2062	626	329	30	3071	556	207	138	4130	9999	3290	841	922	75
TGME49_202540	2582	1054	923	18	6640	785	507	172	8308	24446	7193	1563	1595	192
TGME49_202550	286	277	211	14	858	132	72	357	696	6045	1335	320	498	109
TGME49_202568	255	277	181	19	724	89	54	54	809	1700	824	215	253	36
TGME49_202572	201	109	53	9	811	107	103	100	383	2920	681	157	330	93
TGME49_202580	216	62	31	0	227	26	140	51	466	506	151	158	74	124
TGME49_202590	503	349	203	10	1344	236	321	151	1229	3078	1117	223	337	47
TGME49_202600	2	0	0	0	0	0	6	0	0	4	2	0	0	13
TGME49_202610	4722	1835	1526	70	9607	1334	778	316	10469	22606	9162	2126	2235	222
TGME49_202620	16919	5612	4809	217	22985	6656	3567	1865	24410	43644	21990	5606	6185	391
TGME49_202630	1535	591	441	16	2754	378	289	152	3122	10511	2903	795	1039	164
TGME49_202640	146	110	85	3	451	46	57	17	565	1928	730	103	129	93
TGME49_202650	551	257	101	4	1308	116	102	52	1520	3927	1443	323	420	129
TGME49_202680	3706	1524	1171	55	7849	1481	560	235	5895	20226	8872	2641	3566	260
TGME49_202690	224	355	158	2	1292	154	267	144	1062	3027	1374	332	385	45
TGME49_202700	226	125	158	5	811	83	306	154	879	2228	892	198	239	63
TGME49_202720	203	139	148	13	467	75	55	114	428	1771	536	87	75	98
TGME49_202730	496	440	327	11	1358	288	11	78	1508	5328	2326	319	466	78
TGME49_202735	4	14	6	0	9	0	0	30	10	9	17	2	1	34
TGME49_202740	108	131	48	3	543	66	37	16	311	1254	393	100	156	72
TGME49_202750	757	404	498	11	1785	287	338	290	1810	2970	1723	313	279	88
TGME49_202760	513	354	193	6	1253	260	626	226	1180	2395	1699	317	398	83
TGME49_202770	10808	4168	3364	171	19373	3174	3613	3337	24984	49274	25260	4877	5371	419
TGME49_202780	3289	1079	1306	65	4856	728	344	326	7323	17525	5734	1400	1694	77
TGME49_202790	768	356	278	8	798	282	290	284	817	1223	778	177	213	60
TGME49_202800	59	76	22	0	380	17	38	66	339	1236	496	91	121	39
TGME49_202810	145	206	59	2	1183	44	133	98	1051	3244	1482	270	319	45
TGME49_202820	650	595	280	29	2909	339	107	72	3406	13186	3804	961	1311	112
TGME49_202830	6657	3697	1344	88	18257	3242	1760	792	16181	48168	17435	5478	8370	327
TGME49_202840	6316	2752	2696	82	15176	2047	1366	971	15213	46602	17249	4581	5473	374
TGME49_202850	125	94	65	0	495	69	172	234	363	1325	610	78	94	101
TGME49_202860	241	215	162	7	1588	71	122	1	1826	3765	2513	351	368	26
TGME49_202870	423	190	336	10	830	142	73	60	755	3674	665	189	271	71
TGME49_202880	33	45	20	0	375	29	47	56	202	1504	306	110	142	63
TGME49_202890	1486	473	626	25	5107	385	559	377	4393	11848	4708	1261	1548	128
TGME49_202900	1337	453	411	32	1580	425	1004	484	1680	8590	1461	640	641	136
TGME49_202910	28	0	8	0	27	2	92	20	35	68	8	7	12	14
TGME49_202920	1294	679	303	24	2115	550	361	163	1660	6137	1831	575	819	114
TGME49_202930	106	32	9	0	99	21	623	142	324	271	85	25	63	50
TGME49_202940	1385	662	462	40	4593	550	575	306	4080	11254	3825	1131	1424	132
TGME49_202950	628	536	254	21	3401	445	328	203	1908	11751	3071	892	1190	283
TGME49_202960	122	56	25	1	189	37	26	0	241	717	230	53	106	51
TGME49_202970	250	122	124	1	1383	139	44	14	614	1048	841	197	398	158
TGME49_202975	10	6	0	0	1	1	0	0	3	9	1	6	4	66
TGME49_202980	701	454	227	20	3267	292	431	130	2609	10383	3219	849	1019	188
TGME49_202990	0	6	0	0	3	0	0	0	1	0	0	0	0	8
TGME49_203000	8	0	1	0	2	0	0	0	10	4	0	1	1	43
TGME49_203010	1791	804	576	41	3503	718	304	211	3241	20720	3734	901	1133	183
TGME49_203020	193	89	50	2	924	77	264	154	613	3055	783	163	295	81
TGME49_203030	1448	657	255	18	3994	543	1653	622	3663	10259	3406	1132	1684	151
TGME49_203040	679	266	143	11	1253	167	218	73	1414	7726	1379	343	661	63
TGME49_203050	3083	570	796	15	1546	519	480	1374	4308	10818	2045	410	798	234
TGME49_203060	11803	3793	3167	115	9845	4367	1362	5912	12754	28062	8186	3275	4131	285
TGME49_203070	4	0	2	0	2	1	24	52	13	14	1	2	7	22
TGME49_203080	509	181	78	17	2086	297	800	326	1169	2860	1405	378	638	81
TGME49_203090	0	0	0	0	0	0	0	0	0	3	0	0	1	45
TGME49_203100	0	0	0	0	2	0	0	0	0	0	0	0	2	12
TGME49_203110	11	31	0	0	23	7	0	0	9	249	21	14	19	81
TGME49_203120	130	78	29	6	339	90	188	159	300	746	294	84	123	33
TGME49_203135	303	371	36	5	109	12	246	125	491	2717	183	119	105	591
TGME49_203150	556	329	328	3	1286	102	119	156	1995	6559	1538	335	431	157
TGME49_203160	3247	1432	901	35	3952	968	781	293	4490	9102	3527	735	979	142
TGME49_203170	2143	1187	756	26	5741	1357	937	166	4201	15181	7273	1548	2091	204
TGME49_203175	48	36	29	5	27	28	4	26	48	350	21	10	12	37
TGME49_203180	910	593	456	19	1297	358	108	352	1761	9015	1570	389	314	184
TGME49_203200	10	12	0	1	23	2	53	0	37	86	5	8	16	65
TGME49_203220	1168	620	446	20	2191	391	392	502	2328	4983	2025	447	514	129
TGME49_203230	76	31	10	1	138	15	86	64	81	229	24	19	27	20
TGME49_203240	927	322	298	13	3626	281	477	90	3289	10077	3014	806	1231	148
TGME49_203250	12	0	8	0	14	4	7	0	38	26	29	3	8	48
TGME49_203260	169	70	47	4	306	42	27	132	281	1898	212	59	156	75
TGME49_203270	159	113	7	4	414	46	44	108	470	1968	544	100	148	32
TGME49_203280	786	505	265	16	2226	270	413	94	2652	3864	2412	518	526	39
TGME49_203290	30576	12065	12570	636	17995	11394	17210	22259	14647	35762	14763	6941	8480	641
TGME49_203300	12911	2416	4575	129	8350	3088	373	921	10643	7544	6125	993	955	162
TGME49_203310	215434	83898	64667	2824	299871	73959	37158	28399	254547	465438	241185	83977	104054	4049
TGME49_203320	2035	774	820	60	1784	382	61	220	3090	8226	2216	457	523	248
TGME49_203330	15	0	1	0	10	1	4	0	26	23	29	1	1	41
TGME49_203340	0	0	0	0	3	0	34	48	14	29	1	6	1	28
TGME49_203350	186	112	36	0	916	90	117	16	673	3006	1006	245	336	100
TGME49_203358	933	839	535	16	1492	391	294	154	1990	3433	1987	384	382	54
TGME49_203362	574	238	120	9	1103	199	108	48	873	2348	1014	242	355	53
TGME49_203370	1220	573	311	19	1805	387	207	152	2104	6855	1621	521	658	82
TGME49_203375	12	0	3	1	27	3	0	0	26	8	3	0	5	38
TGME49_203380	1005	578	322	35	2201	453	192	215	1887	5429	2491	585	761	138
TGME49_203390	1856	883	902	61	5153	530	772	472	4264	13697	5682	1510	2003	123
TGME49_203400	291	396	277	11	3019	153	320	124	2477	7216	3454	807	1006	135
TGME49_203420	315	232	364	37	838	129	92	122	466	2925	739	179	224	79
TGME49_203430	4	21	1	1	46	5	13	0	42	112	76	14	9	7
TGME49_203440	30	9	2	3	117	11	11	28	90	456	83	28	35	49
TGME49_203450	178	219	151	1	1614	114	224	28	1296	4549	2595	524	698	80
TGME49_203460	42	28	3	0	126	26	74	30	163	473	234	42	61	10
TGME49_203470	2	0	0	0	0	0	1	19	6	4	0	0	0	2
TGME49_203480	568	437	369	20	647	305	138	349	1077	3208	1166	218	296	116
TGME49_203490	249	177	141	2	1037	181	74	80	769	2682	1158	247	429	70
TGME49_203500	3	6	0	0	2	0	5	0	2	8	7	7	0	33
TGME49_203505	1	0	0	0	3	4	0	27	9	19	4	0	2	46
TGME49_203510	957	505	259	21	2812	439	348	411	2288	7096	2583	817	831	106
TGME49_203520	257	85	43	1	695	51	47	74	526	3553	465	179	244	93
TGME49_203540	5806	1098	1555	52	5513	1379	509	251	5882	30966	3243	1022	1669	198
TGME49_203560	915	167	202	4	1598	323	112	0	1847	8508	1104	318	401	45
TGME49_203570	9	0	4	0	7	0	16	32	8	13	0	4	4	54
TGME49_203580	10	0	1	0	20	1	0	0	7	4	1	4	1	49
TGME49_203590	2	0	0	0	4	0	0	0	0	0	1	2	0	25
TGME49_203600	2049	536	806	35	3887	564	2421	1441	3845	12553	3514	1164	1936	238
TGME49_203610	1188	695	252	13	1648	445	738	353	1374	3577	1458	408	504	88
TGME49_203620	142	182	86	8	792	131	196	144	700	3020	1048	223	313	83
TGME49_203630	7404	3869	3329	196	9788	5486	1551	2148	5936	17651	10238	3332	3949	439
TGME49_203665	991	441	363	7	658	252	70	68	1026	6624	1006	141	218	375
TGME49_203682	226	14	11	0	133	12	539	180	220	101	33	15	19	113
TGME49_203685	69	0	1	0	26	0	741	215	104	87	15	12	10	50
TGME49_203688	77	9	3	0	28	1	731	130	84	84	3	6	5	17
TGME49_203690	2343	851	562	53	2414	566	146	560	3838	10711	3025	532	762	184
TGME49_203700	642	326	156	14	2007	370	212	132	1357	5106	1534	432	812	68
TGME49_203705	42	15	24	1	42	13	16	0	20	435	33	9	15	80
TGME49_203710	1543	738	526	26	3216	640	184	223	3328	25453	3927	905	1061	293
TGME49_203720	1947	1819	248	57	2582	509	1971	1549	4456	19222	3244	2022	2212	317
TGME49_203730	251	165	55	2	833	79	79	108	718	3607	814	182	321	86
TGME49_203735	13	1	0	0	40	2	1	0	31	278	13	20	29	36
TGME49_203740	1502	856	398	33	2770	805	91	198	2165	6689	2705	859	1161	96
TGME49_203750	129	101	18	4	599	102	77	114	344	3080	631	171	239	163
TGME49_203760	291	183	104	6	894	114	177	253	897	3738	1107	304	424	127
TGME49_203770	131	5	3	0	122	9	50	4	237	111	41	16	18	82
TGME49_203780	710	246	198	16	1405	132	184	492	1700	6709	1331	347	748	82
TGME49_203790	7281	6409	2038	169	14898	4105	3734	2163	10073	38180	10674	5417	7148	407
TGME49_203800	124	33	5	1	77	2	149	68	159	123	16	18	1	155
TGME49_203810	824	254	181	12	2739	283	1138	247	2209	7176	2388	772	1257	111
TGME49_203815	1080	243	247	8	1075	260	45	29	1341	849	1095	207	195	33
TGME49_203820	4238	1506	1230	37	9423	1650	2719	1776	9965	23789	9586	1828	2453	227
TGME49_203830	125	21	43	0	293	47	12	23	366	2817	496	78	136	103
TGME49_203840	533	303	89	14	985	221	143	213	1098	3174	1042	218	253	55
TGME49_203860	227	214	109	14	776	74	362	220	915	1823	863	172	140	31
TGME49_203870	948	382	424	27	1561	377	534	175	1313	2782	1527	305	558	69
TGME49_203875	220	96	30	1	403	79	354	329	354	1570	179	90	113	38
TGME49_203880	4222	1887	1236	35	8457	1378	2198	1289	9779	25703	7900	1709	2474	244
TGME49_203890	84	1	8	0	119	8	69	0	150	44	133	9	5	19
TGME49_203900	23	13	1	0	14	6	0	38	28	3	0	4	4	88
TGME49_203910	2209	1012	896	45	4146	762	509	354	4550	16668	4508	1082	1164	188
TGME49_203930	3380	3181	1135	70	11713	2000	1208	894	7439	36349	10908	3138	5047	263
TGME49_203940	122	91	41	2	427	38	73	76	472	1834	591	113	162	184
TGME49_203950	1060	563	542	20	2162	274	200	352	2255	6560	2656	505	594	146
TGME49_203960	277	184	76	0	1095	127	98	55	576	2929	914	200	304	86
TGME49_203970	102	135	21	1	459	30	46	89	401	1990	611	134	253	68
TGME49_203980	6649	3048	2693	97	8206	1805	307	753	11430	32057	10635	2223	2783	260
TGME49_203985	1	0	0	0	0	12	1	12	0	8	4	2	5	24
TGME49_203990	1379	3236	904	69	6400	1494	1563	422	3783	21465	7192	2168	3366	209
TGME49_204000	33	14	3	0	25	1	0	0	50	44	25	3	6	7
TGME49_204010	300	60	33	4	331	42	1	0	431	312	166	44	28	36
TGME49_204020	21548	9374	11385	506	24750	11933	3150	2103	15567	55560	27216	10092	13001	1377
TGME49_204040	129	53	20	0	470	50	431	371	267	2260	351	166	290	50
TGME49_204045	42	9	12	0	122	8	59	88	79	216	69	6	37	25
TGME49_204050	40340	13260	9085	413	112508	9579	99	1016	140346	255609	72663	26626	43955	1261
TGME49_204055	391	259	274	9	601	182	390	250	689	1466	821	164	185	51
TGME49_204060	683	540	189	16	1395	274	588	101	1686	4060	1679	367	492	63
TGME49_204070	884	369	470	10	2345	169	630	214	3512	4252	2506	471	476	91
TGME49_204080	2344	1094	799	49	3353	679	171	203	3872	16393	3749	883	1245	119
TGME49_204090	59	13	13	0	62	16	1	0	39	275	22	5	9	21
TGME49_204100	1449	596	638	38	1954	365	124	161	2192	6739	1937	307	511	169
TGME49_204110	358	183	280	20	498	126	18	83	711	1205	971	90	103	22
TGME49_204120	460	390	129	10	961	138	99	53	923	2242	1016	248	272	96
TGME49_204130	23677	5027	5349	152	42347	6883	3515	1236	49215	79217	34177	7277	9882	649
TGME49_204140	618	211	184	10	779	87	28	26	1407	2230	885	129	151	118
TGME49_204150	196	15	30	2	418	41	6	8	362	1525	242	79	75	45
TGME49_204160	1520	577	490	13	2070	404	141	414	2294	7796	1965	488	706	74
TGME49_204270	1796	1024	495	21	2163	706	155	130	1860	5932	1937	615	637	95
TGME49_204280	2406	1218	893	26	3320	590	356	286	4330	14861	3866	804	885	111
TGME49_204290	11	6	0	1	12	0	16	0	6	18	3	3	7	41
TGME49_204300	13	0	0	1	5	4	26	10	17	43	2	2	10	34
TGME49_204310	3310	1475	745	55	5229	1007	444	629	5230	26382	5078	1526	2583	267
TGME49_204315	358	78	88	2	579	63	21	0	522	4009	327	139	268	48
TGME49_204320	1181	596	379	16	1096	338	53	33	1354	3109	1079	313	340	47
TGME49_204325	22	12	7	0	4	8	20	16	28	19	14	1	1	32
TGME49_204330	399	76	51	0	323	76	61	142	465	490	151	58	87	110
TGME49_204340	11187	3141	2473	70	19138	2860	2509	951	22044	38004	17001	4192	6410	494
TGME49_204350	260	133	40	3	656	68	101	131	604	3177	546	211	330	109
TGME49_204360	788	144	69	8	541	91	24	72	871	952	236	89	83	144
TGME49_204370	1738	1242	725	29	4044	900	1174	759	2972	9793	3422	1197	1932	131
TGME49_204380	304	314	126	9	1211	101	77	145	943	7835	1514	332	586	147
TGME49_204390	164	9	66	1	191	40	18	31	237	879	191	82	149	8
TGME49_204395	181	19	73	0	142	18	27	0	348	119	160	18	6	28
TGME49_204400	5982	3409	2368	133	10391	2392	945	793	8844	24770	12394	3210	4379	368
TGME49_204410	524	405	219	7	1305	170	120	111	1499	5520	1369	357	423	142
TGME49_204420	10	13	2	0	9	1	938	56	66	58	4	6	14	166
TGME49_204440	238	121	12	1	248	31	249	208	719	1778	216	120	134	203
TGME49_204460	7	13	0	0	11	0	147	222	0	67	0	3	3	51
TGME49_204468	1	0	0	0	8	0	1	0	0	3	0	2	0	53
TGME49_204472	0	0	0	0	1	2	0	0	0	1	0	0	0	20
TGME49_204480	3394	1154	1021	44	6970	1165	793	228	7292	20067	7795	1996	2939	301
TGME49_204490	159	157	38	1	1091	46	504	75	1430	2892	1387	390	550	82
TGME49_204500	181	34	22	0	124	6	11	1	222	70	36	13	12	43
TGME49_204505	15	0	2	0	18	2	0	0	16	10	0	0	1	24
TGME49_204510	451	231	173	8	1495	396	2	0	884	2170	750	268	421	81
TGME49_204520	16	4	0	0	16	3	1	0	51	14	12	0	4	24
TGME49_204530	83360	28746	21904	923	117644	31871	12764	11422	95807	137159	75570	20222	27521	1658
TGME49_204540	317	115	78	5	480	112	420	152	408	1085	306	107	178	39
TGME49_204550	499	141	69	0	1094	206	269	230	694	2979	854	241	418	96
TGME49_204560	16	26	2	0	19	0	8	40	5	34	5	22	24	253
TGME49_204870	1	0	0	0	0	0	1	0	2	9	0	0	0	29
TGME49_204880	1045	583	350	38	1843	596	163	112	1461	8288	1957	477	604	70
TGME49_205000	1919	646	410	11	2674	614	504	184	2304	4676	2057	574	654	70
TGME49_205010	2495	915	535	18	3923	1070	404	622	3438	13900	3069	879	1078	210
TGME49_205020	68	25	11	0	42	12	16	86	55	27	25	3	2	31
TGME49_205030	1747	452	289	6	3255	539	712	526	3040	5239	2063	629	1082	89
TGME49_205040	2699	858	791	45	4312	779	218	474	5497	15176	4277	916	1355	157
TGME49_205050	282	28	36	1	211	24	136	36	486	370	96	87	45	79
TGME49_205060	582	243	92	6	1242	235	954	393	706	3109	609	264	534	119
TGME49_205070	0	0	0	0	0	0	2	0	0	4	0	2	1	19
TGME49_205080	5	0	1	1	5	0	0	0	12	0	14	2	1	21
TGME49_205090	14	0	4	0	2	0	12	54	6	23	6	3	2	69
TGME49_205100	264	183	73	2	543	125	42	0	506	1840	608	142	265	70
TGME49_205110	47	39	76	0	254	31	34	70	278	740	387	102	118	14
TGME49_205120	150	42	51	4	228	27	34	58	349	956	236	50	99	101
TGME49_205130	2171	1438	1100	54	4670	775	691	575	4986	16810	6098	1556	1725	281
TGME49_205140	37	18	3	0	18	2	0	0	11	14	11	7	1	67
TGME49_205150	518	150	116	9	905	146	126	80	882	2805	927	179	378	87
TGME49_205160	649	227	171	15	781	138	92	44	1456	2899	702	144	227	55
TGME49_205170	8893	7298	3552	223	7426	3728	869	793	11572	34579	8933	3616	5027	293
TGME49_205180	3136	1660	1074	83	9139	1141	501	342	8138	15894	8258	2615	3383	196
TGME49_205190	941	464	249	11	910	200	150	314	1571	3877	1016	246	287	78
TGME49_205200	1664	524	444	8	1962	262	784	255	3539	8990	1486	424	608	106
TGME49_205210	194	49	5	4	208	33	4484	1134	258	238	116	32	35	67
TGME49_205220	1204	627	408	17	2926	423	311	132	3046	7995	3160	748	862	119
TGME49_205230	58	8	2	0	48	4	0	11	45	59	20	7	4	30
TGME49_205240	401	321	199	10	1963	197	279	104	1399	8098	1876	676	938	122
TGME49_205250	11645	7561	4235	243	41688	7244	2455	1342	24174	95244	39047	10628	15994	1019
TGME49_205265	845	508	117	10	941	178	1223	472	1463	4426	944	314	301	168
TGME49_205280	6128	1785	1403	43	10132	1580	1558	469	12738	24832	10945	2263	2661	200
TGME49_205290	1350	205	210	1	2233	237	225	112	1923	4153	1398	370	621	142
TGME49_205300	2320	423	334	9	2225	526	309	162	2483	5446	1512	465	655	99
TGME49_205320	7586	3179	2009	84	16702	2357	1917	1027	16900	44231	16882	3794	4844	249
TGME49_205330	7758	2669	1442	75	12018	3035	2794	5017	9533	23023	8344	2756	4056	206
TGME49_205340	14328	4489	8734	336	18425	6486	2195	3954	11248	32041	18154	6105	7226	790
TGME49_205350	4401	2821	1763	60	14055	2411	706	703	12587	31019	14166	3525	4523	355
TGME49_205360	2777	1328	890	23	5542	1249	323	171	5360	20566	5633	1133	1248	222
TGME49_205370	860	461	233	1	2745	322	150	22	2057	7846	1742	532	759	88
TGME49_205380	1099	444	229	19	4354	524	1505	406	3213	10241	3453	1114	1616	193
TGME49_205390	197	86	50	1	497	22	257	494	506	880	371	152	206	87
TGME49_205398	0	0	0	0	2	0	0	0	0	0	0	0	0	15
TGME49_205402	4	0	0	0	0	0	1	0	0	1	0	2	1	39
TGME49_205410	16	14	6	0	76	19	61	43	57	569	123	27	66	36
TGME49_205420	0	0	1	0	7	0	55	0	26	16	10	4	7	60
TGME49_205425	0	0	0	1	0	0	0	0	0	1	0	0	0	15
TGME49_205430	21	21	5	0	19	2	160	139	23	163	28	14	8	76
TGME49_205440	2054	1200	591	52	5308	1279	723	425	2859	11411	4924	1509	2204	194
TGME49_205450	19	0	0	0	17	4	36	171	57	69	21	21	18	24
TGME49_205460	1227	631	200	10	2178	633	419	126	1456	4456	1697	597	851	82
TGME49_205470	10771	7527	4605	232	23078	6408	3551	2035	18521	93526	32366	9854	13821	763
TGME49_205480	768	123	97	2	415	78	533	526	435	682	189	62	141	66
TGME49_205490	10240	4494	3906	140	16831	3450	2251	1447	23058	44141	18412	4403	5015	305
TGME49_205500	920	877	925	58	2715	397	302	131	2445	7476	3635	797	777	88
TGME49_205510	2624	2804	924	70	6051	1292	1736	908	4213	17248	5822	1882	2370	168
TGME49_205520	81	16	23	1	143	6	153	79	230	360	43	25	31	69
TGME49_205530	74	10	1	0	151	12	33	14	225	282	108	21	19	21
TGME49_205540	880	286	398	8	1410	259	125	60	1665	4203	1424	443	466	69
TGME49_205550	367	256	232	4	914	162	123	50	1208	4103	1177	217	258	75
TGME49_205558	2438	1104	1337	72	9948	1063	1443	753	6227	20373	11233	3715	4754	286
TGME49_205562	416	426	390	14	750	120	25	124	804	5750	1418	191	238	250
TGME49_205570	262	106	105	4	727	113	46	30	486	2537	836	165	296	50
TGME49_205580	1805	928	573	23	2411	777	493	330	2341	5981	2014	622	935	111
TGME49_205590	0	1	0	0	7	1	0	0	0	11	1	0	0	77
TGME49_205600	319	241	114	7	955	125	137	19	877	3246	862	225	310	86
TGME49_205615	333	183	344	11	1189	100	22	4	1503	4098	1794	259	244	162
TGME49_205625	458	165	113	16	1146	99	80	86	1381	4957	785	296	413	97
TGME49_205630	0	0	0	0	4	0	0	0	16	2	0	0	1	7
TGME49_205640	1167	777	517	15	3247	321	95	69	3518	13504	4078	880	1303	118
TGME49_205650	3642	2157	1033	57	13397	2413	1563	456	9494	47810	12430	3521	4360	375
TGME49_205658	163	18	11	4	80	5	30	22	270	64	44	10	6	85
TGME49_205662	140	26	46	0	113	26	36	0	192	120	124	9	33	24
TGME49_205670	3116	1442	787	31	8080	926	875	564	8513	15921	6498	1983	2851	147
TGME49_205680	8647	2130	1676	53	7355	1689	1443	1394	12594	19642	4605	1480	3072	136
TGME49_205690	785	430	223	19	2141	401	402	130	1190	6932	1873	548	1103	83
TGME49_205700	11947	7058	5848	323	24750	6734	3139	7746	18130	58450	28478	6729	9721	1099
TGME49_205710	1040	389	294	15	3086	489	815	403	2654	10126	3372	915	1344	135
TGME49_205720	318	173	47	0	568	74	354	118	529	1760	437	175	267	53
TGME49_205730	491	241	133	2	1625	355	334	160	679	3748	1201	396	755	79
TGME49_205740	402	167	151	6	2055	320	157	72	1074	8171	2041	532	770	153
TGME49_205750	1038	495	232	30	2805	579	4410	1052	2383	7091	2156	676	915	124
TGME49_205760	9	0	0	0	2	0	6	4	2	11	5	0	1	57
TGME49_205770	10	0	0	0	8	0	2	0	8	14	2	5	1	14
TGME49_206290	32	0	5	0	45	22	13	26	27	175	24	35	23	95
TGME49_206300	271	96	56	2	541	119	85	86	494	2176	549	146	270	67
TGME49_206310	452	209	141	3	1156	164	257	236	831	3959	872	226	351	105
TGME49_206320	265	153	106	6	1572	227	402	152	776	6045	1711	355	808	103
TGME49_206330	1634	539	279	14	1799	507	978	700	2082	4680	1475	467	546	97
TGME49_206340	5318	1483	1528	61	8423	1994	1198	2031	7973	13445	6681	1764	2485	218
TGME49_206350	3417	1315	860	42	4525	1646	478	346	2776	8128	3956	855	1222	183
TGME49_206360	646	267	143	4	1104	163	280	192	1113	3128	834	274	439	100
TGME49_206380	1302	396	380	27	2204	300	279	32	1969	8894	1498	319	522	127
TGME49_206390	201	148	100	5	813	121	272	104	446	2064	674	270	350	64
TGME49_206400	174	38	30	0	112	44	57	9	198	80	58	14	13	77
TGME49_206415	520	362	239	11	2011	202	198	286	1503	8301	2435	585	650	246
TGME49_206430	2382	1011	904	34	3989	670	537	1199	6777	24865	5563	1059	1357	300
TGME49_206440	571	33	65	5	337	84	115	190	366	354	93	97	65	85
TGME49_206450	5221	2229	3080	126	5474	1196	266	404	7757	39388	5958	1380	1765	265
TGME49_206460	894	312	689	17	1115	291	125	653	2089	4694	1882	259	231	36
TGME49_206470	4401	1806	1456	59	8137	1551	1411	816	7454	18013	8374	2195	2513	234
TGME49_206480	1246	1019	496	29	3688	615	479	314	3446	9891	4578	1333	1872	118
TGME49_206490	281	191	73	8	758	92	106	176	534	2972	835	259	327	110
TGME49_206500	369	243	80	10	823	84	43	194	1018	2532	735	216	296	100
TGME49_206510	18123	5484	6036	249	15963	4251	754	1802	24792	61413	14977	3460	4417	332
TGME49_206520	5	0	2	0	18	0	0	0	6	18	6	1	1	14
TGME49_206540	2284	1284	1238	38	6113	568	327	467	10944	17699	9262	1624	1699	168
TGME49_206550	13	13	13	2	36	7	76	66	33	243	22	44	27	536
TGME49_206560	0	0	0	0	0	0	0	0	1	1	0	0	2	43
TGME49_206570	3	1	2	0	2	0	12	10	0	30	8	0	1	74
TGME49_206580	612	282	194	3	691	153	90	194	961	5385	904	175	252	162
TGME49_206590	3049	811	808	25	5223	708	1502	572	8108	14869	5977	1235	1807	220
TGME49_206600	561	434	397	12	1657	205	153	50	2172	5626	2351	456	529	83
TGME49_206605	24	6	8	0	209	5	0	0	110	898	206	68	118	42
TGME49_206610	217	126	42	1	936	125	57	107	485	3422	1244	265	370	116
TGME49_206620	43	0	5	1	45	0	1	0	53	14	13	10	0	54
TGME49_206630	555	230	73	10	1305	231	292	168	1258	4339	1137	350	557	108
TGME49_206640	1631	553	777	32	3653	443	676	522	4555	8640	3978	867	921	191
TGME49_206650	293	4	19	1	123	4	40	0	301	308	56	69	32	136
TGME49_206660	227	38	15	0	254	39	68	188	316	89	70	11	28	77
TGME49_206670	3438	1597	1869	67	6051	792	324	598	9543	23875	7700	1516	1608	247
TGME49_206680	185	78	35	0	635	71	384	196	312	1319	321	154	348	77
TGME49_206690	1646	787	332	20	5135	738	293	150	3628	12202	4475	1275	2045	118
TGME49_206695	377	126	77	0	977	181	61	26	573	1984	544	158	331	46
TGME49_206700	87	123	39	0	797	60	186	56	273	1785	642	204	348	57
TGME49_206710	381	498	145	15	1856	223	270	153	1398	5038	1550	428	550	72
TGME49_206910	2	0	0	0	6	0	0	0	0	4	0	1	0	34
TGME49_207005	9	0	1	0	1	0	0	0	3	7	4	2	0	21
TGME49_207010	22	4	0	0	35	0	4	20	8	14	18	6	4	49
TGME49_207015	24	14	1	0	5	6	28	0	12	44	12	1	4	28
TGME49_207020	74	78	18	0	233	31	91	55	157	695	223	84	94	40
TGME49_207030	1	0	5	0	44	0	0	1	7	147	24	9	12	10
TGME49_207040	58	75	11	0	442	43	51	38	283	1760	420	135	162	90
TGME49_207050	61	22	2	0	62	1	0	0	83	60	42	24	13	42
TGME49_207060	6053	2497	2398	91	12115	2841	443	391	9565	28255	13277	3405	4123	379
TGME49_207065	436	164	209	5	1895	228	54	83	1290	4391	1594	397	602	110
TGME49_207070	418	77	72	3	637	94	64	60	687	1659	604	169	275	67
TGME49_207080	627	405	383	11	1606	196	58	44	1475	4780	1371	332	359	75
TGME49_207100	104	155	61	16	687	45	94	328	361	3346	648	287	269	164
TGME49_207110	0	0	0	0	0	0	0	0	0	0	0	2	2	8
TGME49_207120	633	389	351	5	823	175	181	165	1579	3497	1353	206	188	162
TGME49_207130	69	63	3	0	365	80	2025	1226	396	1442	168	132	223	26
TGME49_207140	24	12	1	0	80	60	290	313	94	373	72	38	54	30
TGME49_207150	54	45	8	1	78	58	114	103	111	279	58	52	61	20
TGME49_207160	387	258	57	1	1274	260	4115	3086	1833	3297	685	378	415	30
TGME49_207170	2469	2028	1646	104	5780	1731	1103	706	3745	12157	5973	1713	2574	265
TGME49_207180	458	204	84	12	552	142	98	21	753	2796	541	143	263	115
TGME49_207200	175	103	50	0	532	93	72	88	424	2199	568	156	215	83
TGME49_207210	870	638	80	3	3230	348	25714	45886	3607	9145	1319	1911	1883	54
TGME49_207230	939	361	183	8	1659	409	1187	1203	1560	4396	1439	362	574	119
TGME49_207240	3027	1172	743	30	8037	1795	2212	1810	3888	12435	5893	1309	2043	164
TGME49_207250	2	0	1	0	7	0	10	0	16	5	1	12	0	63
TGME49_207350	81	16	16	0	115	17	333	1182	155	317	88	76	43	18
TGME49_207360	0	0	0	0	0	1	6	80	0	5	0	3	0	11
TGME49_207370	2964	1123	678	35	3681	1036	966	1221	4392	16156	3758	921	1436	245
TGME49_207390	450	375	146	17	1245	190	191	262	987	4369	1416	353	509	89
TGME49_207400	395	343	254	19	1844	138	250	130	1769	2782	1729	391	499	100
TGME49_207403	73	0	1	0	35	2	0	0	41	30	9	10	1	29
TGME49_207407	12	0	0	0	11	0	0	0	2	3	0	0	0	36
TGME49_207410	88	52	13	0	88	22	11	1	115	136	32	24	31	110
TGME49_207420	766	671	241	41	2191	550	452	647	1439	4796	1733	490	940	76
TGME49_207430	1231	679	476	31	2915	416	401	269	3087	7214	3061	811	1061	104
TGME49_207440	17733	13214	9836	470	20115	11058	1444	2829	11847	47026	24894	8906	11730	1018
TGME49_207450	749	470	253	9	1660	290	200	86	1254	4009	1673	410	487	65
TGME49_207460	1083	600	311	34	2830	463	633	292	2375	6773	2643	691	988	75
TGME49_207470	4	0	0	0	3	0	12	0	12	8	4	0	6	39
TGME49_207480	646	297	173	10	1042	152	99	91	986	3888	1010	263	339	463
TGME49_207590	976	424	271	18	1506	597	141	110	951	3330	1379	335	541	75
TGME49_207600	292	150	21	2	205	4	585	247	456	2404	103	164	225	71
TGME49_207610	1	6	0	0	5	0	5	0	3	5	1	1	2	26
TGME49_207620	1796	1326	681	39	5889	944	894	326	4366	16092	6031	1770	2181	233
TGME49_207630	213	240	80	7	852	81	37	25	957	2985	1133	231	524	82
TGME49_207640	670	549	229	14	2804	407	909	272	2035	12503	3200	934	1582	235
TGME49_207650	1	6	0	1	1	1	9	0	3	23	1	1	0	32
TGME49_207665	165	20	86	2	782	203	0	42	225	542	605	74	85	150
TGME49_207680	854	623	283	33	4175	469	475	112	3327	10145	4471	1135	1763	135
TGME49_207690	489	200	118	5	2083	238	320	176	1522	4671	2136	536	951	68
TGME49_207700	0	0	0	0	1	2	0	0	2	8	10	3	2	42
TGME49_207710	124	145	61	6	1006	104	1632	596	636	2729	711	279	393	101
TGME49_207720	342	155	33	17	695	159	74	168	613	4076	698	255	378	142
TGME49_207730	0	0	0	0	0	0	0	0	2	2	10	1	0	37
TGME49_207740	0	0	0	0	0	0	0	0	0	5	0	0	4	52
TGME49_207750	1066	473	169	5	1392	372	1217	747	1609	5571	1199	353	472	130
TGME49_207760	672	763	269	8	2896	416	601	449	2142	10055	2974	852	949	148
TGME49_207770	2863	1550	1073	67	4935	1805	620	386	3167	11631	5225	1099	1613	142
TGME49_207780	0	0	0	0	0	0	0	0	0	0	0	2	0	15
TGME49_207790	1	0	1	0	6	0	0	0	5	0	1	1	2	25
TGME49_207800	582	319	163	18	2261	522	480	208	990	2743	1509	325	398	101
TGME49_207820	2143	977	483	19	6024	1084	1303	536	4976	21116	5574	1552	2305	156
TGME49_207830	561	301	198	7	2350	184	698	150	2032	4902	2239	501	774	111
TGME49_207840	10971	8870	7975	499	21729	8762	3176	3658	12560	39831	21830	6697	8015	868
TGME49_207865	235	78	27	0	236	48	141	140	237	801	189	55	66	454
TGME49_207875	40	29	10	0	42	4	97	88	138	734	20	24	36	92
TGME49_207880	154	173	414	6	3437	906	478	166	382	1263	639	86	127	351
TGME49_207900	1469	808	624	13	2583	685	946	329	3208	5386	3333	587	640	149
TGME49_207910	1379	557	357	24	2049	378	341	190	2664	6532	1876	443	674	124
TGME49_207920	341	178	100	11	1069	102	58	24	957	3689	762	341	357	77
TGME49_207930	3807	1302	1110	36	3125	1355	1544	989	2980	4559	2023	741	919	81
TGME49_207940	399	319	142	8	1335	155	240	62	1467	2845	1529	333	333	52
TGME49_207950	294	147	47	2	929	156	339	147	626	2759	651	294	600	62
TGME49_207955	5	0	0	0	6	0	5	42	6	12	1	0	7	13
TGME49_207960	657	403	167	22	1770	244	502	548	1154	5550	1380	439	732	114
TGME49_207965	26	1	4	0	14	4	166	60	23	29	7	11	3	102
TGME49_207970	13	0	0	1	15	2	43	0	8	15	8	3	10	104
TGME49_207980	37	40	34	0	286	20	60	10	234	1272	301	113	129	25
TGME49_207990	711	387	225	9	1618	207	253	274	1604	4907	1826	387	521	86
TGME49_208010	643	485	179	16	1403	260	347	225	1383	4485	1684	374	632	110
TGME49_208020	2407	320	154	10	702	96	42	100	2171	2268	223	185	65	197
TGME49_208030	45701	17693	10557	537	68175	19029	5422	3147	57470	177070	54111	19138	27393	1227
TGME49_208040	169	201	60	1	642	94	101	163	434	3101	715	201	207	136
TGME49_208050	268	283	126	11	615	124	40	166	705	3813	975	177	252	206
TGME49_208070	948	491	441	30	1462	264	52	222	1911	8698	1839	447	409	153
TGME49_208080	1	0	2	0	0	0	0	0	0	0	0	0	0	15
TGME49_208090	71	38	12	1	287	35	28	56	270	740	267	58	59	36
TGME49_208200	952	565	315	12	1839	481	335	190	1439	4906	1592	498	633	106
TGME49_208300	269	128	54	1	1137	128	328	234	770	3534	965	324	673	53
TGME49_208310	595	264	308	6	1709	126	566	244	1646	3775	1518	414	534	52
TGME49_208320	391	222	95	10	884	128	335	120	586	2577	767	229	405	66
TGME49_208330	0	0	0	0	1	0	0	0	0	0	0	1	0	42
TGME49_208340	4335	1775	1815	59	6479	1327	1558	988	6057	18028	5797	1394	1692	188
TGME49_208350	828	327	131	6	1783	236	568	296	1388	4032	1160	375	656	68
TGME49_208360	189	164	37	1	694	59	70	82	629	2503	550	111	271	56
TGME49_208370	26053	6858	6186	263	22921	5954	5997	2501	32930	48810	17966	4852	4643	448
TGME49_208380	17	0	0	0	32	5	43	62	34	64	20	4	14	25
TGME49_208390	284	106	17	0	599	75	263	100	363	1952	504	218	359	62
TGME49_208400	2793	1328	1672	31	4823	600	136	131	6645	16910	5209	871	1197	143
TGME49_208410	735	282	158	4	2175	218	214	108	2427	4000	2212	407	446	116
TGME49_208420	3138	1203	1147	61	4423	1072	1541	597	4940	13439	4130	767	840	212
TGME49_208430	467	284	122	5	665	183	414	403	395	1359	464	263	370	101
TGME49_208440	1428	878	439	22	2875	934	1088	1238	1653	7800	3455	1182	1564	129
TGME49_208450	39923	13122	8147	354	32955	10253	5854	3903	36014	44445	18943	7211	10291	416
TGME49_208490	911	849	565	21	2869	327	919	411	2761	5547	3124	658	622	68
TGME49_208500	1768	978	991	24	2883	756	313	56	3412	8864	3868	822	933	148
TGME49_208510	687	356	286	17	1203	283	77	129	1564	4038	1719	281	336	85
TGME49_208530	1451	739	284	25	4094	511	576	237	3253	13696	4157	1050	1783	160
TGME49_208540	394	326	139	6	1258	132	333	174	1314	3266	1345	276	347	106
TGME49_208550	5054	1255	1067	42	6048	1582	226	403	6516	16354	4947	1575	2248	152
TGME49_208560	547	365	139	17	2476	360	483	204	1534	10210	2426	849	1086	126
TGME49_208570	2172	1142	612	23	7433	661	1747	322	8231	22012	6062	1835	2524	154
TGME49_208580	751	458	382	11	2975	351	244	232	2371	10396	3405	754	905	117
TGME49_208590	2492	1280	970	36	4926	682	683	211	5506	11474	5476	1282	1807	171
TGME49_208710	327	92	72	5	532	42	145	74	1049	2257	522	188	249	95
TGME49_208718	2990	2092	1709	60	4211	1070	649	524	5721	12851	6027	1325	1121	79
TGME49_208722	846	280	279	9	1234	293	215	74	1418	4098	1427	248	333	19
TGME49_208730	2728	725	509	14	5899	1633	8088	3295	5392	13647	2739	1438	1380	187
TGME49_208740	4313	2080	747	43	10040	3420	8285	3825	7868	18054	5288	3138	3388	275
TGME49_208750	551	332	139	1	2500	338	474	262	1524	5645	2216	570	937	145
TGME49_208760	7	0	0	0	1	1	12	0	16	15	8	2	5	40
TGME49_208770	7	0	0	0	0	0	1	0	4	1	0	0	0	7
TGME49_208780	370	292	82	12	1307	127	241	81	1217	3562	1205	307	551	79
TGME49_208790	647	498	211	13	2981	403	537	274	1893	8487	2807	777	1263	152
TGME49_208800	1534	797	255	23	2265	600	721	305	1381	4717	1401	578	905	98
TGME49_208810	12	0	0	0	12	9	15	58	20	6	0	5	8	74
TGME49_208820	879	402	122	14	1412	174	115	124	1951	5793	1119	357	536	186
TGME49_208830	9603	4223	1927	110	12446	3473	34	155	14003	38287	13077	3755	6078	377
TGME49_208842	1196	664	339	24	4713	642	170	106	4092	19112	5132	1381	1754	264
TGME49_208850	240	72	62	3	234	126	0	10	182	266	338	55	76	76
TGME49_208910	1409	1123	948	55	3442	408	300	559	3344	12607	4577	615	574	183
TGME49_208970	2097	1069	776	27	4394	821	1265	510	4347	11929	5142	1053	1108	163
TGME49_208980	79	28	29	0	288	44	30	43	146	952	246	78	190	85
TGME49_208990	226	103	109	2	1102	77	230	92	1065	2738	920	267	263	75
TGME49_209000	5196	1822	2559	121	2177	1223	83	746	4023	17667	4089	442	617	490
TGME49_209005	16	0	0	0	5	0	1	0	9	2	1	2	0	17
TGME49_209010	113	97	46	2	687	48	93	74	326	1698	507	166	276	35
TGME49_209020	50	71	13	0	368	28	69	20	113	1193	311	94	121	72
TGME49_209030	65335	62571	24319	4000	144384	50443	13594	10109	90044	473530	142593	333447	297522	5505
TGME49_209040	28	11	1	0	30	6	56	16	46	75	15	3	16	69
TGME49_209045	28	12	0	0	17	14	59	26	11	126	18	13	3	14
TGME49_209050	1527	542	562	27	3244	954	55	60	1995	9839	2823	615	1107	114
TGME49_209060	262	316	103	13	1694	149	174	144	772	5612	1685	474	671	103
TGME49_209070	827	445	465	24	1973	343	218	259	2123	5418	2004	383	577	73
TGME49_209080	414	121	191	4	887	124	118	18	894	3467	763	203	356	47
TGME49_209090	223	194	133	21	1277	132	103	47	923	5030	1833	741	1156	82
TGME49_209095	125	107	111	10	1533	90	124	81	958	4250	2216	683	1014	90
TGME49_209100	1175	746	763	39	3625	611	666	206	2833	9058	3671	779	917	153
TGME49_209108	279	323	183	10	1126	89	140	70	1213	2488	1618	296	291	37
TGME49_209112	136	116	101	6	501	73	82	55	542	1790	707	157	194	22
TGME49_209120	395	493	233	19	1531	214	254	172	1362	4159	2051	507	674	85
TGME49_209130	391	332	125	10	948	225	108	63	929	4663	1278	322	483	132
TGME49_209140	392	357	242	12	1889	357	237	71	979	6108	2186	506	760	139
TGME49_209150	1857	1099	1108	39	3587	826	139	158	3396	12409	4842	1004	1380	148
TGME49_209160	557	365	226	14	2809	243	231	102	2054	9160	3409	843	1192	181
TGME49_209170	1186	1022	422	37	3652	638	720	266	2570	13415	3517	1054	1424	93
TGME49_209180	58	1	0	0	16	1	262	183	51	191	28	55	33	41
TGME49_209190	636	272	195	6	1336	219	547	265	1720	5412	1557	372	746	113
TGME49_209200	2465	2304	883	57	3463	1149	582	565	3186	13300	3693	1210	1668	152
TGME49_209210	1280	644	691	36	2560	303	175	140	3038	8880	3144	762	970	225
TGME49_209240	497	189	178	2	1195	126	206	34	1209	3123	943	254	402	80
TGME49_209250	7048	3572	4128	165	12589	2565	858	340	13922	50785	18087	3608	4483	402
TGME49_209260	5461	3771	2653	161	14530	3030	2146	1224	9832	27794	13956	4311	5366	426
TGME49_209270	431	218	181	24	932	142	129	80	1033	2990	906	159	181	56
TGME49_209280	420	267	251	17	1539	91	45	74	1586	5645	1595	411	541	85
TGME49_209290	5018	2746	3632	137	21279	2825	3258	1825	14814	40607	25944	6636	8572	837
TGME49_209300	179	28	22	2	151	22	76	4	161	224	45	11	20	100
TGME49_209410	28	0	15	1	34	6	2	0	32	2	17	1	3	3
TGME49_209420	3203	1654	1686	93	8195	1284	560	212	6037	11270	7551	2218	2388	147
TGME49_209430	1147	556	292	10	2646	539	401	44	2169	3797	2669	502	571	69
TGME49_209440	984	426	554	28	1291	259	37	149	1456	10431	1582	288	425	129
TGME49_209450	2205	1026	551	34	5087	771	424	212	4704	12639	4623	1229	1234	201
TGME49_209460	204	110	34	1	437	44	201	77	344	1451	381	134	254	86
TGME49_209470	7	1	0	1	11	2	15	0	7	8	0	1	1	51
TGME49_209480	1	0	0	0	0	4	20	0	0	2	0	1	2	14
TGME49_209485	13	0	0	0	11	0	22	26	38	35	0	0	6	61
TGME49_209490	1571	278	166	9	3429	322	987	392	3827	6119	2008	540	937	113
TGME49_209500	4028	1606	1675	73	4073	791	581	1118	7287	18544	5045	802	864	237
TGME49_209510	4	0	1	0	8	1	0	0	21	8	6	0	0	64
TGME49_209515	2	0	0	0	4	0	0	0	0	2	0	0	0	16
TGME49_209520	1023	491	359	32	1638	215	112	190	1987	5271	1467	380	398	165
TGME49_209530	138	168	93	17	856	56	124	67	685	2649	939	200	312	46
TGME49_209540	75	38	44	0	137	30	51	98	275	954	219	39	75	88
TGME49_209550	135	133	56	4	386	49	81	3	398	1631	333	111	162	128
TGME49_209560	0	0	0	0	0	0	0	0	1	0	0	0	2	34
TGME49_209570	541	305	104	4	1237	250	398	305	833	2349	881	313	488	85
TGME49_209580	939	393	217	10	2668	354	448	123	1645	4397	1831	421	670	136
TGME49_209583	14	4	0	4	27	0	32	42	10	6	6	0	3	23
TGME49_209585	6	8	0	0	4	4	0	0	0	4	8	1	0	17
TGME49_209590	5	0	2	0	27	0	32	0	35	5	10	1	8	26
TGME49_209600	6911	2882	2134	102	17090	3418	2256	1105	10630	32462	15658	4437	6426	383
TGME49_209610	2	0	1	0	17	0	122	0	46	16	10	7	6	19
TGME49_209620	10	6	1	0	38	5	26	0	11	11	14	0	1	48
TGME49_209630	293	86	34	2	680	81	133	87	460	1284	492	149	167	38
TGME49_209640	101	44	26	1	268	57	51	1	295	654	247	58	84	36
TGME49_209650	891	716	801	21	951	225	28	104	1422	5858	1827	237	269	185
TGME49_209670	48	0	22	3	173	25	55	0	220	462	150	28	82	49
TGME49_209680	600	352	144	13	1177	243	406	154	1156	2232	1006	245	259	66
TGME49_209690	644	565	221	9	2344	352	1048	284	1549	4330	1840	435	576	47
TGME49_209700	316	255	73	9	1182	231	310	352	405	2052	813	264	481	56
TGME49_209705	12	3	1	0	10	1	6	0	12	0	4	3	0	6
TGME49_209710	431	224	174	11	1067	345	348	284	648	2364	1015	280	496	71
TGME49_209720	630	504	437	16	2623	417	735	1598	1243	6293	2841	1029	1467	151
TGME49_209730	993	607	357	13	2019	298	113	120	1635	6436	2027	556	583	107
TGME49_209740	655	237	167	4	911	213	100	164	1101	2077	839	254	283	50
TGME49_209755	758	1201	299	15	4570	334	10916	7301	7017	21749	3014	1349	1312	139
TGME49_209770	212	278	161	21	486	101	147	53	566	1461	763	115	143	94
TGME49_209780	0	0	0	1	2	0	0	0	0	0	0	3	0	24
TGME49_209790	280	201	136	3	599	96	375	210	531	1326	685	140	168	78
TGME49_209800	1057	249	450	21	1729	351	305	130	2063	8721	1962	662	1006	147
TGME49_209810	4	14	0	0	6	0	0	1	19	13	0	3	0	7
TGME49_209820	39	86	68	0	588	28	89	8	370	1833	579	160	221	61
TGME49_209830	73	71	48	3	315	39	23	50	324	1152	420	81	136	64
TGME49_209850	1085	1310	1109	87	5669	356	444	424	7282	21341	10183	1353	1610	128
TGME49_209860	220	148	173	4	962	53	165	97	668	1786	1022	294	356	69
TGME49_209870	398	202	88	5	1058	150	165	83	808	2666	944	254	355	82
TGME49_209880	2467	1680	1167	58	4470	929	334	536	4469	18064	5646	1147	1354	334
TGME49_209890	7870	3367	3603	167	7427	2919	2085	1602	7128	25320	7164	2212	3115	303
TGME49_209900	874	500	350	30	2120	676	335	171	1139	4108	2036	555	788	100
TGME49_209910	11501	6744	4534	282	35369	7432	4893	7968	19341	64673	29085	8384	10927	847
TGME49_209920	15	12	0	0	15	0	1	8	7	8	6	4	2	68
TGME49_209930	19	6	1	1	92	2	20	32	92	214	35	16	37	51
TGME49_209940	634	339	142	2	1237	194	261	52	891	3767	1172	403	498	94
TGME49_209945	934	265	128	1	905	367	369	760	864	2807	879	241	271	32
TGME49_209950	3703	3298	1721	106	12285	1689	926	542	11118	34959	15506	4234	4874	357
TGME49_209960	581	438	200	16	1967	371	99	91	1421	8086	2250	560	664	212
TGME49_209970	404	390	181	20	1253	165	49	134	1022	6090	1535	349	395	184
TGME49_209985	667	309	53	11	752	194	3589	4292	1207	2539	287	415	570	65
TGME49_210095	102	25	3	0	42	9	406	285	102	179	29	31	20	17
TGME49_210100	1	0	0	0	0	0	0	0	0	0	0	0	0	15
TGME49_210210	11	27	13	21	6	12	19	244	0	20	2	3	20	87
TGME49_210220	68	12	21	16	157	35	41	27	139	538	74	32	81	17
TGME49_210230	4912	5678	6004	31275	1822	15017	811	7772	1181	9910	1489	13093	28046	445
TGME49_210235	0	8	3	2	12	0	255	51	23	8	50	1	6	67
TGME49_210245	2	10	2	1	24	2	78	23	11	26	7	5	1	117
TGME49_210255	1353	711	317	29	2493	836	1240	1691	1473	6654	1940	660	1149	127
TGME49_210260	187	327	184	263	145	146	187	1737	115	43	74	13	140	107
TGME49_210270	1036	575	285	29	2466	448	392	522	2164	12283	2529	633	903	188
TGME49_210280	306	233	390	22	1102	160	204	1327	891	4005	1066	318	505	69
TGME49_210300	1022	465	334	7	2333	300	110	184	2520	13564	2056	552	667	207
TGME49_210310	685	140	131	8	582	85	25	54	834	3348	483	106	171	155
TGME49_210320	4	1	5	0	26	7	26	0	31	36	28	3	8	36
TGME49_210330	4	12	6	0	3	0	0	0	0	8	10	0	2	15
TGME49_210345	944	541	382	19	1154	247	61	217	2018	7646	1730	262	334	130
TGME49_210360	1548	371	242	11	2318	215	510	192	3286	5778	1709	519	723	107
TGME49_210370	8660	6181	3220	227	12443	3658	281	350	10842	40360	11990	4171	6990	344
TGME49_210380	2197	1086	998	49	4017	626	186	163	4765	8222	5876	732	653	147
TGME49_210390	160	179	86	5	634	66	389	83	754	2332	780	194	231	73
TGME49_210400	2	6	1	0	1	2	42	0	2	6	0	3	1	66
TGME49_210408	9510	5383	4128	238	35108	6810	3621	2299	21710	101155	34470	13570	19911	1059
TGME49_210412	522	196	171	17	920	261	315	222	623	1899	813	242	347	65
TGME49_210420	1400	1326	439	39	4055	818	347	223	3154	12847	3760	1351	2276	109
TGME49_210430	796	628	459	14	4273	284	104	159	4048	16599	6167	1239	1464	196
TGME49_210440	662	353	196	13	1549	277	329	271	1539	4616	1498	319	542	91
TGME49_210450	62	21	15	0	65	21	30	57	90	338	127	53	69	80
TGME49_210460	1	0	0	0	0	0	0	0	0	3	0	2	0	46
TGME49_210470	0	0	0	0	0	0	16	16	0	1	0	2	3	96
TGME49_210478	17	0	0	2	12	0	10	0	24	140	0	14	13	185
TGME49_210482	11	26	0	0	13	6	17	36	40	118	14	11	10	52
TGME49_210490	431	252	106	21	1139	230	835	302	1160	5949	1476	374	637	97
TGME49_210600	36	54	1	0	6	4	330	293	140	1468	28	53	55	103
TGME49_210678	0	0	0	0	0	4	0	0	0	0	0	1	0	1
TGME49_210682	1507	251	179	5	966	272	186	472	778	1214	319	208	275	40
TGME49_210690	10382	7624	5436	275	26485	5361	8241	2622	20149	59319	31925	9087	11577	1238
TGME49_210700	1942	881	719	33	2059	542	144	245	2086	12110	2174	357	475	412
TGME49_210715	95	50	10	0	379	60	74	0	246	760	225	71	108	28
TGME49_210730	1228	753	299	27	1664	549	325	276	1424	3998	1467	446	597	113
TGME49_210740	0	0	0	0	9	2	0	0	6	1	0	3	1	51
TGME49_210750	289	129	57	1	401	149	77	75	332	1533	352	101	202	61
TGME49_210760	1251	337	238	13	1510	332	1193	490	2195	3631	1069	334	500	77
TGME49_210770	1	0	0	0	11	4	0	24	3	5	0	0	8	20
TGME49_210778	705	447	170	8	2103	491	168	137	1280	5698	1961	645	942	115
TGME49_210781	1601	1059	613	17	1697	532	24	323	1627	7483	1712	263	417	181
TGME49_210783	0	1	0	0	5	1	0	36	0	0	0	4	0	28
TGME49_210787	162	122	18	0	329	95	127	200	253	925	326	77	115	31
TGME49_210790	532	266	130	11	1053	221	515	254	1026	3832	1158	306	478	113
TGME49_210800	638	460	327	30	1281	301	200	148	939	2838	1569	340	485	117
TGME49_210810	4404	1770	966	50	5545	1483	2280	2632	3842	7715	4403	1334	1777	192
TGME49_210815	3	0	0	0	0	0	3	26	1	11	0	7	0	27
TGME49_210820	1013	993	467	36	4580	338	280	60	4563	22881	5733	1422	1909	179
TGME49_210830	62	76	63	4	339	58	125	81	367	1649	502	107	204	53
TGME49_210840	1039	505	438	25	2241	539	545	252	1904	6303	2739	736	963	92
TGME49_210950	19	0	0	0	5	3	8	0	11	4	1	2	0	45
TGME49_210960	328	201	167	7	1154	170	155	46	1030	4129	1560	400	618	67
TGME49_210970	3	0	0	0	0	0	0	0	7	1	0	0	1	16
TGME49_210975	1	0	0	0	8	0	0	0	19	6	5	2	4	31
TGME49_210980	1601	777	682	18	4179	505	459	173	4496	11341	4560	1116	1113	122
TGME49_210990	5	13	0	0	13	6	0	0	2	3	0	5	1	35
TGME49_211000	14	0	5	0	11	3	8	0	10	15	50	7	10	38
TGME49_211010	1310	892	1426	26	5941	221	621	316	9737	14551	10698	1005	876	139
TGME49_211015	500	411	276	22	894	306	246	514	979	3710	1253	371	482	34
TGME49_211020	930	671	469	28	1703	450	461	145	1854	4957	2472	579	662	72
TGME49_211030	1737	2117	1170	91	7679	1901	2085	1146	3991	15386	8226	2203	2910	269
TGME49_211040	1122	974	1256	54	6478	929	722	447	3150	13570	7386	2511	3192	223
TGME49_211050	1	0	4	0	4	0	2	23	5	7	6	1	1	74
TGME49_211060	113	130	77	1	1026	102	101	44	742	2335	1535	363	479	43
TGME49_211070	156	150	59	8	465	157	80	58	300	1447	571	132	254	24
TGME49_211080	2	0	2	0	4	0	0	0	4	2	2	0	0	20
TGME49_211090	388	188	149	3	1902	83	261	113	1945	5547	1868	479	563	119
TGME49_211150	311	253	171	6	973	158	111	119	801	7715	1525	275	390	171
TGME49_211220	303	149	125	9	1036	145	25	128	926	5181	1563	260	394	113
TGME49_211230	1131	743	442	16	3518	508	280	115	2835	8684	3095	859	1114	127
TGME49_211240	255	153	128	9	850	102	169	51	792	2281	1029	255	374	50
TGME49_211250	3943	1466	1813	123	6977	2108	548	650	4341	12602	6049	1818	2143	189
TGME49_211260	6496	4703	2620	234	24323	3950	5774	3238	15214	61196	20449	6405	7965	480
TGME49_211270	382	25	610	1	2804	689	18	114	522	433	1342	35	90	222
TGME49_211280	883	108	238	14	1136	327	8	0	928	797	586	82	88	120
TGME49_211290	16530	10850	3685	222	32113	9188	1087	902	24461	89249	27477	8250	14063	748
TGME49_211300	183	174	118	11	566	128	151	234	345	1326	532	161	274	35
TGME49_211310	443	205	117	22	962	149	85	80	938	6580	924	175	390	167
TGME49_211320	4	0	0	0	11	1	0	0	5	10	0	1	0	17
TGME49_211330	121	27	39	5	353	55	45	50	393	649	643	80	54	53
TGME49_211340	852	454	283	16	3343	262	631	318	3400	10833	3050	731	759	122
TGME49_211350	1076	489	516	7	2517	270	89	214	3100	7639	2861	543	715	174
TGME49_211360	0	1	0	0	2	0	5	0	0	4	4	0	0	39
TGME49_211370	0	0	0	4	1	2	19	22	9	15	5	5	4	151
TGME49_211380	0	0	0	0	0	0	0	1	0	5	0	7	8	53
TGME49_211385	1	0	0	0	1	0	7	0	0	2	0	4	2	18
TGME49_211390	44	66	37	0	227	27	81	22	150	893	426	74	97	34
TGME49_211400	207	162	31	4	503	94	40	32	293	1318	377	105	157	90
TGME49_211410	253	194	140	25	975	101	97	156	838	3529	1551	299	405	115
TGME49_211420	4300	3101	1509	120	12400	2026	1347	981	11249	31700	13307	4160	4826	317
TGME49_211430	1	0	0	0	3	0	0	0	4	14	0	3	1	68
TGME49_211440	583	367	201	20	1415	220	243	94	1166	5016	1712	439	425	143
TGME49_211450	88	107	111	15	558	71	41	91	411	2670	755	182	270	91
TGME49_211460	3976	931	1022	48	4783	968	288	81	7180	16477	5105	1084	1871	155
TGME49_211470	86	36	19	2	297	17	84	56	236	1037	275	112	180	53
TGME49_211480	775	251	119	5	1087	133	93	33	1303	3171	992	272	314	155
TGME49_211600	2044	591	883	55	3243	400	371	347	5979	11606	4418	680	702	140
TGME49_211610	1563	747	485	17	2685	396	483	234	3532	7022	2783	521	501	93
TGME49_211630	9866	5189	2307	92	23941	2354	3603	788	24317	35863	18650	4277	5359	392
TGME49_211640	1493	591	465	18	2074	319	332	645	2964	10367	2430	369	461	116
TGME49_211650	1170	750	626	25	2769	401	368	252	3308	9923	3380	840	1005	115
TGME49_211660	56	28	53	1	57	2	5	0	133	57	76	8	12	11
TGME49_211670	2115	1209	1604	93	5496	747	1116	408	4471	9246	4655	1464	1892	175
TGME49_211675	5	10	36	0	67	10	51	0	133	27	53	2	18	31
TGME49_211680	24811	21532	17314	957	55861	19852	9298	6241	31243	135843	62348	22543	31546	1735
TGME49_211690	548	556	200	28	1825	269	150	212	1287	5750	2111	557	598	276
TGME49_211695	243	194	60	6	519	61	82	9	1156	2063	908	183	138	44
TGME49_211700	1457	797	676	24	2201	354	132	374	4177	9347	3253	642	520	151
TGME49_211710	1362	874	439	28	6506	488	2279	1185	6148	18800	6609	2058	3154	191
TGME49_211720	5560	1764	2238	76	7490	1710	1	129	13162	56337	14373	2027	2660	375
TGME49_211730	813	498	257	7	2436	377	115	294	2027	11759	2259	632	874	236
TGME49_211850	3376	1212	826	48	4879	1518	484	672	4123	9629	4762	1346	2006	192
TGME49_211860	1131	571	313	11	1841	366	209	98	2101	4839	2230	468	564	62
TGME49_211870	425	105	63	1	605	119	48	64	568	1608	400	125	232	48
TGME49_211880	75	14	9	1	159	28	12	0	69	406	54	20	54	21
TGME49_211890	1604	393	281	46	1380	248	231	254	1880	8094	1019	241	318	270
TGME49_211910	10	6	1	0	23	1	47	0	14	72	14	9	16	125
TGME49_211920	0	0	0	0	0	0	0	0	0	3	1	0	1	33
TGME49_212030	0	0	0	0	1	0	0	0	0	15	0	0	1	23
TGME49_212045	1	0	0	0	0	2	34	0	2	6	0	0	0	58
TGME49_212060	0	0	0	0	1	0	2	0	0	0	0	3	0	40
TGME49_212075	0	0	0	1	1	0	12	0	0	10	1	6	0	60
TGME49_212090	648	297	147	6	2335	168	347	152	2985	6859	2766	617	727	65
TGME49_212100	190	60	69	1	524	27	155	188	480	1151	557	96	127	94
TGME49_212110	124	61	55	0	285	25	60	2	234	1226	265	42	100	58
TGME49_212130	1672	724	486	36	3187	398	224	84	3609	9826	3055	742	935	141
TGME49_212140	208	192	57	6	1327	107	78	190	510	5010	1274	334	426	119
TGME49_212145	9	0	4	0	51	5	4	0	29	97	20	5	15	21
TGME49_212150	386	197	105	8	1066	196	191	32	820	4180	917	321	469	112
TGME49_212160	768	185	178	15	473	146	12	16	436	522	221	67	98	42
TGME49_212170	401	221	133	9	1016	88	66	52	1051	3229	796	249	354	50
TGME49_212180	8	0	6	0	17	2	31	34	48	46	7	1	3	21
TGME49_212190	1966	406	422	22	1738	529	527	463	1945	8838	1549	509	928	128
TGME49_212200	607	223	88	1	1295	232	848	447	1382	3054	883	239	451	79
TGME49_212210	2034	994	392	17	4035	955	374	139	2494	9744	3742	1121	1672	104
TGME49_212220	1808	945	580	15	4380	696	600	408	4205	20471	5037	1202	1530	156
TGME49_212240	91	28	79	30	149	54	16	224	143	171	82	138	123	95
TGME49_212250	4060	1781	1324	42	7352	1625	1286	918	7273	20598	6983	1725	1826	140
TGME49_212260	1802	887	474	10	2549	744	726	454	2047	7136	2619	796	1599	109
TGME49_212270	46666	13295	8417	394	50276	14919	5154	4406	46422	73977	33091	10122	12761	740
TGME49_212275	25	14	1	0	26	10	174	244	12	64	10	4	12	17
TGME49_212280	509	58	25	3	286	72	77	194	262	322	67	32	57	34
TGME49_212290	8256	5197	3910	251	26522	5609	2193	2250	16674	46658	31873	8915	10072	934
TGME49_212300	22650	5167	4363	142	28487	6636	5071	1896	36078	56904	22557	5460	5982	424
TGME49_212310	3799	1700	1212	70	13258	2409	1533	1533	8353	25734	12155	3380	4457	503
TGME49_212410	149	35	31	1	116	14	23	0	272	720	78	74	57	31
TGME49_212420	34	10	1	0	26	0	5	0	92	177	36	16	14	3
TGME49_212710	2	1	0	0	2	0	29	0	12	249	0	14	15	77
TGME49_212725	893	713	303	8	3126	376	772	246	2359	6468	2585	797	1307	146
TGME49_212735	118	165	43	1	915	111	87	96	675	4576	1098	289	350	113
TGME49_212740	3	0	0	0	18	4	5	22	17	54	0	4	12	96
TGME49_212760	159	89	20	0	668	89	231	82	475	1376	291	123	225	34
TGME49_212770	9821	3941	2456	140	15245	4842	275	198	12442	45801	15429	4284	6476	432
TGME49_212775	6	0	0	0	0	0	0	0	17	12	4	3	1	76
TGME49_212780	2520	1294	1534	85	3673	947	147	247	3584	17779	4252	792	1385	215
TGME49_212800	137	102	42	1	1027	65	49	103	763	4127	1143	352	579	78
TGME49_212810	45	16	35	1	97	18	39	44	64	90	101	6	10	143
TGME49_212820	413	266	178	15	1370	212	132	230	811	4719	1185	380	564	86
TGME49_212830	4	0	0	0	11	0	8	0	7	3	0	0	1	6
TGME49_212840	892	388	234	13	1253	294	1323	742	954	2444	851	278	323	80
TGME49_212850	1632	729	508	28	3840	565	1106	382	3067	7823	3118	1026	1392	116
TGME49_212860	608	299	394	20	1748	107	270	153	2478	6015	2895	466	444	57
TGME49_212880	4261	1948	3044	104	4747	807	38	181	7066	19682	7199	892	1101	300
TGME49_212900	4872	1348	1108	41	6242	1157	1533	680	9334	23194	5712	1501	1938	147
TGME49_212910	11	12	0	0	7	0	10	0	13	15	1	0	6	40
TGME49_212920	520	261	94	3	1067	125	1143	618	795	2057	605	238	435	92
TGME49_212930	302	261	140	0	735	179	314	140	492	1908	919	260	375	62
TGME49_212937	8	0	0	0	1	0	0	0	2	0	0	0	2	19
TGME49_212940	64	109	29	2	412	50	26	2	232	1690	491	138	222	117
TGME49_212950	128	78	81	1	556	94	42	60	371	1617	751	208	266	43
TGME49_212955	111	62	34	1	436	30	64	44	277	959	356	101	119	52
TGME49_212960	751	522	237	12	1853	255	301	178	1704	3586	1928	499	673	96
TGME49_212970	51	16	9	3	31	4	22	0	26	51	7	10	22	117
TGME49_212980	14162	7230	4797	256	23350	5438	3233	2683	20754	73631	23858	6371	7491	489
TGME49_212990	1164	643	599	29	2304	370	400	662	3340	9960	2712	580	744	133
TGME49_213000	297	136	63	0	626	89	92	46	715	1782	798	153	208	71
TGME49_213010	665	465	301	18	1997	301	76	46	1605	6842	2880	585	838	139
TGME49_213020	911	167	223	7	446	82	177	252	1368	3365	388	159	232	105
TGME49_213030	1086	916	531	28	6196	485	956	308	4764	16439	7509	1776	2854	138
TGME49_213040	1036	458	638	48	2643	323	65	186	2725	9196	3079	760	782	164
TGME49_213050	19899	4492	4401	190	19284	4807	231	1226	15986	21178	10482	3772	4958	352
TGME49_213060	543	297	234	3	598	194	71	19	826	2402	582	120	184	157
TGME49_213065	50	25	20	4	51	14	1	6	93	128	73	7	8	18
TGME49_213067	1903	967	518	44	3068	680	660	382	2875	10474	2657	1031	1572	75
TGME49_213069	16	10	8	0	61	7	11	15	31	194	58	10	30	33
TGME49_213072	1184	410	468	21	2900	244	259	253	2348	5906	2836	564	814	131
TGME49_213100	98	109	55	9	405	33	95	156	648	1563	631	146	118	66
TGME49_213115	229	101	246	4	302	48	79	38	516	1356	316	90	120	58
TGME49_213240	229	327	153	3	1291	145	184	30	1675	4959	1996	348	321	55
TGME49_213255	682	135	287	2	419	73	32	40	926	1006	254	45	97	185
TGME49_213280	34383	7160	9446	323	30321	10156	2114	2194	27843	49935	21731	6366	9153	506
TGME49_213290	27	0	6	0	19	0	0	0	47	36	24	2	0	8
TGME49_213300	235	154	150	7	404	56	35	225	433	2947	699	97	113	193
TGME49_213310	141	91	44	2	719	85	59	62	656	4701	704	147	297	77
TGME49_213325	366	252	220	5	1062	140	156	100	1234	5707	1260	280	408	148
TGME49_213340	101	9	9	1	31	1	15	36	49	30	36	14	9	68
TGME49_213350	12929	5970	5672	271	16544	7583	1800	2516	9442	33906	18415	5913	7445	917
TGME49_213360	0	0	4	0	5	0	0	0	2	5	2	0	1	65
TGME49_213370	1118	893	595	28	1367	324	120	301	1945	8883	1853	372	348	159
TGME49_213380	1	0	0	0	12	1	6	18	9	21	6	0	0	17
TGME49_213388	566	347	240	7	1241	219	158	124	1160	5896	1243	385	450	105
TGME49_213392	1829	1519	1286	50	4647	508	190	446	4593	15434	5031	1064	1368	205
TGME49_213400	941	639	342	8	2966	418	346	178	2885	9846	3898	746	1042	98
TGME49_213410	793	439	314	35	4799	332	655	284	3788	10878	4936	1572	2192	196
TGME49_213415	72	86	51	2	290	61	35	146	263	755	361	69	78	11
TGME49_213420	126	128	29	1	811	78	119	0	597	2759	710	213	280	145
TGME49_213430	1	0	0	0	0	0	0	0	6	8	0	0	0	33
TGME49_213445	49	115	29	0	314	88	259	147	148	1223	172	66	130	217
TGME49_213460	59	39	8	2	131	51	464	84	114	1166	66	52	65	249
TGME49_213480	44	47	3	0	80	3	1009	301	290	1890	54	72	46	252
TGME49_213490	1273	792	268	19	1722	757	255	196	1360	3385	1542	471	534	102
TGME49_213520	924	342	198	15	2584	447	2353	1215	1742	5627	1731	576	936	109
TGME49_213530	12	9	0	1	8	0	9	0	8	26	6	2	3	113
TGME49_213550	1802	717	597	36	2748	598	413	386	3125	8892	2893	799	962	186
TGME49_213560	1	10	0	0	0	6	13	0	5	1	0	1	7	39
TGME49_213570	3262	1802	896	54	6767	1818	2706	2352	5046	17305	5904	1998	2906	207
TGME49_213580	6300	1410	3851	168	15538	3582	2234	4573	7981	19109	14265	4892	4590	852
TGME49_213590	3296	1422	850	53	5525	1746	938	550	3970	9899	4944	1432	2007	86
TGME49_213600	603	425	142	7	1115	173	172	67	966	2532	735	216	320	73
TGME49_213610	1946	1240	687	28	8747	765	4244	1100	7384	31833	7863	2303	3432	250
TGME49_213620	731	234	194	4	1014	226	265	160	1444	3967	883	172	264	88
TGME49_213635	144	85	102	7	154	31	47	61	288	540	172	50	54	134
TGME49_213650	958	478	152	11	1759	363	355	137	1321	4802	1392	473	689	131
TGME49_213660	5289	2219	1692	72	13366	2810	2854	1250	12222	64916	14111	3277	4620	514
TGME49_213670	573	461	195	19	2448	303	129	56	1481	6881	2151	512	844	87
TGME49_213680	191	56	37	2	557	102	343	92	477	1931	501	140	244	134
TGME49_213690	327	100	68	6	1531	220	262	280	624	3248	1021	353	537	77
TGME49_213700	2	0	1	0	4	0	41	0	9	12	6	2	11	58
TGME49_213710	344	146	48	4	949	81	237	240	778	4478	918	386	490	159
TGME49_213720	25	63	19	2	108	34	507	492	65	661	105	31	81	181
TGME49_213730	835	290	181	5	1762	331	687	326	1242	6051	1568	579	934	86
TGME49_213740	249	111	90	7	563	99	149	100	403	1338	662	174	224	125
TGME49_213746	330	114	63	2	518	125	144	0	449	1430	271	121	154	9
TGME49_213748	124	35	3	0	209	37	62	12	183	518	114	38	52	32
TGME49_213752	62	126	28	1	343	42	25	16	335	2836	539	139	338	71
TGME49_213760	10	0	0	0	7	1	0	0	9	13	8	0	1	47
TGME49_213770	878	504	251	23	2127	372	610	229	1859	5229	1930	440	540	116
TGME49_213780	33	10	9	1	104	20	194	65	66	286	45	27	37	91
TGME49_213790	497	498	333	12	1633	256	168	100	1708	5922	2058	367	444	144
TGME49_213800	720	615	275	9	4264	328	564	210	2937	12928	4109	1330	1851	104
TGME49_213810	384	286	157	0	940	85	49	23	955	3088	889	255	409	31
TGME49_213820	130	276	57	8	603	78	144	26	891	7671	654	360	643	95
TGME49_213830	286	262	202	24	1921	161	257	136	1182	5167	2069	531	946	114
TGME49_213840	0	0	0	0	0	0	0	1	0	0	6	1	0	61
TGME49_213850	25	27	4	0	36	2	73	46	57	90	26	7	13	78
TGME49_213860	3	0	0	0	0	0	45	0	0	17	0	1	0	61
TGME49_213870	2464	1051	652	22	3365	739	194	164	3238	10709	3400	972	1254	180
TGME49_213880	268	74	35	1	434	59	67	10	511	1949	325	149	396	17
TGME49_213885	37	17	3	0	64	13	3	0	66	290	66	12	15	21
TGME49_213890	458	333	162	5	869	134	89	73	859	3162	990	210	297	89
TGME49_213900	2598	1548	1737	95	5922	665	511	592	6589	17628	6617	1497	1734	191
TGME49_213910	202	189	88	5	1131	81	183	59	801	5418	1245	360	639	86
TGME49_213920	2414	2209	1664	51	7079	1058	228	82	5843	19799	9570	1730	1937	145
TGME49_213930	270	281	99	13	939	102	157	42	773	2951	911	245	364	95
TGME49_213940	9034	6896	4816	293	15871	5625	3498	2485	12436	29182	14874	5121	6204	493
TGME49_213950	1166	686	368	28	1874	613	297	228	1715	9050	1988	587	703	144
TGME49_213960	50	2	3	0	34	0	28	0	91	37	14	2	10	45
TGME49_213970	934	450	332	23	2112	374	158	92	1947	5644	1554	569	747	97
TGME49_214070	193	13	31	0	100	5	92	178	180	87	52	14	7	21
TGME49_214080	10452	6162	2523	206	16696	5559	16619	9946	9498	34375	10796	5941	9362	476
TGME49_214090	3838	1453	1729	48	5941	776	408	364	7152	25800	5559	1500	1741	177
TGME49_214100	1968	991	934	40	3369	584	463	822	4115	13165	4796	931	981	86
TGME49_214110	376	342	253	12	2324	141	376	263	2532	7333	2813	473	547	106
TGME49_214115	0	0	2	0	13	1	0	1	56	28	9	1	0	11
TGME49_214120	242	220	136	16	863	65	38	62	926	2895	1199	206	219	59
TGME49_214130	812	260	295	10	2211	258	121	256	2297	10203	2177	564	668	88
TGME49_214140	4645	1398	2115	77	4213	976	193	411	6949	29923	6009	1328	1986	234
TGME49_214150	179	194	148	18	1046	97	101	39	1053	3666	1708	333	458	49
TGME49_214160	9	0	1	0	5	2	0	0	10	5	4	1	2	21
TGME49_214170	496	149	217	13	1795	192	156	118	1184	3936	1824	332	439	100
TGME49_214180	2264	1306	1239	60	5410	966	515	479	4968	14229	5606	1374	1634	161
TGME49_214190	21	20	34	0	130	32	1	18	72	44	85	8	26	47
TGME49_214200	540	505	318	35	1353	216	282	203	1323	4292	1688	340	392	76
TGME49_214210	1941	1376	1335	54	8708	807	3244	1090	8329	19946	10889	2807	3033	186
TGME49_214220	19419	11539	6252	440	21011	10436	7859	8177	14562	41654	16545	9222	11438	473
TGME49_214230	684	582	417	23	1146	97	36	116	1621	4711	1628	246	273	160
TGME49_214240	648	362	273	15	1162	352	119	137	1235	5654	1355	246	403	196
TGME49_214250	4613	2597	2217	178	6224	3024	546	674	4123	12149	5925	1755	2456	222
TGME49_214260	2039	798	458	19	2483	646	775	410	1635	9711	1663	623	880	148
TGME49_214270	1165	759	467	28	5156	483	450	613	3818	17879	6173	1625	1910	235
TGME49_214280	489	497	157	6	1680	176	347	167	2040	4505	1971	330	315	115
TGME49_214290	1420	1502	975	77	6029	1275	1323	1060	4284	13334	6826	2017	2843	247
TGME49_214295	8	3	0	0	0	0	0	0	11	0	1	1	0	7
TGME49_214300	1691	701	550	13	3053	591	362	195	3065	11651	2593	697	984	197
TGME49_214310	1026	142	138	7	1182	255	434	324	1042	2940	650	311	411	97
TGME49_214320	5964	2753	1740	106	6691	2444	14191	6312	8549	29770	7720	3180	3919	293
TGME49_214330	131	125	40	0	367	66	406	182	192	1254	340	103	232	43
TGME49_214340	303	119	132	1	1849	113	456	12	1875	3373	2192	390	490	57
TGME49_214350	1762	798	606	34	3850	1079	346	196	1939	8999	4129	1101	1533	187
TGME49_214370	689	288	137	12	1461	290	258	339	1222	4137	1221	244	444	99
TGME49_214380	331	184	160	7	985	110	203	137	1094	2069	1100	189	280	20
TGME49_214385	85	40	16	1	441	62	72	83	407	735	299	66	86	7
TGME49_214390	88	41	21	0	306	45	100	5	329	916	244	39	107	16
TGME49_214400	274	72	96	4	913	162	48	60	651	2435	822	248	510	76
TGME49_214410	16964	4370	3543	101	11228	3414	4094	4240	15625	19028	6758	1865	2097	170
TGME49_214420	427	34	66	0	151	68	22	0	265	261	120	22	21	2
TGME49_214430	1091	133	295	2	1066	160	22	157	1927	998	799	121	68	66
TGME49_214440	10885	4574	2905	124	16858	4053	2205	1015	23923	50066	19295	4599	5940	316
TGME49_214470	443	217	100	10	1445	136	157	59	1084	4385	1256	401	541	96
TGME49_214480	450	398	156	10	1799	231	236	122	1293	4896	1911	455	774	103
TGME49_214490	357	187	214	15	764	136	75	42	530	3192	934	155	284	109
TGME49_214500	213	103	165	4	1167	150	174	38	986	2683	1575	332	533	54
TGME49_214510	9	19	0	0	35	17	73	70	31	40	30	2	4	43
TGME49_214520	322	178	105	0	614	99	136	132	826	2350	948	182	211	131
TGME49_214530	353	131	99	5	952	89	159	16	1395	3109	1197	229	399	72
TGME49_214540	655	482	276	12	1885	461	147	88	1028	6405	1939	625	1199	83
TGME49_214545	1	0	0	0	0	0	0	0	0	1	1	0	2	67
TGME49_214550	0	0	0	0	0	0	0	0	0	0	0	0	0	23
TGME49_214560	1003	519	439	11	2803	332	299	373	2530	9716	3181	668	879	186
TGME49_214570	0	12	0	0	1	3	0	0	2	0	0	1	1	49
TGME49_214575	2589	395	348	10	2525	725	10	22	2317	3955	1123	350	741	69
TGME49_214580	20	11	3	0	16	9	15	1	31	20	17	5	7	128
TGME49_214590	1530	776	583	42	4808	433	1276	409	4192	9580	4267	1111	1411	132
TGME49_214600	758	480	336	21	1482	236	28	119	1552	7961	1966	382	373	201
TGME49_214610	344	373	303	17	1237	116	64	142	1443	7109	2248	323	393	192
TGME49_214620	477	436	229	10	1685	131	228	135	1717	6000	1870	517	556	101
TGME49_214630	414	339	284	12	1490	160	112	100	1750	7041	1931	368	494	105
TGME49_214740	228	208	203	16	737	113	15	64	692	3386	1069	183	231	117
TGME49_214750	1260	571	493	36	2492	403	230	401	2372	8092	2345	678	962	172
TGME49_214760	24	11	3	3	66	14	74	60	88	279	89	24	70	39
TGME49_214770	668	422	344	25	3620	342	396	218	1978	9377	3531	1241	1927	146
TGME49_214780	128	106	35	7	466	46	741	484	316	1667	524	168	245	61
TGME49_214783	0	0	0	0	0	0	0	0	0	0	0	0	0	6
TGME49_214787	0	0	0	0	0	0	0	0	0	0	0	0	0	2
TGME49_214790	2432	1381	1274	53	9073	1375	1430	555	6382	18847	11280	2546	3396	285
TGME49_214800	518	230	104	5	530	120	131	106	719	1713	471	134	175	72
TGME49_214810	407	830	334	27	1665	252	446	431	1415	4976	1873	391	564	55
TGME49_214820	1442	795	464	57	3855	392	661	276	4027	8794	3537	978	1336	99
TGME49_214830	151	158	48	4	703	44	54	0	575	3017	771	179	220	137
TGME49_214835	266	92	84	2	182	61	59	725	194	448	177	62	105	74
TGME49_214840	15871	7052	7978	363	17440	5297	1221	2160	22368	94439	23815	4155	4518	486
TGME49_214850	61	11	27	0	392	45	45	26	256	749	539	116	68	71
TGME49_214860	0	0	1	0	2	0	1	0	0	1	0	0	0	1
TGME49_214870	265	93	85	2	912	65	69	100	581	1921	557	152	340	35
TGME49_214880	3360	1716	941	59	10263	1335	1294	827	7635	35090	8971	2580	3829	274
TGME49_214900	1502	636	448	17	1982	358	199	262	3009	6495	2141	477	502	169
TGME49_214910	100	66	33	0	305	24	11	41	443	1106	496	71	77	33
TGME49_214920	185	118	61	15	684	104	471	1560	545	1618	588	174	143	107
TGME49_214930	324	132	55	4	1112	198	100	89	627	2391	898	273	438	29
TGME49_214940	37945	23948	15959	594	94636	14864	9164	4504	99589	150397	89335	22502	28692	1214
TGME49_214950	5404	2782	2531	100	14633	1962	2699	1110	14871	28519	16007	3693	4289	319
TGME49_214960	2757	629	904	20	2111	343	73	153	4039	9002	1946	359	478	155
TGME49_214970	1824	1091	1107	55	6524	989	282	141	4735	25214	8813	2093	3121	250
TGME49_214980	11802	4640	7114	235	15469	2117	1696	1160	31072	44743	21995	3568	2620	269
TGME49_214990	676	234	177	12	811	140	23	25	762	4264	716	190	200	121
TGME49_215010	279	471	162	18	2058	151	209	136	1985	8507	2935	618	653	118
TGME49_215020	116	129	24	1	483	41	96	15	475	1697	709	143	203	72
TGME49_215030	129	185	83	6	830	93	48	218	528	3936	826	228	341	113
TGME49_215040	587	503	336	17	1895	345	184	154	1483	7093	2210	543	690	147
TGME49_215050	67	61	23	0	177	46	36	3	190	888	172	45	78	17
TGME49_215055	11	0	1	0	20	1	22	30	7	22	20	10	7	26
TGME49_215060	478	590	488	26	3996	346	440	155	2531	10482	4569	992	1343	159
TGME49_215070	1027	492	461	11	2409	394	286	190	1977	5945	2680	703	962	107
TGME49_215080	893	481	555	16	1067	278	274	247	2009	4185	1876	222	234	141
TGME49_215090	419	316	150	6	1701	227	578	146	1684	4364	1374	334	491	97
TGME49_215100	77	86	30	0	276	19	73	60	397	1646	416	72	134	107
TGME49_215130	674	269	149	32	1293	344	511	318	541	2915	668	317	598	83
TGME49_215140	22	0	11	0	53	10	18	0	46	27	31	2	6	41
TGME49_215150	6543	3318	2968	156	7777	2363	444	1305	10265	60222	10877	2791	5001	320
TGME49_215160	6490	1815	1570	90	8510	2064	948	526	11111	37175	8447	2373	3057	310
TGME49_215165	0	0	1	1	0	3	0	0	3	0	0	0	0	7
TGME49_215170	3311	971	739	21	5624	1124	327	156	5016	14201	5461	1336	1978	176
TGME49_215180	243	38	50	6	189	37	2	122	164	165	103	39	46	62
TGME49_215185	0	0	0	0	0	1	0	0	0	3	5	1	2	30
TGME49_215195	42	0	1	0	52	3	7	7	42	52	53	6	4	114
TGME49_215210	3720	610	488	16	3421	432	701	130	5314	6288	1807	586	869	116
TGME49_215220	17611	5384	4951	195	43510	5548	3899	4142	47953	73905	37944	8627	11278	705
TGME49_215230	1364	680	412	10	3301	370	280	74	3140	7629	3455	830	1019	194
TGME49_215250	394	169	138	7	1279	140	149	86	1561	3726	1386	253	369	66
TGME49_215260	918	346	172	3	1452	317	220	311	1521	7044	1517	554	630	273
TGME49_215270	0	0	0	0	0	0	0	0	0	2	0	0	0	9
TGME49_215280	1690	1221	995	50	4810	662	1435	848	4475	11414	5522	1620	1665	133
TGME49_215290	751	249	203	14	2303	383	747	222	1537	5081	1780	548	855	113
TGME49_215300	287	229	139	4	1075	57	258	77	1125	3134	1227	316	402	67
TGME49_215320	9	17	0	0	17	0	4	34	14	13	2	2	5	119
TGME49_215328	2	0	1	0	1	0	0	0	0	13	0	1	1	107
TGME49_215340	17	0	1	0	17	3	12	4	46	47	6	12	2	57
TGME49_215343	23	7	0	0	20	0	1	8	7	25	0	3	2	65
TGME49_215347	169	66	24	1	243	77	88	185	340	479	298	83	90	72
TGME49_215350	2101	871	534	14	5807	927	1097	981	3864	12391	4652	1890	3144	186
TGME49_215360	6049	854	1297	36	4404	1572	170	220	5376	4098	3180	546	948	89
TGME49_215370	321	101	56	1	973	71	211	140	511	2843	638	242	376	81
TGME49_215380	644	80	204	41	957	140	297	185	1206	3456	902	242	446	67
TGME49_215385	38	0	0	0	5	2	21	0	15	13	5	1	1	38
TGME49_215390	394	128	79	0	284	126	118	364	179	648	340	86	126	42
TGME49_215400	337	284	134	1	1271	160	191	114	984	2855	1192	267	465	46
TGME49_215410	0	0	0	0	1	1	0	0	7	4	6	0	1	21
TGME49_215420	266	199	71	5	1248	183	131	72	768	2628	1349	397	636	73
TGME49_215425	1430	1021	720	50	2845	891	484	428	1812	7183	2782	867	1277	76
TGME49_215430	1799	1191	437	22	3856	1063	641	380	2729	9703	3312	1314	1830	133
TGME49_215440	2165	777	497	13	3257	645	1389	671	3825	9548	2917	703	932	157
TGME49_215450	335	148	70	2	1328	90	531	218	1342	6339	1356	475	864	70
TGME49_215460	9009	4516	6542	252	29515	5994	2009	3213	16962	45362	31122	7970	9383	897
TGME49_215470	16027	5818	6687	329	37629	7200	4059	2902	22388	59530	41252	11079	13475	1190
TGME49_215480	1095	517	220	8	1164	343	198	132	1086	3404	1057	435	609	74
TGME49_215490	7044	2393	2354	139	9682	3595	3439	3468	7975	28542	10731	2771	3373	275
TGME49_215500	109	15	45	0	83	16	77	126	58	143	54	11	35	54
TGME49_215510	1256	571	262	4	2838	457	873	1353	1526	6036	2308	706	1058	182
TGME49_215520	2236	934	636	31	6122	1185	326	320	4384	14196	4745	1286	2042	179
TGME49_215530	28074	11680	8043	513	31876	14904	3041	5098	16400	47420	25804	7771	10808	867
TGME49_215540	19	0	0	0	25	5	4	36	0	29	7	4	3	18
TGME49_215550	448	264	279	7	1343	167	26	38	914	3962	1490	307	421	148
TGME49_215560	142	99	86	1	395	31	48	62	284	2228	592	127	216	72
TGME49_215570	761	382	441	14	1385	303	39	21	1079	5288	1471	318	381	65
TGME49_215580	45	27	56	0	133	42	1	10	90	534	124	12	9	39
TGME49_215590	5181	2339	1807	78	7052	1965	442	362	6198	18381	7399	2115	2758	266
TGME49_215600	496	395	224	13	1382	241	203	28	1586	4339	1795	402	596	69
TGME49_215610	211	218	95	10	1158	113	202	74	921	3396	1510	453	587	55
TGME49_215620	59	145	83	6	298	41	28	68	322	1821	497	75	91	83
TGME49_215640	1123	1244	860	34	3158	415	86	174	3203	13402	4635	784	970	134
TGME49_215650	9	0	0	0	0	0	0	0	6	0	0	0	0	17
TGME49_215660	209	76	73	1	940	54	76	34	562	2957	913	202	340	57
TGME49_215670	4	0	0	0	2	0	0	0	12	2	2	3	4	77
TGME49_215680	363	151	45	1	412	64	132	18	467	778	119	85	117	37
TGME49_215690	497	350	424	17	1039	188	42	45	1376	4151	1644	253	272	102
TGME49_215700	249	214	163	11	610	90	47	86	515	3033	723	126	181	132
TGME49_215710	264	235	140	8	1413	148	157	224	1458	3877	2016	380	377	111
TGME49_215730	420	272	271	17	2204	218	203	114	1798	4766	1996	450	712	79
TGME49_215740	550	306	191	15	1385	146	342	359	1652	3553	1290	376	571	67
TGME49_215750	187	210	68	10	662	69	132	76	791	1187	609	198	146	38
TGME49_215775	22694	19075	12702	625	47090	13873	7944	7563	36244	139054	57974	16621	21920	1029
TGME49_215785	3340	1287	843	38	7495	1938	920	293	5039	22320	6464	1631	2473	173
TGME49_215885	6	0	0	0	18	0	0	0	25	12	19	2	3	35
TGME49_215890	1227	361	175	10	1559	308	389	214	1665	4946	1431	412	515	132
TGME49_215895	1306	238	156	7	1228	158	930	682	2018	2145	509	222	300	225
TGME49_215900	13	4	0	0	7	0	0	0	17	4	0	2	2	48
TGME49_215910	6302	1928	2196	69	5495	1852	2731	3125	9010	34665	5802	1737	2054	279
TGME49_215920	158	202	51	1	550	52	151	60	559	1611	650	104	179	36
TGME49_215930	69	50	29	1	358	16	91	112	521	918	357	83	127	24
TGME49_215940	502	430	205	14	1350	280	167	169	1183	5590	2195	499	629	125
TGME49_215950	2187	967	859	34	3146	480	163	391	4550	13143	3916	751	905	127
TGME49_215955	288	32	57	4	232	62	8	0	220	419	102	34	69	37
TGME49_215960	361	55	174	7	961	95	190	9	2131	177	472	23	231	63
TGME49_215970	4943	615	1146	36	5099	890	95	192	5494	5172	2848	792	1067	119
TGME49_215980	71088	14943	12549	650	41648	15764	1556	2775	43106	80813	24279	10149	15211	1070
TGME49_215990	493	133	278	13	823	190	53	112	919	3159	1322	247	248	128
TGME49_216000	14717	16020	10355	556	30522	7786	1023	1153	24300	90564	41004	10605	14055	654
TGME49_216010	392	240	205	11	1247	171	138	30	1420	3238	1465	374	466	89
TGME49_216020	403	413	180	12	1341	127	107	126	2008	5420	1972	347	497	74
TGME49_216030	300	191	174	6	918	68	66	62	1333	4415	1400	205	219	119
TGME49_216040	680	473	415	44	1434	230	254	90	1625	3996	1776	369	458	104
TGME49_216050	572	276	191	4	848	282	82	91	899	2331	741	235	371	62
TGME49_216053	14	1	5	0	29	6	4	0	24	20	3	3	5	58
TGME49_216055	748	446	165	21	1633	405	805	420	1106	5010	1284	448	794	76
TGME49_216060	1402	665	496	25	3266	550	362	227	2709	9403	3759	956	1279	85
TGME49_216070	280	120	56	3	638	78	45	54	471	3082	576	237	226	154
TGME49_216080	5252	2546	1633	92	13308	2058	4432	1696	10224	34703	12869	3089	4065	264
TGME49_216090	14	0	0	0	44	0	152	1	101	20	48	0	23	39
TGME49_216120	988	504	281	34	2532	501	944	412	1719	5235	2172	527	661	94
TGME49_216130	2134	1224	568	73	5029	1296	776	555	3168	9466	4101	1319	1859	207
TGME49_216140	1097	805	138	7	2569	523	19567	6210	3616	11156	1552	1161	1422	169
TGME49_216150	0	0	0	0	1	0	14	0	7	11	0	9	2	63
TGME49_216155	5	0	4	0	2	0	0	0	2	6	0	0	0	28
TGME49_216160	92	54	29	0	70	21	1	34	63	128	47	11	8	29
TGME49_216170	254	176	77	4	1269	147	547	112	1172	3956	1403	315	464	101
TGME49_216180	2610	1540	1244	58	10872	2228	3168	5778	6394	24827	9538	2999	4085	362
TGME49_216190	886	193	164	1	329	130	705	122	545	3496	238	133	133	54
TGME49_216200	0	1	0	0	0	0	24	0	16	11	0	1	0	30
TGME49_216210	440	252	225	28	734	106	41	217	677	4529	1186	173	190	262
TGME49_216220	1243	657	318	15	2083	451	335	154	1877	10596	1896	733	903	75
TGME49_216230	1063	629	514	19	2087	476	254	248	1896	7452	2687	612	659	49
TGME49_216240	757	619	395	21	1841	416	180	219	1410	5723	2123	429	589	116
TGME49_216250	82	48	27	0	460	60	65	157	268	1714	412	141	173	96
TGME49_216260	726	462	346	29	2575	375	320	131	1778	6242	2392	584	934	107
TGME49_216270	224	84	55	4	378	87	53	69	348	1270	440	94	166	26
TGME49_216275	133	47	25	0	261	39	81	22	193	1069	194	45	137	17
TGME49_216280	5	42	0	0	1	1	34	6	11	174	6	9	9	51
TGME49_216285	118	32	4	0	92	3	2	1	176	183	45	20	18	59
TGME49_216290	24	0	1	0	2	0	2	1	4	24	4	7	1	186
TGME49_216335	25	6	11	0	78	15	18	25	20	260	54	11	23	384
TGME49_216370	87	71	86	5	1122	12	216	20	1258	2295	1424	230	202	28
TGME49_216375	36	72	42	3	522	17	78	46	374	1352	685	98	180	54
TGME49_216380	669	477	225	14	1596	214	77	104	1127	5597	1229	344	404	214
TGME49_216390	404	197	132	6	1008	218	69	74	934	3286	838	259	322	78
TGME49_216400	4	0	0	0	2	0	7	0	8	4	0	0	5	24
TGME49_216410	669	307	108	3	1287	269	250	74	818	2530	995	287	532	55
TGME49_216415	94	39	15	0	351	61	75	22	236	838	231	70	137	36
TGME49_216420	0	0	0	0	0	0	0	0	0	5	0	0	0	0
TGME49_216430	3836	1430	1543	44	3530	1081	106	256	5369	18793	4299	698	731	197
TGME49_216435	453	277	201	15	1696	140	310	134	1487	3949	1623	490	630	46
TGME49_216440	1341	1003	626	55	1516	466	140	121	1639	6180	1459	497	489	89
TGME49_216450	718	699	313	30	4469	494	586	276	2172	10386	4363	1425	1990	177
TGME49_216460	3434	1960	1143	39	4774	1430	414	427	3673	13143	4293	1292	2107	146
TGME49_216470	341	136	168	2	909	119	170	134	768	2039	765	157	184	61
TGME49_216480	230	164	79	1	648	64	127	66	559	2131	648	208	331	35
TGME49_216490	204	65	50	0	711	131	531	300	439	1431	633	183	227	79
TGME49_216500	245	184	147	10	1219	109	141	175	1001	5156	1357	246	335	93
TGME49_216510	850	513	395	8	1714	378	229	66	1788	4584	2029	447	533	62
TGME49_216530	242	256	120	4	1140	67	75	0	1498	2875	1490	259	204	44
TGME49_216540	198	188	77	6	778	90	86	48	589	2273	962	187	238	43
TGME49_216560	779	699	559	17	2070	293	505	379	1797	4409	2231	440	492	115
TGME49_216580	757	577	301	17	2119	300	199	270	2011	7136	2623	463	571	91
TGME49_216585	0	0	0	0	4	0	0	0	1	5	0	7	4	20
TGME49_216590	2657	1362	1163	48	4923	1092	506	562	5821	20442	6940	1324	1324	186
TGME49_216600	602	172	196	2	1705	257	217	78	1937	4223	2195	395	471	89
TGME49_216610	94	12	5	1	78	5	0	1	49	57	70	11	6	123
TGME49_216620	3332	1522	1071	52	6257	1233	217	271	5864	26270	5564	1172	2054	397
TGME49_216630	158	168	70	2	720	70	241	56	754	2673	785	246	275	94
TGME49_216640	203	125	102	6	462	120	38	32	250	849	463	129	184	44
TGME49_216650	3204	2321	1302	73	9092	1776	2743	784	6740	22696	8846	2069	3172	274
TGME49_216660	442	216	170	2	784	194	85	137	1042	2870	987	281	335	80
TGME49_216670	3330	1991	1697	87	7129	1130	621	582	8439	30004	10263	2675	3389	235
TGME49_216680	652	476	244	14	2121	403	162	33	1111	4796	2119	596	715	172
TGME49_216700	30	25	23	2	321	30	43	18	198	1427	382	105	219	53
TGME49_216710	606	51	70	1	521	88	193	132	727	789	272	93	107	93
TGME49_216720	16582	5609	4354	218	22775	6204	4462	5350	20547	36701	17580	4863	6213	378
TGME49_216730	3656	1400	1787	41	7568	1367	729	375	7775	26810	8538	1836	3012	314
TGME49_216740	327	204	117	5	447	173	112	190	547	2198	544	163	202	63
TGME49_216750	1289	709	368	31	2848	532	433	148	2272	7103	2618	760	947	102
TGME49_216760	560	175	120	3	1000	182	269	104	817	1937	1136	245	228	67
TGME49_216770	2020	463	700	35	1639	657	26	50	1829	2902	1537	389	686	43
TGME49_216780	643	361	134	7	1927	209	379	365	1596	6466	1486	506	647	134
TGME49_216785	118	68	44	1	533	67	26	29	415	1511	316	88	127	27
TGME49_216790	798	442	147	16	1981	290	316	136	1757	5673	1908	519	684	79
TGME49_216800	552	105	101	0	697	141	92	0	892	3235	473	155	199	51
TGME49_216810	3925	1548	1271	55	4974	1127	1083	733	6664	15922	5388	1278	1410	86
TGME49_216820	8075	2819	3022	120	14057	2572	3446	1996	13640	34253	11717	3426	4194	267
TGME49_216830	599	243	102	2	792	200	255	176	652	1550	535	123	192	41
TGME49_216840	133	116	24	3	459	35	31	0	320	1091	346	115	82	46
TGME49_216850	128	55	29	5	563	73	93	76	370	1528	585	157	236	56
TGME49_216860	10578	4940	2870	140	24669	5566	4975	2026	15985	50185	21654	7288	9041	551
TGME49_216870	279	169	44	4	875	109	147	100	721	3188	999	257	446	142
TGME49_216875	1	1	0	0	0	1	11	0	13	2	1	2	2	44
TGME49_216880	8938	6727	5595	308	22326	5074	2311	1748	14307	58918	30942	8854	13222	964
TGME49_216890	817	433	172	12	2625	388	632	437	1902	6589	2183	457	564	103
TGME49_216900	1299	957	583	25	3542	718	1052	482	2601	6885	3768	918	1225	91
TGME49_216910	1246	807	339	20	2137	595	1091	466	1813	4199	1722	516	813	59
TGME49_216920	1306	838	528	56	3271	658	367	51	2191	6398	2947	732	782	91
TGME49_216930	1640	847	389	23	4275	655	621	309	3302	11873	3807	1397	1759	143
TGME49_216940	1	0	0	0	10	5	6	14	15	2	6	5	0	29
TGME49_216950	400	268	77	6	1047	204	357	127	713	2453	629	220	324	50
TGME49_216960	626	347	154	13	1159	258	185	139	998	2603	1231	239	305	96
TGME49_216965	11	0	4	0	7	0	0	0	3	3	10	1	1	20
TGME49_216970	2502	1710	773	60	8953	1442	1665	472	5873	25615	8246	2798	4066	270
TGME49_216980	263	203	80	2	849	192	159	188	544	2247	601	217	251	67
TGME49_216990	139	82	62	12	455	62	93	32	505	1683	443	107	146	27
TGME49_217000	1330	987	480	11	2151	618	591	667	1861	5740	2195	585	568	85
TGME49_217010	855	683	486	27	2528	213	647	183	2512	5186	2588	659	701	69
TGME49_217020	755	341	200	19	838	183	303	166	818	2751	957	242	256	87
TGME49_217030	626	390	114	21	1214	270	554	482	789	2847	707	320	463	41
TGME49_217040	15	0	3	0	8	3	5	0	16	5	6	0	3	13
TGME49_217050	1251	1226	753	48	3183	484	393	553	3338	11691	3750	862	1039	151
TGME49_217160	179	133	87	4	628	89	203	61	657	2540	514	152	231	26
TGME49_217170	0	1	1	0	0	0	2	0	0	11	2	1	2	19
TGME49_217178	16	0	0	0	3	0	5	0	12	33	2	3	2	38
TGME49_217182	556	301	842	9	4602	842	93	51	2292	6859	3641	337	522	252
TGME49_217220	2581	1276	907	48	4871	1113	1348	561	4604	9616	4156	828	1136	213
TGME49_217340	621	535	383	19	1570	216	185	380	1932	4695	1795	434	577	74
TGME49_217350	311	393	183	5	1115	155	202	134	1557	3952	1810	300	359	119
TGME49_217360	898	492	733	30	1963	181	54	104	3078	8771	3350	507	610	139
TGME49_217370	27	0	0	1	3	10	0	0	9	3	0	7	0	26
TGME49_217380	0	0	0	0	0	0	0	0	0	0	1	1	0	74
TGME49_217390	0	0	0	0	0	0	0	0	0	2	1	1	1	142
TGME49_217400	599	309	221	1	1190	178	24	16	1060	2260	971	215	189	144
TGME49_217410	885	62	87	1	499	84	27	96	828	430	139	65	69	96
TGME49_217420	182	54	20	0	112	13	29	0	180	128	71	40	11	93
TGME49_217430	1031	266	162	17	1444	343	207	64	1073	2787	857	301	492	78
TGME49_217440	894	394	239	3	2155	322	445	152	2289	6191	2030	570	759	105
TGME49_217450	517	171	92	8	1525	211	255	273	983	1723	1042	233	286	50
TGME49_217460	3655	1299	916	43	6972	1200	1112	560	6598	17721	6400	1884	2615	154
TGME49_217470	533	164	123	11	462	116	93	102	616	1918	388	65	201	59
TGME49_217480	1885	869	709	16	2991	485	139	218	3461	10215	2934	715	914	129
TGME49_217490	114	94	16	1	133	17	36	32	130	332	28	49	39	47
TGME49_217500	1423	539	309	29	3262	701	458	123	2679	6098	3233	865	1186	120
TGME49_217510	15473	9059	3474	208	29307	7157	5651	2009	21442	60720	22386	7601	10839	541
TGME49_217520	10001	6355	4341	258	19264	6741	3214	3915	11174	38447	16413	4724	6025	406
TGME49_217530	19513	4268	3725	144	13749	4281	4509	2759	18054	15704	9964	2278	2829	243
TGME49_217540	3392	1772	695	52	6349	1216	2360	1044	5025	15651	4704	1708	2927	183
TGME49_217550	5502	1692	1215	54	5098	2054	1800	2576	3957	10195	4072	1706	2514	188
TGME49_217555	3075	2213	1090	78	6530	2174	1557	1596	4008	13346	6090	2105	2783	208
TGME49_217560	1805	645	512	42	2927	586	1438	1501	2055	4040	2247	572	735	69
TGME49_217570	5944	3115	3781	213	24445	3423	4142	3130	15923	48036	26725	7552	9680	1038
TGME49_217580	483	220	149	2	1134	202	300	131	969	3432	980	293	576	134
TGME49_217590	446	203	114	1	814	172	102	107	711	2685	672	150	241	44
TGME49_217600	1503	684	428	24	4724	681	640	244	3387	15228	3976	1154	1520	258
TGME49_217610	1356	275	311	11	1286	248	56	40	1281	1318	606	215	352	98
TGME49_217620	131	14	23	2	236	44	140	5	267	887	150	61	106	55
TGME49_217630	8	0	6	0	10	2	23	32	20	10	4	3	0	75
TGME49_217640	2151	709	534	16	4957	676	1834	1257	4580	5869	3701	751	1027	88
TGME49_217650	3	0	6	0	1	1	0	0	0	1	1	0	0	60
TGME49_217660	1193	318	318	7	2409	440	32	26	2289	2782	1885	298	397	62
TGME49_217665	376	195	120	2	1472	130	455	85	953	2324	931	246	350	105
TGME49_217670	157	116	73	1	922	92	134	176	595	2296	883	130	233	52
TGME49_217680	13382	5268	4629	155	19233	2835	909	924	29152	77467	20490	4495	5341	492
TGME49_217688	471	63	83	14	690	115	106	145	1014	3233	850	297	575	81
TGME49_217692	157	71	43	2	452	69	41	50	333	1658	613	80	139	71
TGME49_217700	465	179	93	5	520	126	25	58	631	5598	623	183	462	93
TGME49_217710	0	0	0	0	8	0	0	20	0	2	0	0	0	32
TGME49_217720	349	54	76	1	275	75	40	82	359	972	204	150	192	84
TGME49_217722	8	1	0	1	2	7	0	0	9	37	2	1	7	8
TGME49_217724	19	0	5	0	10	0	0	0	11	50	13	2	4	22
TGME49_217726	38	28	13	0	51	25	28	32	92	336	105	27	40	10
TGME49_217728	34	4	2	0	46	5	11	0	28	72	35	8	10	6
TGME49_217730	362	214	79	6	553	125	81	113	633	3646	931	248	342	138
TGME49_217740	149	78	51	1	845	96	20	8	369	2541	1425	347	426	65
TGME49_217750	71	70	141	7	462	67	40	12	216	970	983	199	267	26
TGME49_217760	803	714	294	27	1297	423	440	421	1857	3700	2198	485	444	111
TGME49_217770	2067	1646	876	37	2897	684	307	293	3421	11000	3519	860	933	123
TGME49_217780	369	250	195	10	1042	167	181	108	890	4305	1005	278	345	96
TGME49_217790	284	314	373	79	729	127	53	71	863	3066	989	185	284	90
TGME49_217800	15	4	0	0	5	3	15	34	10	28	0	3	6	93
TGME49_217810	2	0	0	0	8	0	0	0	11	7	5	1	7	21
TGME49_217820	777	959	444	21	3873	478	377	245	3249	13722	5776	1785	2600	189
TGME49_217830	1697	817	436	10	2614	400	162	190	2484	8499	2107	634	843	98
TGME49_217850	231	165	60	0	610	96	187	84	393	2133	422	179	266	94
TGME49_217855	43	1	8	0	9	1	0	0	28	5	15	1	0	50
TGME49_217860	149	7	13	3	77	10	4	0	228	152	42	21	19	133
TGME49_217870	1167	341	279	9	3148	341	398	170	2776	9462	2084	610	1095	116
TGME49_217875	177	22	27	0	363	52	12	0	281	1192	139	57	118	22
TGME49_217880	349	53	57	4	414	95	28	27	376	1963	212	112	224	14
TGME49_217890	4472	2585	1635	131	13267	3347	1678	2032	7754	27804	10765	3485	4879	486
TGME49_217900	1204	546	246	14	2670	480	521	344	2225	6541	2632	704	1028	110
TGME49_217910	937	660	512	50	3812	544	135	164	2115	15470	4091	925	1213	179
TGME49_217915	155	26	14	0	249	26	28	0	155	180	74	30	16	44
TGME49_217920	3	0	4	0	1	0	0	0	1	3	0	3	3	24
TGME49_217930	125	59	26	6	79	8	112	26	187	417	73	31	38	41
TGME49_217940	96	18	7	0	44	2	29	40	84	119	1	7	11	60
TGME49_217951	0	0	1	0	6	0	9	0	19	18	8	0	4	22
TGME49_217961	121	9	31	0	80	8	15	0	97	87	27	11	1	61
TGME49_218000	683	243	356	21	1335	155	51	108	1740	3860	1996	209	225	121
TGME49_218070	2944	1979	2924	197	1998	868	82	480	2053	6818	3014	622	773	138
TGME49_218130	21	0	3	0	2	1	0	0	13	18	1	1	0	29
TGME49_218188	289	34	47	1	201	19	130	77	409	545	104	41	30	71
TGME49_218192	87	42	21	1	311	20	106	2	375	572	222	41	43	41
TGME49_218195	309	58	81	4	570	73	31	1	436	1610	393	88	126	34
TGME49_218200	762	182	132	8	1302	191	53	27	1101	4039	1142	323	408	65
TGME49_218210	2	0	0	1	8	0	33	0	4	17	0	7	11	107
TGME49_218215	1	0	0	0	1	0	1	0	4	2	0	0	2	41
TGME49_218220	2294	746	545	8	3231	731	497	160	3079	13603	2855	848	940	114
TGME49_218230	492	201	103	14	880	138	299	62	746	2943	935	223	358	64
TGME49_218240	3816	1550	1574	66	7048	1826	530	490	4940	23199	7583	1578	2083	180
TGME49_218250	1669	732	565	25	1918	716	367	187	1279	4340	1707	482	788	197
TGME49_218260	23623	11876	5173	373	48967	13661	17687	17847	32100	84470	37070	12966	17327	914
TGME49_218270	1912	841	583	46	6249	1240	538	1026	3707	16006	5909	1487	2332	150
TGME49_218280	1897	962	645	24	3530	1008	437	187	2955	12295	4672	889	1491	172
TGME49_218290	4	0	0	0	4	0	0	16	11	8	2	5	2	145
TGME49_218300	4203	1328	1008	47	4774	930	1880	630	5249	18797	4573	1084	1123	264
TGME49_218310	3539	1057	601	47	6126	925	1170	207	7708	16686	5574	1733	3236	248
TGME49_218340	69	0	1	1	140	20	10	12	110	315	40	28	22	210
TGME49_218350	0	0	0	0	0	0	0	1	0	1	0	1	0	15
TGME49_218358	825	410	221	10	1568	115	455	154	1497	3101	1251	308	539	72
TGME49_218362	454	190	159	18	879	220	46	36	806	5272	759	186	354	99
TGME49_218370	678	351	247	6	1829	314	486	517	1178	3165	1794	454	705	83
TGME49_218390	4	1	6	0	56	3	7	0	18	35	89	2	5	5
TGME49_218400	15	16	33	0	66	17	2	0	23	110	135	5	15	56
TGME49_218410	6252	4348	5513	304	25998	3231	1773	874	15806	54546	31618	9177	11759	758
TGME49_218420	1282	933	457	27	4484	516	668	348	3829	11907	4317	1122	1419	167
TGME49_218450	4	0	0	0	6	0	0	0	2	0	1	1	0	14
TGME49_218460	0	0	0	0	0	0	0	0	0	0	0	0	0	5
TGME49_218470	8	28	1	2	29	3	2	0	6	19	20	5	3	56
TGME49_218490	594	336	247	10	1229	152	195	184	1650	2497	1440	136	231	97
TGME49_218500	14	0	6	0	19	1	2	0	34	83	7	8	6	89
TGME49_218510	573	42	61	2	287	33	4	12	334	228	89	16	24	38
TGME49_218520	20928	6666	7793	291	70235	6453	2762	1411	71349	123851	57581	15499	19320	961
TGME49_218530	471	708	301	4	2261	443	668	419	1188	5401	2687	522	820	144
TGME49_218540	378	159	132	15	1244	293	409	366	656	2777	1252	366	413	121
TGME49_218550	8929	4824	3386	120	14072	3326	1530	1215	17825	63485	17431	4233	6110	380
TGME49_218560	3324	769	807	59	4126	916	145	300	4532	17404	3219	784	1293	345
TGME49_218570	1166	967	652	23	2266	373	438	397	1851	5120	1975	638	837	92
TGME49_218580	399	230	128	9	588	109	126	213	1014	2713	869	171	200	133
TGME49_218590	797	455	297	17	2424	299	199	302	1894	5917	2154	560	681	90
TGME49_218600	413	276	203	4	1303	141	206	45	1238	3596	1528	324	377	59
TGME49_218610	803	543	288	14	1475	229	290	179	1351	4153	1393	309	414	126
TGME49_218720	3667	1866	1222	98	5998	1071	194	454	8445	17875	5568	1234	1754	179
TGME49_218730	1141	726	441	26	4877	559	730	210	3384	9911	4324	1241	1607	111
TGME49_218740	4395	1084	640	38	6071	1784	24	112	5346	9661	4384	1127	1513	47
TGME49_218750	343	26	147	0	390	89	2	4	298	211	245	52	34	65
TGME49_218760	778	406	326	17	2973	279	467	241	2583	8018	3558	737	1210	114
TGME49_218770	89	14	24	2	276	8	6	8	152	606	166	44	134	64
TGME49_218780	1876	1381	698	37	5558	1202	756	523	3575	13870	6645	1682	2411	295
TGME49_218790	387	316	162	17	939	154	180	76	1485	3904	1201	217	341	118
TGME49_218800	329	169	175	4	607	83	83	46	908	2284	682	207	244	92
TGME49_218810	334	247	157	12	1919	246	377	99	1098	3954	1805	423	639	88
TGME49_218820	6274	3700	2460	145	13887	4595	2513	1360	8660	30629	14125	4407	5722	496
TGME49_218830	238	159	174	11	908	86	153	200	957	3842	1160	250	282	101
TGME49_218840	497	298	157	8	973	213	63	228	989	4337	1526	279	336	199
TGME49_218850	771	481	364	18	1614	410	151	292	1002	3322	1363	522	550	69
TGME49_218860	28	22	19	0	23	10	8	0	22	11	32	9	3	24
TGME49_218870	713	380	198	6	2651	322	649	314	2418	5807	2494	576	633	90
TGME49_218880	2023	1424	676	46	7387	996	1147	320	5402	19179	7760	1964	2531	186
TGME49_218890	2	4	0	0	10	1	24	0	6	32	26	2	12	49
TGME49_218900	1	0	0	0	0	0	1	0	1	3	0	1	0	49
TGME49_218910	869	338	327	19	1448	459	135	135	965	2507	1516	352	465	154
TGME49_218920	735	902	325	18	3924	556	648	375	1977	10685	3771	1433	2010	175
TGME49_218930	8	40	0	2	106	3	21	24	38	192	82	19	34	89
TGME49_218940	887	419	458	22	2041	383	121	150	1465	5279	2445	836	1096	112
TGME49_218950	1038	386	166	10	1259	238	227	290	1662	3185	899	249	249	104
TGME49_218955	577	133	171	8	423	142	41	42	448	2142	232	58	85	27
TGME49_218960	10683	3673	4949	172	9988	2383	749	495	14496	40984	10587	2200	2384	284
TGME49_219070	2972	1519	1163	45	5829	796	365	253	6553	17473	7740	1495	1997	243
TGME49_219080	502	235	153	3	1175	279	161	176	915	4316	1340	257	452	73
TGME49_219090	4	0	3	0	2	0	0	0	0	2	0	0	0	6
TGME49_219100	558	423	150	1	1334	339	130	190	884	3814	1338	350	641	81
TGME49_219110	4	0	0	0	0	0	0	0	13	2	4	1	1	23
TGME49_219120	6441	1342	1527	59	5887	1788	1359	411	8760	25416	5392	1377	1642	326
TGME49_219125	20	8	4	0	124	12	61	0	56	203	74	14	21	21
TGME49_219130	1011	359	139	10	1702	428	677	360	1116	4087	1247	382	572	78
TGME49_219140	4831	1634	1645	80	7392	1760	1256	2848	4593	7659	5851	1577	1941	167
TGME49_219150	701	344	240	12	2445	190	1020	290	2018	6504	2327	615	976	124
TGME49_219160	0	0	0	0	10	0	16	0	15	7	7	0	2	28
TGME49_219170	914	581	333	19	3399	598	457	104	1676	6994	2626	950	1508	117
TGME49_219175	135	19	9	4	590	59	74	0	314	1235	306	118	194	20
TGME49_219180	319	143	69	3	777	96	111	56	652	2503	697	180	347	84
TGME49_219190	1716	693	313	14	3030	609	424	278	1831	4352	1805	619	920	129
TGME49_219200	1216	806	599	33	2588	381	304	75	2156	5696	2368	623	695	152
TGME49_219210	307	101	59	1	833	103	292	30	418	2594	722	176	341	114
TGME49_219218	9	0	4	0	45	4	7	0	53	118	63	12	17	136
TGME49_219222	8	6	0	0	1	2	1	8	5	26	6	5	1	48
TGME49_219230	2666	874	446	31	5386	850	884	959	5005	9954	3504	1062	1347	167
TGME49_219240	554	135	168	9	1024	231	290	400	961	1939	866	239	279	60
TGME49_219250	3713	1262	976	33	6988	894	1272	92	8598	15458	6451	1500	1843	155
TGME49_219260	479	361	245	10	1387	165	98	327	1297	7466	1364	369	425	228
TGME49_219270	8877	11432	6799	420	25745	5916	892	1037	22093	88977	35295	10432	14039	695
TGME49_219280	1654	1048	861	74	3447	573	808	303	2982	9773	3804	865	1578	138
TGME49_219290	332	281	138	1	1431	211	182	47	858	3869	1355	408	555	78
TGME49_219300	620	701	453	27	1602	280	135	216	1483	3983	1980	454	518	52
TGME49_219310	2982	1140	653	24	5593	971	827	655	5270	19757	5604	1938	2968	221
TGME49_219320	15751	9466	6068	319	37015	8216	1279	796	27957	126625	41891	11012	14240	798
TGME49_219348	1	0	0	1	5	0	0	24	7	5	2	2	1	24
TGME49_219370	67	37	11	1	58	13	56	47	51	142	52	27	16	54
TGME49_219430	195	98	82	1	501	81	44	8	560	2391	578	130	166	64
TGME49_219440	1035	323	465	14	1579	284	93	164	1710	5392	1656	371	444	121
TGME49_219450	15	7	11	0	18	16	0	56	5	35	10	5	6	130
TGME49_219460	541	136	178	5	785	182	152	174	823	3293	726	251	185	50
TGME49_219470	131	66	40	4	142	42	36	12	121	898	117	28	45	52
TGME49_219485	353	266	109	7	914	156	58	98	1028	6813	989	283	420	156
TGME49_219500	1347	544	501	18	3394	395	356	102	3566	9883	3723	823	1218	93
TGME49_219510	732	886	417	24	1600	292	408	298	1949	4950	2002	421	667	120
TGME49_219520	641	553	410	19	3809	450	487	165	2481	10435	4012	1176	1907	132
TGME49_219530	150	132	55	0	644	36	87	116	540	2343	943	189	357	57
TGME49_219540	5278	1711	1946	77	10513	1877	935	569	10614	26245	12859	2748	3210	304
TGME49_219550	2503	1878	1114	74	3790	1261	426	455	3496	8947	4456	1092	1541	116
TGME49_219570	17	0	17	1	72	8	4	18	43	138	24	14	9	17
TGME49_219590	1163	699	584	57	3493	576	430	58	2381	7807	3590	811	1063	128
TGME49_219600	1266	448	356	8	2830	279	455	380	3096	7442	2372	745	781	80
TGME49_219610	30	36	19	0	41	4	119	138	79	107	15	8	13	79
TGME49_219620	415	297	132	12	1331	164	321	201	982	2686	988	262	337	90
TGME49_219630	2480	1582	980	41	4397	878	372	374	5276	12476	5191	805	1144	192
TGME49_219640	298	132	24	2	539	42	94	72	939	2771	424	166	167	104
TGME49_219650	178	14	41	6	424	22	20	6	270	359	178	47	49	191
TGME49_219660	343	22	36	5	71	10	0	10	249	289	42	30	12	166
TGME49_219670	6	0	0	0	9	0	0	0	28	7	8	6	0	66
TGME49_219678	151	156	55	2	443	46	29	194	462	2228	468	105	155	93
TGME49_219682	485	362	179	6	1329	183	86	18	1336	4472	1362	319	373	90
TGME49_219690	12354	6494	4824	230	19921	5624	6957	4352	12517	36005	18103	6230	8246	562
TGME49_219700	1868	891	857	40	4018	1050	376	205	4287	15661	7282	1189	1614	153
TGME49_219710	902	471	428	12	2500	356	195	70	2150	7902	2622	566	634	176
TGME49_219720	719	301	180	11	2954	266	64	70	2574	8000	2797	708	1114	108
TGME49_219730	18042	4276	3792	201	16838	5016	148	362	18103	32750	14308	3453	5186	301
TGME49_219738	561	284	274	9	787	129	137	68	1133	2403	1009	143	167	111
TGME49_219742	67	10	1	0	48	0	712	474	82	46	22	37	19	51
TGME49_219750	6006	3128	2794	119	10099	2205	910	1418	6494	13093	9607	3069	3539	294
TGME49_219760	183	222	196	8	1265	85	222	183	1098	3200	1671	291	374	70
TGME49_219770	226	179	66	11	935	66	77	64	945	2456	971	201	335	42
TGME49_219780	0	0	0	0	2	0	0	0	0	2	2	0	0	9
TGME49_219790	901	664	392	24	2186	305	216	99	2181	5332	2511	583	851	89
TGME49_219800	2649	1282	758	49	5789	692	703	588	5802	19667	5773	1503	2627	156
TGME49_219810	6922	2990	1999	83	9666	2290	1747	2211	9961	28979	9173	3174	4073	235
TGME49_219820	5479	1317	1854	90	4249	2352	2352	2359	4610	16081	4745	1609	1716	107
TGME49_219828	23	6	5	0	71	22	0	1	14	82	23	0	14	6
TGME49_219832	246	395	159	9	1156	122	222	57	1207	3727	1111	284	386	158
TGME49_219840	1	0	0	0	4	0	2	0	13	14	19	4	5	23
TGME49_219850	1948	920	804	72	7445	794	625	186	5784	22149	9027	2172	2896	231
TGME49_219860	2607	1020	757	26	6277	1167	370	162	5869	21537	8523	1721	2527	286
TGME49_220025	48	0	10	1	22	2	30	18	68	4	12	9	5	46
TGME49_220060	0	0	0	0	0	0	0	0	0	0	0	0	0	12
TGME49_220070	26	42	5	1	22	1	46	70	66	186	60	21	30	40
TGME49_220080	33	8	1	0	42	4	15	0	56	213	17	22	43	49
TGME49_220090	474	317	143	14	1307	268	399	180	686	2923	964	320	548	107
TGME49_220100	1616	389	248	12	2171	682	555	369	1859	6345	1940	735	1184	130
TGME49_220110	430	143	88	5	570	76	135	124	894	2358	614	162	126	172
TGME49_220120	284	168	52	10	798	122	66	52	523	2084	732	239	303	43
TGME49_220125	13	1	1	0	8	5	0	0	11	8	10	0	1	32
TGME49_220128	12	0	1	1	12	5	0	0	9	14	5	0	1	5
TGME49_220132	8	4	15	2	61	2	0	0	40	634	74	16	28	54
TGME49_220140	27	78	16	0	312	39	67	24	162	875	328	91	170	39
TGME49_220145	4	0	2	1	0	0	0	0	2	0	0	0	0	26
TGME49_220150	147	88	37	2	760	72	182	78	506	1971	618	239	372	49
TGME49_220160	181	130	42	11	732	55	70	12	619	2315	580	185	262	86
TGME49_220170	982	523	497	36	2042	239	777	257	2183	3786	2156	492	510	68
TGME49_220175	246	94	75	2	632	60	149	19	629	1455	347	115	172	46
TGME49_220180	27	1	3	1	117	8	19	0	134	366	162	29	39	17
TGME49_220190	75	76	28	1	233	9	23	83	168	804	183	55	74	47
TGME49_220200	298	275	245	11	1175	119	58	68	1499	3095	1568	341	495	51
TGME49_220208	318	231	269	7	635	107	48	189	915	2465	994	198	191	122
TGME49_220212	82	127	27	2	282	17	66	58	224	907	346	83	144	48
TGME49_220230	645	153	290	8	1354	252	132	242	857	2857	1458	220	298	108
TGME49_220240	20881	8934	5197	274	19679	6807	3137	3153	21727	57019	19066	5841	6331	360
TGME49_220250	492	328	177	14	967	244	418	340	487	1710	796	292	429	85
TGME49_220260	1180	436	471	23	1763	244	185	172	2389	2712	1331	309	361	57
TGME49_220270	8716	6600	3121	172	17059	4844	969	957	13763	51720	18340	5455	8404	380
TGME49_220280	102	59	26	4	347	62	0	0	146	481	197	63	94	73
TGME49_220290	200	87	73	2	203	47	10	42	483	785	182	39	49	118
TGME49_220300	365	295	284	4	741	106	61	105	852	2783	937	158	161	41
TGME49_220310	3	0	0	0	16	0	12	0	16	23	3	4	17	20
TGME49_220320	175	101	70	6	586	99	93	46	704	2318	663	168	241	54
TGME49_220330	220	116	86	6	313	94	176	113	375	1649	774	122	193	72
TGME49_220340	24	0	2	0	42	1	6	0	58	38	15	3	3	73
TGME49_220350	392	525	198	8	1205	221	55	74	973	4624	1598	337	415	87
TGME49_220360	1095	662	367	20	2149	476	361	495	1762	7762	2101	487	815	115
TGME49_220370	1477	607	504	34	2536	521	285	154	2184	9878	2357	487	889	87
TGME49_220380	7853	2332	2497	95	6520	1500	1180	1476	9153	13533	5902	1230	1277	120
TGME49_220390	1906	609	381	7	3669	626	1445	376	4265	10941	2763	953	1220	123
TGME49_220400	25689	8918	10915	561	32420	15113	3711	5636	17090	58976	28558	12081	16540	1196
TGME49_220420	50	32	11	0	109	14	11	6	69	234	47	26	35	177
TGME49_220430	148	99	58	6	458	47	63	191	445	3296	483	131	323	74
TGME49_220440	102	86	39	17	823	96	32	18	425	3368	808	217	455	87
TGME49_220450	76	29	24	5	251	16	15	102	160	580	261	44	79	7
TGME49_220460	305	126	53	3	612	86	383	226	813	2245	590	126	124	69
TGME49_220470	3860	1673	1444	100	5443	986	834	682	7573	20428	6389	1500	1445	185
TGME49_220480	326	137	167	9	605	86	91	76	909	1898	955	154	189	51
TGME49_220490	264	331	207	5	1504	72	377	135	1611	4066	1912	423	563	92
TGME49_220500	1481	772	570	17	6113	423	1424	418	6069	13931	7352	1815	2522	150
TGME49_220510	1498	889	629	24	4195	413	544	259	5358	12936	3901	1201	1264	117
TGME49_220520	2417	754	1281	48	2462	432	128	105	3152	11058	1654	423	611	151
TGME49_220525	134	70	59	5	215	46	9	4	301	1011	186	57	57	10
TGME49_220530	705	309	270	9	1791	163	216	49	2349	5809	1822	387	508	57
TGME49_220540	513	142	104	0	607	76	202	302	1223	1924	493	127	267	28
TGME49_220560	24	4	1	0	20	0	3343	596	133	210	36	24	32	40
TGME49_220570	1441	948	544	30	2317	452	873	388	2204	5374	2404	602	687	130
TGME49_220580	0	0	0	1	3	0	8	0	5	8	2	0	0	14
TGME49_220585	24	36	0	0	20	0	8	0	22	14	0	6	4	33
TGME49_220600	1419	528	401	26	2883	538	968	230	3011	13515	2940	1040	973	141
TGME49_220610	383	137	119	2	978	115	111	110	1026	3567	714	250	415	159
TGME49_220630	3024	601	619	11	2939	680	1268	416	4878	13233	2346	691	1045	382
TGME49_220640	1544	764	628	35	2928	494	778	391	3613	7823	3855	929	1186	303
TGME49_220650	292	16	44	0	166	27	196	137	307	541	184	15	31	61
TGME49_220720	16	17	4	0	28	2	309	102	95	263	110	17	45	11
TGME49_220730	0	0	0	0	1	0	14	0	8	4	0	0	1	7
TGME49_220740	49	28	3	1	13	8	4	34	39	161	50	10	22	78
TGME49_220840	76	0	5	0	70	9	5	1	109	39	3	2	3	33
TGME49_220850	10	0	0	0	7	5	10	0	24	5	6	0	3	26
TGME49_220860	3283	1753	854	50	5475	1110	712	646	5181	11914	4405	1121	1504	124
TGME49_220870	3105	688	701	32	1810	708	578	671	1950	2948	1210	313	556	117
TGME49_220880	1297	880	315	13	2749	472	1643	384	2096	5354	2518	614	822	115
TGME49_220890	5125	1198	1148	36	6651	1389	1240	831	6447	8200	3725	1113	1819	175
TGME49_220900	10016	5858	3796	228	25459	4948	2393	888	22425	79387	27789	7385	10479	482
TGME49_220910	687	428	312	6	3079	284	201	101	2802	8699	3601	852	919	137
TGME49_220920	209	87	104	0	415	53	30	77	462	2362	534	79	136	90
TGME49_220930	1729	1858	995	61	5161	966	168	232	4897	18284	7370	1511	2061	160
TGME49_220940	304	170	109	1	667	160	192	138	943	1827	980	198	203	63
TGME49_220950	23509	6144	7419	289	35752	9197	4049	1517	36507	76295	25967	6579	7583	597
TGME49_221160	1326	398	316	4	1505	243	356	544	2098	4264	1195	404	435	48
TGME49_221170	567	299	197	18	2472	225	258	107	2096	7026	2959	657	911	107
TGME49_221180	6438	2774	1909	87	11350	2257	1283	973	13166	33774	10408	2382	2734	210
TGME49_221190	825	238	291	15	1650	130	653	514	2121	3325	1379	430	452	47
TGME49_221200	918	765	736	63	2539	211	100	399	2991	10859	3822	705	734	148
TGME49_221210	20118	9296	7065	360	27973	13380	1480	5110	17439	40461	30702	7011	8984	744
TGME49_221220	52	15	6	1	76	19	35	32	60	107	48	23	24	167
TGME49_221230	2214	892	563	27	3127	607	668	226	3316	8938	3502	848	1084	92
TGME49_221240	0	0	0	0	0	0	0	0	0	0	0	0	0	4
TGME49_221250	4680	2192	1781	55	6353	2157	366	713	5700	20546	7194	1489	1478	238
TGME49_221260	470	259	81	0	1324	200	218	18	895	3150	1149	308	438	101
TGME49_221265	23	10	2	0	3	1	0	0	20	15	13	1	2	30
TGME49_221270	1431	713	366	13	3019	798	536	136	2119	6859	2858	639	1093	171
TGME49_221275	0	0	1	0	6	0	0	8	8	1	0	0	1	16
TGME49_221280	1068	557	403	10	2006	327	53	125	2059	9671	2001	358	375	146
TGME49_221295	1354	993	418	29	2333	672	1418	948	1401	5000	2057	746	1127	106
TGME49_221310	248	71	21	0	291	30	278	91	278	1008	129	52	121	106
TGME49_221320	9274	850	2993	155	3928	3857	183	436	2534	18522	4411	966	1235	344
TGME49_221330	1789	739	885	67	3839	443	92	114	5918	12877	5161	984	1170	198
TGME49_221340	1057	284	292	8	1117	245	115	53	2233	4102	1450	238	349	121
TGME49_221350	99	55	40	9	609	60	158	90	306	1901	602	138	306	71
TGME49_221360	1571	714	376	26	2766	536	1726	752	2296	5776	2122	586	676	90
TGME49_221370	916	331	286	19	1506	233	275	129	1700	4332	1747	335	426	115
TGME49_221380	6782	3462	2923	106	21943	2774	3331	1235	21113	57427	24806	6198	7737	495
TGME49_221390	1083	707	245	19	2351	380	480	374	1641	6646	1741	636	952	71
TGME49_221400	7107	1538	2146	122	4626	1387	1380	648	9259	31569	3741	1432	1754	332
TGME49_221410	2376	606	645	11	4276	507	104	180	6429	7618	3088	636	760	136
TGME49_221415	62	27	7	0	42	12	5	50	119	3	65	1	4	16
TGME49_221420	59	1	4	0	2	3	43	0	12	7	0	0	2	78
TGME49_221430	49	23	27	1	163	50	155	124	135	826	113	36	104	42
TGME49_221440	510	294	202	15	1369	109	52	76	1226	4170	1568	423	434	70
TGME49_221450	206	161	104	2	1144	104	199	124	1176	2424	1274	227	245	66
TGME49_221455	3	0	5	0	0	0	7	0	8	3	0	2	0	7
TGME49_221460	1170	764	420	22	2591	671	358	240	1956	6202	2621	652	712	91
TGME49_221470	2432	2139	960	71	9778	1913	3410	1604	4373	26180	7210	2404	3785	260
TGME49_221480	9828	3181	2445	149	14154	3282	833	684	15585	27850	12509	2271	2978	212
TGME49_221490	356	192	133	1	1136	179	541	248	881	2220	1210	275	336	80
TGME49_221500	864	616	328	19	3081	202	772	338	3013	6782	2827	672	608	89
TGME49_221510	2392	1477	2827	122	7167	1249	597	600	4315	12633	7071	2127	2988	248
TGME49_221518	272	143	60	1	1018	105	88	11	750	3486	749	238	424	47
TGME49_221522	1717	1020	597	46	3111	574	253	379	2636	8161	3008	870	1168	93
TGME49_221530	996	799	281	12	3677	629	895	166	2999	10007	3345	1054	1387	111
TGME49_221540	510	196	88	11	965	155	242	88	1232	3642	673	278	327	140
TGME49_221550	39	2	7	0	111	1	2182	488	440	526	73	30	19	48
TGME49_221560	3	0	4	0	2	0	0	0	6	3	0	32	8	39
TGME49_221570	312	207	134	6	539	161	146	48	352	1364	409	143	245	39
TGME49_221580	927	342	285	8	2131	281	264	170	2111	13926	2244	590	801	193
TGME49_221585	180	62	29	1	49	28	2	106	144	66	34	31	23	42
TGME49_221590	16779	6225	4390	208	22285	7545	6217	2038	26615	47748	23444	5371	7391	410
TGME49_221600	119	129	24	5	611	37	139	20	459	1998	610	171	274	69
TGME49_221610	770	371	237	18	2542	320	371	253	1746	7815	2252	492	792	159
TGME49_221620	11284	10067	5047	295	21444	7869	685	382	12892	62273	20457	10957	12940	617
TGME49_221630	1188	259	292	8	1092	143	179	596	1660	5555	1157	329	498	161
TGME49_221640	2034	625	781	22	2665	615	589	526	4404	10014	3160	651	692	125
TGME49_221660	1251	518	474	28	2442	260	98	162	2181	6955	1903	499	574	164
TGME49_221665	14	7	0	1	12	6	0	0	36	7	23	1	4	75
TGME49_221670	2424	1299	1023	73	7345	789	985	1005	5429	21334	6346	1527	2147	231
TGME49_221675	3802	3022	2131	107	6817	791	390	1088	12323	27167	8727	1654	1984	321
TGME49_221685	709	125	88	1	512	80	15	74	651	308	104	55	75	92
TGME49_221690	715	304	233	12	1074	213	40	100	1327	4235	1308	231	306	88
TGME49_221700	257	96	86	3	2449	105	181	44	1810	4789	1764	601	782	75
TGME49_221710	819	480	332	14	1374	231	129	39	1438	5579	1579	321	298	126
TGME49_221720	714	536	390	23	1393	261	61	232	1581	8402	2177	365	503	140
TGME49_221818	26	30	26	0	142	30	47	46	267	798	312	57	94	42
TGME49_221830	32	4	9	0	30	1	12	42	87	118	57	28	31	165
TGME49_221840	101	138	2	3	301	28	7378	2611	412	1942	232	222	252	52
TGME49_221850	153	32	84	2	895	58	246	68	736	2058	831	188	183	87
TGME49_221855	25	40	1	0	37	8	1	0	33	117	23	2	16	13
TGME49_221860	6	1	10	0	31	0	4	0	33	28	26	2	0	4
TGME49_221865	50	27	12	1	85	20	13	0	83	103	79	10	11	0
TGME49_221870	1523	1016	826	38	3444	570	180	306	4400	12817	4087	813	939	156
TGME49_221880	14	30	6	0	164	22	106	72	139	189	103	12	30	48
TGME49_221890	14	29	7	1	102	15	10	5	43	127	22	12	32	96
TGME49_221895	6	0	0	0	0	4	0	18	18	21	5	9	0	20
TGME49_221900	242	130	73	6	1305	107	124	11	1551	3110	1562	391	397	55
TGME49_221905	1063	376	372	30	3989	322	854	99	4254	12067	4330	1082	1311	94
TGME49_221910	3646	2206	2238	78	17975	793	3015	448	18380	34928	20843	4414	4418	211
TGME49_221922	276	147	179	12	711	131	78	18	792	2038	1278	222	376	51
TGME49_221930	1	0	0	0	0	0	0	0	0	1	0	1	0	8
TGME49_221940	733	365	285	5	1464	243	160	149	1268	4811	1558	292	333	131
TGME49_221950	1938	1269	712	49	5463	909	1302	390	5064	11887	4925	1205	1173	107
TGME49_221970	311	410	180	25	1688	140	223	146	1057	3253	1718	457	487	66
TGME49_221980	340	339	131	5	949	131	276	238	1125	2343	1244	234	264	81
TGME49_221990	1696	775	587	9	3773	815	173	236	2682	9741	3883	950	1235	131
TGME49_222000	346	353	116	8	906	205	309	211	769	2239	1392	314	424	77
TGME49_222010	308	288	93	5	783	178	134	150	364	2419	658	178	286	64
TGME49_222020	270	114	63	1	709	163	29	65	379	1751	928	220	285	88
TGME49_222030	118	69	58	2	719	75	199	134	236	2545	334	197	278	86
TGME49_222040	697	162	96	0	1101	249	633	197	776	2167	764	209	341	116
TGME49_222050	3687	751	973	40	3599	750	79	108	5840	15706	3467	872	937	270
TGME49_222060	571	87	410	3	1618	678	62	134	381	1020	997	97	154	192
TGME49_222070	300	129	70	2	596	126	136	156	447	1245	401	105	242	133
TGME49_222075	1	0	0	0	0	0	0	0	1	0	0	3	1	30
TGME49_222080	2	0	0	0	0	0	0	0	1	2	1	7	1	66
TGME49_222090	326	339	142	14	1677	165	321	422	1199	4251	1390	527	803	48
TGME49_222100	1868	1042	536	26	5485	860	398	212	4032	16735	4557	1138	1700	139
TGME49_222110	1427	979	413	17	4448	659	808	328	3584	9770	3961	1084	1400	134
TGME49_222120	491	310	164	9	1606	123	196	169	1696	3419	1521	294	323	118
TGME49_222130	2549	1675	1109	73	5344	893	1700	532	4782	11773	5547	1516	1436	127
TGME49_222140	341	252	201	0	931	131	136	80	755	3397	1037	253	338	155
TGME49_222150	1	10	0	0	2	0	0	0	0	4	4	0	2	4
TGME49_222155	71	70	32	5	266	33	185	40	256	1355	246	81	129	47
TGME49_222160	265	292	28	5	914	74	2002	467	941	5858	620	378	492	121
TGME49_222170	5524	1980	1417	80	8407	1857	2229	1021	8874	23900	6471	2393	3574	195
TGME49_222180	485	185	107	7	921	168	176	174	893	2172	842	199	281	28
TGME49_222188	35	0	8	0	37	3	6	0	77	42	11	15	17	34
TGME49_222192	263	230	73	9	966	128	290	74	883	3054	991	253	365	109
TGME49_222200	241	167	117	7	701	78	161	34	684	2650	897	150	218	78
TGME49_222210	766	338	269	18	1491	225	464	345	1416	3720	1517	441	436	109
TGME49_222220	7235	4555	4123	200	15980	3689	2257	1394	11984	64471	21689	7496	10339	594
TGME49_222230	667	181	253	3	1394	156	48	260	1419	5124	1210	257	345	110
TGME49_222240	2163	708	700	21	1947	590	168	116	3362	13403	2191	572	954	99
TGME49_222245	2435	1235	1144	52	3131	633	257	392	5424	11100	4575	801	790	74
TGME49_222250	23	6	15	0	116	18	38	26	90	801	75	40	67	52
TGME49_222260	0	0	0	0	3	12	2	0	0	19	12	2	0	6
TGME49_222270	275	352	292	14	1533	166	63	106	795	4044	1931	520	729	69
TGME49_222280	554	376	241	8	1525	244	161	39	1266	2787	1647	313	300	45
TGME49_222290	233	267	91	3	1266	125	86	114	1119	3546	1333	322	502	57
TGME49_222300	58	87	28	1	672	30	219	127	418	2473	812	179	260	103
TGME49_222305	8	0	10	1	4	4	5	0	24	20	17	11	6	24
TGME49_222310	340	194	179	3	1106	136	62	16	1410	4065	1474	318	378	108
TGME49_222330	406	191	129	13	637	160	52	54	649	3201	735	145	190	94
TGME49_222340	52	23	8	0	56	4	152	40	163	665	33	41	33	65
TGME49_222350	3723	1884	1283	51	6020	1237	885	507	5296	16735	5604	1606	2134	162
TGME49_222360	1332	635	401	15	3324	494	320	282	3028	9077	3274	938	1272	125
TGME49_222370	977	368	135	7	1536	334	2382	2181	1715	5636	756	474	568	149
TGME49_222380	1794	673	571	26	4331	426	378	373	4355	17508	4192	781	1262	207
TGME49_222385	15	0	4	0	2	1	0	0	7	6	6	0	0	29
TGME49_222390	94	20	19	0	348	32	97	66	395	1406	432	104	119	42
TGME49_222400	607	232	220	2	1313	183	92	52	985	4484	1052	354	517	100
TGME49_222410	165	292	77	9	1540	127	428	249	1006	6313	1816	451	763	131
TGME49_222420	25	35	11	0	72	34	8	14	147	371	80	14	25	28
TGME49_222430	288	122	87	6	844	96	270	37	732	5431	872	179	304	127
TGME49_222440	35	8	1	0	59	8	11	6	68	506	73	19	30	54
TGME49_222660	2633	1227	656	19	5520	960	514	198	5288	18875	5274	1259	1732	366
TGME49_222700	11	1	0	0	10	0	0	0	55	11	8	1	0	50
TGME49_222710	1096	593	379	4	3853	446	657	203	3834	10900	3993	1047	1772	166
TGME49_222800	888	320	286	21	2048	394	82	106	1686	9014	1782	439	634	282
TGME49_222840	12483	4123	2258	51	9154	4624	1750	1179	8008	19068	7687	2436	3828	319
TGME49_222850	4784	2131	1468	59	8716	1907	2330	1227	8823	18401	7810	2160	2814	217
TGME49_222860	4111	2159	1357	106	11589	2096	1129	533	8794	30480	11521	3286	4050	339
TGME49_222870	866	423	396	31	2748	451	290	295	1533	5869	1927	684	1029	116
TGME49_222880	85	81	26	2	621	34	62	14	353	1248	543	130	185	74
TGME49_222900	2084	857	453	23	3974	588	760	412	4023	16945	3566	1110	1423	310
TGME49_222910	813	332	196	11	2398	256	384	343	2043	6258	1944	685	1071	125
TGME49_222920	1524	432	312	7	1804	550	285	703	1757	5599	1421	457	946	86
TGME49_222930	221	128	56	1	481	45	242	96	513	886	297	99	276	83
TGME49_222935	3	0	0	0	0	0	0	0	4	0	3	0	0	11
TGME49_222940	42	14	10	2	157	14	70	4	127	186	67	13	36	38
TGME49_222948	1446	685	410	24	2824	472	1039	388	3864	9193	3631	746	1042	54
TGME49_222952	767	230	169	6	1791	311	878	66	2031	8324	1293	362	763	94
TGME49_222960	272	127	66	2	1051	86	160	144	840	3646	943	269	327	171
TGME49_222970	1188	396	243	12	2177	388	1172	408	2206	4479	1545	540	699	112
TGME49_222975	0	0	0	0	0	0	0	0	1	4	0	0	1	23
TGME49_222980	1	4	0	0	5	1	4	0	0	4	1	0	0	72
TGME49_222990	564	311	124	9	2108	270	392	235	1630	6176	1953	439	579	77
TGME49_223000	1818	1037	349	11	4010	1162	771	637	2164	7139	3247	834	1288	99
TGME49_223010	1356	675	637	28	2558	920	466	1283	1406	4821	2224	599	949	88
TGME49_223020	1559	482	260	17	2292	527	222	86	2488	6463	2299	637	997	86
TGME49_223025	16	8	0	0	15	1	6	30	9	19	2	2	2	36
TGME49_223030	0	0	0	0	0	1	0	0	0	2	2	0	2	32
TGME49_223040	2071	1719	809	83	3870	1241	1074	546	2944	12295	5030	1502	1835	200
TGME49_223045	0	0	0	0	10	0	0	0	6	5	0	0	4	9
TGME49_223050	5146	5213	4783	242	12635	3296	1624	638	9418	29860	18679	4353	6142	606
TGME49_223060	100	67	4	5	181	22	184	46	148	1458	108	79	104	273
TGME49_223070	2397	2128	850	34	6897	2076	2278	883	5102	19318	5859	1907	3017	270
TGME49_223080	3677	1245	1307	36	3613	1031	612	1027	6447	31468	5700	1034	1230	351
TGME49_223095	70	18	1	4	141	27	143	86	139	555	102	22	68	29
TGME49_223110	2196	1747	612	42	10029	1163	4174	2468	6707	23862	8158	2915	4200	283
TGME49_223120	0	0	1	0	0	0	0	0	18	5	0	2	9	37
TGME49_223125	1017	466	320	4	2792	591	428	453	1820	6002	2192	630	958	81
TGME49_223130	164	83	33	0	650	86	132	14	364	1903	551	130	265	70
TGME49_223140	1493	1326	518	37	3396	907	715	272	2253	8505	3305	1044	1397	174
TGME49_223150	294	179	62	6	688	138	180	232	590	2122	784	203	224	126
TGME49_223258	88	21	2	0	45	17	190	144	71	348	23	13	34	39
TGME49_223262	31	1	1	0	12	0	72	12	19	72	10	8	17	78
TGME49_223270	242	135	61	6	706	106	208	126	638	3182	724	245	266	151
TGME49_223390	4653	2003	1543	61	4873	1409	751	584	5838	20264	5163	1148	1527	257
TGME49_223400	25	4	1	0	0	1	13	0	11	2	0	5	1	14
TGME49_223410	4362	1764	1362	63	5822	2331	2453	2681	3810	13630	5800	1716	2324	237
TGME49_223420	324	96	112	2	1307	104	786	410	1045	3152	1146	360	546	35
TGME49_223430	5	11	4	0	4	0	58	76	14	24	10	9	1	47
TGME49_223440	265	185	107	21	756	83	63	132	775	3460	1048	219	213	103
TGME49_223450	2571	1534	2169	59	3708	697	412	476	4466	13931	4874	801	734	170
TGME49_223470	10	0	10	0	2	2	11	18	24	0	21	3	0	15
TGME49_223480	106	70	43	2	123	27	37	30	153	837	173	23	40	289
TGME49_223485	561	853	484	26	3447	378	652	680	2248	7399	3826	1286	1380	137
TGME49_223490	303	308	138	4	1112	154	127	30	726	2844	940	250	414	69
TGME49_223500	198	150	28	10	773	77	82	89	393	2644	703	212	299	104
TGME49_223510	1118	562	347	9	1905	582	592	557	1720	4496	1579	367	446	93
TGME49_223520	4	0	2	0	8	1	26	0	13	4	6	1	3	53
TGME49_223530	615	794	247	33	2617	593	390	184	1519	9342	2614	856	1382	119
TGME49_223540	714	462	304	11	2237	358	330	141	1664	9740	2494	559	753	133
TGME49_223550	595	76	16	1	462	27	191	238	1076	1076	208	252	131	59
TGME49_223560	290	96	31	2	294	55	74	20	436	676	173	142	135	32
TGME49_223570	453	429	157	7	1444	143	224	213	1390	5035	1492	319	526	106
TGME49_223580	206	132	37	16	674	78	134	0	593	2067	742	211	250	69
TGME49_223590	2405	1759	1016	74	6855	1561	416	443	3577	16211	6261	2529	3277	252
TGME49_223600	161	222	80	3	887	129	178	168	678	3721	1107	389	463	119
TGME49_223610	1195	582	599	15	1677	210	78	112	3379	9626	2163	542	807	90
TGME49_223620	238	465	115	2	1692	91	367	224	1625	5560	2036	396	458	50
TGME49_223630	669	492	363	23	1669	274	839	560	1660	4025	1656	467	391	56
TGME49_223640	108	61	46	3	542	63	23	92	425	3625	452	121	188	63
TGME49_223650	21	37	15	0	86	5	4	2	31	655	32	27	31	25
TGME49_223660	4446	2988	1398	96	11288	1643	4596	1377	9296	22146	9071	3013	3987	355
TGME49_223668	368	281	77	0	586	177	210	90	259	1195	583	94	242	37
TGME49_223672	401	172	74	1	690	208	441	106	536	2240	664	247	374	68
TGME49_223680	2818	1575	913	21	6976	1325	765	471	4585	15310	5957	2071	2950	191
TGME49_223685	387	197	125	3	709	239	167	420	393	1145	607	159	303	25
TGME49_223690	480	567	350	19	2257	309	420	350	1670	3737	2335	653	710	66
TGME49_223700	26	8	1	0	2	1	27	0	2	21	0	3	1	97
TGME49_223710	263	199	85	10	1123	119	153	146	654	4819	998	418	618	134
TGME49_223725	189	78	83	7	112	38	15	17	184	520	89	31	30	140
TGME49_223750	728	413	172	4	2319	191	698	100	2778	8910	1839	651	838	79
TGME49_223760	579	227	65	6	1459	111	162	330	988	5183	1106	353	499	96
TGME49_223770	2	0	0	0	4	0	0	0	17	0	0	0	0	12
TGME49_223780	647	460	302	23	2679	195	144	99	1956	8821	2830	617	650	208
TGME49_223790	4448	2074	1304	73	5536	1726	896	719	5632	16119	5322	1212	1469	130
TGME49_223800	224	66	89	3	700	88	130	94	646	3051	963	251	374	73
TGME49_223810	886	482	330	17	1958	305	422	220	1969	7065	1991	418	505	132
TGME49_223830	12	4	1	0	22	0	7	14	23	8	9	4	2	86
TGME49_223840	2734	793	879	23	3226	812	461	264	3821	15607	3077	959	1081	130
TGME49_223845	45	32	12	0	241	25	101	126	219	543	160	41	78	45
TGME49_223855	735	534	247	13	1336	200	1129	729	1421	3397	1489	473	531	74
TGME49_223870	173	55	30	1	226	7	121	48	460	812	235	57	83	82
TGME49_223880	3228	954	1411	30	2688	895	149	258	4182	14993	2273	502	829	214
TGME49_223900	36	49	4	0	163	12	150	57	107	469	57	30	59	62
TGME49_223910	896	695	319	18	3051	392	561	356	2562	7745	2708	762	1122	143
TGME49_223915	6	0	0	0	0	1	0	0	0	2	0	0	0	7
TGME49_223920	13849	8627	5040	225	28780	8402	3088	1823	22610	120871	24592	6706	9193	644
TGME49_223930	5928	2656	1718	82	7564	2329	2973	2322	5889	16865	6202	1810	2031	199
TGME49_223940	6133	4318	3955	181	27265	3302	1945	1097	17505	61966	30921	9444	12670	557
TGME49_223950	1267	693	868	32	2365	601	137	265	2411	7738	3167	684	804	107
TGME49_223960	490	417	270	15	2820	247	152	149	1780	7413	2728	758	1228	113
TGME49_223970	88	78	29	7	438	35	31	92	319	1682	445	105	231	59
TGME49_223985	1613	636	744	33	2756	289	93	133	3535	13263	3783	624	757	212
TGME49_224000	1633	1115	624	40	4955	982	244	180	2741	17347	4229	1155	1969	167
TGME49_224010	4	0	0	0	10	1	0	0	2	0	0	1	3	93
TGME49_224020	1006	606	275	11	3510	397	1081	694	2399	5578	2605	780	981	91
TGME49_224030	1033	454	195	13	1879	230	557	326	2470	6511	1394	524	637	133
TGME49_224040	1	0	0	0	4	0	29	0	5	0	0	6	0	38
TGME49_224050	1688	1439	778	34	3682	469	416	325	5057	11110	4839	1059	1167	121
TGME49_224060	3297	1504	1339	46	7865	1199	660	511	8324	29057	8524	1986	2902	188
TGME49_224070	389	527	244	11	1095	156	81	138	1241	3558	1727	349	334	87
TGME49_224080	1	0	1	0	1	1	11	0	9	16	0	0	2	71
TGME49_224090	1196	865	564	28	3038	540	389	232	4114	9121	3525	645	898	108
TGME49_224100	21	7	0	0	33	2	29	82	15	92	11	18	25	13
TGME49_224110	1087	897	604	36	3898	705	600	270	2441	6923	4458	988	1348	151
TGME49_224130	23742	15154	10968	554	38626	13828	5584	4538	21643	76738	38374	10373	14734	991
TGME49_224140	68	10	15	1	93	9	161	0	33	168	105	4	13	90
TGME49_224150	247	158	59	2	378	51	53	44	386	1636	456	110	154	63
TGME49_224160	140	77	41	1	427	78	93	66	377	2246	477	154	149	150
TGME49_224170	830	576	70	10	1172	617	1531	2037	1088	3943	582	461	505	98
TGME49_224180	70	47	11	0	206	31	328	72	437	913	109	69	61	113
TGME49_224190	774	540	322	33	2320	385	309	147	1900	8157	2281	490	718	153
TGME49_224200	251	224	105	2	531	107	209	150	429	1718	619	170	215	50
TGME49_224205	1835	965	585	31	4655	794	699	292	4203	14721	5095	1153	1463	165
TGME49_224210	684	393	331	10	1627	271	113	76	1250	5918	1871	514	629	114
TGME49_224220	353	226	207	7	2174	91	147	17	1937	7542	2050	431	748	84
TGME49_224230	599	107	119	11	374	108	47	0	697	1569	299	163	106	110
TGME49_224235	195	252	106	7	1023	197	274	84	710	2941	1164	228	323	83
TGME49_224240	2379	986	567	24	2806	822	456	424	3424	7036	2928	556	659	125
TGME49_224250	72	42	17	4	23	25	0	60	49	260	32	16	21	49
TGME49_224260	5648	2479	2870	84	4952	1341	172	473	7232	26235	6197	1124	1398	349
TGME49_224270	3207	1172	1608	60	2440	700	117	258	5162	10676	4596	555	463	195
TGME49_224275	13	34	11	0	51	9	53	0	28	70	32	8	11	26
TGME49_224280	581	375	214	25	1161	190	121	81	1270	5746	1469	274	382	182
TGME49_224290	1211	549	438	11	3216	522	379	147	3127	11752	4135	937	1581	164
TGME49_224310	378	273	67	15	1193	143	242	123	1300	5066	1528	346	501	89
TGME49_224320	184	93	35	9	251	39	48	72	307	1361	200	50	55	97
TGME49_224330	1317	452	352	10	3157	355	720	307	3839	8623	2996	865	1143	84
TGME49_224340	200	118	88	9	1838	100	141	66	1059	3209	1780	322	516	69
TGME49_224350	1337	710	665	26	5556	604	669	377	3888	19455	6515	1583	2387	245
TGME49_224460	40281	19928	15339	620	34768	17956	1863	1610	37767	94766	39753	12133	15141	849
TGME49_224470	1370	377	322	3	1231	432	515	270	1528	2638	924	244	362	74
TGME49_224480	960	567	442	7	2225	260	145	270	2258	7216	2263	439	623	119
TGME49_224490	127	112	31	7	695	49	131	89	559	2631	689	125	159	55
TGME49_224510	316	331	131	4	1056	124	75	58	1284	4246	1346	255	282	147
TGME49_224520	976	1182	334	24	6365	617	419	134	5641	15440	7171	1924	2635	131
TGME49_224530	1680	1039	609	33	4595	844	202	200	3899	13698	5572	1487	2252	147
TGME49_224540	706	509	307	19	1793	264	43	150	1853	9264	1871	456	563	243
TGME49_224560	16	14	9	0	18	1	2	51	47	147	42	3	12	20
TGME49_224570	507	391	179	9	1373	349	115	58	1212	4923	2166	393	648	70
TGME49_224575	26	0	1	0	40	4	14	36	17	14	8	4	3	30
TGME49_224580	769	632	288	10	2862	280	805	244	2152	6145	2536	710	905	88
TGME49_224590	532	588	170	4	1558	277	262	177	1528	3443	1402	323	443	102
TGME49_224600	416	176	87	9	1051	136	204	166	1155	2952	937	258	359	134
TGME49_224610	460	306	204	7	1380	238	116	88	945	5066	1121	353	454	106
TGME49_224620	1937	502	282	20	1700	541	1096	883	2001	5172	1114	380	556	157
TGME49_224630	613	179	56	7	378	98	4026	1509	806	3939	252	300	255	78
TGME49_224650	636	411	166	7	1406	262	362	389	1472	3416	1392	351	452	65
TGME49_224660	690	161	267	15	874	226	142	107	1420	4067	1118	265	455	91
TGME49_224670	208	139	49	6	586	75	52	74	575	3540	719	153	209	146
TGME49_224675	6	0	0	0	3	0	0	24	0	1	0	0	3	15
TGME49_224680	8	14	0	0	31	8	15	26	16	38	24	1	2	65
TGME49_224700	3479	1283	976	42	4793	1220	307	188	5165	20211	4341	975	1581	180
TGME49_224710	140	40	15	3	178	46	62	58	140	151	95	16	24	62
TGME49_224720	429	289	162	11	1416	185	203	113	1020	4556	1389	424	464	73
TGME49_224730	192	311	136	13	928	108	184	95	1024	2750	1544	249	313	43
TGME49_224740	734	611	378	25	2128	286	500	466	1837	3853	2190	461	607	101
TGME49_224750	142	6	2	0	80	28	28	0	115	37	40	5	3	50
TGME49_224760	254	48	16	0	141	4	95	63	268	153	43	4	20	20
TGME49_224770	75	15	7	0	74	20	36	54	121	125	80	16	24	16
TGME49_224780	0	0	0	0	6	0	0	0	1	3	0	0	0	26
TGME49_224790	0	1	0	0	0	1	0	0	2	1	0	0	0	49
TGME49_224800	277	148	82	10	993	112	159	30	895	3938	1248	243	383	63
TGME49_224810	25	10	20	0	20	0	74	26	35	24	19	13	12	141
TGME49_224820	252	131	28	0	984	127	390	221	754	1908	773	171	359	91
TGME49_224830	93	17	18	0	377	20	65	83	251	914	321	72	85	84
TGME49_224840	1590	584	300	36	2867	419	902	198	2531	9641	2406	605	843	225
TGME49_224845	87	24	17	0	121	18	61	48	156	500	121	31	28	56
TGME49_224850	9193	4006	4318	301	12222	3263	2049	2816	15045	65072	16431	3874	5683	451
TGME49_224860	368	140	62	3	725	94	152	21	659	2245	668	289	403	62
TGME49_224870	1244	692	582	37	1500	551	61	408	1693	9330	2203	287	405	341
TGME49_224880	760	392	159	24	1856	238	175	52	1694	11985	1828	487	832	109
TGME49_224890	1094	330	230	4	2594	289	1239	332	2644	9637	1915	538	914	161
TGME49_224900	3655	1867	1104	67	8891	2211	1686	275	5632	20235	7630	2494	3783	309
TGME49_224905	2	0	0	0	0	0	0	0	9	0	0	0	1	7
TGME49_224910	116	81	95	1	823	71	105	42	698	3382	1393	376	461	68
TGME49_224920	243	227	134	3	1044	84	21	29	1090	6185	1205	272	451	137
TGME49_224928	195	72	55	2	359	46	74	62	321	1177	296	75	90	92
TGME49_224932	263	460	12	1	81	15	767	711	392	2543	123	236	175	63
TGME49_224935	506	247	76	2	1425	179	469	580	1434	7397	1089	286	507	131
TGME49_224940	135	129	28	6	507	38	257	133	449	1700	291	170	118	57
TGME49_224950	2800	598	682	22	3745	768	2264	601	4820	12414	3378	815	1313	160
TGME49_224960	982	315	225	26	1905	387	288	190	1386	4635	1176	427	781	128
TGME49_224970	2193	1372	1068	48	2713	687	519	420	4448	12515	3948	1059	1150	135
TGME49_224980	819	299	403	6	1929	201	547	263	2114	7370	2275	533	925	74
TGME49_224990	1084	561	427	30	2005	394	516	340	2178	3490	1898	586	672	66
TGME49_225000	2148	589	984	34	1668	542	105	97	3161	11182	2690	538	789	111
TGME49_225005	17	4	1	0	0	1	0	0	0	18	9	4	1	19
TGME49_225010	1536	912	685	29	3246	578	195	157	5116	10302	6141	884	794	104
TGME49_225020	1520	1062	688	30	3296	815	130	223	2201	11534	3095	1024	1707	94
TGME49_225028	20	49	13	48	8	7	52	313	22	19	5	3	20	93
TGME49_225032	2	0	0	0	11	3	7	0	1	8	6	1	1	33
TGME49_225050	876	871	527	39	3030	544	148	94	2400	11676	4387	1219	2147	142
TGME49_225060	566	750	424	9	2885	369	271	85	1664	7390	3151	938	1208	144
TGME49_225070	15	1	0	0	20	4	13	8	9	23	3	0	4	69
TGME49_225080	18460	7983	6135	385	24353	12059	5611	6118	14957	46217	25765	9476	12392	989
TGME49_225090	270	327	145	6	1559	116	122	109	1168	8354	2187	488	590	125
TGME49_225098	73	0	5	0	31	4	48	0	46	51	34	3	9	10
TGME49_225102	19	0	1	0	26	0	20	0	20	17	0	0	1	27
TGME49_225105	411	36	64	1	398	71	243	164	355	288	253	107	86	87
TGME49_225108	626	322	244	8	942	169	52	16	1306	2877	1113	254	272	92
TGME49_225110	2241	407	732	21	1672	567	68	64	2649	4015	2340	363	448	116
TGME49_225120	7703	1777	1327	58	16646	2176	3567	1238	22503	36599	17791	4238	7667	385
TGME49_225125	1411	672	498	51	1782	456	151	365	1599	7350	2176	476	553	147
TGME49_225130	72	119	23	4	556	38	61	43	456	2908	577	206	238	101
TGME49_225140	2	0	0	0	2	0	5	48	2	2	0	0	1	12
TGME49_225150	6486	3650	1645	89	17087	3211	2660	1114	13586	46440	16027	4036	5883	363
TGME49_225160	4347	1625	993	23	8403	1238	1992	1034	7956	13662	6524	1969	2770	140
TGME49_225170	1365	518	200	7	2095	426	221	111	3074	3684	2474	551	818	46
TGME49_225190	589	171	136	1	919	158	214	104	1299	2219	833	184	236	65
TGME49_225200	11025	3758	4871	158	16165	3782	1143	698	16192	45717	15708	3700	5044	448
TGME49_225210	285	105	136	1	535	161	102	57	377	1557	291	115	168	54
TGME49_225220	6433	2546	1627	81	7498	2111	1868	774	7864	16837	7923	1653	1845	252
TGME49_225230	1986	389	482	10	1181	666	161	161	1570	7741	1232	431	527	65
TGME49_225240	794	888	267	27	2092	555	396	140	1294	5444	2036	556	757	120
TGME49_225250	260	128	52	1	1137	116	287	190	546	2034	794	247	377	42
TGME49_225260	2524	1158	927	43	4308	793	742	157	5593	17577	5258	1126	1152	206
TGME49_225270	1062	501	688	22	1930	295	59	191	1981	8956	2547	449	558	129
TGME49_225280	1	18	0	0	1	0	0	44	0	0	0	1	1	129
TGME49_225290	145	105	24	1	435	73	2278	1722	686	2575	212	166	180	46
TGME49_225300	1183	852	269	15	4496	651	1679	584	2663	7710	3745	1068	1584	131
TGME49_225310	859	404	252	10	3206	498	896	290	1849	7939	2847	729	1067	119
TGME49_225315	8	1	0	0	23	0	15	0	29	15	13	4	4	37
TGME49_225320	1037	798	330	18	4621	655	652	309	2707	13060	4231	1380	2530	164
TGME49_225330	1280	1050	502	36	4800	517	462	245	4024	13327	4941	1427	2071	133
TGME49_225340	1949	903	764	39	4737	620	275	112	4627	17747	4564	1086	1799	234
TGME49_225350	208	176	95	9	873	200	182	194	414	2246	814	229	382	39
TGME49_225360	73	25	22	4	238	27	139	64	211	1115	297	85	214	67
TGME49_225370	2	0	0	0	9	0	0	0	25	18	1	0	1	11
TGME49_225380	125	106	51	9	702	55	64	20	332	1414	621	153	253	75
TGME49_225400	8	0	0	0	25	0	6	10	7	15	4	0	6	81
TGME49_225410	598	232	115	22	1445	321	98	32	999	3783	1122	312	443	55
TGME49_225413	24	12	1	1	31	1	50	8	74	141	14	9	31	37
TGME49_225420	355	417	121	14	598	289	170	246	437	1610	719	193	344	47
TGME49_225430	48	1	11	0	196	24	27	0	143	614	161	84	59	44
TGME49_225435	6	11	4	0	33	0	3	6	22	33	8	16	27	18
TGME49_225440	160	62	59	6	364	30	87	104	363	1634	350	96	106	99
TGME49_225450	362	293	73	2	1023	169	180	134	600	2463	716	234	452	72
TGME49_225460	0	0	0	0	3	1	0	0	0	9	4	5	1	24
TGME49_225470	1604	1085	463	32	2174	864	293	336	1686	4853	2047	540	902	81
TGME49_225480	567	315	143	2	1672	230	136	70	1758	5564	2130	458	602	93
TGME49_225490	6872	2733	1728	72	14628	2462	5286	1692	14108	30602	13645	3085	2200	206
TGME49_225500	1629	448	329	8	2316	327	271	187	2748	6560	1666	583	1045	58
TGME49_225510	766	356	234	9	927	288	237	489	1180	5088	1098	613	753	186
TGME49_225520	48	2	7	1	165	16	21	0	117	455	68	16	13	30
TGME49_225530	1046	442	296	9	2194	479	633	428	1976	9275	2462	596	857	210
TGME49_225540	5356	1268	1200	42	9939	1193	20657	4425	14167	18673	7138	2724	3140	125
TGME49_225550	4253	1609	939	54	4375	1842	806	804	3958	12524	3878	962	1571	127
TGME49_225555	4642	1389	1266	94	12010	2433	2148	5812	6894	18026	10335	3036	3699	284
TGME49_225560	23525	5866	4809	165	29176	7203	3106	1068	31335	87629	23893	7857	13911	598
TGME49_225570	45	6	16	0	27	5	8	0	20	5	12	1	1	29
TGME49_225580	481	466	172	14	1943	357	481	369	929	3713	1427	377	657	63
TGME49_225590	20	10	10	0	29	4	225	646	60	55	7	5	5	64
TGME49_225680	433	250	110	5	1103	292	59	32	528	2180	678	249	351	109
TGME49_225690	2720	1607	942	42	6616	1110	157	228	6809	30259	8081	1614	2342	192
TGME49_225710	159	85	42	4	523	58	197	72	602	2016	534	160	221	54
TGME49_225720	78	68	20	6	658	39	96	32	526	1854	654	162	248	41
TGME49_225730	1513	1290	528	34	4743	927	1864	1130	3084	9887	4381	1176	1562	177
TGME49_225745	1744	620	458	18	862	339	143	326	1264	7896	988	121	242	533
TGME49_225770	176	113	79	0	756	72	133	98	691	4012	796	227	284	158
TGME49_225780	610	430	241	17	1698	251	156	112	1557	5695	1913	437	561	106
TGME49_225790	3321	2147	717	26	7927	1012	2753	809	6820	24259	4301	2430	3891	115
TGME49_225800	287	221	65	0	1057	75	85	64	951	4181	904	284	457	48
TGME49_225810	660	487	256	18	2519	354	482	101	2440	6639	2740	704	1080	123
TGME49_225820	654	136	74	8	1012	216	979	354	1035	2007	703	192	264	66
TGME49_225830	1234	442	329	12	3770	404	405	545	4013	10356	4359	826	919	92
TGME49_225840	625	371	165	12	1905	206	354	242	2144	6772	2171	420	500	54
TGME49_225850	1299	447	254	20	2233	322	659	634	2028	8681	1791	676	960	133
TGME49_225860	1740	1119	428	52	3979	743	1090	469	3162	16929	3783	1215	1703	145
TGME49_225870	4774	980	1457	58	5363	1045	379	489	8624	30010	6651	1230	2104	235
TGME49_225880	124	106	11	1	704	80	115	32	220	1813	434	166	310	68
TGME49_225890	657	379	329	17	1147	196	93	122	1623	5428	1630	288	339	105
TGME49_225900	904	339	296	10	1872	191	835	268	2317	9163	1711	536	726	73
TGME49_225905	89	40	8	1	88	25	93	106	110	643	37	38	38	26
TGME49_225910	827	490	308	26	1835	224	173	213	2042	5252	2033	460	428	74
TGME49_225920	318	60	98	5	805	56	172	174	950	2435	800	231	342	113
TGME49_225930	3726	1774	1352	64	6048	1825	1702	730	4360	12142	5542	1455	2803	215
TGME49_225940	647	278	121	6	2048	369	1030	609	1249	5099	1366	469	941	96
TGME49_225950	0	6	0	0	9	0	0	1	4	5	0	1	4	65
TGME49_225953	1	0	0	0	0	1	10	12	3	11	1	0	1	22
TGME49_225955	0	0	0	0	0	0	0	0	0	2	0	0	1	19
TGME49_225958	1	0	4	0	6	0	0	0	0	0	0	0	3	27
TGME49_225960	1344	351	548	24	1083	355	38	24	1740	8998	979	284	347	142
TGME49_225970	90	81	66	0	212	14	14	0	195	1016	166	32	53	19
TGME49_225980	467	326	332	4	989	133	51	152	1036	4321	1464	202	287	96
TGME49_225990	52	37	14	1	278	25	48	0	175	741	421	104	174	85
TGME49_226000	1698	1089	805	59	3050	932	350	246	2181	6954	3224	803	1251	144
TGME49_226010	1025	273	195	16	854	190	76	282	935	1139	461	92	196	42
TGME49_226020	14915	4967	3719	193	27286	5232	7121	3243	26669	52236	21574	6076	8160	540
TGME49_226030	6691	3083	1527	113	14202	4101	1057	681	9177	32224	11811	3330	5046	431
TGME49_226040	1847	766	621	25	2683	870	1315	1014	2054	6218	2344	831	1161	84
TGME49_226050	694	567	294	18	2184	310	390	241	1442	6095	2107	622	815	77
TGME49_226060	4082	1739	1373	83	6777	1563	1056	745	8497	16962	6062	1494	1369	221
TGME49_226068	887	716	403	16	3279	429	608	204	2872	8605	3193	729	891	135
TGME49_226072	2206	1485	954	43	6176	994	922	244	6427	18337	6840	1719	2247	160
TGME49_226080	407	246	267	11	754	123	108	44	1094	2911	1184	169	175	60
TGME49_226090	140	69	70	1	479	84	87	1	323	1951	533	93	205	114
TGME49_226100	1	0	12	0	1	0	11	10	12	27	2	0	0	57
TGME49_226110	3	0	1	0	3	0	25	1	6	14	6	4	3	57
TGME49_226220	1385	1288	677	49	3684	733	58	62	3138	10388	4502	852	1187	123
TGME49_226230	6	0	2	0	9	1	8	0	7	13	8	1	2	21
TGME49_226240	194	141	24	14	665	108	151	188	606	1626	709	182	252	42
TGME49_226245	17	1	1	0	18	0	0	0	5	4	6	1	1	21
TGME49_226250	4787	1941	1700	80	8731	1570	1985	1004	10657	27046	11839	3124	3551	252
TGME49_226260	5673	2287	1504	81	6457	2195	2868	2365	7246	12263	5330	1466	1877	111
TGME49_226270	97	165	24	1	697	106	176	75	334	2667	661	191	395	131
TGME49_226280	271	158	90	4	731	130	185	198	442	1285	446	109	210	38
TGME49_226290	1640	1273	575	38	5139	849	2028	866	3304	15296	4838	1543	2650	241
TGME49_226300	30	0	7	0	28	1	9	78	61	29	5	4	4	60
TGME49_226310	461	679	74	25	715	115	413	78	1051	6908	738	470	606	107
TGME49_226320	412	165	137	6	1561	117	176	63	1694	5101	1445	546	726	89
TGME49_226330	25	60	4	0	184	14	40	12	180	1342	322	76	124	68
TGME49_226340	1727	921	804	42	4531	471	214	170	3665	13020	4872	997	1234	148
TGME49_226350	122	148	66	16	411	51	24	85	297	2319	337	142	213	67
TGME49_226370	1380	409	376	6	2163	487	401	194	2354	5325	1579	390	651	141
TGME49_226380	16343	4446	3634	175	23937	4920	4651	1817	27921	47528	21837	4780	6126	385
TGME49_226385	12	6	0	0	2	0	0	0	21	0	8	0	0	32
TGME49_226390	269	97	24	1	270	77	118	185	483	1072	352	83	133	62
[truncated: 6,328 more rows]

## Sheet: Day3_DESeq2
GeneID	baseMean	log2FoldChange	lfcSE	stat	pvalue	padj
TGME49_200010	11097.8	0.599016	0.338089	-1.77177	0.0764323	0.397821
TGME49_200110	0.0599241	1.12746	4.95739	-0.227431	0.820089
TGME49_200130	340.504	0.604829	0.587236	-1.02996	0.303029	0.692746
TGME49_200230	49.4338	-0.0609084	1.13491	0.0536678	0.9572	0.987384
TGME49_200240	68.8421	-1.45149	1.2573	1.15445	0.248315	0.64545
TGME49_200250	5049.48	0.68979	0.37099	-1.85932	0.0629813	0.368681
TGME49_200260	4.44475	0.738658	3.14383	-0.234954	0.814244
TGME49_200270	1509.62	0.389561	0.384236	-1.01386	0.31065	0.700044
TGME49_200280	1753.93	-0.179746	0.396545	0.453281	0.650346	0.893455
TGME49_200290	4835.13	-0.205163	0.387747	0.529115	0.596726	0.8746
TGME49_200295	34.2115	-0.602373	1.25666	0.479343	0.631694	0.886846
TGME49_200300	41.2087	1.23305	1.1601	-1.06288	0.287836	0.680579
TGME49_200310	2500.29	1.02706	0.343828	-2.98714	0.00281603	0.0725552
TGME49_200320	1722.52	0.132127	0.365492	-0.361506	0.717721	0.924395
TGME49_200330	2598.51	0.242137	0.36574	-0.662046	0.507942	0.833553
TGME49_200340	1006.62	0.8865	0.385935	-2.29702	0.0216177	0.21692
TGME49_200350	3858.93	0.23402	0.535488	-0.437023	0.662095	0.901216
TGME49_200360	23010.9	0.264415	0.382252	-0.69173	0.489107	0.822201
TGME49_200370	1040.73	0.505661	0.394599	-1.28146	0.200034	0.595164
TGME49_200375	1542.3	-0.0776708	0.366644	0.211843	0.83223	0.957274
TGME49_200385	10932.1	0.172031	0.40277	-0.427119	0.669293	0.902454
TGME49_200400	3846.95	0.338207	0.355415	-0.951583	0.341308	0.727214
TGME49_200410	701.912	-0.0500921	0.417095	0.120097	0.904406	0.976715
TGME49_200430	185.698	-1.39109	0.637395	2.18246	0.0290756	0.25547
TGME49_200440	349.356	-0.801863	0.520079	1.54181	0.12312	0.500497
TGME49_200450	369.186	-0.551737	0.526602	1.04773	0.294763	0.684879
TGME49_200460	1863.99	-0.275379	0.405538	0.679046	0.497109	0.826612
TGME49_200470	1591.11	-0.176144	0.419615	0.419776	0.674649	0.904194
TGME49_200480	7.53858	0.651571	2.83038	-0.230206	0.817932
TGME49_200590	579.058	0.0925594	0.471263	-0.196407	0.844291	0.962322
TGME49_200595	11.6343	-1.52647	2.36319	0.645939	0.518319	0.838786
TGME49_200600	0
TGME49_200700	1036.71	-0.0828813	0.429765	0.192853	0.847074	0.963069
TGME49_201100	0.394452	-0.871081	4.85625	0.179373	0.857645
TGME49_201110	372.893	-0.334733	0.517028	0.647417	0.517362	0.838786
TGME49_201120	2907.7	-0.0327937	0.340377	0.0963451	0.923246	0.980822
TGME49_201130	4014.48	-0.384692	0.374887	1.02615	0.304819	0.694146
TGME49_201140	1360.88	-0.055275	0.390408	0.141583	0.88741	0.970814
TGME49_201150	1114.67	-0.53592	0.415931	1.28848	0.197578	0.59315
TGME49_201160	37.7338	-0.0273887	1.22024	0.0224453	0.982093	0.994872
TGME49_201170	10097.2	0.0495429	0.331001	-0.149676	0.88102	0.969893
TGME49_201180	1495.97	0.511954	0.610488	-0.838597	0.401695	0.768667
TGME49_201190	125.648	-0.233525	0.863263	0.270514	0.786765	0.947957
TGME49_201200	818.246	-0.0616488	0.42359	0.145539	0.884285	0.970307
TGME49_201210	564.654	0.357824	0.552422	-0.647736	0.517156	0.838786
TGME49_201215	182.333	-1.5219	0.6702	2.27081	0.0231582	0.223994
TGME49_201220	681.581	-0.547272	0.427862	1.27908	0.200867	0.596016
TGME49_201230	1961.45	0.561915	0.388841	-1.4451	0.148429	0.540015
TGME49_201240	126.359	-0.152133	0.72617	0.2095	0.834058	0.958357
TGME49_201250	807.111	-1.48102	0.463354	3.1963	0.00139202	0.0453975
TGME49_201260	11070.9	-0.420847	0.359615	1.17027	0.241892	0.63753
TGME49_201270	1658.6	-0.648169	0.388598	1.66797	0.0953224	0.446906
TGME49_201380	9801.45	0.761445	0.324656	-2.34539	0.0190072	0.205086
TGME49_201390	51814.8	0.774837	0.397758	-1.94801	0.0514139	0.338965
TGME49_201400	1164.7	-0.340809	0.451621	0.754636	0.450468	0.798965
TGME49_201520	5638.1	0.664507	0.327348	-2.02997	0.0423595	0.311727
TGME49_201630	3166.92	1.16243	0.357644	-3.25024	0.00115306	0.0393782
TGME49_201640	15.5747	-1.04392	2.15568	0.484262	0.6282	0.885339
TGME49_201650	10.4567	-0.100973	2.54397	0.039691	0.968339
TGME49_201660	0.908752	-2.10876	4.8155	0.43791	0.661452
TGME49_201670	591.504	0.125355	0.501894	-0.249763	0.802771	0.952189
TGME49_201680	5921.16	-0.643328	0.328683	1.95729	0.0503135	0.337963
TGME49_201690	204.164	-1.32685	0.682677	1.94359	0.0519443	0.34071
TGME49_201700	2043.22	-1.15709	0.42437	2.72661	0.00639884	0.118485
TGME49_201710	1063.24	0.966634	0.423496	-2.28251	0.0224591	0.221834
TGME49_201720	251.191	-1.11891	0.557407	2.00734	0.0447132	0.321038
TGME49_201730	62.8657	0.16043	0.999796	-0.160462	0.872517	0.96713
TGME49_201740	673.564	-0.046452	0.457641	0.101503	0.919151	0.979202
TGME49_201750	5.37226	1.21172	3.20085	-0.378561	0.705014
TGME49_201760	7202.94	0.652064	0.328109	-1.98734	0.0468847	0.328593
TGME49_201770	1262.2	0.233167	0.372551	-0.625866	0.531403	0.846025
TGME49_201775	33.1056	2.02439	1.33594	-1.51534	0.129687	0.511892
TGME49_201780	64986.6	0.220476	0.386028	-0.571139	0.567905	0.862528
TGME49_201785	16839.4	0.374283	0.383546	-0.975849	0.329139	0.715177
TGME49_201790	2759.02	0.357879	0.432972	-0.826564	0.408484	0.770765
TGME49_201800	2196.79	0.184819	0.37835	-0.488487	0.625205	0.885339
TGME49_201810	2758.92	-0.191892	0.344286	0.557362	0.57728	0.865814
TGME49_201820	627.821	0.247646	0.511109	-0.484527	0.628012	0.885339
TGME49_201830	229.795	-0.850323	0.601252	1.41425	0.157288	0.549878
TGME49_201840	3056.76	-0.730102	0.401592	1.81802	0.0690609	0.383032
TGME49_201850	740.731	0.857154	0.442149	-1.93861	0.0525492	0.341829
TGME49_201860	43603.8	0.971961	0.441871	-2.19965	0.0278318	0.246939
TGME49_201870	1349.94	0.139305	0.383912	-0.362858	0.716711	0.924395
TGME49_201880	4798.19	0.0463687	0.338123	-0.137135	0.890924	0.971755
TGME49_201890	3.81043	-1.16447	3.42469	0.340021	0.733841
TGME49_201895	0.197226	0.256597	4.92466	-0.0521045	0.958445
TGME49_201900	1325.93	0.602279	0.378226	-1.59238	0.111299	0.47709
TGME49_202010	866.432	-0.0591656	0.412622	0.143389	0.885983	0.970358
TGME49_202020	3176.61	-0.395492	0.385388	1.02622	0.304789	0.694146
TGME49_202025	176.545	-0.731484	0.66766	1.09559	0.273257	0.666453
TGME49_202030	437.082	-0.977177	0.488468	2.00049	0.0454471	0.32363
TGME49_202040	3816.01	0.446023	0.413157	-1.07955	0.280342	0.671607
TGME49_202050	230.523	0.34479	0.799387	-0.431318	0.666237	0.902029
TGME49_202060	7.14068	-0.852064	3.00127	0.283902	0.776486
TGME49_202065	0.0599241	1.12746	4.95739	-0.227431	0.820089
TGME49_202070	1818.04	-0.098411	0.484868	0.202965	0.839163	0.960686
TGME49_202080	774.365	-0.225035	0.437879	0.51392	0.607308	0.87761
TGME49_202090	2.46594	-0.916949	4.60791	0.198995	0.842267
TGME49_202100	0.496846	-1.2613	4.83962	0.26062	0.794386
TGME49_202110	1.25084	-2.58638	4.8069	0.538057	0.590538
TGME49_202120	3071.01	-0.285793	0.338355	0.844655	0.398304	0.765683
TGME49_202140	11.9129	-0.456353	2.40538	0.189722	0.849527	0.963069
TGME49_202160	1055.56	-0.0964406	0.38907	0.247874	0.804232	0.952189
TGME49_202170	603.901	0.680011	0.506017	-1.34385	0.178996	0.57489
TGME49_202180	762.653	-0.250681	0.453334	0.552972	0.580283	0.867539
TGME49_202190	1664.64	0.203576	0.358809	-0.567367	0.570465	0.86351
TGME49_202200	9397.95	0.146949	0.338008	-0.43475	0.663744	0.901709
TGME49_202205	9.29205	2.27018	2.43189	-0.933503	0.35056
TGME49_202210	8.34206	6.44321	3.17078	-2.03206	0.0421474
TGME49_202220	2008.37	0.591772	0.357634	-1.65469	0.0979883	0.450744
TGME49_202230	1554.42	0.350731	0.372905	-0.940535	0.346943	0.7302
TGME49_202240	482.071	0.102518	0.468446	-0.218846	0.82677	0.956535
TGME49_202250	1324.59	-0.0934569	0.369577	0.252875	0.800365	0.952183
TGME49_202255	94.1456	0.775521	1.01401	-0.764807	0.444386	0.795563
TGME49_202260	0.653803	1.05448	4.86925	-0.216559	0.828552
TGME49_202280	54.5882	0.0747984	1.12418	-0.0665361	0.946951	0.986523
TGME49_202285	0.317074	-0.591285	4.8711	0.121386	0.903385
TGME49_202290	755.445	-0.522585	0.411158	1.27101	0.203726	0.598915
TGME49_202300	456.734	-0.212547	0.492772	0.43133	0.666228	0.902029
TGME49_202310	2014.15	0.050251	0.441219	-0.113891	0.909324	0.977685
TGME49_202330	0
TGME49_202340	2.3483	0.22003	4.61944	-0.0476314	0.96201
TGME49_202350	619.053	-0.19937	0.506875	0.393331	0.694075	0.914218
TGME49_202360	227.481	-0.14254	0.673611	0.211606	0.832414	0.957274
TGME49_202370	2508.37	-0.423243	0.375825	1.12617	0.260093	0.655337
TGME49_202375	382.607	-1.9925	0.555462	3.5871	0.000334379	0.0170486
TGME49_202380	8582.09	1.61357	0.523553	-3.08196	0.00205645	0.0590004
TGME49_202390	3178.95	-0.0301764	0.363248	0.0830736	0.933793	0.983226
TGME49_202400	42.6374	2.60403	1.21745	-2.13893	0.0324416	0.270557
TGME49_202410	1720.96	0.0975033	0.359698	-0.27107	0.786337	0.947957
TGME49_202420	1436.2	0.212594	0.399109	-0.532672	0.594261	0.873684
TGME49_202430	589.125	-0.282985	0.58872	0.480679	0.630745	0.886373
TGME49_202440	297.617	-0.504918	0.681286	0.741124	0.458618	0.803388
TGME49_202445	1.85229	-1.47405	4.78095	0.308318	0.757841
TGME49_202450	796.061	-0.0454235	0.424545	0.106993	0.914794	0.978625
TGME49_202460	1338.96	-0.602971	0.456213	1.32169	0.186272	0.582063
TGME49_202470	1439.58	-0.334743	0.397557	0.841999	0.399788	0.76695
TGME49_202480	961.699	-0.532105	0.554498	0.959615	0.337249	0.724439
TGME49_202490	3184.45	-0.316456	0.442839	0.714608	0.474851	0.814468
TGME49_202500	15485	-0.657061	0.357858	1.83609	0.0663437	0.377024
TGME49_202510	1078.47	-0.0578334	0.405152	0.142745	0.886491	0.970396
TGME49_202520	4717.54	-0.12856	0.372087	0.345509	0.729712	0.927549
TGME49_202530	2752.63	-0.0767871	0.400185	0.191879	0.847837	0.963069
TGME49_202540	4989.31	-0.717951	0.3432	2.09193	0.0364449	0.285255
TGME49_202550	832.561	-0.589434	0.529834	1.11249	0.265929	0.659583
TGME49_202568	581.64	0.289561	0.508539	-0.569398	0.569086	0.862982
TGME49_202572	418.203	-0.581522	0.545686	1.06567	0.286573	0.679144
TGME49_202580	259.713	0.178643	0.672581	-0.265608	0.790541	0.949646
TGME49_202590	905.533	0.164501	0.413823	-0.397515	0.690988	0.912389
TGME49_202600	1.06791	1.77129	4.82417	-0.367171	0.713492
TGME49_202610	6796.55	-0.0173849	0.368657	0.0471573	0.962388	0.988695
TGME49_202620	18784	0.612129	0.400493	-1.52844	0.126403	0.506732
TGME49_202630	2339.15	-0.186641	0.363412	0.513581	0.607545	0.877619
TGME49_202640	372.652	-0.644653	0.501756	1.28479	0.198865	0.59408
TGME49_202650	962.398	-0.322959	0.401166	0.805052	0.42079	0.779121
TGME49_202680	5090.12	0.19388	0.340137	-0.570006	0.568674	0.862782
TGME49_202690	758.653	-0.0926308	0.52513	0.176396	0.859983	0.96554
TGME49_202700	497.309	-0.687933	0.460445	1.49406	0.13516	0.519679
TGME49_202720	382.297	0.0054182	0.496584	-0.0109109	0.991295	0.997609
TGME49_202730	1162.99	-0.177847	0.413408	0.430197	0.667053	0.902029
TGME49_202735	15.015	2.32386	1.94087	-1.19733	0.231177	0.6256
TGME49_202740	282.703	0.0904958	0.594479	-0.152227	0.879008	0.969238
TGME49_202750	1161.45	0.229232	0.440135	-0.520822	0.602491	0.876228
TGME49_202760	862.956	0.371299	0.437042	-0.849574	0.395562	0.763892
TGME49_202770	15585.2	-0.0321865	0.374478	0.0859503	0.931506	0.982606
TGME49_202780	4692.45	-0.181551	0.381097	0.476391	0.633796	0.88745
TGME49_202790	828.278	1.34452	0.475456	-2.82786	0.00468605	0.0966463
TGME49_202800	224.242	-0.771553	0.639527	1.20644	0.227647	0.622519
TGME49_202810	621.33	-0.878823	0.522061	1.68337	0.0923031	0.440814
TGME49_202820	2192.08	-1.00419	0.394537	2.54524	0.0109202	0.155329
TGME49_202830	11698.8	-0.112687	0.320556	0.351538	0.725185	0.925387
TGME49_202840	10540.7	-0.286836	0.328096	0.874245	0.381985	0.755718
TGME49_202850	275.586	-0.282513	0.548488	0.515077	0.6065	0.87761
TGME49_202860	852.127	-1.14078	0.459193	2.48433	0.0129797	0.168713
TGME49_202870	691.443	-0.19479	0.440779	0.441921	0.658546	0.898303
TGME49_202880	178.496	-1.44091	0.739047	1.94968	0.0512138	0.338965
TGME49_202890	2558.23	-0.68107	0.388938	1.7511	0.0799282	0.404956
TGME49_202900	1750.73	0.0974729	0.4126	-0.236241	0.813246	0.954644
TGME49_202910	22.5727	0.108194	1.83545	-0.0589468	0.952994	0.986523
TGME49_202920	1757.08	0.611101	0.358023	-1.70688	0.0878449	0.426271
TGME49_202930	148.829	-0.211173	0.809648	0.260821	0.794231	0.950294
TGME49_202940	2565.51	-0.444422	0.350515	1.26791	0.20483	0.600516
TGME49_202950	1755.82	-0.680515	0.435788	1.56157	0.118388	0.491058
TGME49_202960	184.406	0.0562367	0.618201	-0.0909684	0.927518	0.981902
TGME49_202970	381.948	0.110399	0.53146	-0.207727	0.835442	0.959369
TGME49_202975	9.92078	2.96014	2.20052	-1.3452	0.178561
TGME49_202980	1778.8	-0.825616	0.368302	2.24168	0.0249818	0.23379
TGME49_202990	4.84594	4.79388	3.91825	-1.22347	0.221151
TGME49_203000	5.52481	0.627217	3.22039	-0.194764	0.845577
TGME49_203010	3245.43	-0.462916	0.40364	1.14686	0.251442	0.649663
TGME49_203020	452.846	-1.02881	0.487922	2.10855	0.0349838	0.27987
TGME49_203030	2445.86	-0.269563	0.353355	0.762868	0.445542	0.796082
TGME49_203040	1229.12	-0.605297	0.423075	1.43071	0.152514	0.545553
TGME49_203050	3216.23	0.199605	0.468768	-0.425807	0.670249	0.902454
TGME49_203060	12023.5	0.899367	0.382242	-2.35287	0.0186291	0.203431
TGME49_203070	5.0593	-0.978749	3.29051	0.297446	0.766126
TGME49_203080	752.957	-0.191533	0.441639	0.433686	0.664516	0.902029
TGME49_203090	0.179772	0.112213	4.92078	-0.0228039	0.981807
TGME49_203100	0
TGME49_203110	45.2697	0.750068	1.34409	-0.558049	0.576811	0.865814
TGME49_203120	218.138	0.137706	0.587984	-0.2342	0.81483	0.955119
TGME49_203135	672.572	0.66394	0.51761	-1.2827	0.199596	0.595164
TGME49_203150	1271.66	-0.697835	0.373978	1.86598	0.0620442	0.366804
TGME49_203160	3885.07	0.778981	0.375515	-2.07444	0.0380389	0.291122
TGME49_203170	3545.36	0.0558448	0.335925	-0.166242	0.867967	0.966038
TGME49_203175	78.2097	0.63934	0.911263	-0.701598	0.48293	0.819974
TGME49_203180	1723.82	-0.0872868	0.39266	0.222296	0.824083	0.956535
TGME49_203200	25.8893	0.0983695	1.44134	-0.0682486	0.945588	0.986523
TGME49_203220	1721.79	0.348194	0.385776	-0.90258	0.366749	0.746952
TGME49_203230	85.1884	0.907026	0.840343	-1.07935	0.280431	0.671607
TGME49_203240	1885.89	-0.981235	0.383037	2.56172	0.0104155	0.152377
TGME49_203250	14.0219	-0.817672	2.20423	0.370957	0.71067	0.922584
TGME49_203260	293.375	-0.444837	0.582838	0.763226	0.445329	0.796082
TGME49_203270	364.021	-0.462182	0.507305	0.911053	0.362267	0.742863
TGME49_203280	1471.34	-0.0738455	0.450602	0.163882	0.869824	0.967065
TGME49_203290	27041.3	2.12915	0.346321	-6.1479	7.85139e-10	7.10551e-07
TGME49_203300	9769.56	1.50105	0.584821	-2.56669	0.0102676	0.152377
TGME49_203310	232310	0.981678	0.379577	-2.58624	0.00970287	0.148518
TGME49_203320	2544.76	0.389077	0.368962	-1.05452	0.291646	0.683782
TGME49_203330	12.7177	-0.0281515	2.28344	0.0123285	0.990164	0.997609
TGME49_203340	4.49896	-4.43062	3.85831	1.14833	0.250833
TGME49_203350	476.665	-0.936259	0.471016	1.98774	0.0468399	0.328593
TGME49_203358	1634.61	0.792645	0.4454	-1.77962	0.0751375	0.395346
TGME49_203362	734.976	0.434482	0.424375	-1.02381	0.305923	0.69515
TGME49_203370	1774.91	0.20155	0.358207	-0.562664	0.573664	0.864844
TGME49_203375	10.5765	-0.131831	2.51207	0.0524793	0.958147
TGME49_203380	1561.5	0.308815	0.364926	-0.84624	0.397419	0.765103
TGME49_203390	3114.47	-0.193552	0.339779	0.56964	0.568922	0.862978
TGME49_203400	1348.26	-1.11265	0.469196	2.3714	0.0177207	0.197752
TGME49_203420	577.379	0.211069	0.493155	-0.427996	0.668654	0.902454
TGME49_203430	32.9219	0.23488	1.42548	-0.164773	0.869123	0.966879
TGME49_203440	64.472	-1.20367	0.984766	1.22229	0.2216	0.615885
TGME49_203450	771.589	-1.12532	0.484308	2.32357	0.0201488	0.210197
TGME49_203460	99.5784	-0.634035	0.792442	0.800103	0.423651	0.781262
TGME49_203470	2.25127	-0.718646	4.70102	0.15287	0.878501
TGME49_203480	978.443	0.502141	0.408079	-1.2305	0.21851	0.61342
TGME49_203490	552.633	-0.382086	0.449094	0.850793	0.394884	0.763
TGME49_203500	6.76488	2.73097	2.64335	-1.03315	0.301536
TGME49_203505	3.3277	-2.47252	4.0076	0.616958	0.537263
TGME49_203510	1664.04	-0.154133	0.358956	0.429393	0.667637	0.902198
TGME49_203520	488.933	-0.874653	0.532001	1.64408	0.100159	0.454073
TGME49_203540	6270.71	0.110755	0.467854	-0.236729	0.812867	0.954644
TGME49_203560	1382.41	-0.778292	0.497367	1.56482	0.117625	0.49027
TGME49_203570	6.08378	0.697595	3.03737	-0.229671	0.818347
TGME49_203580	5.76135	1.39746	3.15937	-0.442322	0.658257
TGME49_203590	0.828214	4.42433	4.93136	-0.897183	0.369621
TGME49_203600	2774.35	-0.255587	0.410153	0.623151	0.533186	0.846025
TGME49_203610	1515.77	1.08657	0.372613	-2.91608	0.00354457	0.08193
TGME49_203620	518.843	-0.683523	0.529671	1.29047	0.196888	0.592836
TGME49_203630	8292.15	1.44426	0.323181	-4.46889	7.86254e-06	0.000964827
TGME49_203665	1351.35	0.327089	0.432912	-0.755556	0.449916	0.798887
TGME49_203682	153.877	1.09302	1.0085	-1.08381	0.278447	0.671072
TGME49_203685	54.2983	0.172973	1.47015	-0.117656	0.90634	0.977488
TGME49_203688	60.4599	0.869004	1.12846	-0.770078	0.441253	0.793314
TGME49_203690	3028.39	0.221441	0.366799	-0.603712	0.546035	0.851636
TGME49_203700	1092.04	-0.14587	0.384049	0.379823	0.704077	0.920103
TGME49_203705	59.0258	-0.0511582	1.13897	0.0449162	0.964174	0.988891
TGME49_203710	3392.37	-0.84963	0.428847	1.98119	0.0475695	0.329085
TGME49_203720	4246.3	0.124657	0.388172	-0.321139	0.748105	0.935149
TGME49_203730	589.535	-0.629592	0.460827	1.36622	0.171869	0.568961
TGME49_203735	28.9311	-1.84044	1.5171	1.21313	0.225078	0.619638
TGME49_203740	2113.03	0.634507	0.349929	-1.81324	0.0697945	0.383976
TGME49_203750	384.085	-0.945394	0.59072	1.60041	0.109508	0.472952
TGME49_203760	663.199	-0.614527	0.43191	1.42281	0.154791	0.548818
TGME49_203770	111.516	0.139647	1.12005	-0.124679	0.900778	0.975633
TGME49_203780	1221.93	-0.602914	0.406103	1.48463	0.137641	0.522832
TGME49_203790	12255.3	0.900436	0.362111	-2.48663	0.0128961	0.167946
TGME49_203800	115.647	1.00439	0.884623	-1.13539	0.256213	0.651328
TGME49_203810	1403.71	-0.68299	0.40913	1.66937	0.0950442	0.446541
TGME49_203815	950.864	1.01481	0.638032	-1.59054	0.111714	0.477736
TGME49_203820	6312.7	-0.21411	0.368097	0.581666	0.560791	0.858742
TGME49_203830	309.025	-1.80878	0.671067	2.69538	0.00703075	0.12355
TGME49_203840	862.232	0.163193	0.399942	-0.408043	0.683242	0.907941
TGME49_203860	549.51	-0.160244	0.502747	0.318736	0.749927	0.935519
TGME49_203870	1114.21	0.696285	0.417834	-1.66641	0.0956309	0.446906
TGME49_203875	329.382	0.0148577	0.520185	-0.0285624	0.977214	0.992568
TGME49_203880	6679.28	-0.111358	0.338804	0.328681	0.742397	0.933289
TGME49_203890	67.7803	0.162692	1.38531	-0.117441	0.906511	0.977488
TGME49_203900	25.2988	1.80505	1.68615	-1.07052	0.284387	0.675895
TGME49_203910	3595.04	-0.158232	0.340329	0.46494	0.641975	0.891463
TGME49_203930	7509.62	0.0834954	0.392159	-0.212912	0.831395	0.957274
TGME49_203940	324.018	-0.751945	0.525087	1.43204	0.152133	0.544729
TGME49_203950	1713	0.0631222	0.359568	-0.17555	0.860647	0.96576
TGME49_203960	546.388	-0.171845	0.46914	0.366298	0.714143	0.923944
TGME49_203970	345.172	-0.443953	0.588099	0.754895	0.450312	0.798887
TGME49_203980	9290.22	0.293066	0.329495	-0.88944	0.373767	0.751521
TGME49_203985	0.8935	0.0864721	4.81769	-0.0179489	0.98568
TGME49_203990	5110.64	0.598006	0.541598	-1.10415	0.269527	0.663764
TGME49_204000	37.0105	0.98697	1.27489	-0.774159	0.438836	0.791296
TGME49_204010	274.42	0.728935	0.746442	-0.976546	0.328794	0.715061
TGME49_204020	22585.6	1.33873	0.324391	-4.12692	3.6766e-05	0.00328625
TGME49_204040	282.571	-0.992087	0.620599	1.5986	0.10991	0.472952
TGME49_204045	52.89	-0.210416	1.0711	0.19645	0.844258	0.962322
TGME49_204050	69975.7	-0.672337	0.396401	1.6961	0.0898663	0.432314
TGME49_204055	586.323	0.696908	0.461129	-1.51131	0.13071	0.511892
TGME49_204060	1277.03	0.283147	0.407557	-0.694742	0.487217	0.821533
TGME49_204070	1599.42	-0.537494	0.47898	1.12216	0.261793	0.655918
TGME49_204080	3564.28	0.0586115	0.348609	-0.16813	0.866481	0.966038
TGME49_204090	58.6755	0.519242	1.04995	-0.49454	0.620925	0.884063
TGME49_204100	1897.96	0.345816	0.364868	-0.947784	0.34324	0.72799
TGME49_204110	502.472	0.452061	0.499277	-0.905431	0.365237	0.746641
TGME49_204120	809.045	0.637354	0.441671	-1.44305	0.149006	0.540481
TGME49_204130	28153.1	-0.0770768	0.465767	0.165484	0.868563	0.966554
TGME49_204140	830.525	0.0326356	0.484704	-0.0673311	0.946318	0.986523
TGME49_204150	255.567	-0.796812	0.758632	1.05033	0.293568	0.683858
TGME49_204160	1996.1	0.228436	0.370007	-0.617384	0.536982	0.84835
TGME49_204270	2259.43	1.08942	0.347064	-3.13896	0.00169546	0.0513604
TGME49_204280	3684.55	0.153338	0.334061	-0.459013	0.646225	0.893275
TGME49_204290	11.4659	2.02638	2.04039	-0.993135	0.320644	0.708673
TGME49_204300	11.313	-0.103649	2.34924	0.0441201	0.964809	0.988987
TGME49_204310	5125.91	-0.0556401	0.363158	0.153212	0.878231	0.968743
TGME49_204315	551.871	-0.712711	0.575883	1.2376	0.215866	0.613133
TGME49_204320	1404.18	1.06988	0.386891	-2.76532	0.00568667	0.109495
TGME49_204325	25.0687	1.48459	1.5136	-0.980833	0.326675	0.715061
TGME49_204330	345.185	0.897242	0.673655	-1.3319	0.182892	0.579492
TGME49_204340	13691.2	0.0933868	0.424883	-0.219794	0.826031	0.956535
TGME49_204350	520.218	-0.555572	0.473797	1.1726	0.240958	0.636924
TGME49_204360	666.717	0.941942	0.610131	-1.54383	0.122629	0.499884
TGME49_204370	2854.99	0.519244	0.353881	-1.46728	0.142299	0.532272
TGME49_204380	1024.66	-0.832769	0.51745	1.60937	0.107535	0.468727
TGME49_204390	174.302	-0.393822	0.862566	0.456571	0.647979	0.893455
TGME49_204395	165.44	0.256172	0.977433	-0.262086	0.793255	0.950288
TGME49_204400	8347.02	0.664831	0.326883	-2.03385	0.0419664	0.309721
TGME49_204410	1157.2	-0.241571	0.399165	0.605189	0.545053	0.851142
TGME49_204420	30.7058	-0.2227	1.40618	0.158372	0.874164	0.967285
TGME49_204440	440.657	-0.367297	0.475887	0.771816	0.440224	0.792283
TGME49_204460	16.9859	1.65875	2.1106	-0.785917	0.431916	0.785697
TGME49_204468	0.593879	1.43841	4.89841	-0.293648	0.769027
TGME49_204472	0.0599241	1.12746	4.95739	-0.227431	0.820089
TGME49_204480	4940.25	-0.198652	0.366426	0.542134	0.587726	0.870747
TGME49_204490	642.818	-1.28617	0.493747	2.60493	0.00918938	0.142907
TGME49_204500	149.275	1.09138	0.961178	-1.13546	0.256184	0.651328
TGME49_204505	9.96646	0.764063	2.53633	-0.301247	0.763226
TGME49_204510	670.121	0.266336	0.430471	-0.618708	0.536109	0.848045
TGME49_204520	20.6223	-0.140644	1.74676	0.0805169	0.935826	0.983717
TGME49_204530	83906.7	1.06666	0.42519	-2.50867	0.0121187	0.162945
TGME49_204540	365.858	0.603776	0.51065	-1.18237	0.237059	0.63232
TGME49_204550	631.273	0.00602168	0.479308	-0.0125633	0.989976	0.997609
TGME49_204560	29.7937	3.11285	1.40873	-2.20968	0.0271272	0.243107
TGME49_204870	1.34788	-0.840803	4.79143	0.175481	0.860702
TGME49_204880	1669.24	0.171415	0.40209	-0.42631	0.669882	0.902454
TGME49_205000	2029.8	0.819991	0.412769	-1.98656	0.0469713	0.328593
TGME49_205010	3253.13	0.205985	0.366386	-0.562208	0.573974	0.864844
TGME49_205020	59.9943	1.95377	1.1302	-1.72869	0.0838647	0.417306
TGME49_205030	1987.16	0.235326	0.461971	-0.509397	0.610474	0.879066
TGME49_205040	3776	-0.1603	0.379394	0.422515	0.672649	0.903228
TGME49_205050	256.496	0.241644	0.820127	-0.294642	0.768267	0.942536
TGME49_205060	754.829	0.39973	0.427788	-0.93441	0.350092	0.733037
TGME49_205070	0.239697	-0.271738	4.89175	0.0555503	0.9557
TGME49_205080	4.43724	-0.150631	3.99192	0.0377339	0.9699
TGME49_205090	8.35911	1.20175	2.67128	-0.449878	0.652799
TGME49_205100	461.167	0.254571	0.467636	-0.544379	0.586181	0.869866
TGME49_205110	148.852	-1.00584	0.691669	1.45422	0.145886	0.536855
TGME49_205120	220.776	-0.404162	0.61716	0.654874	0.512549	0.835778
TGME49_205130	4003.86	0.0156789	0.340056	-0.046107	0.963225	0.988834
TGME49_205140	32.2765	3.31765	1.33186	-2.49099	0.0127388	0.167385
TGME49_205150	672.766	-0.0439848	0.463265	0.0949454	0.924358	0.981345
TGME49_205160	905.513	-0.048189	0.449011	0.107322	0.914533	0.978625
TGME49_205170	13691.5	1.10032	0.350702	-3.13749	0.00170402	0.0514047
TGME49_205180	5142.24	0.0156459	0.371092	-0.0421618	0.96637	0.989476
TGME49_205190	1291.34	0.467694	0.384766	-1.21553	0.224165	0.618739
TGME49_205200	2331.76	-0.173595	0.396386	0.437944	0.661427	0.900741
TGME49_205210	183.447	0.872467	0.762921	-1.14359	0.252795	0.649856
TGME49_205220	2064.22	-0.133096	0.358778	0.370969	0.71066	0.922584
TGME49_205230	42.6272	1.30674	1.2372	-1.05621	0.290873	0.683577
TGME49_205240	1175.95	-0.879398	0.440028	1.99851	0.0456619	0.32363
TGME49_205250	21155.6	0.0278736	0.328576	-0.0848317	0.932395	0.982606
TGME49_205265	1297.28	0.424697	0.37358	-1.13683	0.255609	0.651165
TGME49_205280	7920.94	-0.0283796	0.409878	0.0692392	0.944799	0.986523
TGME49_205290	1346.01	0.196105	0.531621	-0.368882	0.712216	0.923239
TGME49_205300	2104.52	0.661055	0.488082	-1.35439	0.175611	0.57194
TGME49_205320	11588.1	-0.094173	0.33886	0.277912	0.78108	0.946074
TGME49_205330	8540.33	0.696379	0.367829	-1.89321	0.0583294	0.35605
TGME49_205340	13549.8	1.18559	0.36675	-3.2327	0.00122628	0.0414871
TGME49_205350	8349.42	-0.115271	0.342292	0.336763	0.736296	0.931699
TGME49_205360	4468.42	-0.0713383	0.33625	0.212158	0.831983	0.957274
TGME49_205370	1589.17	-0.296453	0.364324	0.813708	0.415812	0.77774
TGME49_205380	2046.48	-0.640978	0.363581	1.76296	0.077908	0.400038
TGME49_205390	300.74	-0.0365309	0.566186	0.064521	0.948555	0.986523
TGME49_205398	0
TGME49_205402	1.71635	4.14663	4.81897	-0.86048	0.389524
TGME49_205410	62.8114	-1.39313	1.04682	1.33082	0.183248	0.579962
TGME49_205420	6.08666	-4.86361	3.45997	1.40568	0.159819
TGME49_205425	0.0599241	1.12746	4.95739	-0.227431	0.820089
TGME49_205430	39.2706	0.78752	1.2137	-0.648858	0.51643	0.838786
TGME49_205440	3027.98	0.512414	0.345901	-1.48139	0.138502	0.524038
TGME49_205450	23.2447	-0.923834	1.8069	0.51128	0.609155	0.878692
TGME49_205460	1551.18	0.847595	0.362175	-2.34029	0.0192688	0.20637
TGME49_205470	19549.4	0.152701	0.358312	-0.426167	0.669986	0.902454
TGME49_205480	539.994	1.71332	0.605465	-2.82975	0.00465839	0.0966463
TGME49_205490	14915.1	0.102706	0.369925	-0.27764	0.781289	0.946074
TGME49_205500	1990.68	0.187381	0.400087	-0.46835	0.639534	0.889902
TGME49_205510	5123.6	0.804868	0.401706	-2.00363	0.0451101	0.322724
TGME49_205520	112.874	-0.525243	0.842478	0.62345	0.532989	0.846025
TGME49_205530	99.6662	-0.652558	0.933741	0.698864	0.484637	0.820864
TGME49_205540	1166.24	0.0173065	0.420304	-0.0411762	0.967155	0.989851
TGME49_205550	834.44	-0.46915	0.410367	1.14324	0.252938	0.649856
TGME49_205558	4313.92	-0.392599	0.335394	1.17056	0.241775	0.63753
TGME49_205562	1005.46	-0.00626912	0.497536	0.0126003	0.989947	0.997609
TGME49_205570	438.503	-0.377385	0.499881	0.75495	0.450279	0.798887
TGME49_205580	2286.58	0.839058	0.357285	-2.34843	0.018853	0.204335
TGME49_205590	1.43395	0.0955055	4.77818	-0.0199878	0.984053
TGME49_205600	686.304	-0.208312	0.4342	0.479762	0.631397	0.886719
TGME49_205615	821.683	-0.954375	0.408109	2.33853	0.0193598	0.207016
TGME49_205625	886.913	-0.839195	0.41853	2.0051	0.0449521	0.322231
TGME49_205630	3.27546	-3.96794	4.5162	0.878603	0.379617
TGME49_205640	2588.33	-0.470873	0.354923	1.32669	0.184611	0.581376
TGME49_205650	7916.82	-0.575641	0.354656	1.6231	0.104569	0.463046
TGME49_205658	138.532	0.526252	1.04964	-0.501366	0.616113	0.88289
TGME49_205662	123.178	0.809107	0.921781	-0.877765	0.380071	0.755718
TGME49_205670	5040.63	-0.128612	0.380291	0.338193	0.735218	0.931079
TGME49_205680	8891.97	0.515473	0.455264	-1.13225	0.25753	0.652853
TGME49_205690	1308.32	0.0168087	0.416381	-0.0403686	0.967799	0.99023
TGME49_205700	17494	0.557255	0.317964	-1.75257	0.0796758	0.404242
TGME49_205710	1862.29	-0.624957	0.377605	1.65505	0.0979136	0.450744
TGME49_205720	475.523	0.340695	0.454166	-0.750155	0.453162	0.799947
TGME49_205730	748.562	0.120741	0.445074	-0.271282	0.786174	0.947957
TGME49_205740	997.321	-1.24451	0.477812	2.6046	0.00919813	0.142907
TGME49_205750	1708.27	-0.137093	0.361176	0.379574	0.704262	0.920103
TGME49_205760	4.78058	1.83864	3.38118	-0.543786	0.586589
TGME49_205770	6.55781	0.811756	2.94513	-0.275627	0.782835
TGME49_206290	29.0632	-0.230719	1.6867	0.136787	0.891199	0.971755
TGME49_206300	414.427	-0.284465	0.50183	0.566855	0.570812	0.863674
TGME49_206310	750.241	-0.200258	0.430752	0.464902	0.642001	0.891463
TGME49_206320	743.569	-1.17665	0.49594	2.37256	0.0176651	0.197752
TGME49_206330	1785.33	0.665121	0.408905	-1.62659	0.103824	0.462821
TGME49_206340	5729.39	0.495673	0.434989	-1.13951	0.254491	0.651058
TGME49_206350	3468.41	1.23497	0.355397	-3.47491	0.000511021	0.0229801
TGME49_206360	881.336	0.223386	0.408438	-0.546927	0.584429	0.869009
TGME49_206380	1767.29	-0.121427	0.413732	0.293491	0.769147	0.942806
TGME49_206390	409.55	-0.101625	0.499522	0.203445	0.838787	0.960489
TGME49_206400	145.341	1.22482	0.926084	-1.32257	0.185977	0.582063
TGME49_206415	1289.67	-0.68148	0.419015	1.62639	0.103868	0.462821
TGME49_206430	4596.32	-0.67503	0.341064	1.97919	0.0477951	0.329245
TGME49_206440	355.421	1.49679	0.817602	-1.83071	0.0671435	0.379114
TGME49_206450	7779.22	-0.000353368	0.361621	0.000977178	0.99922	0.999872
TGME49_206460	1305.23	-0.177283	0.416258	0.425897	0.670183	0.902454
TGME49_206470	5771.28	0.338158	0.353989	-0.955277	0.339437	0.725377
TGME49_206480	2577.83	0.0360103	0.374167	-0.0962413	0.923329	0.980822
TGME49_206490	547.761	-0.104217	0.479658	0.217273	0.827996	0.956535
TGME49_206500	693.582	-0.0483955	0.432136	0.111991	0.91083	0.978109
TGME49_206510	20323.5	0.456026	0.377687	-1.20742	0.22727	0.622303
TGME49_206520	4.33252	-0.0871852	3.48958	0.0249844	0.980067
TGME49_206540	5159.68	-0.729908	0.399853	1.82544	0.0679348	0.380982
TGME49_206550	36.5256	-0.464915	1.26189	0.368427	0.712555	0.923239
TGME49_206560	0.25715	-0.264556	4.89227	0.0540763	0.956874
TGME49_206570	3.81483	0.158186	3.78655	-0.0417758	0.966677
TGME49_206580	984.148	-0.118465	0.429707	0.275687	0.782788	0.946616
TGME49_206590	4381.08	-0.395832	0.434599	0.910797	0.362402	0.742863
TGME49_206600	1334.08	-0.430843	0.398216	1.08193	0.279282	0.671072
TGME49_206605	90.094	-2.34716	0.929606	2.5249	0.0115731	0.158993
TGME49_206610	488.199	-0.684394	0.518346	1.32034	0.186721	0.582092
TGME49_206620	29.0985	0.684081	1.83436	-0.372925	0.709204	0.922003
TGME49_206630	916.151	-0.314581	0.40266	0.781258	0.434651	0.7879
TGME49_206640	2519.97	-0.357637	0.413915	0.864036	0.387568	0.757762
TGME49_206650	202.254	0.687385	1.03329	-0.665239	0.505897	0.832053
TGME49_206660	191.101	0.878668	0.935673	-0.939075	0.347692	0.730284
TGME49_206670	5973.85	-0.315685	0.342343	0.922131	0.35646	0.740223
TGME49_206680	277.617	-0.034916	0.546443	0.063897	0.949052	0.986523
TGME49_206690	2738.11	-0.163519	0.342932	0.476827	0.633486	0.88745
TGME49_206695	485.641	0.133867	0.478387	-0.27983	0.779608	0.946074
TGME49_206700	292.133	-0.303243	0.641208	0.472925	0.636266	0.889471
TGME49_206710	1121.24	-0.0914252	0.471061	0.194084	0.84611	0.963069
TGME49_206910	1.06791	1.77129	4.82417	-0.367171	0.713492
TGME49_207005	4.73811	1.91259	3.38943	-0.564283	0.572562
TGME49_207010	14.6262	2.36408	1.87772	-1.25901	0.208026	0.605201
TGME49_207015	25.7889	2.05125	1.41634	-1.44827	0.147541	0.538378
TGME49_207020	163.689	0.316917	0.686096	-0.461914	0.644143	0.893129
TGME49_207030	10.6035	-4.26894	2.66873	1.59962	0.109684
TGME49_207040	243.408	-0.988014	0.656267	1.50551	0.132194	0.514562
TGME49_207050	62.271	1.09941	1.07183	-1.02574	0.305016	0.694146
TGME49_207060	8020.85	0.311483	0.336091	-0.926783	0.354039	0.738049
TGME49_207065	825.164	-0.747233	0.418717	1.78458	0.0743299	0.39312
TGME49_207070	467.663	-0.00553391	0.567436	0.00975248	0.992219	0.997609
TGME49_207080	1150.78	-0.0109758	0.382963	0.0286602	0.977136	0.992568
TGME49_207100	434.864	-0.745265	0.635733	1.17229	0.24108	0.637014
TGME49_207110	0
TGME49_207120	1084.5	0.1134	0.407164	-0.278512	0.780619	0.946074
TGME49_207130	241.897	-1.09864	0.590209	1.86144	0.0626815	0.368412
TGME49_207140	60.1269	-1.08718	0.986782	1.10175	0.270572	0.664527
TGME49_207150	95.838	0.563745	0.812501	-0.69384	0.487783	0.821863
TGME49_207160	919.239	-0.634989	0.447034	1.42045	0.155477	0.549065
TGME49_207170	4060.8	0.821374	0.361967	-2.26919	0.0232566	0.224205
TGME49_207180	663.776	0.138816	0.425721	-0.326073	0.744369	0.934009
TGME49_207200	367.669	-0.503261	0.515382	0.976481	0.328826	0.715061
TGME49_207210	2113.99	-0.560532	0.376082	1.49045	0.136106	0.521645
TGME49_207230	1239.64	0.229341	0.393001	-0.583562	0.559515	0.857735
TGME49_207240	3673.52	0.516312	0.351494	-1.46891	0.141858	0.532151
TGME49_207250	4.28345	-1.97002	3.63627	0.541769	0.587978
TGME49_207350	95.5052	-0.0932337	0.869987	0.107167	0.914657	0.978625
TGME49_207360	0.299621	-0.581457	4.87168	0.119355	0.904994
TGME49_207370	3931.85	0.193996	0.3544	-0.547393	0.584109	0.869009
TGME49_207390	933.363	0.05975	0.42973	-0.139041	0.889418	0.971674
TGME49_207400	944.925	-0.265533	0.48084	0.552227	0.580793	0.86757
TGME49_207403	40.1138	1.63618	1.62983	-1.00389	0.31543	0.704633
TGME49_207407	5.54351	3.16	3.22997	-0.978336	0.327908
TGME49_207410	107.561	1.3238	0.827123	-1.60049	0.109489	0.472952
TGME49_207420	1408.29	0.549407	0.401503	-1.36838	0.171195	0.568534
TGME49_207430	2076.97	-0.0069653	0.369203	0.0188658	0.984948	0.996231
TGME49_207440	22735.9	1.76998	0.34116	-5.18814	2.12405e-07	5.12604e-05
TGME49_207450	1161.87	0.467056	0.380614	-1.22711	0.219781	0.614476
TGME49_207460	1787.63	0.0631743	0.358968	-0.175989	0.860303	0.96554
TGME49_207470	4.50253	-0.723562	3.47455	0.208246	0.835037
TGME49_207480	925.074	0.219762	0.400013	-0.549386	0.582741	0.868435
TGME49_207590	1119.79	0.921231	0.385874	-2.38739	0.0169684	0.196248
TGME49_207600	471.13	0.0178674	0.48364	-0.0369436	0.97053	0.991043
TGME49_207610	5.95412	2.50216	2.86221	-0.874206	0.382006
TGME49_207620	3596.49	-0.0444372	0.354033	0.125517	0.900114	0.975633
TGME49_207630	641.772	-0.429012	0.485641	0.883393	0.377024	0.753547
TGME49_207640	1853.39	-0.7135	0.429889	1.65973	0.0969688	0.449321
TGME49_207650	7.03275	1.3244	2.66038	-0.497823	0.618609
TGME49_207665	160.678	0.139402	0.78487	-0.177612	0.859028	0.964841
TGME49_207680	2100.44	-0.597337	0.366264	1.63089	0.102913	0.462646
TGME49_207690	937.539	-0.695912	0.402958	1.72701	0.0841663	0.418232
TGME49_207700	0.873845	-2.07024	4.81632	0.429839	0.667313
TGME49_207710	452.662	-0.829206	0.531381	1.56047	0.118648	0.491058
TGME49_207720	626.866	-0.48071	0.48727	0.986538	0.323869	0.712277
TGME49_207730	0.5143	-1.28338	4.8388	0.265226	0.790835
TGME49_207740	0.299621	-0.581457	4.87168	0.119355	0.904994
TGME49_207750	1459.09	0.311935	0.370313	-0.842355	0.399589	0.766841
TGME49_207760	1894.44	-0.24013	0.440106	0.545619	0.585328	0.869465
TGME49_207770	3708.1	0.852444	0.335221	-2.54293	0.0109928	0.155559
TGME49_207780	0
TGME49_207790	1.40024	-0.89634	4.79032	0.187115	0.851571
TGME49_207800	847.792	0.441322	0.402503	-1.09644	0.272884	0.66611
TGME49_207820	3891.15	-0.450049	0.348369	1.29187	0.196401	0.592475
TGME49_207830	1160.04	-0.576568	0.392791	1.46787	0.142139	0.532272
TGME49_207840	16279.5	1.23063	0.346689	-3.54967	0.000385708	0.0192588
TGME49_207865	252.49	0.740185	0.571682	-1.29475	0.195407	0.591945
TGME49_207875	110.235	-0.876154	0.781684	1.12085	0.26235	0.656327
TGME49_207880	348.835	0.382949	0.550539	-0.69559	0.486685	0.821533
TGME49_207900	2189.8	0.370253	0.411217	-0.900382	0.367917	0.747606
TGME49_207910	1919.44	0.130527	0.378719	-0.344653	0.730355	0.927659
TGME49_207920	688.927	-0.554246	0.42055	1.31791	0.187535	0.582976
TGME49_207930	3446.2	1.58777	0.434488	-3.65434	0.000257841	0.0146523
TGME49_207940	872.2	-0.158437	0.452685	0.349995	0.726343	0.925831
TGME49_207950	524.435	-0.293746	0.456057	0.644099	0.519511	0.838786
TGME49_207955	3.97298	0.163328	3.62643	-0.0450384	0.964077
TGME49_207960	1144.48	0.0592	0.402225	-0.147181	0.882989	0.970246
TGME49_207965	17.8156	0.910956	1.84901	-0.492674	0.622243	0.884063
TGME49_207970	7.86006	1.15196	2.74135	-0.420215	0.674329
TGME49_207980	168.688	-1.41911	0.70158	2.02274	0.0431002	0.315835
TGME49_207990	1204.67	-0.0385669	0.375535	0.102699	0.918202	0.97901
TGME49_208010	1183.56	0.243835	0.393404	-0.619808	0.535384	0.848045
TGME49_208020	1808.77	1.14427	0.603143	-1.89718	0.0578036	0.354958
TGME49_208030	54578.7	0.572486	0.332961	-1.71938	0.0855457	0.421165
TGME49_208040	497.137	-0.273423	0.566661	0.482516	0.62944	0.886086
TGME49_208050	697.78	-0.159841	0.49437	0.323323	0.74645	0.935
TGME49_208070	1671.11	-0.216824	0.375727	0.577078	0.563886	0.861631
TGME49_208080	0.414107	3.70752	4.97546	-0.745161	0.456174
TGME49_208090	156.438	-0.729033	0.661622	1.10189	0.270511	0.664527
TGME49_208200	1409.78	0.525401	0.367741	-1.42872	0.153084	0.546512
TGME49_208300	574.203	-0.787728	0.452173	1.74209	0.0814921	0.410865
TGME49_208310	1001.78	-0.286623	0.410895	0.69756	0.485453	0.820864
TGME49_208320	603.917	0.304893	0.440163	-0.692682	0.488509	0.822201
TGME49_208330	0
TGME49_208340	5445.31	0.47932	0.340986	-1.40569	0.159817	0.553114
TGME49_208350	1111.6	0.212336	0.39547	-0.53692	0.591323	0.872108
TGME49_208360	479.376	-0.422302	0.485997	0.868939	0.384881	0.756389
TGME49_208370	25521.7	0.773723	0.448903	-1.72359	0.0847828	0.419412
TGME49_208380	17.5806	-0.543326	1.98521	0.273687	0.784325	0.947367
TGME49_208390	388.298	0.0845147	0.522035	-0.161895	0.871389	0.96713
TGME49_208400	4509.4	-0.088128	0.343884	0.256273	0.79774	0.952074
TGME49_208410	1241.22	-0.45566	0.448062	1.01696	0.309175	0.698607
TGME49_208420	4011.15	0.327269	0.356571	-0.917822	0.358712	0.740679
TGME49_208430	572.768	1.37432	0.4355	-3.15574	0.00160094	0.0493225
TGME49_208440	2065.03	0.6794	0.37381	-1.8175	0.0691408	0.383032
TGME49_208450	36465.3	1.45106	0.452161	-3.20917	0.0013312	0.0440087
TGME49_208490	1911.98	0.238215	0.426176	-0.558959	0.57619	0.865814
TGME49_208500	2693.98	0.307467	0.351117	-0.875681	0.381203	0.755718
TGME49_208510	1110.75	0.0264658	0.389042	-0.068028	0.945763	0.986523
TGME49_208530	2635.73	-0.3176	0.353023	0.899657	0.368303	0.747703
TGME49_208540	870.605	-0.132051	0.432647	0.305216	0.760202	0.939215
TGME49_208550	5330.37	0.437305	0.415095	-1.05351	0.292108	0.683858
TGME49_208560	1423.68	-0.846245	0.437679	1.93348	0.0531765	0.343719
TGME49_208570	4726.66	-0.721516	0.336934	2.14142	0.0322405	0.270557
TGME49_208580	1756.44	-0.713007	0.373076	1.91116	0.0559841	0.351283
TGME49_208590	3797.17	0.190852	0.367306	-0.519599	0.603343	0.876335
TGME49_208710	548.832	-0.719857	0.504417	1.42711	0.153549	0.54716
TGME49_208718	4757.44	0.590659	0.364572	-1.62014	0.105202	0.464427
TGME49_208722	1092.51	0.113956	0.414917	-0.274649	0.783586	0.946948
TGME49_208730	3572.63	-0.152013	0.410368	0.370431	0.711062	0.922762
TGME49_208740	6031.24	0.367816	0.349602	-1.0521	0.292754	0.683858
TGME49_208750	1124.25	-0.397443	0.383704	1.03581	0.300293	0.68962
TGME49_208760	6.95322	-0.435631	2.88319	0.151094	0.879902
TGME49_208770	3.74758	1.82592	3.83279	-0.476394	0.633793
TGME49_208780	832.93	-0.259818	0.422706	0.614654	0.538783	0.84849
TGME49_208790	1535.69	-0.434218	0.396494	1.09514	0.273454	0.666602
TGME49_208800	1807.77	1.17444	0.354733	-3.31076	0.000930414	0.0341701
TGME49_208810	9.27334	0.24862	2.64462	-0.0940099	0.925101
TGME49_208820	1407.39	-0.114722	0.372018	0.308378	0.757795	0.938494
TGME49_208830	12304.7	0.519883	0.331627	-1.56768	0.116957	0.488613
TGME49_208842	2962.05	-0.95166	0.360341	2.641	0.00826615	0.136637
TGME49_208850	207.005	1.59309	0.670002	-2.37773	0.0174194	0.197559
TGME49_208910	2868.55	0.0375768	0.368347	-0.102015	0.918745	0.979201
TGME49_208970	3268.8	0.110239	0.342431	-0.32193	0.747506	0.935149
TGME49_208980	140.251	-0.653751	0.735599	0.888733	0.374147	0.751615
TGME49_208990	547.509	-1.10645	0.453254	2.44112	0.014642	0.181831
TGME49_209000	5415.48	0.944288	0.368535	-2.56228	0.0103988	0.152377
TGME49_209005	8.52059	1.85192	2.77932	-0.666321	0.505206
TGME49_209010	287.995	-0.453277	0.571613	0.792979	0.42779	0.782766
TGME49_209020	169.491	-0.322787	0.786796	0.410255	0.681619	0.907825
TGME49_209030	121670	0.711242	0.393056	-1.80952	0.0703706	0.385388
TGME49_209040	33.6843	0.579737	1.2788	-0.453344	0.650301	0.893455
TGME49_209045	30.6123	1.09437	1.36989	-0.798876	0.424362	0.781407
TGME49_209050	2035.33	0.0989284	0.398937	-0.24798	0.80415	0.952189
TGME49_209060	841.881	-0.472867	0.528342	0.895001	0.370786	0.748395
TGME49_209070	1430.63	-0.112809	0.376174	0.299885	0.764265	0.941102
TGME49_209080	649.266	-0.529453	0.468347	1.13047	0.258277	0.653593
TGME49_209090	726.112	-1.00016	0.472021	2.1189	0.0340992	0.278016
TGME49_209095	578.285	-1.72859	0.47467	3.64167	0.00027087	0.0150854
TGME49_209100	2166.1	-0.0499013	0.353224	0.141274	0.887654	0.970934
TGME49_209108	754.118	-0.0896145	0.497815	0.180016	0.85714	0.964516
TGME49_209112	360.354	-0.557073	0.516384	1.0788	0.280679	0.671607
TGME49_209120	1063.39	0.071666	0.466492	-0.153628	0.877903	0.968743
TGME49_209130	881.794	-0.146339	0.446104	0.328039	0.742883	0.9336
TGME49_209140	998.029	-0.353062	0.469416	0.75213	0.451973	0.799944
TGME49_209150	3033.86	0.196857	0.341652	-0.576193	0.564485	0.861631
TGME49_209160	1467.46	-0.895626	0.386179	2.3192	0.0203843	0.211436
TGME49_209170	2593.71	-0.0325557	0.40517	0.0803509	0.935958	0.983717
TGME49_209180	46.297	0.22596	1.35681	-0.166537	0.867734	0.966038
TGME49_209190	1137.65	-0.483182	0.386552	1.24998	0.211307	0.607389
TGME49_209200	4231.23	0.976199	0.386202	-2.52769	0.0114815	0.158034
TGME49_209210	2160.32	-0.136279	0.351251	0.387982	0.69803	0.916528
TGME49_209240	777.835	-0.269478	0.429457	0.627486	0.530341	0.846025
TGME49_209250	11475.2	-0.0258534	0.321048	0.080528	0.935817	0.983717
TGME49_209260	8787.81	0.52381	0.336986	-1.5544	0.12009	0.495029
TGME49_209270	730.291	-0.139564	0.413629	0.337413	0.735805	0.93166
TGME49_209280	1031.86	-0.775561	0.390835	1.98437	0.0472144	0.328625
TGME49_209290	9560.59	-0.348567	0.326527	1.0675	0.285746	0.677852
TGME49_209300	140.995	1.09939	0.819064	-1.34225	0.179515	0.575937
TGME49_209410	18.0261	0.881277	2.23038	-0.395123	0.692752	0.913408
TGME49_209420	4473.88	0.483403	0.379654	-1.27327	0.202921	0.598233
TGME49_209430	1561.08	0.468382	0.417843	-1.12095	0.262308	0.656327
TGME49_209440	1649.77	-0.306757	0.441529	0.69476	0.487206	0.821533
TGME49_209450	3393.17	0.0200482	0.346008	-0.0579416	0.953795	0.986523
TGME49_209460	324.5	0.131287	0.514635	-0.255106	0.798641	0.952074
TGME49_209470	5.53351	1.01492	2.88231	-0.35212	0.724748
TGME49_209480	0.533955	1.83295	4.90998	-0.37331	0.708918
TGME49_209485	14.9753	-0.787134	2.13395	0.368863	0.71223	0.923239
TGME49_209490	1987.41	-0.370231	0.519369	0.712847	0.47594	0.814835
TGME49_209500	5460.75	0.193171	0.352645	-0.547776	0.583846	0.869009
TGME49_209510	6.27756	-1.41092	3.06278	0.460668	0.645037
TGME49_209515	0.948062	2.54975	4.86528	-0.524071	0.600229
TGME49_209520	1511.8	0.185024	0.37222	-0.497083	0.619131	0.883718
TGME49_209530	481.149	-0.658062	0.525817	1.2515	0.21075	0.606935
TGME49_209540	171.905	-0.879932	0.637042	1.38128	0.167194	0.564064
TGME49_209550	335.183	-0.156467	0.545563	0.2868	0.774266	0.944672
TGME49_209560	0.197226	0.256597	4.92466	-0.0521045	0.958445
TGME49_209570	765.392	0.593911	0.409953	-1.44873	0.147414	0.538378
TGME49_209580	1281.26	0.239674	0.387144	-0.619082	0.535862	0.848045
TGME49_209583	11.2284	1.96747	2.13637	-0.92094	0.357082	0.740304
TGME49_209585	8.92262	4.98931	2.63862	-1.89088	0.0586407
TGME49_209590	9.27306	-1.72773	2.69223	0.641745	0.521039
TGME49_209600	9136.59	0.334316	0.332862	-1.00437	0.315201	0.704456
TGME49_209610	10.8594	-3.45091	2.5741	1.34063	0.180041
TGME49_209620	11.6184	1.65293	2.05978	-0.802478	0.422276	0.780118
TGME49_209630	355.631	0.17135	0.533317	-0.321291	0.74799	0.935149
TGME49_209640	173.287	-0.353761	0.649236	0.544888	0.585831	0.869866
TGME49_209650	1555.21	0.546699	0.393786	-1.38831	0.165041	0.560459
TGME49_209670	90.9518	-1.80093	1.1775	1.52945	0.126152	0.506238
TGME49_209680	882.932	0.527916	0.434798	-1.21416	0.224686	0.619523
TGME49_209690	1269.41	0.316436	0.410162	-0.771492	0.440415	0.792397
TGME49_209700	531.269	0.690529	0.483876	-1.42708	0.153557	0.54716
TGME49_209705	9.66035	1.65671	2.65892	-0.623079	0.533233
TGME49_209710	621.495	0.385414	0.426603	-0.903448	0.366288	0.746952
TGME49_209720	1273.63	0.0633265	0.420005	-0.150775	0.880153	0.969623
TGME49_209730	1589.64	0.31495	0.368522	-0.854631	0.392756	0.762755
TGME49_209740	796.472	0.416787	0.460763	-0.904559	0.365699	0.746662
TGME49_209755	3931.63	-1.11264	0.463694	2.3995	0.0164174	0.192022
TGME49_209770	502.36	0.601759	0.534631	-1.12556	0.260352	0.655337
TGME49_209780	0
TGME49_209790	455.868	0.559594	0.479169	-1.16784	0.242871	0.638252
TGME49_209800	1560.11	-0.556637	0.449833	1.23743	0.215927	0.613133
TGME49_209810	17.0297	1.46515	1.85833	-0.788425	0.430448	0.784234
TGME49_209820	265.596	-1.16038	0.693426	1.6734	0.0942485	0.444397
TGME49_209830	218.173	-0.65104	0.6132	1.06171	0.288368	0.681276
TGME49_209850	4179.31	-0.892355	0.419736	2.12599	0.0335039	0.27524
TGME49_209860	444.543	-0.216394	0.475335	0.455246	0.648932	0.893455
TGME49_209870	640.437	0.0104031	0.422849	-0.0246024	0.980372	0.994381
TGME49_209880	4287.11	0.241797	0.348134	-0.694551	0.487336	0.821533
TGME49_209890	8790.83	1.00544	0.331053	-3.03709	0.00238876	0.0647618
TGME49_209900	1220.13	0.669813	0.375565	-1.78348	0.0745083	0.393465
TGME49_209910	17677.8	0.377125	0.317601	-1.18741	0.235064	0.63149
TGME49_209920	17.369	3.09073	1.7475	-1.76865	0.0769519	0.3992
TGME49_209930	43.4853	-1.28983	1.1584	1.11345	0.265514	0.659194
TGME49_209940	926.658	0.386784	0.400982	-0.964593	0.334749	0.72183
TGME49_209945	930.704	0.80908	0.442155	-1.82986	0.0672714	0.379177
TGME49_209950	8376.32	-0.0690332	0.3641	0.1896	0.849623	0.963069
TGME49_209960	1344.76	-0.401698	0.425928	0.943112	0.345624	0.730013
TGME49_209970	1035.97	-0.275039	0.467884	0.587837	0.556642	0.855927
TGME49_209985	905.817	0.404223	0.424237	-0.952822	0.34068	0.726731
TGME49_210095	92.452	1.01211	0.868713	-1.16507	0.243991	0.638616
TGME49_210100	0.414107	3.70752	4.97546	-0.745161	0.456174
TGME49_210210	26.6729	4.30177	1.7298	-2.48686	0.0128877	0.167946
TGME49_210220	97.1103	-0.653809	0.86605	0.754932	0.45029	0.798887
TGME49_210230	7260.1	2.95879	0.480038	-6.16366	7.10817e-10	7.10551e-07
TGME49_210235	11.2139	0.288431	2.50547	-0.11512	0.90835	0.977685
TGME49_210245	12.3036	1.18274	2.0844	-0.567426	0.570425	0.86351
TGME49_210255	1800.41	0.688343	0.371374	-1.8535	0.0638102	0.370336
TGME49_210260	356.051	3.72837	0.811587	-4.59392	4.34995e-06	0.000617522
TGME49_210270	2037.36	-0.411858	0.395308	1.04187	0.297473	0.688043
TGME49_210280	722.966	-0.440175	0.441604	0.996763	0.31888	0.707535
TGME49_210300	2093.31	-0.741159	0.390739	1.89682	0.0578524	0.354958
TGME49_210310	757.245	0.107296	0.506969	-0.211642	0.832386	0.957274
TGME49_210320	10.7025	-1.73203	2.21903	0.780535	0.435076
TGME49_210330	11.4332	4.37824	2.39597	-1.82734	0.067649	0.379968
TGME49_210345	1666.26	-0.0804722	0.362504	0.22199	0.824322	0.956535
TGME49_210360	1922.81	-0.096279	0.470404	0.204673	0.837828	0.960489
TGME49_210370	12932	0.877854	0.335897	-2.61346	0.00896296	0.14123
TGME49_210380	3183.69	0.290559	0.398253	-0.729583	0.465645	0.808427
TGME49_210390	493.395	-0.500033	0.509526	0.981368	0.326411	0.715061
TGME49_210400	6.23092	2.84529	2.76566	-1.02879	0.303577
TGME49_210408	18452.2	-0.351239	0.338478	1.0377	0.299409	0.689416
TGME49_210412	604.689	0.639833	0.444718	-1.43874	0.150224	0.542395
TGME49_210420	2999.01	0.206006	0.393122	-0.524025	0.600261	0.875691
TGME49_210430	2609.25	-1.13742	0.37453	3.03692	0.00239011	0.0647618
TGME49_210440	1127.78	-0.0829331	0.379995	0.218248	0.827236	0.956535
TGME49_210450	79.9498	0.148682	0.872813	-0.170348	0.864736	0.966038
TGME49_210460	0.593879	1.43841	4.89841	-0.293648	0.769027
TGME49_210470	0.0599241	1.12746	4.95739	-0.227431	0.820089
TGME49_210478	20.1626	-0.861113	1.88285	0.457345	0.647423	0.893455
TGME49_210482	39.6597	0.706711	1.25099	-0.564922	0.572127	0.864236
TGME49_210490	958.997	-0.648737	0.419672	1.54582	0.122148	0.499161
TGME49_210600	172.327	-1.04363	0.790306	1.32054	0.186654	0.582092
TGME49_210678	0
TGME49_210682	1044.72	1.85985	0.555683	-3.34697	0.000816994	0.0311318
TGME49_210690	17734.8	0.438885	0.336756	-1.30327	0.192482	0.589964
TGME49_210700	2623.88	0.386574	0.393821	-0.981599	0.326297	0.715061
TGME49_210715	172.139	-0.268023	0.632707	0.423612	0.671848	0.90287
TGME49_210730	1612.36	1.06909	0.366715	-2.91531	0.00355332	0.08193
TGME49_210740	1.24328	-2.5625	4.80727	0.533046	0.594001
TGME49_210750	376.967	0.481086	0.501988	-0.958361	0.337881	0.724781
TGME49_210760	1429.65	0.263332	0.473571	-0.556056	0.578172	0.866812
TGME49_210770	1.3054	-0.763325	4.79305	0.159257	0.873467
TGME49_210778	1232.17	0.102348	0.392008	-0.261086	0.794026	0.950288
TGME49_210781	2252.78	0.94617	0.372116	-2.54267	0.0110008	0.155559
TGME49_210783	0.774785	4.16628	4.95159	-0.841402	0.400123
TGME49_210787	266.937	0.613255	0.552481	-1.11	0.266998	0.661104
TGME49_210790	858.381	-0.0186363	0.400492	0.0465335	0.962885	0.988695
TGME49_210800	975.861	0.803505	0.401855	-1.99949	0.0455557	0.32363
TGME49_210810	4415.15	1.38981	0.380247	-3.65502	0.000257165	0.0146523
TGME49_210815	2.09871	0.561574	4.69925	-0.119503	0.904877
TGME49_210820	3459.92	-0.935611	0.410386	2.27984	0.0226175	0.223093
TGME49_210830	255.755	-1.03151	0.618703	1.66722	0.0954709	0.446906
TGME49_210840	1574.74	0.125691	0.362128	-0.34709	0.728524	0.926979
TGME49_210950	10.2772	1.74937	2.56044	-0.683229	0.494462
TGME49_210960	742.128	-0.629906	0.418611	1.50475	0.132388	0.514763
TGME49_210970	2.68283	-0.158251	4.41949	0.0358076	0.971436
TGME49_210975	4.52094	-2.95921	3.62154	0.817113	0.413864
TGME49_210980	2831.32	-0.307649	0.353918	0.869268	0.3847	0.756389
TGME49_210990	12.717	4.44616	2.1166	-2.10061	0.0356752	0.282704
TGME49_211000	8.66862	1.04734	2.64075	-0.396607	0.691657
TGME49_211010	4025.93	-1.17889	0.422135	2.79269	0.00522714	0.103118
TGME49_211015	940.893	0.336279	0.418913	-0.802743	0.422123	0.780118
TGME49_211020	1567.7	0.448789	0.381797	-1.17547	0.239808	0.635515
TGME49_211030	4068.65	0.464133	0.422917	-1.09746	0.272442	0.665929
TGME49_211040	2653.7	-0.236118	0.388011	0.608536	0.542832	0.849926
TGME49_211050	1.8197	-1.42203	4.78165	0.297394	0.766166
TGME49_211060	433.781	-0.965835	0.527649	1.83045	0.0671828	0.379114
TGME49_211070	326.696	0.302544	0.55559	-0.544545	0.586066	0.869866
TGME49_211080	1.73697	-0.0657574	4.74683	0.0138529	0.988947
TGME49_211090	1022.34	-1.22349	0.391843	3.1224	0.00179382	0.0534456
TGME49_211150	945.101	-0.937045	0.524593	1.78623	0.0740616	0.393068
TGME49_211220	734.015	-1.03353	0.450599	2.29367	0.0218093	0.217447
TGME49_211230	2123.54	-0.0489596	0.356814	0.137213	0.890862	0.971755
TGME49_211240	517.029	-0.386838	0.449881	0.859866	0.389863	0.758504
TGME49_211250	4379.98	0.781625	0.355079	-2.20127	0.0277168	0.246826
TGME49_211260	13001.6	-0.0743823	0.341534	0.217789	0.827594	0.956535
TGME49_211270	306.457	0.471598	0.833385	-0.565883	0.571473	0.86369
TGME49_211280	680.118	0.966726	0.68206	-1.41736	0.156377	0.549065
TGME49_211290	25424.1	0.584196	0.324723	-1.79906	0.0720092	0.389141
TGME49_211300	358.097	0.50785	0.529489	-0.959133	0.337492	0.724609
TGME49_211310	921.579	-0.759298	0.465787	1.63014	0.103072	0.462646
TGME49_211320	3.2418	0.106058	3.9616	-0.0267715	0.978642
TGME49_211330	187.427	-0.698214	0.70659	0.988145	0.323082	0.711193
TGME49_211340	2024.3	-0.905361	0.351303	2.57715	0.00996177	0.150074
TGME49_211350	1893.61	-0.373809	0.371414	1.00645	0.314201	0.703406
TGME49_211360	1.01448	1.51327	4.84486	-0.312346	0.754777
TGME49_211370	2.67389	-3.67916	4.79517	0.767263	0.442925
TGME49_211380	0.299621	-0.581457	4.87168	0.119355	0.904994
TGME49_211385	0.533955	1.83295	4.90998	-0.37331	0.708918
TGME49_211390	152.453	-0.275993	0.759048	0.363604	0.716153	0.924395
TGME49_211400	348.003	0.621902	0.522834	-1.18948	0.23425	0.631184
TGME49_211410	631.825	-0.567029	0.449571	1.26127	0.207213	0.603243
TGME49_211420	8301.46	0.0223577	0.341765	-0.0654183	0.947841	0.986523
TGME49_211430	2.04195	-1.63979	4.77887	0.343132	0.731499
TGME49_211440	1056.32	-0.0147541	0.397825	0.037087	0.970416	0.991043
TGME49_211450	360.401	-1.02566	0.595969	1.721	0.0852504	0.420731
TGME49_211460	4771.27	-0.0204289	0.430988	0.0474002	0.962194	0.988695
TGME49_211470	172.192	-0.771852	0.648151	1.19085	0.233712	0.630665
TGME49_211480	962.409	0.208854	0.434245	-0.480958	0.630547	0.886373
TGME49_211600	3179.03	-0.521656	0.42363	1.23139	0.218176	0.613338
TGME49_211610	2343.4	0.134784	0.386517	-0.348715	0.727303	0.926566
TGME49_211630	15050.9	0.223148	0.40533	-0.550534	0.581953	0.868057
TGME49_211640	2281.97	-0.163057	0.361971	0.450469	0.652372	0.894729
TGME49_211650	2312.64	-0.227472	0.353075	0.644261	0.519406	0.838786
TGME49_211660	74.5307	0.608656	1.06759	-0.57012	0.568597	0.862782
TGME49_211670	3248.41	0.336442	0.371853	-0.904772	0.365586	0.746641
TGME49_211675	37.6674	-1.52584	1.49093	1.02342	0.30611	0.695182
TGME49_211680	41259.3	0.914324	0.364195	-2.51053	0.0120549	0.162945
TGME49_211690	1256.1	0.133154	0.437396	-0.304424	0.760805	0.939489
TGME49_211695	602.553	-0.488702	0.491735	0.993832	0.320305	0.708673
TGME49_211700	2604.78	-0.180522	0.3671	0.49175	0.622896	0.884268
TGME49_211710	3580.29	-0.91488	0.341386	2.6799	0.00736449	0.126648
TGME49_211720	9640.99	-0.702253	0.373598	1.8797	0.0601485	0.362594
TGME49_211730	1826.94	-0.613457	0.404235	1.51758	0.129122	0.510513
TGME49_211850	3727.24	0.75043	0.376525	-1.99304	0.046257	0.325146
TGME49_211860	1615.1	0.371737	0.380487	-0.977002	0.328568	0.715061
TGME49_211870	465.73	0.310636	0.521083	-0.596135	0.551085	0.854359
TGME49_211880	79.8428	0.153521	0.938922	-0.163508	0.870119	0.967096
TGME49_211890	1824.53	0.180584	0.439498	-0.410887	0.681155	0.907825
TGME49_211910	15.8655	0.306531	1.76839	-0.17334	0.862384	0.965914
TGME49_211920	0.179772	0.112213	4.92078	-0.0228039	0.981807
TGME49_212030	0.898862	-2.12979	4.81506	0.442318	0.658259
TGME49_212045	1.1681	-0.527932	4.79853	0.11002	0.912394
TGME49_212060	0
TGME49_212075	0.599241	-1.55461	4.82968	0.321887	0.747539
TGME49_212090	1498.19	-1.00251	0.388308	2.58175	0.00983016	0.149517
TGME49_212100	288.809	-0.378653	0.564915	0.670283	0.502677	0.830341
TGME49_212110	218.229	-0.27962	0.60232	0.464238	0.642477	0.891723
TGME49_212130	2553.93	-0.0524678	0.356531	0.147162	0.883004	0.970246
TGME49_212140	635.698	-0.776368	0.563244	1.37839	0.168084	0.565103
TGME49_212145	15.2592	-1.56995	2.06694	0.75955	0.447524	0.797851
TGME49_212150	724.686	-0.400348	0.43863	0.912723	0.361388	0.742045
TGME49_212160	578.64	1.9836	0.580461	-3.41728	0.000632491	0.0260184
TGME49_212170	738.064	-0.248917	0.410753	0.606	0.544515	0.851098
TGME49_212180	15.5362	-1.81394	2.08973	0.868025	0.385381	0.757166
TGME49_212190	2041.91	0.307251	0.464834	-0.660991	0.508618	0.833553
TGME49_212200	879.714	-0.099744	0.435845	0.228852	0.818984	0.95637
TGME49_212210	2688.21	0.583825	0.347671	-1.67925	0.0931042	0.442309
TGME49_212220	3536.92	-0.473655	0.360566	1.31364	0.188966	0.586059
TGME49_212240	97.828	0.640002	0.871186	-0.734632	0.462563	0.806978
TGME49_212250	5729.91	0.19833	0.33696	-0.588586	0.556139	0.855823
TGME49_212260	2264.8	0.786123	0.347907	-2.25958	0.0238473	0.228077
TGME49_212270	43214.1	1.12455	0.429652	-2.61736	0.00886123	0.140887
TGME49_212275	27.4015	1.76445	1.38534	-1.27366	0.202783	0.598233
TGME49_212280	326.687	1.85957	0.724758	-2.56578	0.0102946	0.152377
TGME49_212290	13529.9	0.291159	0.327544	-0.888916	0.374048	0.751615
TGME49_212300	23908.3	0.346722	0.459009	-0.755371	0.450026	0.798887
TGME49_212310	6079.84	-0.141765	0.331569	0.427559	0.668972	0.902454
TGME49_212410	185.61	-0.11275	0.670647	0.168121	0.866488	0.966038
TGME49_212420	50.5788	-0.382528	1.08463	0.352682	0.724327	0.92522
TGME49_212710	18.8908	-3.4317	1.92008	1.78727	0.0738941	0.392891
TGME49_212725	1775.06	0.111567	0.38547	-0.289432	0.772251	0.943837
TGME49_212735	584.044	-1.21447	0.566085	2.14538	0.0319225	0.269369
TGME49_212740	7.83106	-2.31323	2.74674	0.842174	0.399691
TGME49_212760	310.937	-0.385998	0.517692	0.745613	0.455901	0.801341
TGME49_212770	12318.8	0.454018	0.33549	-1.3533	0.17596	0.572621
TGME49_212775	6.55657	-0.6597	2.96656	0.222379	0.824019
TGME49_212780	3818.37	0.207029	0.361231	-0.573122	0.566562	0.862116
TGME49_212800	533.551	-1.55736	0.488776	3.18624	0.00144133	0.046586
TGME49_212810	49.047	0.797829	1.10414	-0.722581	0.469937	0.810907
TGME49_212820	819.851	-0.234029	0.448348	0.521979	0.601685	0.87597
TGME49_212830	3.21678	0.136804	4.02681	-0.0339732	0.972899
TGME49_212840	1004.61	1.00367	0.401397	-2.50044	0.0124039	0.164778
TGME49_212850	2314.32	0.209488	0.362172	-0.578423	0.562979	0.860667
TGME49_212860	1332.61	-0.811607	0.385991	2.10266	0.0354958	0.282096
TGME49_212880	5846.82	0.347845	0.335016	-1.03829	0.299134	0.689262
TGME49_212900	6292.73	-0.076619	0.39768	0.192665	0.847221	0.963069
TGME49_212910	17.3154	2.01058	1.74181	-1.15431	0.248373	0.64545
TGME49_212920	697.613	0.577683	0.422987	-1.36572	0.172026	0.568961
TGME49_212930	538.65	0.626534	0.471178	-1.32972	0.183611	0.58021
TGME49_212937	3.70731	3.14805	4.26386	-0.73831	0.460326
TGME49_212940	257.983	-0.418921	0.692253	0.605155	0.545076	0.851142
TGME49_212950	283.507	-0.587445	0.542552	1.08274	0.278922	0.671072
TGME49_212955	206.101	-0.254976	0.592256	0.430517	0.66682	0.902029
TGME49_212960	1266.39	0.376683	0.410556	-0.917495	0.358883	0.740679
TGME49_212970	41.7	2.04956	1.16697	-1.75632	0.0790345	0.403189
TGME49_212980	19971.8	0.430932	0.31685	-1.36005	0.173814	0.570691
TGME49_212990	2235.79	-0.357208	0.348955	1.02365	0.306	0.69515
TGME49_213000	476.162	-0.115163	0.467885	0.246135	0.805578	0.953305
TGME49_213010	1362.2	-0.194785	0.389581	0.499985	0.617086	0.88289
TGME49_213020	978.09	0.1083	0.511279	-0.211823	0.832245	0.957274
TGME49_213030	3084.1	-0.732757	0.371341	1.97328	0.0484642	0.331645
TGME49_213040	1872.37	-0.472705	0.35988	1.31351	0.189012	0.586059
TGME49_213050	16142.6	1.40664	0.482297	-2.91654	0.00353942	0.08193
TGME49_213060	761.818	0.568599	0.408684	-1.39129	0.164137	0.559019
TGME49_213065	66.0873	0.631484	0.974212	-0.648201	0.516855	0.838786
TGME49_213067	2731.93	0.363752	0.342827	-1.06104	0.288673	0.681667
TGME49_213069	32.1128	-0.31124	1.30677	0.238175	0.811745	0.954644
TGME49_213072	1624.96	-0.0138206	0.397918	0.0347323	0.972293	0.991043
TGME49_213100	346.498	-0.833307	0.560703	1.48618	0.137231	0.522654
TGME49_213115	356.109	-0.077256	0.503916	0.153311	0.878153	0.968743
TGME49_213240	975.702	-0.855457	0.492353	1.73749	0.0823011	0.412646
TGME49_213255	629.932	0.677753	0.606345	-1.11777	0.263666	0.657122
TGME49_213280	28269.4	1.22188	0.457543	-2.67052	0.00757338	0.129785
TGME49_213290	22.6078	0.00127642	1.87747	-0.00067986	0.999458	0.999872
TGME49_213300	478.627	-0.278238	0.517557	0.537598	0.590855	0.871963
TGME49_213310	539.978	-1.67755	0.516586	3.24738	0.00116474	0.0395901
TGME49_213325	932.173	-0.758099	0.418087	1.81326	0.0697925	0.383976
TGME49_213340	60.2596	2.1182	1.20252	-1.76146	0.0781603	0.401049
TGME49_213350	13873.5	1.35774	0.322832	-4.20572	2.60247e-05	0.00252233
TGME49_213360	0.694072	-1.73205	4.82455	0.359008	0.719589
TGME49_213370	2070.77	0.332735	0.390276	-0.852563	0.393902	0.763
TGME49_213380	3.44755	-2.53072	3.94959	0.640754	0.521683
TGME49_213388	1085.33	-0.211787	0.411624	0.514516	0.606891	0.87761
TGME49_213392	3765.03	0.0784666	0.364805	-0.215092	0.829696	0.956535
TGME49_213400	2043.77	-0.390697	0.36012	1.08491	0.277962	0.671072
TGME49_213410	2067.46	-1.06537	0.354111	3.00857	0.00262482	0.0696107
TGME49_213415	193.56	-0.019009	0.658127	0.0288834	0.976958	0.992568
TGME49_213420	434.425	-0.912173	0.523498	1.74246	0.0814284	0.41083
TGME49_213430	2.07685	-1.66503	4.77858	0.348437	0.727512
TGME49_213445	211.868	0.0809447	0.774573	-0.104502	0.916771	0.97901
TGME49_213460	147.004	-0.764438	0.768918	0.994173	0.320138	0.708673
TGME49_213480	225.088	-1.65807	0.659184	2.51534	0.0118918	0.162945
TGME49_213490	1611.86	1.27637	0.37583	-3.39614	0.000683434	0.0273374
TGME49_213520	1328.37	-0.0700064	0.389792	0.179599	0.857467	0.964681
TGME49_213530	15.0782	1.92475	1.80556	-1.06601	0.286418	0.679001
TGME49_213550	2450.92	0.180966	0.36203	-0.499866	0.617169	0.88289
TGME49_213560	9.20801	3.0006	2.55549	-1.17418	0.240323
TGME49_213570	4779.17	0.434712	0.328734	-1.32238	0.186041	0.582063
TGME49_213580	6420.47	0.445654	0.431736	-1.03224	0.301961	0.690961
TGME49_213590	3842.82	0.842587	0.353685	-2.38231	0.0172043	0.196882
TGME49_213600	921.238	0.757797	0.410299	-1.84694	0.0647561	0.373275
TGME49_213610	5130.47	-0.929748	0.346141	2.68604	0.00723047	0.124884
TGME49_213620	1006.53	-0.106978	0.425814	0.251231	0.801636	0.952183
TGME49_213635	214.648	0.495411	0.612605	-0.808694	0.418691	0.777997
TGME49_213650	1315.35	0.484476	0.371798	-1.30306	0.192553	0.589964
TGME49_213660	10210	-0.688371	0.366332	1.87909	0.0602324	0.362797
TGME49_213670	1298.89	-0.247627	0.411468	0.601814	0.547298	0.852871
TGME49_213680	332.273	-0.768751	0.546119	1.40766	0.159231	0.553114
TGME49_213690	530.594	-0.573373	0.501339	1.14368	0.252755	0.649856
TGME49_213700	3.32234	-1.51441	3.96598	0.38185	0.702573
TGME49_213710	677.353	-0.721824	0.464897	1.55265	0.120506	0.496282
TGME49_213720	111.594	0.156215	0.937264	-0.166672	0.867628	0.966038
TGME49_213730	1178.02	-0.0893881	0.422877	0.211381	0.83259	0.957274
TGME49_213740	348.774	0.24623	0.499812	-0.492646	0.622263	0.884063
TGME49_213746	399.227	0.372916	0.498365	-0.748278	0.454292	0.80018
TGME49_213748	145.6	0.234314	0.705008	-0.332357	0.73962	0.93257
TGME49_213752	359.313	-0.949293	0.683689	1.38849	0.164989	0.560459
TGME49_213760	6.69511	0.733816	2.92412	-0.250953	0.801851
TGME49_213770	1434.06	0.149186	0.370124	-0.403072	0.686895	0.909198
TGME49_213780	51.5686	-0.483929	1.06416	0.454752	0.649288	0.893455
TGME49_213790	1283.39	-0.228622	0.424314	0.538804	0.590022	0.871946
TGME49_213800	2128.6	-0.807903	0.394157	2.0497	0.0403937	0.3022
TGME49_213810	754.002	0.0250581	0.422926	-0.0592494	0.952753	0.986523
TGME49_213820	903.081	-1.2544	0.612468	2.04811	0.0405496	0.302659
TGME49_213830	864.177	-0.760756	0.445152	1.70898	0.0874545	0.424947
TGME49_213840	0
TGME49_213850	47.9069	0.908524	1.12014	-0.811083	0.417318	0.777784
TGME49_213860	2.26103	0.304535	4.69395	-0.0648781	0.948271
TGME49_213870	3115	0.519523	0.346117	-1.50101	0.133354	0.516854
TGME49_213880	385.889	-0.363751	0.529475	0.687003	0.492081	0.823398
TGME49_213885	58.8882	-0.0924414	0.987709	0.0935917	0.925433	0.981345
TGME49_213890	806.562	0.31637	0.417067	-0.758559	0.448117	0.798146
TGME49_213900	4631.08	-0.0503186	0.339028	0.14842	0.882011	0.969893
TGME49_213910	712.731	-1.07494	0.505411	2.12687	0.0334307	0.27524
TGME49_213920	5049.98	0.212351	0.37326	-0.568909	0.569418	0.862982
TGME49_213930	658.815	-0.00405388	0.474578	0.00854207	0.993184	0.997947
TGME49_213940	13285.4	1.11241	0.358116	-3.10629	0.00189453	0.055308
TGME49_213950	1894.91	0.203011	0.388693	-0.522292	0.601467	0.87597
TGME49_213960	42.4197	0.169437	1.44422	-0.11732	0.906606	0.977488
TGME49_213970	1457.64	0.0269901	0.368917	-0.0731604	0.941679	0.9855
TGME49_214070	130.709	1.16019	1.02961	-1.12682	0.259817	0.655198
TGME49_214080	13035.6	1.21047	0.3212	-3.76859	0.000164173	0.0107082
TGME49_214090	5671.71	-0.122426	0.348135	0.351661	0.725092	0.925387
TGME49_214100	3183.26	-0.0158442	0.33738	0.0469624	0.962543	0.988695
TGME49_214110	1359.48	-1.16184	0.410759	2.82852	0.00467639	0.0966463
TGME49_214115	12.7225	-5.9273	2.6785	2.21292	0.0269033	0.243107
TGME49_214120	626.778	-0.400513	0.460039	0.870605	0.38397	0.756389
TGME49_214130	1602.13	-0.982607	0.410249	2.39515	0.0166136	0.193692
TGME49_214140	6170.31	-0.0728543	0.385197	0.189135	0.849987	0.963069
TGME49_214150	651.794	-0.936316	0.479404	1.95308	0.0508099	0.338965
TGME49_214160	5.99884	0.757098	3.10474	-0.243852	0.807346
TGME49_214170	790.217	-0.54426	0.446122	1.21998	0.222472	0.617141
TGME49_214180	3781.89	0.0891913	0.337389	-0.264358	0.791504	0.949856
TGME49_214190	41.0289	0.52596	1.27327	-0.413078	0.679549	0.906733
TGME49_214200	1133.01	0.244353	0.42088	-0.580576	0.561526	0.859321
TGME49_214210	4707.83	-0.602343	0.359422	1.67587	0.0937643	0.443222
TGME49_214220	22349.9	1.66153	0.321003	-5.17606	2.26624e-07	5.29276e-05
TGME49_214230	1336.18	0.284541	0.402459	-0.707006	0.479563	0.818187
TGME49_214240	1131.2	-0.0866803	0.395733	0.219038	0.826621	0.956535
TGME49_214250	5463.57	1.34777	0.328944	-4.09726	4.18077e-05	0.00364684
TGME49_214260	2367.03	0.69346	0.40805	-1.69945	0.0892345	0.430705
TGME49_214270	2894.89	-0.770169	0.366719	2.10016	0.0357149	0.282704
TGME49_214280	1259.87	-0.196616	0.444636	0.442194	0.658348	0.898303
TGME49_214290	3395.7	0.0904285	0.401515	-0.225218	0.821809	0.956535
TGME49_214295	7.8067	1.40547	2.87364	-0.489091	0.624777
TGME49_214300	2546.05	-0.0665331	0.35738	0.186169	0.852312	0.963069
TGME49_214310	916.579	0.490983	0.553875	-0.886451	0.375375	0.752501
TGME49_214320	8072.74	0.407669	0.326176	-1.24984	0.211357	0.607389
TGME49_214330	264.108	0.410463	0.614545	-0.667915	0.504188	0.830558
TGME49_214340	789.596	-1.38922	0.464353	2.99172	0.00277406	0.0718267
TGME49_214350	2269.61	0.548339	0.370221	-1.48111	0.138576	0.524038
TGME49_214370	997.374	0.0581048	0.395642	-0.146862	0.883241	0.970307
TGME49_214380	619.378	-0.279754	0.465752	0.600649	0.548074	0.853288
TGME49_214385	190.506	-0.904518	0.647229	1.39752	0.162256	0.557009
TGME49_214390	187.985	-0.808863	0.619585	1.30549	0.191726	0.589605
TGME49_214400	443.559	-0.689153	0.518419	1.32934	0.183737	0.58021
TGME49_214410	14632.6	1.30246	0.479046	-2.71886	0.0065507	0.119539
TGME49_214420	271.071	1.59199	0.812813	-1.95861	0.0501581	0.337495
TGME49_214430	994.695	0.338733	0.716573	-0.472712	0.636419	0.889486
TGME49_214440	15769.8	0.0611574	0.360148	-0.169812	0.865158	0.966038
TGME49_214470	828.138	-0.438567	0.408375	1.07393	0.282853	0.674081
TGME49_214480	1043.11	-0.151963	0.421079	0.36089	0.718182	0.924395
TGME49_214490	588.529	-0.016797	0.47621	0.0352722	0.971863	0.991043
TGME49_214500	523.249	-1.0782	0.453013	2.38006	0.0173097	0.197357
TGME49_214510	26.9589	1.11	1.47873	-0.750642	0.452868	0.799947
TGME49_214520	574.984	-0.162964	0.436806	0.373081	0.709088	0.922003
TGME49_214530	709.111	-0.893035	0.451654	1.97725	0.048013	0.329805
TGME49_214540	1231.25	0.133815	0.439814	-0.304255	0.760934	0.939489
TGME49_214545	0.474031	2.45365	4.93518	-0.497176	0.619065
TGME49_214550	0
TGME49_214560	1898.67	-0.403481	0.357472	1.12871	0.259022	0.654287
TGME49_214570	9.69188	4.66747	3.00785	-1.55176	0.120719
TGME49_214575	2072.13	0.991988	0.533391	-1.85978	0.062917	0.368681
TGME49_214580	24.1173	1.21651	1.5419	-0.788968	0.430131	0.784234
TGME49_214590	2635.66	-0.181426	0.364706	0.497459	0.618865	0.883718
TGME49_214600	1468.94	-0.193089	0.398298	0.484786	0.627828	0.885339
TGME49_214610	1142.05	-0.724431	0.458364	1.58047	0.113999	0.48238
TGME49_214620	1233.52	-0.386332	0.41402	0.933125	0.350756	0.734163
TGME49_214630	1201.16	-0.824807	0.407511	2.02401	0.0429689	0.3155
TGME49_214740	594.955	-0.414919	0.482585	0.859785	0.389908	0.758504
TGME49_214750	1916.9	0.0178933	0.357298	-0.0500793	0.960059	0.988316
TGME49_214760	52.5359	-0.880077	1.0424	0.844282	0.398512	0.765683
TGME49_214770	1555.6	-0.658957	0.387274	1.70152	0.0888446	0.429682
TGME49_214780	297.35	-0.27076	0.56439	0.47974	0.631412	0.886719
TGME49_214783	0
TGME49_214787	0
TGME49_214790	4465.17	-0.201351	0.332457	0.605646	0.54475	0.851098
TGME49_214800	637.163	0.686581	0.441368	-1.55557	0.11981	0.494539
TGME49_214810	1388.87	0.488738	0.531875	-0.918895	0.35815	0.740679
TGME49_214820	2534.3	-0.122795	0.370798	0.331164	0.740521	0.932825
TGME49_214830	479.142	-0.677637	0.52526	1.2901	0.197016	0.592851
TGME49_214835	246.54	1.48551	0.584685	-2.5407	0.011063	0.155905
TGME49_214840	22106.8	0.257226	0.333006	-0.772437	0.439856	0.792178
TGME49_214850	129.156	-1.47305	0.785981	1.87416	0.0609088	0.364446
TGME49_214860	0.0599241	1.12746	4.95739	-0.227431	0.820089
TGME49_214870	411.496	-0.332562	0.493862	0.673391	0.500699	0.829528
TGME49_214880	6329.49	-0.407406	0.344783	1.18163	0.237352	0.63232
TGME49_214900	2097.41	0.183303	0.385242	-0.475813	0.634208	0.88745
TGME49_214910	246.194	-0.733856	0.570654	1.28599	0.198447	0.593825
TGME49_214920	372.48	-0.284811	0.492418	0.578393	0.562999	0.860667
TGME49_214930	503.381	-0.172721	0.460456	0.375109	0.70758	0.921413
TGME49_214940	62921.8	0.258138	0.400935	-0.64384	0.519679	0.838786
TGME49_214950	9035.21	-0.079215	0.367812	0.215368	0.82948	0.956535
TGME49_214960	2965.06	0.287704	0.444929	-0.646628	0.517872	0.838786
TGME49_214970	4045.41	-0.611645	0.371187	1.64781	0.0993926	0.453298
TGME49_214980	17291.7	-0.0543725	0.418135	0.130036	0.896538	0.974615
TGME49_214990	867.039	0.185835	0.455756	-0.407752	0.683456	0.907941
TGME49_215010	1381.73	-0.912319	0.506503	1.80121	0.0716696	0.388098
TGME49_215020	343.357	-0.409374	0.552623	0.740784	0.458824	0.803397
TGME49_215030	536.752	-0.797766	0.586213	1.36088	0.173552	0.570691
TGME49_215040	1350.33	-0.184148	0.418754	0.439752	0.660117	0.899538
TGME49_215050	165.693	-0.283707	0.674777	0.420446	0.67416	0.90403
TGME49_215055	7.25409	0.784002	2.81926	-0.278088	0.780945
TGME49_215060	1782.37	-0.78663	0.447169	1.75913	0.078555	0.401935
TGME49_215070	1552.65	0.112884	0.364714	-0.309515	0.75693	0.938222
TGME49_215080	1389.48	0.199419	0.398467	-0.500466	0.616747	0.88289
TGME49_215090	1011.98	-0.506977	0.411322	1.23256	0.217742	0.613338
TGME49_215100	275.452	-0.856413	0.591257	1.44846	0.147488	0.538378
TGME49_215130	768.903	0.792782	0.44857	-1.76735	0.0771691	0.399315
TGME49_215140	19.8007	-0.194791	1.97429	0.0986639	0.921405	0.979947
TGME49_215150	10913.5	-0.0934813	0.372197	0.251161	0.80169	0.952183
TGME49_215160	8512.84	-0.109747	0.383977	0.285818	0.775018	0.94495
TGME49_215165	0.591678	-1.47238	4.83227	0.304698	0.760596
TGME49_215170	3963.69	0.207568	0.388742	-0.533948	0.593378	0.873405
TGME49_215180	172.302	1.63776	0.809327	-2.02361	0.0430108	0.3155
TGME49_215185	0.179772	0.112213	4.92078	-0.0228039	0.981807
TGME49_215195	28.792	0.635133	1.73015	-0.367097	0.713547	0.923939
TGME49_215210	3437.96	0.499993	0.548486	-0.911588	0.361985	0.742863
TGME49_215220	25350.5	-0.276315	0.427599	0.6462	0.51815	0.838786
TGME49_215230	2168.15	0.0209841	0.364397	-0.0575856	0.954079	0.986523
TGME49_215250	825.244	-0.849917	0.42346	2.00708	0.0447413	0.321038
TGME49_215260	1370.31	-0.154516	0.402891	0.383517	0.701336	0.918947
TGME49_215270	0.119848	0.506751	4.9323	-0.102741	0.918168
TGME49_215280	3212.41	0.0707445	0.362557	-0.195126	0.845294	0.96301
TGME49_215290	1111.53	-0.267046	0.411649	0.648723	0.516517	0.838786
TGME49_215300	705.956	-0.470822	0.438954	1.0726	0.28345	0.674615
TGME49_215320	20.4385	2.26586	1.67128	-1.35576	0.175176	0.5718
TGME49_215328	1.60723	0.116594	4.75098	-0.0245411	0.980421
TGME49_215340	18.9286	-0.713787	1.95605	0.364913	0.715177	0.924303
TGME49_215343	17.8266	2.38136	1.68833	-1.41048	0.158398	0.551527
TGME49_215347	216.88	0.346318	0.650475	-0.532409	0.594443	0.873684
TGME49_215350	3049.48	0.0388619	0.34917	-0.111298	0.91138	0.978472
TGME49_215360	4472.45	1.27899	0.61232	-2.08876	0.036729	0.28593
TGME49_215370	482.328	-0.357192	0.514663	0.69403	0.487664	0.821854
TGME49_215380	773.62	-0.430806	0.57918	0.74382	0.456985	0.802273
TGME49_215385	19.4735	2.10687	2.01018	-1.0481	0.294592	0.684879
TGME49_215390	336.465	1.82579	0.529165	-3.45033	0.000559912	0.0239238
TGME49_215400	724.747	-0.0252077	0.440366	0.0572427	0.954352	0.986523
TGME49_215410	1.62028	-2.95033	4.80199	0.614398	0.538952
TGME49_215420	573.285	-0.228478	0.448687	0.509215	0.610602	0.879066
TGME49_215425	2171.04	0.810929	0.367281	-2.20793	0.0272493	0.243261
TGME49_215430	2787.42	0.574139	0.349073	-1.64475	0.100021	0.454014
TGME49_215440	2825.09	0.177189	0.376936	-0.470077	0.6383	0.889486
TGME49_215450	897.93	-1.34531	0.420729	3.19757	0.0013859	0.0453975
TGME49_215460	13293.2	0.25385	0.326571	-0.777319	0.436971	0.789682
TGME49_215470	19127.4	0.481577	0.349536	-1.37776	0.168277	0.565103
TGME49_215480	1272.18	1.0309	0.373934	-2.7569	0.00583525	0.110885
TGME49_215490	8054.26	0.539538	0.357251	-1.51025	0.13098	0.511892
TGME49_215500	76.7677	1.51914	0.970636	-1.5651	0.117559	0.49027
TGME49_215510	1625.19	0.53877	0.369089	-1.45973	0.144364	0.533842
TGME49_215520	3364.91	-0.0556853	0.346187	0.160853	0.872209	0.96713
TGME49_215530	26751.2	1.76678	0.329441	-5.36295	8.18716e-08	2.19537e-05
TGME49_215540	9.60583	2.16733	2.89514	-0.748609	0.454093
TGME49_215550	807.747	-0.100276	0.414862	0.241709	0.809006	0.954602
TGME49_215560	325.03	-0.48964	0.587395	0.833579	0.404518	0.770058
TGME49_215570	1140.79	0.205667	0.402313	-0.51121	0.609204	0.878692
TGME49_215580	89.3038	-0.336415	0.847342	0.397024	0.69135	0.91239
TGME49_215590	6281.58	0.768428	0.331686	-2.31673	0.0205184	0.212522
TGME49_215600	1084.25	-0.165571	0.408904	0.404914	0.685541	0.908766
TGME49_215610	641.427	-0.593847	0.475194	1.24969	0.211412	0.607389
TGME49_215620	309.405	-0.347683	0.694559	0.500582	0.616666	0.88289
TGME49_215640	2863.69	-0.00769502	0.418186	0.0184009	0.985319	0.996467
TGME49_215650	4.91032	1.69933	3.81002	-0.446017	0.655585
TGME49_215660	433.469	-0.981959	0.510716	1.92271	0.0545165	0.346934
TGME49_215670	4.14299	-0.530106	3.67391	0.144289	0.885272
TGME49_215680	406.039	0.951574	0.530863	-1.7925	0.0730527	0.391779
TGME49_215690	997.114	-0.126633	0.399034	0.317349	0.750979	0.935732
TGME49_215700	552.238	-0.0806287	0.501679	0.160718	0.872316	0.96713
TGME49_215710	811.28	-0.839426	0.442235	1.89814	0.057677	0.354785
TGME49_215730	1024.88	-0.736164	0.39841	1.84775	0.064638	0.373189
TGME49_215740	1003.57	-0.212131	0.413188	0.513401	0.607671	0.877626
TGME49_215750	467.279	0.0775405	0.567673	-0.136594	0.891352	0.971755
TGME49_215775	39657.7	0.643031	0.352448	-1.82447	0.0680811	0.381473
TGME49_215785	4711.59	0.0303327	0.361363	-0.0839396	0.933104	0.982835
TGME49_215885	8.13438	-1.12543	2.74042	0.410678	0.681309
TGME49_215890	1412.57	0.337002	0.416239	-0.809634	0.41815	0.777997
TGME49_215895	1251.76	0.465277	0.577422	-0.805784	0.420368	0.779121
TGME49_215900	12.0751	1.26938	2.13998	-0.593174	0.553065	0.854917
TGME49_215910	7957.76	0.090842	0.374225	-0.242747	0.808201	0.954237
TGME49_215920	428.723	0.0957316	0.544022	-0.17597	0.860318	0.96554
TGME49_215930	225.078	-1.23272	0.623949	1.97568	0.0481913	0.330716
TGME49_215940	1109.33	-0.0741353	0.427772	0.173305	0.862411	0.965914
TGME49_215950	3339.83	-0.0253469	0.345032	0.0734623	0.941438	0.9854
TGME49_215955	212.554	1.08381	0.756168	-1.4333	0.151773	0.544023
TGME49_215960	623.001	-1.16438	1.94227	0.599493	0.548844	0.853288
TGME49_215970	3916.91	0.857859	0.604929	-1.41811	0.156157	0.549065
TGME49_215980	54359.9	1.62005	0.451015	-3.59201	0.000328141	0.0170486
TGME49_215990	677.752	-0.265494	0.472005	0.562482	0.573788	0.864844
TGME49_216000	28726	0.856548	0.390064	-2.19592	0.0280978	0.248083
TGME49_216010	822.373	-0.445199	0.423296	1.05174	0.292917	0.683858
TGME49_216020	1207.69	-0.569465	0.434766	1.30982	0.190256	0.588152
TGME49_216030	799.683	-0.956374	0.409053	2.33802	0.0193863	0.207016
TGME49_216040	1208.01	0.210152	0.397708	-0.528408	0.597216	0.874621
TGME49_216050	767.699	0.509371	0.415707	-1.22531	0.220457	0.614789
TGME49_216053	12.5042	0.184517	2.10227	-0.0877701	0.930059	0.982606
TGME49_216055	1173.66	0.33684	0.393673	-0.855634	0.3922	0.762085
TGME49_216060	2193.56	-0.00215998	0.350451	0.00616343	0.995082	0.998605
TGME49_216070	486.504	-0.409699	0.511669	0.800711	0.423299	0.781192
TGME49_216080	8243.48	0.0181354	0.323239	-0.0561052	0.955258	0.986523
TGME49_216090	26.9158	-1.81005	1.84114	0.983111	0.325553	0.714084
TGME49_216120	1452.36	0.293254	0.365745	-0.801799	0.422669	0.780445
TGME49_216130	3024.09	0.619968	0.340319	-1.82173	0.0684967	0.381773
TGME49_216140	2459.66	-0.359226	0.361451	0.993845	0.320298	0.708673
TGME49_216150	2.03975	-3.28762	4.79841	0.685148	0.493251
TGME49_216155	2.82453	1.4869	4.22118	-0.352248	0.724652
TGME49_216160	100.032	1.99868	0.798283	-2.50372	0.0122894	0.163793
TGME49_216170	709.754	-0.958068	0.424195	2.25855	0.0239111	0.228085
TGME49_216180	5022.79	-0.273897	0.334596	0.818591	0.41302	0.775081
TGME49_216190	833.415	0.705822	0.524966	-1.34451	0.178783	0.57489
TGME49_216200	4.58956	-2.46915	3.56861	0.691909	0.488994
TGME49_216210	782.371	-0.103387	0.467378	0.221207	0.824931	0.956535
TGME49_216220	2028.92	0.0258185	0.394227	-0.0654914	0.947783	0.986523
TGME49_216230	1748.03	0.176121	0.363201	-0.484915	0.627737	0.885339
TGME49_216240	1414.11	0.350551	0.399048	-0.878469	0.379689	0.755718
TGME49_216250	226.713	-1.1327	0.619835	1.82742	0.0676365	0.379968
TGME49_216260	1383.31	-0.13918	0.372783	0.373353	0.708886	0.921921
TGME49_216270	302.58	0.128633	0.533081	-0.241302	0.809321	0.954602
TGME49_216275	193.615	-0.155513	0.644316	0.241362	0.809275	0.954602
TGME49_216280	47.2078	1.43238	1.37801	-1.03946	0.298593	0.689262
TGME49_216285	119.336	0.702805	0.83978	-0.836893	0.402653	0.769568
TGME49_216290	12.1656	2.16757	2.34076	-0.92601	0.354441	0.738674
TGME49_216335	34.5262	-0.372993	1.34605	0.277102	0.781702	0.946092
TGME49_216370	476.673	-2.09034	0.520608	4.01518	5.94001e-05	0.00494318
TGME49_216375	225.472	-1.14888	0.696303	1.64997	0.0989498	0.453072
TGME49_216380	1204.28	0.211183	0.411052	-0.513763	0.607417	0.87761
TGME49_216390	701.052	-0.251813	0.416342	0.604823	0.545297	0.851218
TGME49_216400	3.47393	-0.0823806	3.88935	0.0211811	0.983101
TGME49_216410	827.835	0.719627	0.403602	-1.78301	0.0745842	0.393578
TGME49_216415	165.904	-0.480752	0.648347	0.741504	0.458388	0.803374
TGME49_216420	0.299621	-0.581457	4.87168	0.119355	0.904994
TGME49_216430	4881.52	0.303923	0.35118	-0.865434	0.386801	0.757546
TGME49_216435	932.121	-0.398409	0.401493	0.99232	0.321041	0.709063
TGME49_216440	2026.01	0.940642	0.371496	-2.53204	0.0113403	0.157286
TGME49_216450	1889.65	-0.327364	0.420719	0.778107	0.436506	0.789287
TGME49_216460	4452.62	0.959455	0.331525	-2.89407	0.00380286	0.0857718
TGME49_216470	520.236	-0.146587	0.461301	0.317769	0.75066	0.935732
TGME49_216480	460.257	-0.10174	0.471708	0.215684	0.829234	0.956535
TGME49_216490	307.172	-0.347285	0.544191	0.638168	0.523365	0.840691
TGME49_216500	750.409	-1.05778	0.451215	2.34429	0.0190633	0.205352
TGME49_216510	1376.79	0.256581	0.379664	-0.675812	0.49916	0.828549
TGME49_216530	766.285	-0.651554	0.491953	1.32442	0.185362	0.581617
TGME49_216540	480.026	-0.154652	0.494047	0.31303	0.754258	0.936677
TGME49_216560	1482.78	0.480971	0.413243	-1.16389	0.244467	0.638968
TGME49_216580	1584.77	-0.1179	0.381123	0.309348	0.757057	0.938222
TGME49_216585	0.496846	-1.2613	4.83962	0.26062	0.794386
TGME49_216590	4528.56	-0.138632	0.330401	0.419589	0.674786	0.904211
TGME49_216600	1017.64	-0.726561	0.454887	1.59723	0.110213	0.473839
TGME49_216610	61.3032	1.90612	1.10369	-1.72705	0.0841595	0.418232
TGME49_216620	5289.77	-0.093615	0.34806	0.268962	0.787959	0.948245
TGME49_216630	504.478	-0.666621	0.500947	1.33072	0.183281	0.579962
TGME49_216640	281.094	0.850957	0.532186	-1.59898	0.109824	0.472952
TGME49_216650	5814.42	0.216177	0.342107	-0.631898	0.527453	0.843925
TGME49_216660	727.88	-0.106138	0.41684	0.254625	0.799013	0.952183
TGME49_216670	6383.93	-0.245243	0.327721	0.74833	0.454261	0.80018
TGME49_216680	1145.31	0.332464	0.402784	-0.825416	0.409135	0.771591
TGME49_216700	156.355	-1.98564	0.734076	2.70494	0.00683158	0.121654
TGME49_216710	481.126	0.614407	0.730841	-0.840685	0.400524	0.767548
TGME49_216720	17464.2	0.84305	0.398918	-2.11334	0.0345717	0.278517
TGME49_216730	5738.67	-0.27244	0.345723	0.788031	0.430679	0.784234
TGME49_216740	533.065	0.290358	0.449646	-0.645747	0.518443	0.838786
TGME49_216750	1956.84	0.309885	0.352013	-0.880322	0.378685	0.755025
TGME49_216760	644.694	0.411294	0.469578	-0.87588	0.381095	0.755718
TGME49_216770	1729.85	1.1633	0.490695	-2.37071	0.017754	0.197752
TGME49_216780	1248.21	-0.36391	0.380459	0.956503	0.338818	0.725323
TGME49_216785	273.944	-0.765275	0.540565	1.4157	0.156864	0.549709
TGME49_216790	1359.39	-0.0289566	0.368189	0.0786461	0.937314	0.983779
TGME49_216800	679.719	-0.248917	0.522782	0.47614	0.633975	0.88745
TGME49_216810	5093.16	0.317092	0.360151	-0.880441	0.37862	0.755025
TGME49_216820	10270.8	0.221447	0.361534	-0.612522	0.540193	0.848615
TGME49_216830	657.796	0.981509	0.44372	-2.212	0.0269666	0.243107
TGME49_216840	273.441	0.168088	0.559602	-0.300371	0.763894	0.941102
TGME49_216850	260.157	-0.780201	0.558682	1.3965	0.162563	0.55714
TGME49_216860	14367.8	0.414189	0.32099	-1.29035	0.196929	0.592836
TGME49_216870	579.713	-0.437385	0.447393	0.977629	0.328258	0.715061
TGME49_216875	3.87268	-1.18341	3.5205	0.336148	0.736759
TGME49_216880	15265.6	0.488438	0.346261	-1.41061	0.15836	0.551527
TGME49_216890	1443.77	-0.192508	0.365465	0.526749	0.598368	0.874835
TGME49_216900	2204.96	0.466439	0.371664	-1.255	0.209478	0.606858
TGME49_216910	1750.42	0.90581	0.381339	-2.37534	0.0175329	0.197559
TGME49_216920	2005.61	0.544883	0.358654	-1.51924	0.128701	0.510318
TGME49_216930	2698.1	-0.029237	0.342616	0.0853345	0.931995	0.982606
TGME49_216940	3.49234	-2.54575	4.04649	0.629126	0.529266
TGME49_216950	660.901	0.374182	0.426433	-0.87747	0.380232	0.755718
TGME49_216960	880.895	0.582465	0.403341	-1.4441	0.148711	0.540218
TGME49_216965	5.32662	2.6109	3.27079	-0.798247	0.424727
TGME49_216970	5054.24	-0.190597	0.351895	0.54163	0.588074	0.870747
TGME49_216980	508.132	0.133618	0.469801	-0.284414	0.776093	0.945259
TGME49_216990	321.545	-0.728811	0.512577	1.42186	0.155068	0.549065
TGME49_217000	2026.48	0.886814	0.36847	-2.40675	0.0160953	0.19124
TGME49_217010	1689.44	0.130938	0.411361	-0.318303	0.750255	0.935519
TGME49_217020	903.035	0.823427	0.397316	-2.07247	0.0382215	0.291595
TGME49_217030	887.612	0.78191	0.399053	-1.95941	0.0500644	0.337178
TGME49_217040	9.66684	0.885599	2.61152	-0.339113	0.734525
TGME49_217050	2826.85	0.109879	0.394099	-0.278811	0.78039	0.946074
TGME49_217160	458.956	-0.674272	0.476774	1.41424	0.157292	0.549878
TGME49_217170	1.43395	0.0955055	4.77818	-0.0199878	0.984053
TGME49_217178	10.9699	0.637705	2.39074	-0.26674	0.78967
TGME49_217182	1326.52	-0.896977	0.371924	2.41172	0.0158775	0.19124
TGME49_217220	3541.69	0.471713	0.368946	-1.27854	0.201059	0.596341
TGME49_217340	1334.05	0.0184457	0.413987	-0.0445563	0.964461	0.988891
TGME49_217350	977.179	-0.332014	0.478971	0.693181	0.488196	0.822201
TGME49_217360	1885.72	-0.588799	0.357297	1.64793	0.0993676	0.453298
TGME49_217370	13.1357	2.56441	2.37023	-1.08192	0.279287	0.671072
TGME49_217380	0
TGME49_217390	0.119848	0.506751	4.9323	-0.102741	0.918168
TGME49_217400	831.947	0.502464	0.426225	-1.17887	0.238449	0.633866
TGME49_217410	603.592	1.13806	0.804705	-1.41426	0.157285	0.549878
TGME49_217420	160.377	1.45434	0.81266	-1.78961	0.0735166	0.392522
TGME49_217430	1011.67	0.74495	0.45656	-1.63166	0.102752	0.46235
TGME49_217440	1497.92	-0.282574	0.375688	0.752152	0.45196	0.799944
TGME49_217450	643.704	0.226871	0.493743	-0.459493	0.64588	0.893275
TGME49_217460	4883.22	0.0934686	0.362511	-0.257836	0.796533	0.951477
TGME49_217470	584.209	0.560791	0.468407	-1.19723	0.231217	0.6256
TGME49_217480	2748.6	0.167864	0.346462	-0.484508	0.628025	0.885339
TGME49_217490	165.572	1.39673	0.660296	-2.11531	0.0344037	0.278517
TGME49_217500	1900.67	0.173636	0.391442	-0.44358	0.657346	0.898204
TGME49_217510	21293.8	0.77108	0.32118	-2.40077	0.0163606	0.192022
TGME49_217520	13572.9	1.00783	0.323507	-3.11533	0.00183736	0.0540752
TGME49_217530	15889	1.33917	0.540472	-2.47779	0.01322	0.170611
TGME49_217540	4706.5	0.526116	0.32913	-1.5985	0.109931	0.472952
TGME49_217550	4980.7	1.36804	0.383356	-3.56858	0.000358919	0.0180456
TGME49_217555	4578.21	0.909473	0.344836	-2.63741	0.00835429	0.137027
TGME49_217560	1894.59	0.947932	0.412796	-2.29637	0.0216548	0.21692
TGME49_217570	10893.9	-0.304086	0.320397	0.949089	0.342575	0.72733
TGME49_217580	767.238	-0.0978377	0.410945	0.23808	0.811819	0.954644
TGME49_217590	643.097	0.184367	0.428237	-0.430525	0.666814	0.902029
TGME49_217600	2732.88	-0.45556	0.361866	1.25892	0.208059	0.605201
TGME49_217610	1106.22	1.22775	0.575394	-2.13375	0.0328632	0.272543
TGME49_217620	170.907	-0.683534	0.781253	0.874921	0.381617	0.755718
TGME49_217630	7.85661	-0.407575	2.77713	0.146761	0.883321
TGME49_217640	2695.06	0.199929	0.468474	-0.426767	0.669549	0.902454
TGME49_217650	1.30224	3.74001	4.84331	-0.7722	0.439996
TGME49_217660	1358.57	0.263329	0.516381	-0.509952	0.610085	0.879008
TGME49_217665	634.007	-0.0917463	0.436485	0.210193	0.833517	0.958035
TGME49_217670	409.825	-0.723989	0.49064	1.4756	0.140051	0.527275
TGME49_217680	20014.8	-0.110664	0.340619	0.324891	0.745263	0.934321
TGME49_217688	637.578	-0.683339	0.579702	1.17878	0.238488	0.633866
TGME49_217692	285.055	-0.458729	0.552091	0.830893	0.406034	0.770765
TGME49_217700	791.151	-0.473026	0.517799	0.913531	0.360963	0.741593
TGME49_217710	0.119848	0.506751	4.9323	-0.102741	0.918168
TGME49_217720	315.412	0.538753	0.634453	-0.849161	0.395792	0.763938
TGME49_217722	8.07987	0.0578851	2.44372	-0.0236873	0.981102
TGME49_217724	13.0337	0.630561	2.24131	-0.281336	0.778453	0.946037
TGME49_217726	75.7093	-0.038806	0.886693	0.0437648	0.965092	0.989048
TGME49_217728	27.0156	0.824948	1.46159	-0.564417	0.57247	0.864236
TGME49_217730	659.038	-0.12334	0.461507	0.267256	0.789272	0.948594
TGME49_217740	347.179	-0.88358	0.557008	1.5863	0.112672	0.479848
TGME49_217750	184.364	-0.278533	0.655585	0.424862	0.670937	0.90252
TGME49_217760	1473.69	0.590421	0.431499	-1.3683	0.171217	0.568534
TGME49_217770	3465.13	0.675342	0.361213	-1.86965	0.0615326	0.36576
TGME49_217780	780.006	-0.326096	0.433602	0.752064	0.452013	0.799944
TGME49_217790	714.822	0.0232676	0.474495	-0.0490366	0.96089	0.988695
TGME49_217800	12.9609	1.36345	1.94087	-0.702494	0.482371	0.819974
TGME49_217810	3.41717	-1.56492	3.94628	0.396556	0.691695
TGME49_217820	2527.85	-0.460715	0.437971	1.05193	0.292832	0.683858
TGME49_217830	2334.94	0.419068	0.3474	-1.2063	0.227702	0.622519
TGME49_217850	428.826	0.117697	0.506104	-0.232555	0.816107	0.95521
TGME49_217855	24.4033	1.70937	1.82909	-0.934547	0.350022	0.733037
TGME49_217860	121.201	0.328534	1.049	-0.313187	0.754139	0.936677
TGME49_217870	1861.97	-0.573805	0.405293	1.41578	0.15684	0.549709
TGME49_217875	217.192	-0.476634	0.721598	0.660526	0.508917	0.833553
TGME49_217880	377.375	-0.0405579	0.62611	0.0647776	0.948351	0.986523
TGME49_217890	7050.13	0.270459	0.325444	-0.831045	0.405948	0.770765
TGME49_217900	1752.41	0.150622	0.362689	-0.415292	0.677928	0.906389
TGME49_217910	2243.54	-0.581175	0.43783	1.3274	0.184377	0.580891
TGME49_217915	125.687	1.04354	0.855994	-1.2191	0.222806	0.617578
TGME49_217920	1.61932	1.75951	4.74063	-0.371154	0.710523
TGME49_217930	159.345	0.660324	0.663109	-0.9958	0.319347	0.708139
TGME49_217940	77.3983	1.19786	0.966957	-1.23879	0.215423	0.613133
TGME49_217951	4.82593	-4.52956	3.77047	1.20133	0.229624
TGME49_217961	81.4243	1.24975	1.08323	-1.15373	0.24861	0.645602
TGME49_218000	1045.59	-0.282938	0.427543	0.661777	0.508114	0.833553
TGME49_218070	3565.9	1.75815	0.343412	-5.11965	3.06096e-07	6.71556e-05
TGME49_218130	12.3388	1.28665	2.3145	-0.555908	0.578274	0.866812
TGME49_218188	259.344	0.37695	0.743222	-0.507184	0.612026	0.879529
TGME49_218192	176.805	-0.653755	0.679576	0.962004	0.336048	0.723242
TGME49_218195	355.365	-0.0696741	0.589426	0.118207	0.905904	0.977488
TGME49_218200	915.74	-0.00440846	0.468896	0.00940178	0.992499	0.997609
TGME49_218210	2.63583	-1.06728	4.36437	0.244544	0.806809
TGME49_218215	1.32286	-0.782572	4.79264	0.163286	0.870293
TGME49_218220	2950.36	0.104118	0.388812	-0.267785	0.788865	0.948262
TGME49_218230	682.96	0.153676	0.430835	-0.356692	0.721322	0.924395
TGME49_218240	5145.62	0.23433	0.361036	-0.649051	0.516306	0.838786
TGME49_218250	1770.61	1.29689	0.36208	-3.58176	0.000341284	0.017279
TGME49_218260	30376.5	0.736708	0.324398	-2.271	0.023147	0.223994
TGME49_218270	3133.63	-0.2275	0.356455	0.638228	0.523325	0.840691
TGME49_218280	2850.47	0.214168	0.349741	-0.612361	0.540299	0.848615
TGME49_218290	4.3053	-0.621509	3.53632	0.17575	0.86049
TGME49_218300	4931.04	0.358117	0.372802	-0.960611	0.336748	0.723953
TGME49_218310	4804.58	-0.140588	0.401471	0.350181	0.726203	0.925831
TGME49_218340	69.1443	-0.484347	1.31468	0.368415	0.712564	0.923239
TGME49_218350	0.0599241	1.12746	4.95739	-0.227431	0.820089
TGME49_218358	1140.37	0.456206	0.409865	-1.11306	0.265681	0.659194
TGME49_218362	810.098	-0.502055	0.46784	1.07313	0.283211	0.674267
TGME49_218370	974.706	0.390158	0.394355	-0.989358	0.322488	0.710107
TGME49_218390	8.07862	-1.18832	2.45801	0.483448	0.628778
TGME49_218400	29.736	0.727427	1.34911	-0.539189	0.589756	0.871946
TGME49_218410	12343.7	-0.100367	0.331441	0.30282	0.762027	0.940236
TGME49_218420	2722.45	-0.22924	0.357587	0.641076	0.521473	0.839739
TGME49_218450	2.05088	2.14811	4.71485	-0.455604	0.648675
TGME49_218460	0
TGME49_218470	27.3288	3.41589	1.51417	-2.25595	0.0240736	0.228731
TGME49_218490	981.361	0.0931615	0.462085	-0.201611	0.840221	0.961011
TGME49_218500	17.4769	-0.96532	1.97394	0.489032	0.624819	0.885339
TGME49_218510	349.36	1.77181	0.825224	-2.14706	0.0317883	0.26855
TGME49_218520	35324.7	-0.635827	0.406829	1.56288	0.11808	0.490756
TGME49_218530	1301.55	0.411047	0.494165	-0.8318	0.405522	0.770696
TGME49_218540	575.513	-0.0792098	0.449493	0.17622	0.860121	0.96554
TGME49_218550	14755	0.0225156	0.318055	-0.0707913	0.943564	0.986523
TGME49_218560	3909.05	0.0273493	0.425286	-0.0643079	0.948725	0.986523
TGME49_218570	1903.94	0.873901	0.386743	-2.25964	0.0238437	0.228077
TGME49_218580	705.99	-0.0782006	0.420705	0.18588	0.852539	0.963069
TGME49_218590	1410.69	-0.0934655	0.367242	0.254507	0.799104	0.952183
TGME49_218600	844.52	-0.257696	0.408403	0.630984	0.528051	0.844695
TGME49_218610	1268.55	0.546678	0.380857	-1.43539	0.151176	0.543578
TGME49_218720	5701	0.115559	0.359023	-0.32187	0.747551	0.935149
TGME49_218730	2296.31	-0.285887	0.353762	0.808133	0.419014	0.778258
TGME49_218740	4293.16	0.704688	0.446217	-1.57925	0.114279	0.482439
TGME49_218750	233.6	1.19477	0.871312	-1.37123	0.170304	0.567976
TGME49_218760	1626.64	-0.636343	0.360517	1.76508	0.07755	0.399343
TGME49_218770	113.995	-0.458636	0.832106	0.551175	0.581514	0.868057
TGME49_218780	3383.07	0.264766	0.35725	-0.741123	0.458619	0.803388
TGME49_218790	931.916	-0.38166	0.423279	0.901675	0.36723	0.746952
TGME49_218800	583.128	-0.240565	0.442646	0.543471	0.586806	0.870232
TGME49_218810	783.178	-0.463177	0.420935	1.10035	0.271179	0.664636
TGME49_218820	9008.2	0.624907	0.323198	-1.93351	0.0531733	0.343719
TGME49_218830	640.722	-0.921243	0.436642	2.10984	0.0348725	0.279288
TGME49_218840	891.644	-0.0606908	0.408855	0.148441	0.881995	0.969893
TGME49_218850	1088.64	0.801818	0.384018	-2.08797	0.0368005	0.28593
TGME49_218860	33.6384	2.54725	1.38654	-1.83714	0.0661898	0.376741
TGME49_218870	1414.55	-0.483688	0.382506	1.26452	0.206042	0.601752
TGME49_218880	4155.73	-0.190984	0.345451	0.552854	0.580364	0.867539
TGME49_218890	7.02828	0.312324	2.58243	-0.120942	0.903737
TGME49_218900	0.791105	0.473152	4.83446	-0.0978708	0.922035
TGME49_218910	962.289	0.870882	0.411268	-2.11755	0.0342128	0.278517
TGME49_218920	2033.43	-0.040748	0.460168	0.0885502	0.929439	0.982606
TGME49_218930	53.3043	0.83171	1.2082	-0.688389	0.491208	0.823398
TGME49_218940	1297.22	0.193531	0.374171	-0.517227	0.604998	0.877192
TGME49_218950	1247.56	0.493562	0.429704	-1.14861	0.250716	0.649182
TGME49_218955	558.701	0.661383	0.523226	-1.26405	0.206212	0.601969
TGME49_218960	12584.6	0.452149	0.354838	-1.27424	0.202578	0.597908
TGME49_219070	4747.1	0.0416761	0.337112	-0.123627	0.90161	0.97588
TGME49_219080	829.05	-0.171154	0.421514	0.406046	0.684709	0.908559
TGME49_219090	1.77628	3.52595	4.79315	-0.735622	0.461961
TGME49_219100	961.704	0.469211	0.416505	-1.12655	0.259935	0.655268
TGME49_219110	4.34021	-0.63918	3.61031	0.177043	0.859475
TGME49_219120	6957.75	0.190217	0.434298	-0.437988	0.661395	0.900741
TGME49_219125	37.6897	-0.674246	1.20753	0.558369	0.576592	0.865814
TGME49_219130	1161.82	0.585112	0.402629	-1.45323	0.14616	0.536886
TGME49_219140	4631.37	1.26005	0.418713	-3.00934	0.0026182	0.0696107
TGME49_219150	1344.56	-0.4999	0.370282	1.35005	0.176999	0.573574
TGME49_219160	3.37786	-4.01341	4.39234	0.913728	0.36086
TGME49_219170	1578.3	0.14325	0.374724	-0.382282	0.702252	0.919072
TGME49_219175	206.561	-0.928375	0.71161	1.30461	0.192025	0.589605
TGME49_219180	521.476	-0.196463	0.451627	0.435012	0.663554	0.901676
TGME49_219190	1869.44	1.00586	0.38228	-2.63121	0.00850819	0.138425
TGME49_219200	1894.58	0.557042	0.368392	-1.51209	0.130511	0.511892
TGME49_219210	443.268	-0.209498	0.531519	0.394149	0.693471	0.913857
TGME49_219218	21.251	-2.15708	1.81521	1.18834	0.234701	0.631217
TGME49_219222	10.5057	1.63277	2.12733	-0.767519	0.442773
TGME49_219230	3364.77	0.170894	0.405154	-0.421799	0.673172	0.903385
TGME49_219240	639.738	0.13343	0.512996	-0.260099	0.794787	0.950489
TGME49_219250	5137.41	-0.059079	0.406943	0.145178	0.88457	0.970307
TGME49_219260	1181.25	-0.559636	0.433914	1.28974	0.197141	0.59298
TGME49_219270	22222.6	0.371101	0.420259	-0.883028	0.377221	0.753547
TGME49_219280	2670.67	0.350336	0.346321	-1.01159	0.311732	0.700044
TGME49_219290	756.264	-0.179427	0.447808	0.400679	0.688657	0.910496
TGME49_219300	1331.03	0.588561	0.444323	-1.32462	0.185296	0.581617
TGME49_219310	4341.42	-0.0693358	0.352461	0.196719	0.844047	0.962322
TGME49_219320	26958.5	0.0807417	0.335713	-0.240508	0.809937	0.954644
TGME49_219348	2.09431	-1.67756	4.77843	0.351069	0.725536
TGME49_219370	74.98	1.60521	0.88252	-1.8189	0.0689272	0.382694
TGME49_219430	410.405	-0.69549	0.484571	1.43527	0.151211	0.543578
TGME49_219440	1339.22	0.0423871	0.409694	-0.10346	0.917598	0.97901
TGME49_219450	14.7186	1.9036	1.84143	-1.03377	0.301246	0.690474
TGME49_219460	689.05	-0.122248	0.484058	0.252548	0.800617	0.952183
TGME49_219470	183.06	0.436175	0.672146	-0.648929	0.516384	0.838786
TGME49_219485	963.284	-0.797971	0.46431	1.71862	0.0856841	0.421165
TGME49_219500	2274.82	-0.402396	0.364539	1.10385	0.269659	0.663764
TGME49_219510	1670.6	0.537414	0.447965	-1.19968	0.230264	0.625089
TGME49_219520	1808.52	-0.686352	0.397701	1.7258	0.0843832	0.418735
TGME49_219530	411.292	-0.593818	0.510333	1.16359	0.24459	0.639059
TGME49_219540	7177.38	-0.0615719	0.374887	0.164241	0.869541	0.967065
TGME49_219550	3717.2	1.02327	0.362797	-2.82051	0.00479467	0.0981277
TGME49_219570	23.7901	-1.20513	1.7555	0.686486	0.492407	0.823398
TGME49_219590	1960.6	0.125804	0.353795	-0.355585	0.722151	0.924395
TGME49_219600	1927.93	-0.276019	0.392805	0.702686	0.482251	0.819974
TGME49_219610	62.3082	0.872214	1.02914	-0.847522	0.396704	0.764716
TGME49_219620	756.598	0.179204	0.423953	-0.422698	0.672516	0.903228
TGME49_219630	4040.87	0.333127	0.355626	-0.936736	0.348894	0.731748
TGME49_219640	576.92	-0.635637	0.440726	1.44225	0.149232	0.540594
TGME49_219650	159.322	0.192803	0.875476	-0.220227	0.825695	0.956535
TGME49_219660	225.511	1.27137	0.850925	-1.49411	0.135148	0.519679
TGME49_219670	8.42643	-1.19762	2.7455	0.436211	0.662684
TGME49_219678	408.026	-0.300295	0.534911	0.561392	0.57453	0.865141
TGME49_219682	1012.79	-0.145344	0.401934	0.361611	0.717642	0.924395
TGME49_219690	14773.6	1.13325	0.320428	-3.53668	0.000405185	0.0198402
TGME49_219700	3247.86	-0.285041	0.340643	0.836773	0.40272	0.769568
TGME49_219710	1636	-0.281572	0.361402	0.779112	0.435914	0.789205
TGME49_219720	1518.01	-0.892708	0.373507	2.39007	0.0168452	0.195865
TGME49_219730	16317.2	0.963135	0.440448	-2.18672	0.0287631	0.253031
TGME49_219738	819.808	0.301572	0.428285	-0.704138	0.481347	0.819025
TGME49_219742	54.422	0.929409	1.20388	-0.772009	0.440109	0.792283
TGME49_219750	6976.03	1.2499	0.362852	-3.44466	0.000571788	0.0240216
TGME49_219760	656.095	-0.727173	0.495539	1.46744	0.142257	0.532272
TGME49_219770	565.827	-0.525552	0.462249	1.13694	0.255561	0.651165
TGME49_219780	0.119848	0.506751	4.9323	-0.102741	0.918168
TGME49_219790	1637.23	0.242872	0.388463	-0.625212	0.531832	0.846025
TGME49_219800	4413.08	-0.152006	0.331753	0.458189	0.646817	0.893455
TGME49_219810	8884.16	0.486108	0.331928	-1.4645	0.143057	0.532451
TGME49_219820	5162.13	0.813229	0.413221	-1.96803	0.0490651	0.333238
TGME49_219828	21.8481	0.889138	1.55275	-0.572623	0.5669	0.86226
TGME49_219832	869.299	-0.182576	0.51697	0.353166	0.723964	0.92508
TGME49_219840	3.81698	-2.69218	3.80885	0.706824	0.479676
TGME49_219850	3987.5	-0.699501	0.339033	2.06323	0.0390912	0.296356
TGME49_219860	4317.96	-0.388083	0.349397	1.11072	0.266688	0.660562
TGME49_220025	33.5282	0.565391	1.88445	-0.300029	0.764155	0.941102
TGME49_220060	0
TGME49_220070	67.4706	0.830363	0.98647	-0.841752	0.399927	0.767011
TGME49_220080	43.6723	-0.247628	1.15028	0.215275	0.829553	0.956535
TGME49_220090	752.349	0.506849	0.424083	-1.19516	0.232023	0.627278
TGME49_220100	1717.45	0.380164	0.43695	-0.870039	0.384279	0.756389
TGME49_220110	606.481	-0.132245	0.461995	0.286246	0.774689	0.94495
TGME49_220120	475.801	0.11792	0.460642	-0.255989	0.797959	0.952074
TGME49_220125	8.80705	1.25624	2.42081	-0.518934	0.603807
TGME49_220128	7.58325	0.961139	2.78212	-0.34547	0.729741
TGME49_220132	52.2929	-2.84023	1.21269	2.34209	0.0191763	0.205683
TGME49_220140	155.998	-0.253551	0.828906	0.305887	0.759691	0.939215
TGME49_220145	2.05088	2.14811	4.71485	-0.455604	0.648675
TGME49_220150	346.962	-0.758182	0.504699	1.50225	0.133034	0.516441
TGME49_220160	436.483	-0.574377	0.479086	1.1989	0.230567	0.625556
TGME49_220170	1469.28	0.305551	0.420726	-0.726247	0.467687	0.810196
TGME49_220175	385.945	-0.268827	0.509593	0.527532	0.597824	0.874626
TGME49_220180	60.3162	-1.9648	1.17425	1.67324	0.0942809	0.444397
TGME49_220190	171.255	0.135394	0.676687	-0.200083	0.841415	0.961609
TGME49_220200	817.577	-0.51889	0.464645	1.11674	0.264104	0.657497
TGME49_220208	638.836	-0.0811601	0.440771	0.184132	0.85391	0.96347
TGME49_220212	230.884	0.415659	0.659449	-0.630313	0.52849	0.844936
TGME49_220230	725.867	0.185272	0.484503	-0.382395	0.702168	0.919072
TGME49_220240	23270.8	1.0155	0.333614	-3.04392	0.00233518	0.0640405
TGME49_220250	656.389	1.20387	0.426859	-2.82029	0.00479795	0.0981277
TGME49_220260	1460.14	0.385405	0.497937	-0.774004	0.438929	0.791296
TGME49_220270	14536.6	0.585135	0.341929	-1.71127	0.0870306	0.424025
TGME49_220280	145.57	0.609105	0.671602	-0.906943	0.364437	0.745977
TGME49_220290	292.528	0.0833741	0.578373	-0.144153	0.88538	0.970307
TGME49_220300	714.516	0.178559	0.434964	-0.410515	0.681428	0.907825
TGME49_220310	5.77619	-1.78796	3.1208	0.572917	0.566701
TGME49_220320	428.473	-0.883109	0.471077	1.87466	0.0608397	0.364446
TGME49_220330	353.753	0.0657081	0.504472	-0.130251	0.896368	0.974615
TGME49_220340	23.6548	-0.428717	1.84954	0.231796	0.816696	0.95521
TGME49_220350	1038.08	0.275047	0.490303	-0.560973	0.574816	0.865391
TGME49_220360	1779	0.248901	0.371899	-0.66927	0.503323	0.830526
TGME49_220370	2104.6	0.0817293	0.376344	-0.217167	0.828078	0.956535
TGME49_220380	7674.94	0.951956	0.44216	-2.15296	0.0313214	0.266874
TGME49_220390	2757.93	-0.24552	0.389485	0.630369	0.528453	0.844936
TGME49_220400	24452.2	1.34572	0.34759	-3.87157	0.000108136	0.00775157
TGME49_220420	73.1293	0.716612	0.89193	-0.80344	0.42172	0.779712
TGME49_220430	423.267	-1.05256	0.546024	1.92768	0.0538949	0.345004
TGME49_220440	394.516	-1.39999	0.576996	2.42635	0.0152517	0.188113
TGME49_220450	120.253	-0.292536	0.736503	0.397196	0.691223	0.912389
TGME49_220460	518.8	-0.393602	0.45782	0.85973	0.389938	0.758504
TGME49_220470	5612.39	0.0914641	0.341092	-0.26815	0.788584	0.948245
TGME49_220480	534.159	-0.277318	0.474968	0.583868	0.559309	0.857735
TGME49_220490	927.161	-0.622697	0.481218	1.294	0.195665	0.592328
TGME49_220500	3243.19	-0.74566	0.359029	2.07688	0.0378125	0.290174
TGME49_220510	3141.03	-0.484824	0.355824	1.36254	0.173027	0.570691
TGME49_220520	2869.38	0.304722	0.383953	-0.793646	0.427402	0.782766
TGME49_220525	229.674	-0.128289	0.569241	0.225369	0.821692	0.956535
TGME49_220530	1342.74	-0.608908	0.388297	1.56815	0.116846	0.488613
TGME49_220540	678.958	-0.139383	0.51971	0.268194	0.78855	0.948245
TGME49_220560	51.8528	-1.54035	1.1391	1.35225	0.176295	0.573048
TGME49_220570	2087.94	0.814908	0.370918	-2.197	0.0280204	0.247702
TGME49_220580	1.46552	-2.80944	4.80375	0.584844	0.558652
TGME49_220585	43.0087	2.89436	1.27692	-2.26667	0.0234102	0.225385
TGME49_220600	2400.43	-0.493002	0.380513	1.29563	0.195105	0.591945
TGME49_220610	680.852	-0.648365	0.439215	1.47619	0.139893	0.526966
TGME49_220630	3472.95	-0.029345	0.452775	0.0648114	0.948324	0.986523
TGME49_220640	2412.68	0.060508	0.373876	-0.161839	0.871432	0.96713
TGME49_220650	226.283	0.531181	0.839632	-0.632636	0.526972	0.843582
TGME49_220720	54.2936	-0.816098	1.04833	0.778471	0.436291	0.789287
TGME49_220730	1.8175	-3.11662	4.80012	0.649279	0.516158
TGME49_220740	59.3248	1.27208	0.977465	-1.30141	0.19312	0.590177
TGME49_220840	55.3068	0.421182	1.5371	-0.27401	0.784077	0.947224
TGME49_220850	9.17411	-0.236747	2.67446	0.0885214	0.929462
TGME49_220860	4453.47	0.647164	0.351996	-1.83855	0.0659809	0.376143
TGME49_220870	2380.1	1.69847	0.491081	-3.45864	0.000542915	0.0236789
TGME49_220880	1953.13	0.731059	0.371371	-1.96854	0.0490054	0.333145
TGME49_220890	4813.38	0.792094	0.49259	-1.60802	0.107831	0.468816
TGME49_220900	17866.4	-0.0798079	0.318493	0.25058	0.802139	0.952189
TGME49_220910	1690.01	-0.802556	0.362834	2.21191	0.0269729	0.243107
TGME49_220920	386.614	-0.593981	0.51288	1.15813	0.246812	0.64292
TGME49_220930	4217.01	0.0632559	0.401662	-0.157486	0.874862	0.967466
TGME49_220940	553.067	-0.196621	0.473558	0.415199	0.677996	0.906389
TGME49_220950	26267.6	0.30044	0.411384	-0.730314	0.465198	0.808427
TGME49_221160	1526.77	0.360068	0.435561	-0.826677	0.40842	0.770765
TGME49_221170	1300.87	-0.838932	0.371421	2.25871	0.0239017	0.228085
TGME49_221180	9435.83	0.0598563	0.339837	-0.176132	0.86019	0.96554
TGME49_221190	1143.6	-0.227791	0.483022	0.471596	0.637215	0.889486
TGME49_221200	2213.48	-0.352547	0.379626	0.928669	0.353061	0.73707
TGME49_221210	21397.4	1.40556	0.341021	-4.12163	3.76198e-05	0.00332155
TGME49_221220	51.4008	0.875844	1.0763	-0.813758	0.415784	0.77774
TGME49_221230	2797.54	0.435726	0.36021	-1.20965	0.226415	0.621396
TGME49_221240	0
TGME49_221250	5991.74	0.626632	0.329773	-1.90019	0.0574077	0.354619
TGME49_221260	760.578	0.113471	0.40765	-0.278355	0.78074	0.946074
TGME49_221265	22.1157	1.85877	1.58688	-1.17134	0.241462	0.63753
TGME49_221270	1973.95	0.466316	0.351934	-1.32501	0.185168	0.581617
TGME49_221275	1.63773	-2.96317	4.80184	0.617092	0.537174
TGME49_221280	1859.44	-0.174106	0.374648	0.46472	0.642132	0.891474
TGME49_221295	1906	1.20637	0.369878	-3.26154	0.00110808	0.038385
TGME49_221310	272.941	0.45834	0.573834	-0.798733	0.424446	0.781407
TGME49_221320	6108.68	1.48303	0.597314	-2.48283	0.0130345	0.169121
TGME49_221330	3252.23	-0.560814	0.374544	1.49733	0.134309	0.518187
TGME49_221340	1343.96	-0.0578267	0.46475	0.124425	0.900978	0.975633
TGME49_221350	257.877	-1.0624	0.592066	1.79439	0.0727515	0.391323
TGME49_221360	2002.71	0.592415	0.367073	-1.61389	0.106552	0.466405
TGME49_221370	1230.65	0.0984548	0.405241	-0.242954	0.808041	0.954203
TGME49_221380	13096.1	-0.469902	0.325101	1.4454	0.148345	0.53998
TGME49_221390	1718.15	0.463485	0.370414	-1.25126	0.210839	0.606949
TGME49_221400	7852.54	0.153902	0.425686	-0.361538	0.717697	0.924395
TGME49_221410	3177.9	-0.245176	0.499329	0.491012	0.623418	0.88456
TGME49_221415	70.2435	0.988675	1.38294	-0.714907	0.474667	0.814468
TGME49_221420	27.9933	3.22792	1.70043	-1.8983	0.0576568	0.354785
TGME49_221430	114.234	-0.998029	0.778917	1.2813	0.200087	0.595164
TGME49_221440	930.664	-0.164256	0.392469	0.418519	0.675568	0.904579
TGME49_221450	587.24	-0.847643	0.477105	1.77664	0.0756276	0.395749
TGME49_221455	2.9999	-0.443287	4.16087	0.106537	0.915156
TGME49_221460	1833.86	0.506409	0.360944	-1.40301	0.160613	0.553734
TGME49_221470	5095.66	0.131199	0.410807	-0.319369	0.749447	0.935355
TGME49_221480	11277.1	0.462771	0.405515	-1.14119	0.253789	0.650647
TGME49_221490	602.968	-0.0499026	0.438614	0.113773	0.909418	0.977685
TGME49_221500	1835.7	-0.26169	0.389315	0.672181	0.501468	0.830029
TGME49_221510	3742.95	0.40867	0.339196	-1.20482	0.228273	0.622954
TGME49_221518	580.246	-0.676148	0.450273	1.50164	0.13319	0.51677
TGME49_221522	2510.23	0.573178	0.345545	-1.65877	0.0971627	0.449321
TGME49_221530	2222.65	-0.209112	0.373502	0.559869	0.575569	0.865814
TGME49_221540	824.278	-0.342276	0.417761	0.819311	0.412609	0.774718
TGME49_221550	135.999	-2.68869	0.944677	2.84614	0.00442522	0.09368
TGME49_221560	2.60545	-0.0804372	4.40541	0.0182587	0.985432
TGME49_221570	440.742	0.9351	0.472321	-1.9798	0.0477264	0.329085
TGME49_221580	1899.7	-0.945926	0.434278	2.17816	0.0293943	0.256404
TGME49_221585	154.931	1.93697	0.871337	-2.22299	0.0262168	0.240265
TGME49_221590	19881.8	0.537636	0.389364	-1.38081	0.167338	0.564193
TGME49_221600	359.481	-0.503581	0.55026	0.915169	0.360103	0.740679
TGME49_221610	1418.97	-0.422519	0.383149	1.10275	0.270134	0.664368
TGME49_221620	18746.8	0.990992	0.378787	-2.61622	0.00889083	0.140887
TGME49_221630	1352.9	0.0720506	0.461457	-0.156137	0.875925	0.967682
TGME49_221640	2795.2	-0.145179	0.403354	0.35993	0.7189	0.924395
TGME49_221660	1766.31	0.119602	0.366588	-0.326259	0.744229	0.933995
TGME49_221665	18.7406	0.593703	1.81934	-0.326328	0.744176	0.933995
TGME49_221670	4359.4	-0.224922	0.335941	0.669527	0.503159	0.830526
TGME49_221675	7974.21	-0.0518272	0.372291	0.139211	0.889283	0.971674
TGME49_221685	537.301	1.41726	0.735934	-1.92579	0.05413	0.345897
TGME49_221690	1047.12	0.0460091	0.391335	-0.11757	0.906409	0.977488
TGME49_221700	824.76	-1.82658	0.428629	4.26146	2.03093e-05	0.00210056
TGME49_221710	1328.98	0.201626	0.374886	-0.537833	0.590692	0.871963
TGME49_221720	1526.25	-0.199775	0.411412	0.485583	0.627262	0.885339
TGME49_221818	134.489	-1.58264	0.746189	2.12096	0.033925	0.27722
TGME49_221830	40.5803	-0.539017	1.27204	0.423743	0.671754	0.90287
TGME49_221840	346.375	-0.420149	0.588584	0.713829	0.475333	0.814766
TGME49_221850	356.634	-1.59103	0.575858	2.76288	0.00572935	0.109737
TGME49_221855	54.8637	1.60013	1.06781	-1.49851	0.134	0.518187
TGME49_221860	11.4458	-1.28827	2.16531	0.594958	0.551871	0.854663
TGME49_221865	64.1665	0.893279	0.994526	-0.898196	0.369081	0.747733
TGME49_221870	3053.71	-0.206873	0.34906	0.592658	0.55341	0.854963
TGME49_221880	67.7811	-0.431564	1.05311	0.409797	0.681955	0.907825
TGME49_221890	44.3573	0.79778	1.18503	-0.673215	0.500811	0.829528
TGME49_221895	7.29311	-0.897597	2.81763	0.318565	0.750056
TGME49_221900	693.197	-1.29173	0.451317	2.86213	0.00420809	0.092044
TGME49_221905	2293.62	-1.0923	0.376959	2.89766	0.0037596	0.0857718
TGME49_221910	8937.05	-0.828915	0.371244	2.2328	0.025562	0.236964
TGME49_221922	506.515	-0.285641	0.456073	0.626306	0.531115	0.846025
TGME49_221930	0.474031	2.45365	4.93518	-0.497176	0.619065
TGME49_221940	1124.71	0.123178	0.382721	-0.321847	0.747569	0.935149
TGME49_221950	3496.81	0.0614656	0.360786	-0.170366	0.864723	0.966038
TGME49_221970	849.85	0.142135	0.487982	-0.291271	0.770844	0.943754
TGME49_221980	765.73	0.152869	0.476809	-0.320609	0.748507	0.935149
TGME49_221990	2415.46	0.227934	0.350283	-0.650715	0.51523	0.838262
TGME49_222000	702.617	0.540784	0.465807	-1.16096	0.245658	0.640923
TGME49_222010	567.43	0.688676	0.520249	-1.32374	0.185589	0.581924
TGME49_222020	379.81	0.156477	0.503973	-0.310487	0.756191	0.937948
TGME49_222030	301.377	-0.96387	0.640814	1.50413	0.132547	0.515105
TGME49_222040	697.051	0.554513	0.493253	-1.12419	0.26093	0.655459
TGME49_222050	4201.64	0.0120387	0.446079	-0.0269878	0.978469	0.99292
TGME49_222060	440.127	1.16334	0.598366	-1.94419	0.0518723	0.34071
TGME49_222070	386.945	0.464894	0.48977	-0.949208	0.342515	0.72733
TGME49_222075	0.611333	1.58277	4.9023	-0.322863	0.746799
TGME49_222080	1.14529	1.45172	4.80323	-0.302238	0.762471
TGME49_222090	888.862	-0.30927	0.450506	0.686495	0.492401	0.823398
TGME49_222100	3378.92	-0.186049	0.345399	0.538649	0.590129	0.871946
TGME49_222110	2641.76	0.0618689	0.358336	-0.172656	0.862922	0.965914
TGME49_222120	982.886	-0.282404	0.425443	0.663789	0.506825	0.832823
TGME49_222130	4001.94	0.513351	0.353596	-1.4518	0.146557	0.537798
TGME49_222140	688.924	-0.070615	0.442838	0.15946	0.873306	0.96713
TGME49_222150	8.40166	4.91019	2.83149	-1.73414	0.0828936
TGME49_222155	215.324	-0.666059	0.636273	1.04681	0.295186	0.685422
TGME49_222160	872.601	-0.680991	0.498211	1.36687	0.171665	0.568961
TGME49_222170	7003.97	0.264615	0.356863	-0.741502	0.458389	0.803374
TGME49_222180	650.455	0.17191	0.447887	-0.383824	0.701109	0.918904
TGME49_222188	32.1969	-0.258105	1.70219	0.151632	0.879477	0.969313
TGME49_222192	644.269	-0.31948	0.453051	0.705174	0.480702	0.818774
TGME49_222200	522.89	-0.361249	0.456391	0.791535	0.428632	0.783265
TGME49_222210	1081.27	0.207271	0.394546	-0.525341	0.599346	0.875558
TGME49_222220	12752.1	0.067279	0.362093	-0.185806	0.852597	0.963069
TGME49_222230	1003.36	-0.490971	0.444752	1.10392	0.269628	0.663764
TGME49_222240	2910.5	-0.0207423	0.381718	0.0543395	0.956665	0.987349
TGME49_222245	3700.12	0.180332	0.370372	-0.486893	0.626334	0.885339
TGME49_222250	79.9227	-2.19228	0.973376	2.25224	0.0243071	0.230508
TGME49_222260	1.13856	-2.46658	4.8088	0.512931	0.607999
TGME49_222270	785.732	-0.0513513	0.50547	0.101591	0.919081	0.979202
TGME49_222280	937.431	0.321287	0.421574	-0.762113	0.445993	0.79631
TGME49_222290	736.541	-0.519562	0.47692	1.08941	0.275973	0.670154
TGME49_222300	322.057	-1.35032	0.627426	2.15216	0.0313848	0.266874
TGME49_222305	9.24476	-0.788882	2.57383	0.306501	0.759223
TGME49_222310	812.785	-0.842024	0.406447	2.07167	0.0382961	0.291857
TGME49_222330	635.928	-0.0170434	0.447607	0.0380767	0.969627	0.991043
TGME49_222340	111.351	-0.868302	0.761313	1.14053	0.254065	0.650647
TGME49_222350	5048.75	0.552022	0.328192	-1.68201	0.0925666	0.44118
TGME49_222360	2184.71	-0.128312	0.351545	0.364995	0.715115	0.924303
TGME49_222370	1365.68	0.0308092	0.386539	-0.0797052	0.936472	0.983779
TGME49_222380	3172.41	-0.592774	0.364378	1.62681	0.103777	0.462821
TGME49_222385	7.95173	1.87636	2.77092	-0.677163	0.498303
TGME49_222390	216.579	-1.55654	0.651665	2.38855	0.0169149	0.195942
TGME49_222400	894.08	-0.101369	0.424734	0.238665	0.811365	0.954644
TGME49_222410	871.275	-0.976208	0.560945	1.74029	0.081808	0.411312
TGME49_222420	88.6942	-0.465947	0.882821	0.527793	0.597643	0.874626
TGME49_222430	683.604	-1.13502	0.499501	2.2723	0.0230684	0.223994
TGME49_222440	64.425	-1.06466	1.02538	1.03831	0.299128	0.689262
TGME49_222660	4215	-0.090819	0.335349	0.270819	0.78653	0.947957
TGME49_222700	16.8365	-1.06811	1.98443	0.538247	0.590406	0.871963
TGME49_222710	2322.65	-0.625725	0.349896	1.78832	0.0737246	0.392891
TGME49_222800	1488.34	-0.502036	0.418225	1.2004	0.229985	0.625089
TGME49_222840	11085.8	1.61987	0.372123	-4.35304	1.34263e-05	0.00149062
TGME49_222850	6474.94	0.353969	0.363854	-0.972832	0.330637	0.717354
TGME49_222860	6936.05	-0.0772873	0.323652	0.238798	0.811262	0.954644
TGME49_222870	1340.39	0.0697213	0.373819	-0.186511	0.852044	0.963069
TGME49_222880	242.363	-0.568928	0.591092	0.962504	0.335797	0.722919
TGME49_222900	3335.84	-0.243888	0.357808	0.681618	0.495481	0.825082
TGME49_222910	1371.84	-0.387642	0.380072	1.01992	0.307767	0.696324
TGME49_222920	1647.85	0.503925	0.414008	-1.21718	0.223534	0.618476
TGME49_222930	344.96	0.307892	0.543057	-0.566962	0.57074	0.863674
TGME49_222935	2.03122	0.716898	4.70294	-0.152436	0.878843
TGME49_222940	64.4331	-0.344839	0.995235	0.34649	0.728974	0.927147
TGME49_222948	2442.49	-0.216294	0.364396	0.593569	0.552801	0.854917
TGME49_222952	1395.19	-0.855951	0.419089	2.04241	0.041111	0.304963
TGME49_222960	595.188	-0.863264	0.444907	1.94033	0.0523401	0.341768
TGME49_222970	1502.25	0.185778	0.424798	-0.437333	0.66187	0.901079
TGME49_222975	0.436922	-1.07228	4.84714	0.221218	0.824922
TGME49_222980	3.75295	3.75532	3.82326	-0.98223	0.325987
TGME49_222990	1166.08	-0.543959	0.38062	1.42914	0.152965	0.546356
TGME49_223000	2410.89	0.864611	0.34482	-2.50743	0.0121614	0.162945
TGME49_223010	1650.7	0.937831	0.35936	-2.60972	0.00906152	0.142072
TGME49_223020	1897.03	0.217006	0.403738	-0.537491	0.590928	0.871963
TGME49_223025	15.7376	2.14876	1.77595	-1.20992	0.226309	0.621341
TGME49_223030	0.119848	0.506751	4.9323	-0.102741	0.918168
TGME49_223040	3506.87	0.731859	0.374195	-1.95582	0.0504858	0.338442
TGME49_223045	1.48298	-2.82325	4.80357	0.587741	0.556706
TGME49_223050	9816.76	0.758266	0.381834	-1.98585	0.0470495	0.328625
TGME49_223060	209.88	-0.3273	0.687312	0.476203	0.63393	0.88745
TGME49_223070	4805.22	0.286842	0.372414	-0.770222	0.441168	0.793314
TGME49_223080	5644.49	-0.343589	0.381775	0.899978	0.368132	0.74766
TGME49_223095	103.606	-0.48717	0.810701	0.600924	0.54789	0.853288
TGME49_223110	5015.63	-0.283446	0.355601	0.797089	0.425399	0.781815
TGME49_223120	3.84969	-4.20152	4.18793	1.00324	0.315743
TGME49_223125	1500.81	0.123089	0.366844	-0.335534	0.737222	0.932173
TGME49_223130	318.047	-0.492046	0.536736	0.916738	0.35928	0.740679
TGME49_223140	2599.63	0.785262	0.38438	-2.04293	0.041059	0.304963
TGME49_223150	503.956	0.0951793	0.450938	-0.21107	0.832833	0.957401
TGME49_223258	87.5685	0.603565	0.874704	-0.690023	0.49018	0.822841
TGME49_223262	21.6739	0.77761	1.7071	-0.455516	0.648738	0.893455
TGME49_223270	521.319	-0.62971	0.468192	1.34498	0.17863	0.57489
TGME49_223390	5844.44	0.556548	0.334489	-1.66387	0.0961378	0.447612
TGME49_223400	15.7411	2.60801	1.98798	-1.31189	0.189558	0.586747
TGME49_223410	4741.25	1.01707	0.343639	-2.95971	0.00307927	0.0763491
TGME49_223420	603.532	-0.914684	0.471439	1.94019	0.052356	0.341768
TGME49_223430	14.7925	1.32619	1.87953	-0.705597	0.480439	0.818634
TGME49_223440	613.261	-0.51283	0.449444	1.14103	0.253857	0.650647
TGME49_223450	3968.8	0.393066	0.334393	-1.17546	0.239811	0.635515
TGME49_223470	8.87449	-0.157566	3.09574	0.0508975	0.959407
TGME49_223480	178.462	0.28293	0.649295	-0.435749	0.663019	0.901288
TGME49_223485	1779.95	0.00790652	0.475269	-0.0166359	0.986727	0.997334
TGME49_223490	677.718	0.210719	0.470098	-0.448244	0.653977	0.895975
TGME49_223500	434.16	-0.256839	0.53389	0.481071	0.630466	0.886373
TGME49_223510	1507.05	0.562583	0.372008	-1.51228	0.130462	0.511892
TGME49_223520	4.46006	-0.701256	3.52835	0.198749	0.842459
TGME49_223530	1729.25	0.0146336	0.484392	-0.0302103	0.975899	0.992568
TGME49_223540	1565.47	-0.481992	0.413666	1.16517	0.243949	0.638616
TGME49_223550	581.971	0.148376	0.671983	-0.220804	0.825245	0.956535
TGME49_223560	320.97	0.627671	0.584669	-1.07355	0.283024	0.674181
TGME49_223570	1095.84	-0.150656	0.425584	0.354	0.723339	0.924444
TGME49_223580	428.396	-0.362965	0.47296	0.767433	0.442824	0.794362
TGME49_223590	4035.68	0.491404	0.364667	-1.34754	0.177806	0.573925
TGME49_223600	595.37	-0.587398	0.542818	1.08213	0.279196	0.671072
TGME49_223610	2189.04	-0.393927	0.353046	1.11579	0.26451	0.657869
TGME49_223620	1112.5	-0.515343	0.534155	0.964783	0.334654	0.72183
TGME49_223630	1226.82	0.210296	0.402424	-0.522574	0.601271	0.87597
TGME49_223640	393.031	-1.71336	0.57505	2.9795	0.00288723	0.0736041
TGME49_223650	82.7276	-0.299401	1.06557	0.280976	0.778729	0.946074
TGME49_223660	7316.67	0.395036	0.349982	-1.12873	0.25901	0.654287
TGME49_223668	492.797	1.58821	0.479299	-3.31362	0.000920977	0.0340269
TGME49_223672	539.263	0.319883	0.453778	-0.704933	0.480852	0.818774
TGME49_223680	4208.96	0.389935	0.330868	-1.17852	0.238589	0.633902
TGME49_223685	459.015	1.0997	0.460261	-2.38928	0.0168812	0.195865
TGME49_223690	1191.38	0.20338	0.466425	-0.436039	0.662808	0.901288
TGME49_223700	18.6179	3.3244	1.7186	-1.93436	0.0530684	0.343719
TGME49_223710	680.852	-0.671378	0.503315	1.33391	0.182232	0.578922
TGME49_223725	206.15	1.04415	0.597906	-1.74634	0.0807512	0.408552
TGME49_223750	1703.27	-0.800093	0.358689	2.2306	0.0257074	0.2375
TGME49_223760	921.09	-0.281122	0.434875	0.646443	0.517993	0.838786
TGME49_223770	4.18105	-1.94396	4.1552	0.467837	0.639901
TGME49_223780	1538.69	-0.552532	0.39014	1.41624	0.156705	0.549682
TGME49_223790	5525.55	0.732145	0.333182	-2.19743	0.0279895	0.247702
TGME49_223800	454.132	-1.10135	0.515007	2.13852	0.0324743	0.270557
TGME49_223810	1552.05	-0.133018	0.362805	0.366637	0.71389	0.923939
TGME49_223830	13.084	0.70973	2.04059	-0.347807	0.727985	0.926865
TGME49_223840	3435.41	0.049496	0.395893	-0.125024	0.900505	0.975633
TGME49_223845	119.159	-0.806943	0.745864	1.08189	0.279302	0.671072
TGME49_223855	1201.92	0.569155	0.403569	-1.4103	0.15845	0.551527
TGME49_223870	253.636	-0.278097	0.61115	0.45504	0.649081	0.893455
TGME49_223880	3799.12	0.269532	0.386406	-0.697536	0.485467	0.820864
TGME49_223900	102.08	0.0892356	0.835168	-0.106847	0.91491	0.978625
TGME49_223910	1878.92	-0.093411	0.376421	0.248156	0.804014	0.952189
TGME49_223915	2.60449	4.102	4.76819	-0.860284	0.389633
TGME49_223920	24121.4	0.085635	0.358038	-0.239178	0.810967	0.954644
TGME49_223930	6684.74	1.05521	0.332974	-3.16904	0.00152946	0.0483548
TGME49_223940	13050.9	-0.284252	0.332828	0.854051	0.393077	0.763
TGME49_223950	2000.8	0.176678	0.350827	-0.503604	0.614539	0.881741
TGME49_223960	1321.28	-0.599564	0.408716	1.46695	0.142391	0.532272
TGME49_223970	260.582	-0.766334	0.592785	1.29277	0.196091	0.592328
TGME49_223985	2652.68	-0.361263	0.36019	1.00298	0.315872	0.705185
TGME49_224000	3120.22	-0.0379908	0.406124	0.0935449	0.925471	0.981345
TGME49_224010	2.05088	2.14811	4.71485	-0.455604	0.648675
TGME49_224020	1693.51	0.134312	0.379248	-0.354154	0.723223	0.924444
TGME49_224030	1656.84	-0.169158	0.372989	0.453519	0.650175	0.893455
TGME49_224040	1.40024	-0.89634	4.79032	0.187115	0.851571
TGME49_224050	3477.06	0.12465	0.391497	-0.318393	0.750187	0.935519
TGME49_224060	5913.51	-0.418524	0.330641	1.26579	0.205587	0.601394
TGME49_224070	1027.37	0.310925	0.482301	-0.644669	0.519142	0.838786
TGME49_224080	3.14793	-2.38049	4.10155	0.580388	0.561653
TGME49_224090	2523.42	-0.221079	0.381899	0.578893	0.562661	0.860667
TGME49_224100	22.5911	0.73802	1.52263	-0.484702	0.627888	0.885339
TGME49_224110	2041.4	0.352326	0.38266	-0.920728	0.357192	0.740304
TGME49_224130	30439.8	1.28263	0.321215	-3.99307	6.52224e-05	0.00530573
TGME49_224140	52.4828	1.1243	1.1125	-1.0106	0.312207	0.700676
TGME49_224150	398.866	0.364496	0.488447	-0.746235	0.455526	0.801154
TGME49_224160	326.577	-0.831195	0.547795	1.51735	0.129179	0.510513
TGME49_224170	1240.85	0.807641	0.384687	-2.09948	0.0357749	0.282762
TGME49_224180	206.301	-1.11015	0.621123	1.78733	0.0738835	0.392891
TGME49_224190	1602.43	-0.226614	0.382528	0.592412	0.553575	0.854963
TGME49_224200	465.052	0.560185	0.491692	-1.1393	0.254578	0.651058
TGME49_224205	3218.64	-0.182716	0.337153	0.54194	0.58786	0.870747
TGME49_224210	1188.9	-0.0337908	0.396659	0.0851886	0.932111	0.982606
TGME49_224220	1155.26	-1.37841	0.388914	3.54426	0.000393714	0.0195239
TGME49_224230	562.439	0.521931	0.558595	-0.934363	0.350117	0.733037
TGME49_224235	592.264	-0.203114	0.516648	0.393138	0.694217	0.914218
TGME49_224240	2846.03	0.674263	0.383964	-1.75606	0.0790785	0.403189
TGME49_224250	87.601	1.29806	0.840467	-1.54445	0.122479	0.4997
TGME49_224260	7258.02	0.506657	0.331662	-1.52763	0.126605	0.506979
TGME49_224270	3893.92	0.432667	0.386833	-1.11849	0.263359	0.657122
TGME49_224275	41.4431	1.6962	1.24471	-1.36273	0.172969	0.570691
TGME49_224280	1125.94	-0.165194	0.399641	0.413356	0.679346	0.906718
TGME49_224290	2247.79	-0.510598	0.35479	1.43915	0.150107	0.542395
TGME49_224310	928.018	-0.608411	0.40952	1.48567	0.137367	0.522654
TGME49_224320	290.356	0.0602494	0.536086	-0.112387	0.910516	0.978062
TGME49_224330	2169.46	-0.506295	0.398427	1.27074	0.203822	0.598915
TGME49_224340	575.405	-1.20436	0.438952	2.74373	0.00607462	0.114532
TGME49_224350	3036.4	-0.808453	0.367477	2.20001	0.0278061	0.246939
TGME49_224460	45248	1.29097	0.328238	-3.93302	8.38846e-05	0.00639289
TGME49_224470	1318.86	0.906579	0.469549	-1.93074	0.0535148	0.344397
TGME49_224480	1714.59	-0.0692895	0.358779	0.193126	0.84686	0.963069
TGME49_224490	407.277	-0.950841	0.518164	1.83502	0.0665026	0.377335
TGME49_224510	894.988	-0.394853	0.45047	0.876537	0.380738	0.755718
TGME49_224520	3357.74	-0.628144	0.426082	1.47423	0.140419	0.527848
TGME49_224530	3090.53	-0.0837507	0.342021	0.24487	0.806557	0.953653
TGME49_224540	1607.32	-0.424876	0.399526	1.06345	0.287577	0.680561
TGME49_224560	35.5512	-0.0583069	1.23693	0.0471383	0.962403	0.988695
TGME49_224570	1046.94	-0.0610564	0.409128	0.149235	0.881368	0.969893
TGME49_224575	14.9586	1.39399	2.18521	-0.637919	0.523526	0.840691
TGME49_224580	1600.78	0.026243	0.390997	-0.0671183	0.946488	0.986523
TGME49_224590	1183.56	0.410916	0.457016	-0.899128	0.368584	0.747703
TGME49_224600	713.323	-0.38807	0.429759	0.902995	0.366529	0.746952
TGME49_224610	917.528	-0.19903	0.43188	0.460846	0.644909	0.893275
TGME49_224620	1895.64	0.759518	0.428617	-1.77202	0.0763917	0.397821
TGME49_224630	787.539	-0.00634241	0.467006	0.013581	0.989164	0.997609
TGME49_224650	1076.83	0.232888	0.404911	-0.575157	0.565185	0.862115
TGME49_224660	934.246	-0.346824	0.471741	0.7352	0.462218	0.806876
TGME49_224670	519.366	-0.752072	0.497898	1.51049	0.130917	0.511892
TGME49_224675	2.54456	4.7227	4.79414	-0.985098	0.324576
TGME49_224680	19.5926	1.37162	1.64531	-0.833655	0.404476	0.770058
TGME49_224700	4664.53	0.127358	0.357237	-0.356509	0.72146	0.924395
TGME49_224710	125.627	1.29314	0.818154	-1.58056	0.113979	0.48238
TGME49_224720	875.75	-0.242346	0.417267	0.580794	0.561379	0.859279
TGME49_224730	687.217	-0.200099	0.537152	0.372518	0.709507	0.922232
TGME49_224740	1370.54	0.389237	0.422298	-0.92171	0.35668	0.740223
TGME49_224750	88.35	1.36888	1.209	-1.13224	0.257534	0.652853
TGME49_224760	204.398	1.21092	0.827565	-1.46324	0.143403	0.533237
TGME49_224770	74.0346	0.462881	1.00647	-0.459907	0.645583	0.893275
TGME49_224780	0.376998	-0.853035	4.85712	0.175625	0.860588
TGME49_224790	1.22916	0.691695	4.79891	-0.144136	0.885393
TGME49_224800	641.874	-0.847447	0.436234	1.94265	0.0520591	0.340784
TGME49_224810	26.4416	1.13674	1.48369	-0.766154	0.443585	0.795136
TGME49_224820	468.895	-0.352404	0.466439	0.75552	0.449937	0.798887
TGME49_224830	155.958	-0.995083	0.735959	1.35209	0.176347	0.573048
TGME49_224840	2187.81	0.0459241	0.373604	-0.122922	0.902169	0.975956
TGME49_224845	115.351	-0.142474	0.768718	0.18534	0.852962	0.963069
TGME49_224850	13777.3	0.00928788	0.338586	-0.0274314	0.978116	0.99292
TGME49_224860	525.363	-0.0168593	0.457841	0.0368236	0.970626	0.991043
TGME49_224870	1944.3	0.234557	0.392459	-0.59766	0.550067	0.854058
TGME49_224880	1670.73	-0.767435	0.43522	1.76333	0.0778454	0.400001
TGME49_224890	1807.67	-0.630389	0.402967	1.56437	0.117731	0.49027
TGME49_224900	5283.43	0.349441	0.328508	-1.06372	0.287455	0.680561
TGME49_224905	2.60325	-1.03637	4.73163	0.219031	0.826626
TGME49_224910	451.121	-1.62517	0.493788	3.29122	0.00099754	0.0357534
TGME49_224920	862.111	-1.08823	0.471108	2.30994	0.0208916	0.214547
TGME49_224928	270.376	0.0328168	0.553199	-0.0593219	0.952696	0.986523
TGME49_224932	695.011	1.01297	0.577426	-1.75429	0.0793808	0.404135
TGME49_224935	1126.99	-0.856894	0.410801	2.08591	0.036987	0.287016
TGME49_224940	346.277	-0.296348	0.534985	0.553936	0.579622	0.867397
TGME49_224950	3317.35	-0.0607849	0.444237	0.13683	0.891165	0.971755
TGME49_224960	1201.81	0.242088	0.411316	-0.588568	0.556151	0.855823
TGME49_224970	3598.35	0.276433	0.342701	-0.80663	0.41988	0.778865
TGME49_224980	1429.39	-0.586685	0.388445	1.51034	0.130956	0.511892
TGME49_224990	1522.24	0.469494	0.431089	-1.08909	0.276115	0.670154
TGME49_225000	2639.35	0.0587342	0.404856	-0.145074	0.884652	0.970307
TGME49_225005	11.2176	3.17791	2.37592	-1.33755	0.181045	0.577159
TGME49_225010	2969.02	-0.276393	0.37856	0.730118	0.465318	0.808427
TGME49_225020	2577.52	0.366822	0.386574	-0.948905	0.342669	0.72733
TGME49_225028	51.7242	3.09764	1.21213	-2.55554	0.0106023	0.15291
TGME49_225032	1.50483	0.332292	4.7566	-0.069859	0.944306
TGME49_225050	2210.61	-0.17914	0.419935	0.42659	0.669678	0.902454
TGME49_225060	1586.5	0.0778969	0.465631	-0.167293	0.867139	0.966038
TGME49_225070	10.1397	1.17388	2.24883	-0.521994	0.601674
TGME49_225080	19548.9	1.27391	0.324916	-3.92073	8.82795e-05	0.00658911
TGME49_225090	1096.13	-1.00642	0.512121	1.9652	0.0493914	0.33473
TGME49_225098	42.3583	1.33855	1.57589	-0.849394	0.395662	0.763892
TGME49_225102	12.8313	0.699348	2.29199	-0.305127	0.760269	0.939215
TGME49_225105	285.363	1.19278	0.813063	-1.46702	0.142371	0.532272
TGME49_225108	938.69	0.243937	0.414384	-0.588673	0.556081	0.855823
TGME49_225110	2006.4	0.706701	0.521072	-1.35624	0.175021	0.5718
TGME49_225120	11198	-0.537611	0.457198	1.17588	0.239642	0.635515
TGME49_225125	1860.77	0.547658	0.373889	-1.46476	0.142986	0.532451
TGME49_225130	386.21	-1.12742	0.622786	1.81028	0.0702522	0.385031
TGME49_225140	1.34251	0.759622	4.77047	-0.159234	0.873484
TGME49_225150	10976.3	0.0134679	0.31952	-0.0421504	0.966379	0.989476
TGME49_225160	5446.96	0.358156	0.403981	-0.886566	0.375313	0.752501
TGME49_225170	1793.63	0.226795	0.480591	-0.471908	0.636992	0.889486
TGME49_225190	765.565	-0.0433443	0.495987	0.08739	0.930361	0.982606
TGME49_225200	13410.2	0.334017	0.355665	-0.939135	0.347661	0.730284
TGME49_225210	367.029	0.252636	0.510057	-0.49531	0.620381	0.884063
TGME49_225220	7196.48	0.85746	0.367366	-2.33407	0.0195918	0.208209
TGME49_225230	1897.32	0.540354	0.480139	-1.12541	0.260415	0.655337
TGME49_225240	1598.25	0.803934	0.437178	-1.83892	0.0659273	0.376134
TGME49_225250	436.411	-0.149984	0.468585	0.320077	0.74891	0.935355
TGME49_225260	4098.78	-0.150346	0.335888	0.447608	0.654436	0.895975
TGME49_225270	1755.33	-0.163554	0.375203	0.435908	0.662903	0.901288
TGME49_225280	14.3602	8.47464	2.71643	-3.11977	0.00180993	0.0537044
TGME49_225290	431	-1.03953	0.482942	2.1525	0.0313578	0.266874
TGME49_225300	2137.23	0.21935	0.365797	-0.599649	0.54874	0.853288
TGME49_225310	1509.14	-0.329407	0.377302	0.873059	0.382631	0.756278
TGME49_225315	10.7061	-0.655743	2.25042	0.291387	0.770755
TGME49_225320	2364.21	-0.331099	0.387909	0.853549	0.393355	0.763
TGME49_225330	2935.83	-0.246233	0.368538	0.668134	0.504048	0.830526
TGME49_225340	3482.76	-0.390897	0.342681	1.1407	0.253994	0.650647
TGME49_225350	438.738	0.0352787	0.515765	-0.0684007	0.945467	0.986523
TGME49_225360	158.029	-1.12088	0.693287	1.61677	0.105928	0.464799
TGME49_225370	6.83749	-2.74078	2.99309	0.9157	0.359824
TGME49_225380	284.102	-0.172884	0.558082	0.309782	0.756727	0.938134
TGME49_225400	5.5923	0.574705	3.13832	-0.183125	0.8547
TGME49_225410	851.108	0.0143196	0.415356	-0.0344756	0.972498	0.991043
TGME49_225413	42.28	-0.255481	1.15282	0.221614	0.824615	0.956535
TGME49_225420	652.759	1.35964	0.491408	-2.76683	0.00566043	0.109284
TGME49_225430	85.6486	-1.61809	1.10306	1.4669	0.142402	0.532272
TGME49_225435	17.3237	0.791976	1.75226	-0.451974	0.651287	0.894373
TGME49_225440	283.803	-0.565114	0.55272	1.02242	0.306581	0.695466
TGME49_225450	642.847	0.499489	0.450297	-1.10924	0.267325	0.661461
TGME49_225460	0.539317	-1.40576	4.83448	0.290778	0.771221
TGME49_225470	2128.2	1.27125	0.360786	-3.52357	0.000425774	0.0202803
TGME49_225480	1159	-0.50646	0.377931	1.34009	0.180218	0.576598
TGME49_225490	9579.49	0.104936	0.363029	-0.289057	0.772538	0.943837
TGME49_225500	1956.76	0.130058	0.42394	-0.306783	0.759009	0.939215
TGME49_225510	1130.65	0.141658	0.392777	-0.360658	0.718355	0.924395
TGME49_225520	71.7676	-1.2003	1.10917	1.08216	0.279182	0.671072
TGME49_225530	1721.13	-0.285199	0.385487	0.739841	0.459396	0.803777
TGME49_225540	7113.45	-0.2893	0.482435	0.599667	0.548728	0.853288
TGME49_225550	4538.94	0.974687	0.350281	-2.78259	0.00539274	0.105238
TGME49_225555	5438.33	0.298235	0.385069	-0.774496	0.438637	0.791296
TGME49_225560	25717.9	0.321896	0.399665	-0.805414	0.420581	0.779121
TGME49_225570	27.5277	2.49955	1.61088	-1.55167	0.120742	0.496687
TGME49_225580	965.957	0.462151	0.439335	-1.05193	0.29283	0.683858
TGME49_225590	31.1594	0.0931776	1.36527	-0.0682483	0.945588	0.986523
TGME49_225680	607.774	0.666302	0.435089	-1.53141	0.125667	0.505472
TGME49_225690	5527.61	-0.412756	0.34431	1.19879	0.230609	0.625556
TGME49_225710	371.237	-0.863065	0.490234	1.76051	0.0783205	0.401303
TGME49_225720	299.826	-1.34798	0.549735	2.45205	0.0142045	0.178119
TGME49_225730	2826.73	0.436394	0.374367	-1.16568	0.243742	0.638616
TGME49_225745	1925.02	0.735157	0.42849	-1.71569	0.0862186	0.422629
TGME49_225770	537.132	-1.23528	0.487346	2.5347	0.0112543	0.156997
TGME49_225780	1234.11	-0.148362	0.386926	0.383438	0.701395	0.918947
TGME49_225790	5837.49	0.118306	0.333208	-0.355053	0.72255	0.924414
TGME49_225800	728.181	-0.598975	0.440536	1.35965	0.17394	0.570691
TGME49_225810	1529.7	-0.435616	0.384285	1.13358	0.256972	0.652342
TGME49_225820	700.593	0.219354	0.53012	-0.413782	0.679034	0.906718
TGME49_225830	2265.5	-0.724429	0.381048	1.90115	0.0572825	0.354558
TGME49_225840	1374.92	-0.601858	0.37002	1.62656	0.103831	0.462821
TGME49_225850	1804.43	-0.0561356	0.394189	0.142408	0.886758	0.970459
TGME49_225860	3225.61	-0.0460812	0.379064	0.121566	0.903243	0.976187
TGME49_225870	6235.43	-0.353929	0.436506	0.810822	0.417468	0.777784
TGME49_225880	285.509	-0.195597	0.622794	0.314063	0.753473	0.936677
TGME49_225890	1211.08	-0.190599	0.375404	0.507716	0.611652	0.879529
TGME49_225900	1643.06	-0.6576	0.384076	1.71216	0.0868672	0.424025
TGME49_225905	128.073	0.170759	0.735789	-0.232076	0.816479	0.95521
TGME49_225910	1439.57	0.00929089	0.376766	-0.0246596	0.980326	0.994381
TGME49_225920	511.453	-0.893683	0.552126	1.61862	0.105529	0.464586
TGME49_225930	4504.93	0.878318	0.336927	-2.60685	0.00913795	0.142892
TGME49_225940	1035.21	-0.190405	0.398526	0.477774	0.632811	0.88721
TGME49_225950	5.73724	2.08809	3.19122	-0.654323	0.512904
TGME49_225953	1.66495	-1.2602	4.78399	0.26342	0.792227
TGME49_225955	0.119848	0.506751	4.9323	-0.102741	0.918168
TGME49_225958	0.414107	3.70752	4.97546	-0.745161	0.456174
TGME49_225960	1710.88	-0.0891528	0.445935	0.199923	0.841541	0.961609
TGME49_225970	199.369	0.000966132	0.640364	-0.00150872	0.998796	0.999763
TGME49_225980	909.226	-0.0573858	0.4116	0.139422	0.889117	0.971674
TGME49_225990	129.119	-0.659671	0.720597	0.915451	0.359955	0.740679
TGME49_226000	2393.76	0.868722	0.350372	-2.47943	0.0131592	0.170434
TGME49_226010	888.636	1.33635	0.537424	-2.48659	0.0128975	0.167946
TGME49_226020	18414.8	0.25707	0.388778	-0.661227	0.508467	0.833553
TGME49_226030	8900.39	0.46393	0.325549	-1.42507	0.154137	0.547411
TGME49_226040	2136.05	0.805483	0.360302	-2.23558	0.0253794	0.235847
TGME49_226050	1376.33	0.159312	0.40277	-0.395541	0.692444	0.913383
TGME49_226060	5730	0.174734	0.373557	-0.467758	0.639958	0.889991
TGME49_226068	2004.14	-0.232404	0.378898	0.61337	0.539632	0.848615
TGME49_226072	4430.48	-0.197602	0.343029	0.576051	0.564581	0.861631
TGME49_226080	749.343	-0.120084	0.417271	0.287784	0.773512	0.94439
TGME49_226090	292.051	-0.697687	0.566511	1.23155	0.218117	0.613338
TGME49_226100	4.39877	-2.92088	3.58544	0.81465	0.415272
TGME49_226110	3.26461	-0.650413	3.95523	0.164444	0.869382
TGME49_226220	2812.85	0.338903	0.386302	-0.877302	0.380323	0.755718
TGME49_226230	4.64424	0.242418	3.39322	-0.071442	0.943046
TGME49_226240	406.537	-0.197308	0.491104	0.401764	0.687858	0.909938
TGME49_226245	9.04043	2.72671	2.42745	-1.12328	0.261318
TGME49_226250	7208.73	-0.09417	0.348105	0.270522	0.786759	0.947957
TGME49_226260	6285.11	0.93	0.398994	-2.33086	0.0197606	0.209162
TGME49_226270	393.699	-0.435699	0.645215	0.675277	0.4995	0.828685
TGME49_226280	398.815	0.515025	0.47931	-1.07451	0.282593	0.674081
TGME49_226290	3233.67	0.0856032	0.376782	-0.227196	0.820272	0.956535
TGME49_226300	26.1918	-0.116454	1.82357	0.0638601	0.949082	0.986523
TGME49_226310	1338.22	0.203338	0.518358	-0.392273	0.694857	0.91453
TGME49_226320	938.225	-1.09681	0.405742	2.70321	0.00686726	0.12186
TGME49_226330	172.759	-1.04873	0.806746	1.29995	0.193618	0.590725
TGME49_226340	2931.78	-0.0732295	0.339782	0.215519	0.829363	0.956535
TGME49_226350	362.729	-0.267013	0.613647	0.435124	0.663472	0.901676
TGME49_226370	1671.72	0.183927	0.423683	-0.434114	0.664206	0.902029
TGME49_226380	18567.3	0.289919	0.42892	-0.675929	0.499086	0.828549
TGME49_226385	13.7597	1.23463	2.3562	-0.523992	0.600284	0.875691
TGME49_226390	346.048	0.23174	0.53103	-0.436396	0.662549	0.901288
[truncated: 6,328 more rows]

## Sheet: Day5_DESeq2
GeneID	baseMean	log2FoldChange	lfcSE	stat	pvalue	padj
TGME49_200010	1926.98	0.433152	0.283847	-1.52601	0.127008	0.375874
TGME49_200110	0.123408	2.24064	4.85529	-0.461484	0.644451
TGME49_200130	26.2325	-1.89157	1.52308	1.24194	0.214259
TGME49_200230	3.50712	-0.660535	3.08316	0.21424	0.83036
TGME49_200240	9.06347	-2.59289	2.16687	1.1966	0.231462
TGME49_200250	877.818	0.145428	0.425838	-0.341509	0.73272	0.889047
TGME49_200260	1.08775	6.32761	4.89717	-1.29209	0.196325
TGME49_200270	167.321	0.0402899	0.536801	-0.0750556	0.94017	0.978492
TGME49_200280	255.694	-0.349496	0.512168	0.682384	0.494996	0.759542
TGME49_200290	650.639	-1.05793	0.354901	2.9809	0.002874	0.0342355
TGME49_200295	5.12408	-2.07132	2.61657	0.791617	0.428584
TGME49_200300	1.05858	0.905776	4.71671	-0.192035	0.847715
TGME49_200310	460.637	0.353897	0.376097	-0.940972	0.346719	0.639113
TGME49_200320	263.081	-1.7937	0.545508	3.28813	0.00100856	0.0165497
TGME49_200330	348.374	-0.810083	0.397448	2.03821	0.0415291	0.204203
TGME49_200340	144.507	0.877427	0.553275	-1.58588	0.112767	0.352026
TGME49_200350	582.252	0.548101	0.393651	-1.39235	0.163815	0.433441
TGME49_200360	4868.34	0.387971	0.230142	-1.68579	0.0918362	0.318556
TGME49_200370	149.882	-0.0762799	0.55361	0.137786	0.890409	0.95841
TGME49_200375	243.798	0.679146	0.452983	-1.49927	0.133802	0.387625
TGME49_200385	1449.91	1.421	0.274386	-5.17884	2.23268e-07	1.76568e-05
TGME49_200400	549.343	0.0204084	0.342007	-0.0596724	0.952417	0.98383
TGME49_200410	162.092	0.530866	0.578243	-0.918067	0.358584	0.650869
TGME49_200430	35.0835	-2.29172	1.18934	1.92688	0.0539945
TGME49_200440	31.1263	-1.7655	1.23951	1.42435	0.154346
TGME49_200450	55.6341	-1.03954	0.890115	1.16787	0.242857	0.535996
TGME49_200460	242.786	-1.00618	0.463909	2.16892	0.0300891	0.166456
TGME49_200470	230.608	-0.993101	0.553877	1.793	0.0729731	0.278305
TGME49_200480	0.279279	0.907344	4.78019	-0.189813	0.849455
TGME49_200590	69.5347	-1.17278	0.879378	1.33364	0.182321	0.461393
TGME49_200595	0.750085	0.719993	4.7291	-0.152247	0.878992
TGME49_200600	0
TGME49_200700	244.063	-0.344058	0.481176	0.715036	0.474587	0.748144
TGME49_201100	0
TGME49_201110	44.8562	-1.35265	0.965589	1.40086	0.161256	0.43047
TGME49_201120	609.057	0.912235	0.343317	-2.65712	0.00788113	0.0702073
TGME49_201130	636.983	-0.280273	0.326294	0.85896	0.390363	0.679733
TGME49_201140	257.142	0.0805132	0.473608	-0.17	0.86501	0.947369
TGME49_201150	121.535	-0.51435	0.711368	0.723043	0.469653	0.744775
TGME49_201160	5.73081	-0.803674	2.45771	0.327001	0.743667
TGME49_201170	2106.68	-0.554452	0.265663	2.08705	0.0368837	0.189843
TGME49_201180	169.784	0.492039	0.563278	-0.873528	0.382375	0.671161
TGME49_201190	20.6958	-1.08946	1.43337	0.760071	0.447212
TGME49_201200	126.474	-1.0583	0.601692	1.75887	0.0785988	0.288179
TGME49_201210	73.3911	-0.442317	0.780987	0.566357	0.571151	0.801413
TGME49_201215	35.89	-1.86803	1.16748	1.60005	0.109587
TGME49_201220	150.446	-0.907247	0.550142	1.64911	0.0991242	0.329873
TGME49_201230	213.108	0.303728	0.48468	-0.626656	0.530885	0.779351
TGME49_201240	17.6216	-1.8142	1.58187	1.14687	0.251436
TGME49_201250	111.381	-1.3393	0.769246	1.74106	0.0816735	0.294895
TGME49_201260	1375.61	-0.803127	0.288271	2.78601	0.0053361	0.0542494
TGME49_201270	220.496	-1.01123	0.486274	2.07955	0.0375671	0.191412
TGME49_201380	1512.64	-0.0721185	0.275094	0.26216	0.793198	0.918169
TGME49_201390	9223.28	0.555677	0.238186	-2.33296	0.0196505	0.127728
TGME49_201400	150.612	-0.697046	0.600528	1.16072	0.245755	0.539756
TGME49_201520	1048.2	0.0988603	0.287496	-0.343867	0.730946	0.888369
TGME49_201630	398.792	0.49032	0.457975	-1.07063	0.284338	0.578001
TGME49_201640	4.36084	3.97571	3.31383	-1.19973	0.230244
TGME49_201650	0.568192	1.30292	4.74483	-0.274599	0.783625
TGME49_201660	0.123408	2.24064	4.85529	-0.461484	0.644451
TGME49_201670	102.249	0.159994	0.641435	-0.249432	0.803027	0.92149
TGME49_201680	1356.76	-0.38482	0.275154	1.39856	0.161945	0.431498
TGME49_201690	13.1313	-1.03438	1.73039	0.597771	0.549993
TGME49_201700	385.206	-0.919588	0.386616	2.37856	0.0173806	0.116156
TGME49_201710	240.784	0.824932	0.44651	-1.84751	0.0646734	0.259991
TGME49_201720	70.8681	-0.43534	0.81534	0.533937	0.593385	0.814674
TGME49_201730	8.22091	-0.928206	2.12963	0.435853	0.662944
TGME49_201740	110.647	0.0126095	0.664705	-0.0189701	0.984865	0.995443
TGME49_201750	0.0324618	3.21491	4.88929	-0.657542	0.510833
TGME49_201760	1176.44	0.0868425	0.279044	-0.311214	0.755638	0.90093
TGME49_201770	184.327	0.375749	0.496816	-0.756316	0.44946	0.728709
TGME49_201775	1.94166	1.71558	3.88537	-0.441548	0.658816
TGME49_201780	9478.7	0.0516736	0.238663	-0.216513	0.828588	0.934068
TGME49_201785	3910.3	0.92064	0.255739	-3.59993	0.000318307	0.0069177
TGME49_201790	586.708	0.537952	0.361385	-1.48858	0.136597	0.39124
TGME49_201800	666.364	0.354489	0.36918	-0.960207	0.336951	0.630288
TGME49_201810	528.285	-0.251496	0.351394	0.71571	0.47417	0.748144
TGME49_201820	47.3673	0.584361	0.953475	-0.612875	0.539959	0.785344
TGME49_201830	27.8714	-2.02654	1.29677	1.56276	0.118109
TGME49_201840	359.714	-1.18123	0.47243	2.50034	0.0124076	0.0947035
TGME49_201850	101.591	0.478232	0.648519	-0.737422	0.460866	0.738236
TGME49_201860	12085.4	0.514926	0.250166	-2.05833	0.0395581	0.197756
TGME49_201870	230.731	-0.279578	0.473636	0.590281	0.555002	0.791431
TGME49_201880	1032.18	-0.351607	0.291112	1.2078	0.227123	0.517727
TGME49_201890	0.526095	-0.0199212	4.75141	0.0041927	0.996655
TGME49_201895	0
TGME49_201900	197.934	-0.350034	0.490009	0.714343	0.475015	0.748475
TGME49_202010	83.4842	-1.17004	0.765758	1.52795	0.126526	0.375034
TGME49_202020	298.933	-3.00511	0.628884	4.77848	1.76624e-06	9.95739e-05
TGME49_202025	8.88788	-1.22811	2.13999	0.573885	0.566045
TGME49_202030	49.73	-1.80334	1.07823	1.6725	0.094426	0.323067
TGME49_202040	657.697	0.83502	0.323636	-2.58012	0.00987652	0.0816211
TGME49_202050	20.2112	-2.4735	1.61691	1.52977	0.126073
TGME49_202060	0
TGME49_202065	0.681919	2.28322	4.75968	-0.479699	0.631441
TGME49_202070	263.764	0.921137	0.478365	-1.92559	0.0541552	0.233815
TGME49_202080	96.4628	0.0391628	0.691549	-0.0566305	0.95484	0.984759
TGME49_202090	0.373421	2.52977	4.80639	-0.526334	0.598656
TGME49_202100	0.340959	3.01038	4.83412	-0.622737	0.533458
TGME49_202110	0.863859	-0.741923	4.73863	0.156569	0.875584
TGME49_202120	523.259	-0.955159	0.353105	2.70503	0.00682984	0.0649234
TGME49_202140	2.3901	-2.27823	3.93172	0.57945	0.562285
TGME49_202160	200.562	0.0338439	0.477636	-0.0708573	0.943511	0.979999
TGME49_202170	86.4101	-0.149901	0.701921	0.213558	0.830892	0.935143
TGME49_202180	194.028	0.317552	0.504082	-0.629961	0.52872	0.778919
TGME49_202190	319.409	0.224877	0.398329	-0.564551	0.572379	0.802175
TGME49_202200	1693.99	-0.198916	0.285554	0.696597	0.486055	0.754937
TGME49_202205	4.17561	4.0452	3.14368	-1.28677	0.198173
TGME49_202210	1.68517	3.74452	4.61095	-0.812092	0.416739
TGME49_202220	317.374	0.356395	0.406852	-0.875982	0.38104	0.670542
TGME49_202230	251.618	0.8658	0.435932	-1.98609	0.0470233	0.218394
TGME49_202240	71.6018	0.343619	0.752498	-0.456637	0.647932	0.84559
TGME49_202250	264.756	0.248895	0.429901	-0.578959	0.562617	0.795669
TGME49_202255	9.50757	0.703883	1.89369	-0.371699	0.710117
TGME49_202260	0
TGME49_202280	17.8482	-0.649361	1.437	0.451888	0.65135
TGME49_202285	0.370225	0.500516	4.76536	-0.105032	0.91635
TGME49_202290	115.483	-0.799469	0.639914	1.24934	0.211542	0.501047
TGME49_202300	100.333	-0.235445	0.71641	0.328646	0.742424	0.894679
TGME49_202310	300.086	-0.44508	0.414699	1.07326	0.283155	0.577258
TGME49_202330	0
TGME49_202340	0.123408	2.24064	4.85529	-0.461484	0.644451
TGME49_202350	82.2105	-1.87849	0.774718	2.42474	0.0153195	0.106958
TGME49_202360	33.579	-2.30619	1.21094	1.90447	0.0568495
TGME49_202370	452.662	-0.973439	0.40833	2.38395	0.0171278	0.115278
TGME49_202375	51.3048	-1.09471	0.912203	1.20007	0.23011	0.521596
TGME49_202380	1713.87	1.41726	0.310062	-4.5709	4.85624e-06	0.000222995
TGME49_202390	619.781	-0.077344	0.327724	0.236003	0.81343	0.92689
TGME49_202400	0.538973	-0.0785023	4.75012	0.0165264	0.986814
TGME49_202410	261.261	0.136344	0.536288	-0.254238	0.799312	0.91896
TGME49_202420	269.791	0.161065	0.477329	-0.33743	0.735793	0.890836
TGME49_202430	124.99	-0.0886948	0.781465	0.113498	0.909636	0.965778
TGME49_202440	49.0979	-1.07626	0.910527	1.18202	0.237197	0.530477
TGME49_202445	1.50022	-1.54917	4.73012	0.327513	0.74328
TGME49_202450	190.577	0.375844	0.557845	-0.673743	0.500474	0.762156
TGME49_202460	267.795	-0.399839	0.442617	0.903351	0.366339	0.657599
TGME49_202470	345.049	0.579439	0.395249	-1.46601	0.142646	0.401107
TGME49_202480	138.764	-0.623649	0.628389	0.992456	0.320975	0.614123
TGME49_202490	534.961	0.234373	0.34681	-0.675796	0.49917	0.761912
TGME49_202500	3773.65	-1.14296	0.238115	4.80002	1.5865e-06	9.21789e-05
TGME49_202510	333.734	0.00321045	0.435744	-0.00736774	0.994121	0.997435
TGME49_202520	813.02	0.413237	0.353226	-1.16989	0.242045	0.535313
TGME49_202530	408.116	-0.188228	0.403511	0.466474	0.640876	0.842189
TGME49_202540	702.758	-0.527358	0.402537	1.31008	0.190167	0.472431
TGME49_202550	187.51	0.287243	0.491711	-0.58417	0.559106	0.79355
TGME49_202568	172.43	1.04726	0.537976	-1.94667	0.0515742	0.228683
TGME49_202572	90.7986	0.00895052	0.745063	-0.0120131	0.990415	0.997061
TGME49_202580	31.1443	-1.3849	1.29682	1.06792	0.285557
TGME49_202590	149.928	0.441211	0.539212	-0.818251	0.413214	0.702727
TGME49_202600	0.0649235	2.6091	4.86575	-0.536218	0.591808
TGME49_202610	1185.66	0.173666	0.282582	-0.614567	0.538841	0.784675
TGME49_202620	3362.95	0.484454	0.241356	-2.00722	0.0447262	0.212049
TGME49_202630	355.463	-0.174423	0.399067	0.437077	0.662056	0.852112
TGME49_202640	67.4956	-0.149335	0.796214	0.187556	0.851225	0.941506
TGME49_202650	125.47	-1.08799	0.602929	1.80451	0.0711512	0.274481
TGME49_202680	1099.59	-0.32498	0.288061	1.12816	0.259251	0.551647
TGME49_202690	128.344	-0.757012	0.652384	1.16038	0.245895	0.539756
TGME49_202700	108.756	0.147729	0.627506	-0.235423	0.813881	0.926941
TGME49_202720	114.915	1.53311	0.626909	-2.4455	0.0144651	0.103214
TGME49_202730	232.196	0.093845	0.509949	-0.184028	0.853991	0.942487
TGME49_202735	2.10397	1.38724	3.75744	-0.3692	0.711979
TGME49_202740	48.1364	-0.172135	0.889173	0.19359	0.846497	0.939623
TGME49_202750	249.083	0.806538	0.498926	-1.61655	0.105976	0.338447
TGME49_202760	161.452	-0.387005	0.553104	0.699697	0.484116	0.753966
TGME49_202770	2871.64	0.0287208	0.263599	-0.108957	0.913237	0.967664
TGME49_202780	915.934	0.638333	0.292218	-2.18444	0.02893	0.162453
TGME49_202790	141.166	1.08602	0.564007	-1.92553	0.0541625	0.233815
TGME49_202800	32.1173	-1.94732	1.22403	1.59091	0.11163
TGME49_202810	102.661	-1.80578	0.691272	2.61225	0.00899478	0.0761015
TGME49_202820	424.752	-0.526043	0.416712	1.26237	0.206817	0.493941
TGME49_202830	1903.86	-0.933634	0.275137	3.39334	0.000690454	0.0120597
TGME49_202840	2056.06	-0.239147	0.296976	0.805274	0.420662	0.708234
TGME49_202850	43.5684	-0.678532	1.08238	0.626889	0.530732	0.779351
TGME49_202860	189.526	-0.911428	0.54569	1.67023	0.0948737	0.32348
TGME49_202870	159.994	1.43784	0.533118	-2.69704	0.0069959	0.0659639
TGME49_202880	27.8592	-1.86804	1.29433	1.44325	0.148949
TGME49_202890	549.598	-0.31162	0.34563	0.901599	0.36727	0.658449
TGME49_202900	350.175	0.773431	0.433566	-1.78388	0.0744431	0.280343
TGME49_202910	2.86396	1.19586	3.30394	-0.36195	0.71739
TGME49_202920	297.08	0.28145	0.430238	-0.654174	0.513	0.769725
TGME49_202930	7.80242	-0.992686	2.16934	0.457598	0.647241
TGME49_202940	532.191	-0.0499217	0.372325	0.134081	0.893338	0.959541
TGME49_202950	353.198	-0.646682	0.415146	1.55772	0.1193	0.36287
TGME49_202960	23.6442	-0.471677	1.24994	0.377361	0.705906
TGME49_202970	82.7867	-0.4534	0.784751	0.577763	0.563424	0.795669
TGME49_202975	0.772912	-0.581105	4.74096	0.122571	0.902447
TGME49_202980	342.623	-0.765524	0.424801	1.80208	0.0715333	0.275028
TGME49_202990	0
TGME49_203000	0.340959	3.01038	4.83412	-0.622737	0.533458
TGME49_203010	529.852	0.308618	0.351197	-0.87876	0.379531	0.669678
TGME49_203020	64.8078	-1.16495	0.808029	1.44171	0.149384	0.412908
TGME49_203030	381.312	-1.0042	0.40401	2.48558	0.0129341	0.0974661
TGME49_203040	164.388	-0.264502	0.530452	0.498636	0.618036	0.830759
TGME49_203050	353.13	1.10232	0.467416	-2.35832	0.0183581	0.121148
TGME49_203060	1841.71	0.825589	0.307245	-2.68707	0.00720813	0.066909
TGME49_203070	0.714381	2.08764	4.75094	-0.439417	0.66036
TGME49_203080	180.601	-0.284352	0.633204	0.449069	0.653382	0.848032
TGME49_203090	0
TGME49_203100	0
TGME49_203110	2.40941	-2.29751	3.87777	0.592483	0.553527
TGME49_203120	51.4103	0.386827	0.939361	-0.411798	0.680487	0.86373
TGME49_203135	49.4506	0.285559	0.959591	-0.297584	0.766021	0.907152
TGME49_203150	175.22	0.0653768	0.619954	-0.105454	0.916015	0.967859
TGME49_203160	548.16	0.774554	0.351503	-2.20354	0.0275564	0.157853
TGME49_203170	700.761	-0.582705	0.344304	1.69241	0.0905673	0.316374
TGME49_203175	29.2174	3.67919	1.1785	-3.12193	0.0017967
TGME49_203180	277.946	0.888388	0.419532	-2.11757	0.0342116	0.181548
TGME49_203200	5.34811	1.12979	2.80744	-0.402429	0.687368
TGME49_203220	301.897	0.60444	0.410347	-1.473	0.140751	0.398132
TGME49_203230	9.49789	0.891324	1.89929	-0.469294	0.63886
TGME49_203240	316.718	-0.6862	0.41084	1.67023	0.094873	0.32348
TGME49_203250	3.05202	0.954075	3.21088	-0.297138	0.766361
TGME49_203260	41.182	0.824863	0.946602	-0.871394	0.383539
TGME49_203270	48.317	-1.26729	1.1166	1.13495	0.256395	0.549873
TGME49_203280	267.051	-0.221308	0.436528	0.506974	0.612173	0.827424
TGME49_203290	6740.69	2.01756	0.289179	-6.97684	3.01899e-12	1.01118e-09
TGME49_203300	1858.28	2.27483	0.341579	-6.65975	2.74296e-11	7.8092e-09
TGME49_203310	44117.8	0.511692	0.241035	-2.12289	0.0337627	0.180342
TGME49_203320	558.637	1.70706	0.353557	-4.82824	1.37745e-06	8.16739e-05
TGME49_203330	1.28235	-0.298782	4.69769	0.063602	0.949287
TGME49_203340	0.772912	-0.581105	4.74096	0.122571	0.902447
TGME49_203350	70.7234	-2.4115	0.900226	2.67877	0.00738922	0.0677369
TGME49_203358	295.457	0.78439	0.444565	-1.7644	0.0776651	0.28692
TGME49_203362	126.674	-0.060714	0.585381	0.103717	0.917394	0.968058
TGME49_203370	264.347	0.305517	0.433611	-0.704589	0.481066	0.753096
TGME49_203375	4.94857	5.06859	2.88445	-1.75721	0.0788818
TGME49_203380	370.056	0.40214	0.435033	-0.924389	0.355284	0.647854
TGME49_203390	823.136	0.253213	0.310083	-0.816598	0.414158	0.703102
TGME49_203400	318.159	-0.931442	0.41879	2.22413	0.02614	0.152345
TGME49_203420	280.614	2.26801	0.457065	-4.96211	6.97298e-07	4.56369e-05
TGME49_203430	8.6109	-0.827596	2.13877	0.38695	0.698793
TGME49_203440	19.1805	0.654864	1.59075	-0.411669	0.680582
TGME49_203450	185.953	-1.66826	0.62307	2.67748	0.00741783	0.0677369
TGME49_203460	13.4319	-3.21512	1.79528	1.79087	0.0733141
TGME49_203470	0
TGME49_203480	229	1.33227	0.458586	-2.90516	0.00367069	0.0413879
TGME49_203490	107.144	-0.573144	0.689197	0.831611	0.405629	0.694459
TGME49_203500	1.09109	-1.087	4.73441	0.229596	0.818406
TGME49_203505	0.129847	1.89359	4.83779	-0.391416	0.69549
TGME49_203510	329.188	-0.443326	0.424027	1.04551	0.295785	0.589707
TGME49_203520	50.7381	-1.24062	0.927047	1.33825	0.180816	0.45956
TGME49_203540	788.012	1.30501	0.331544	-3.93616	8.27973e-05	0.00236909
TGME49_203560	135.821	-0.140071	0.60517	0.231458	0.816959	0.927956
TGME49_203570	1.36384	1.76609	4.71711	-0.3744	0.708107
TGME49_203580	0.743646	0.749813	4.72977	-0.158531	0.874039
TGME49_203590	0.279279	0.907344	4.78019	-0.189813	0.849455
TGME49_203600	580.013	0.347758	0.341881	-1.01719	0.309062	0.602672
TGME49_203610	207.084	0.164877	0.468547	-0.351889	0.724921	0.885897
TGME49_203620	113.838	-0.380078	0.633192	0.600257	0.548335	0.787961
TGME49_203630	2290.68	1.0507	0.26037	-4.03542	5.45037e-05	0.00173377
TGME49_203665	158.418	1.21958	0.604669	-2.01694	0.043702	0.209814
TGME49_203682	5.31543	0.176976	2.53749	-0.0697444	0.944397
TGME49_203685	2.18538	-1.20788	3.70799	0.32575	0.744614
TGME49_203688	1.49049	0.766712	4.38773	-0.17474	0.861284
TGME49_203690	508.636	1.01022	0.402033	-2.51278	0.0119784	0.09267
TGME49_203700	195.826	-0.273213	0.508257	0.537549	0.590889	0.813752
TGME49_203705	11.6017	2.15078	1.67623	-1.28311	0.199455
TGME49_203710	462.756	-0.0895577	0.35739	0.250588	0.802133	0.92065
TGME49_203720	648.107	-0.296177	1.09983	0.269293	0.787704	0.914914
TGME49_203730	69.2466	-1.16185	0.78435	1.4813	0.138528	0.393995
TGME49_203735	2.89017	-2.58427	3.62316	0.713266	0.475681
TGME49_203740	418.954	0.143462	0.393589	-0.364498	0.715486	0.880948
TGME49_203750	62.2963	-1.4603	0.917508	1.59159	0.111477	0.348572
TGME49_203760	121.268	-0.647581	0.596235	1.08612	0.277427	0.570484
TGME49_203770	3.95812	-1.23711	2.87118	0.430873	0.666561
TGME49_203780	196.281	0.270463	0.493838	-0.547676	0.583915	0.808563
TGME49_203790	2167.92	0.16487	0.346515	-0.475793	0.634222	0.839438
TGME49_203800	8.02703	0.645582	2.10875	-0.306144	0.759495
TGME49_203810	262.549	-1.00756	0.45234	2.22743	0.0259183	0.151518
TGME49_203815	148.415	0.591536	0.557815	-1.06045	0.288939	0.581978
TGME49_203820	959.703	-0.290059	0.344067	0.843031	0.399211	0.689447
TGME49_203830	35.0816	-1.02108	1.16336	0.877698	0.380107
TGME49_203840	138.87	0.168379	0.637798	-0.264	0.79178	0.91698
TGME49_203860	131.733	0.584904	0.623302	-0.938395	0.348041	0.640513
TGME49_203870	292.811	1.20411	0.42037	-2.86439	0.00417807	0.0454875
TGME49_203875	27.6425	-0.54172	1.18905	0.455589	0.648686
TGME49_203880	883.195	-0.108561	0.345456	0.314254	0.753328	0.900188
TGME49_203890	7.1685	-1.02916	2.2926	0.448903	0.653502
TGME49_203900	0.711185	0.846456	4.73201	-0.178879	0.858033
TGME49_203910	663.725	0.459593	0.317554	-1.44729	0.147815	0.411369
TGME49_203930	1282.17	-0.47682	0.281731	1.69247	0.0905568	0.316374
TGME49_203940	50.4467	-0.920346	0.896914	1.02613	0.304832	0.598729
TGME49_203950	350.423	0.489615	0.410552	-1.19258	0.233035	0.524532
TGME49_203960	70.8856	-1.28333	0.887834	1.44547	0.148327	0.411988
TGME49_203970	45.138	-2.02139	0.98721	2.04758	0.0406011	0.200679
TGME49_203980	1612.69	0.70348	0.292698	-2.40343	0.016242	0.111023
TGME49_203985	0.376664	0.450899	4.76381	-0.0946511	0.924592
TGME49_203990	987.379	-0.0873492	0.314275	0.277938	0.78106	0.911838
TGME49_204000	1.83442	0.24873	3.97399	-0.0625896	0.950093
TGME49_204010	34.7919	0.968695	1.04101	-0.930535	0.352094
TGME49_204020	6730.19	1.11521	0.256943	-4.34031	1.42282e-05	0.00056654
TGME49_204040	36.2309	-2.2697	1.18868	1.90944	0.056206
TGME49_204045	5.59092	0.229211	2.50966	-0.0913313	0.927229
TGME49_204050	9355.09	-0.601928	0.252231	2.38641	0.0170137	0.115054
TGME49_204055	144.286	1.1226	0.556522	-2.01717	0.0436773	0.209814
TGME49_204060	208.088	0.0181097	0.493244	-0.0367155	0.970712	0.990766
TGME49_204070	283.709	0.161682	0.48379	-0.3342	0.738229	0.892268
TGME49_204080	610.22	0.695482	0.328249	-2.11876	0.0341106	0.18152
TGME49_204090	4.15936	1.4495	2.80877	-0.516062	0.605811
TGME49_204100	399.107	1.5456	0.402291	-3.842	0.000122034	0.00332795
TGME49_204110	187.512	1.71869	0.581589	-2.95517	0.00312499	0.0365374
TGME49_204120	133.636	0.0492576	0.572739	-0.0860035	0.931464	0.97544
TGME49_204130	3809.35	-0.13584	0.301851	0.450023	0.652694	0.848032
TGME49_204140	126.663	0.863545	0.599623	-1.44015	0.149826	0.413329
TGME49_204150	32.5286	-0.305132	1.07336	0.284277	0.776198
TGME49_204160	285.192	0.471332	0.449348	-1.04892	0.294214	0.588221
TGME49_204270	334.632	0.530025	0.399295	-1.3274	0.184376	0.46482
TGME49_204280	528.152	0.496648	0.38007	-1.30673	0.191306	0.474277
TGME49_204290	4.66614	2.5077	2.96118	-0.846858	0.397075
TGME49_204300	4.51027	3.1302	3.02954	-1.03322	0.301499
TGME49_204310	746.157	0.108646	0.328319	-0.330916	0.740708	0.893601
TGME49_204315	55.3103	0.145953	0.867084	-0.168327	0.866326	0.947517
TGME49_204320	223.281	1.0564	0.453856	-2.32761	0.0199327	0.128681
TGME49_204325	2.10073	1.98228	3.79441	-0.522422	0.601376
TGME49_204330	23.1545	0.221609	1.35454	-0.163605	0.870042
TGME49_204340	1901.11	-0.322317	0.309631	1.04097	0.297889	0.592554
TGME49_204350	65.0609	-1.15415	0.816505	1.41353	0.157501	0.426038
TGME49_204360	67.2436	1.23972	0.789815	-1.56963	0.1165	0.358957
TGME49_204370	538.286	0.148346	0.358248	-0.414088	0.67881	0.86237
TGME49_204380	155.317	-0.548673	0.54591	1.00506	0.314868	0.608256
TGME49_204390	34.8766	0.392383	1.0708	-0.366439	0.714037
TGME49_204395	23.2965	1.35393	1.37986	-0.981209	0.32649
TGME49_204400	1872.04	0.420598	0.255772	-1.64443	0.100088	0.330953
TGME49_204410	165.53	-0.104995	0.530328	0.197982	0.843059	0.938445
TGME49_204420	1.3054	0.422337	4.63078	-0.0912022	0.927332
TGME49_204440	28.6299	-1.86249	1.24332	1.498	0.134134
TGME49_204460	0.370225	0.500516	4.76536	-0.105032	0.91635
TGME49_204468	0.246817	1.10291	4.78888	-0.230308	0.817853
TGME49_204472	0
TGME49_204480	906.218	-0.270155	0.300579	0.898781	0.36877	0.659947
TGME49_204490	105.619	-2.65307	0.708956	3.74222	0.000182405	0.00455533
TGME49_204500	7.55905	1.11185	2.16471	-0.513627	0.607513
TGME49_204505	0.435102	5.63644	4.90596	-1.1489	0.250599
TGME49_204510	128.644	0.336061	0.577299	-0.582126	0.560481	0.794469
TGME49_204520	0.389541	0.360533	4.76111	-0.0757245	0.939638
TGME49_204530	13589.2	0.806742	0.229566	-3.5142	0.000441081	0.00857172
TGME49_204540	61.0996	0.67226	0.790313	-0.850626	0.394977	0.684581
TGME49_204550	72.4748	-1.4763	0.879419	1.67872	0.0932065	0.320953
TGME49_204560	3.3124	-1.33587	3.20847	0.416356	0.67715
TGME49_204870	0
TGME49_204880	358.081	0.852239	0.436564	-1.95215	0.0509202	0.228604
TGME49_205000	272.99	0.0796244	0.455952	-0.174633	0.861368	0.946005
TGME49_205010	400.065	-0.0471513	0.390024	0.120893	0.903776	0.963508
TGME49_205020	3.57483	1.42678	3.00636	-0.474589	0.63508
TGME49_205030	232.656	-0.557615	0.506648	1.1006	0.271073	0.563111
TGME49_205040	612.898	0.505606	0.331446	-1.52545	0.127146	0.375892
TGME49_205050	25.8832	-0.0659503	1.26095	0.052302	0.958288
TGME49_205060	97.5549	-0.263001	0.672582	0.391032	0.695774	0.869752
TGME49_205070	0.246817	1.10291	4.78888	-0.230308	0.817853
TGME49_205080	5.11737	1.99744	2.59876	-0.768613	0.442123
TGME49_205090	1.4352	1.55375	4.42171	-0.351392	0.725294
TGME49_205100	61.539	-0.471967	0.816627	0.577947	0.5633	0.795669
TGME49_205110	41.6842	-0.252323	1.07279	0.235203	0.814051	0.926941
TGME49_205120	41.7206	0.921088	0.939353	-0.980556	0.326812	0.620082
TGME49_205130	856.002	0.263814	0.297441	-0.886944	0.375109	0.66476
TGME49_205140	1.87359	0.213686	3.93589	-0.0542916	0.956703
TGME49_205150	115.205	0.182654	0.615826	-0.2966	0.766772	0.907152
TGME49_205160	140.738	1.21216	0.567038	-2.1377	0.0325411	0.175629
TGME49_205170	2445.24	1.20805	0.288219	-4.19141	2.77228e-05	0.000999074
TGME49_205180	1172.91	-0.0612622	0.309123	0.198181	0.842903	0.938445
TGME49_205190	163.694	0.692311	0.512429	-1.35104	0.176683	0.454396
TGME49_205200	230.744	0.501193	0.516378	-0.970592	0.331751	0.62508
TGME49_205210	25.5965	0.833132	1.37618	-0.605396	0.544916
TGME49_205220	355.025	-0.242817	0.39403	0.616241	0.537736	0.783888
TGME49_205230	1.9482	-0.397825	3.86309	0.102981	0.917978
TGME49_205240	229.6	-0.750196	0.473782	1.58342	0.113326	0.352997
TGME49_205250	4520.69	-0.415097	0.234762	1.76817	0.0770333	0.285663
TGME49_205265	136.833	-0.153423	0.581145	0.264001	0.791779	0.91698
TGME49_205280	1120.33	-0.334994	0.327566	1.02268	0.306461	0.599652
TGME49_205290	140.927	-0.600494	0.686926	0.874175	0.382023	0.671145
TGME49_205300	216.916	0.159989	0.492816	-0.324643	0.745451	0.896241
TGME49_205320	1805.97	-0.344354	0.272094	1.26557	0.205668	0.492668
TGME49_205330	1239.57	0.0412981	0.2858	-0.1445	0.885105	0.95668
TGME49_205340	4653.52	1.30996	0.261988	-5.00007	5.73094e-07	3.97951e-05
TGME49_205350	1530.32	-0.454145	0.293451	1.5476	0.121718	0.367256
TGME49_205360	612.866	-0.0764993	0.383868	0.199285	0.84204	0.938089
TGME49_205370	177.09	-0.881321	0.651785	1.35216	0.176323	0.453879
TGME49_205380	379.159	-1.05277	0.415152	2.53587	0.0112169	0.0884346
TGME49_205390	45.8775	-0.808725	0.963607	0.839268	0.401319	0.690887
TGME49_205398	0
TGME49_205402	0.246817	1.10291	4.78888	-0.230308	0.817853
TGME49_205410	8.63013	-1.7313	2.09216	0.82752	0.407942
TGME49_205420	1.0358	0.0941637	4.71786	-0.019959	0.984076
TGME49_205425	4.19853	6.99865	3.73977	-1.87141	0.0612885
TGME49_205430	3.7244	-0.466351	2.9422	0.158504	0.87406
TGME49_205440	692.961	-0.0637949	0.354237	0.180091	0.857081	0.943402
TGME49_205450	3.27327	-2.78876	3.42297	0.81472	0.415233
TGME49_205460	214.258	-0.580972	0.481692	1.20611	0.227776	0.518269
TGME49_205470	4242.61	-0.196523	0.23871	0.823269	0.410355	0.700032
TGME49_205480	43.2861	1.24347	0.942693	-1.31907	0.187147	0.468814
TGME49_205490	2578.6	0.352398	0.27143	-1.2983	0.194184	0.477616
TGME49_205500	661.105	1.01611	0.325472	-3.12196	0.00179654	0.0246493
TGME49_205510	916.162	0.191551	0.321149	-0.596454	0.550872	0.78993
TGME49_205520	13.6833	1.08434	1.58265	-0.685137	0.493257
TGME49_205530	6.315	-2.95895	2.41823	1.2236	0.221102
TGME49_205540	221.069	0.379405	0.514554	-0.737347	0.460911	0.738236
TGME49_205550	132.253	0.208338	0.62967	-0.330868	0.740744	0.893601
TGME49_205558	1416.27	-0.476568	0.281684	1.69185	0.0906746	0.316555
TGME49_205562	213.226	1.08781	0.515994	-2.10818	0.0350157	0.183732
TGME49_205570	87.1374	-0.193725	0.691147	0.280295	0.779251	0.911496
TGME49_205580	363.361	0.677174	0.389149	-1.74014	0.0818346	0.295102
TGME49_205590	0.0324618	3.21491	4.88929	-0.657542	0.510833
TGME49_205600	109.939	-0.0810736	0.613008	0.132255	0.894782	0.95978
TGME49_205615	211.221	0.490511	0.518665	-0.945717	0.344293	0.636701
TGME49_205625	153.771	0.403282	0.608958	-0.662249	0.507812	0.766066
TGME49_205630	0
TGME49_205640	416.43	-0.367671	0.404021	0.91003	0.362807	0.654103
TGME49_205650	1302.07	-0.86172	0.278368	3.09562	0.00196402	0.0263753
TGME49_205658	21.8496	2.55686	1.37455	-1.86015	0.0628649
TGME49_205662	15.1433	1.23071	1.6609	-0.740993	0.458698
TGME49_205670	757.023	-0.553777	0.324482	1.70665	0.087887	0.309671
TGME49_205680	919.269	0.863197	0.329956	-2.61609	0.00889419	0.0757003
TGME49_205690	256.715	-0.0991982	0.457743	0.216711	0.828433	0.934068
TGME49_205700	4383.23	0.580101	0.235147	-2.46697	0.0136262	0.0999837
TGME49_205710	349.318	-0.805174	0.395834	2.03412	0.0419394	0.205334
TGME49_205720	46.0072	-1.33771	1.04765	1.27686	0.201652	0.487785
TGME49_205730	125.188	-0.990103	0.653452	1.51519	0.129725	0.378602
TGME49_205740	189.949	-1.11375	0.507207	2.19584	0.0281033	0.159701
TGME49_205750	329.84	0.074025	0.474755	-0.155922	0.876094	0.952683
TGME49_205760	0.162309	1.58597	4.81575	-0.329329	0.741907
TGME49_205770	0.681966	-0.40052	4.7439	0.0844285	0.932716
TGME49_206290	6.18613	-1.39944	2.45302	0.570498	0.56834
TGME49_206300	56.4191	-0.70256	0.844114	0.832305	0.405237	0.694459
TGME49_206310	99.4673	-0.208286	0.675227	0.308468	0.757726	0.902028
TGME49_206320	147.604	-1.0684	0.562915	1.89798	0.0576992	0.242823
TGME49_206330	224.989	0.186856	0.457865	-0.408103	0.683198	0.865628
TGME49_206340	1023.1	0.464417	0.294938	-1.57463	0.115343	0.356741
TGME49_206350	597.365	0.64223	0.331959	-1.93467	0.0530308	0.231385
TGME49_206360	108.791	-0.218676	0.640354	0.341492	0.732733	0.889047
TGME49_206380	284.025	1.10556	0.426571	-2.59174	0.0095491	0.0792603
TGME49_206390	97.9473	-0.357459	0.664141	0.538228	0.59042	0.813752
TGME49_206400	10.137	1.1633	1.90329	-0.611206	0.541063
TGME49_206415	249.417	-0.596636	0.446554	1.33609	0.18152	0.460185
TGME49_206430	650.691	0.162897	0.349242	-0.466432	0.640907	0.842189
TGME49_206440	50.123	1.17633	0.961157	-1.22387	0.221	0.513672
TGME49_206450	1562.78	1.73505	0.274117	-6.32961	2.45782e-10	5.38263e-08
TGME49_206460	314.324	1.31508	0.48539	-2.70932	0.00674214	0.0644123
TGME49_206470	1107.18	0.0837173	0.29042	-0.288263	0.773146	0.909634
TGME49_206480	542.776	-0.469275	0.343635	1.36562	0.172058	0.447554
TGME49_206490	108.538	-0.43917	0.658118	0.667312	0.504573	0.765123
TGME49_206500	109.905	0.0488043	0.660612	-0.0738774	0.941108	0.978931
TGME49_206510	3271.75	1.37736	0.251978	-5.46621	4.59759e-08	4.95158e-06
TGME49_206520	0.753281	1.85539	4.74193	-0.391273	0.695595
TGME49_206540	929.949	-0.175306	0.351874	0.498207	0.618338	0.830871
TGME49_206550	17.3694	0.666383	1.56504	-0.425794	0.670258
TGME49_206560	0
TGME49_206570	0.694796	2.11161	4.75195	-0.444367	0.656777
TGME49_206580	105.742	0.279594	0.685103	-0.408104	0.683197	0.865628
TGME49_206590	627.178	-0.237014	0.362556	0.653731	0.513285	0.769725
TGME49_206600	269.342	0.127824	0.459176	-0.278376	0.780723	0.911838
TGME49_206605	16.8193	-2.40638	1.61593	1.48916	0.136444
TGME49_206610	86.4213	-2.20108	0.761118	2.8919	0.00382923	0.0428345
TGME49_206620	6.94238	1.39995	2.20485	-0.634941	0.525467
TGME49_206630	137.969	-0.698468	0.628639	1.11108	0.266534	0.558779
TGME49_206640	539.518	0.39226	0.347862	-1.12763	0.259476	0.551647
TGME49_206650	18.665	-0.304874	1.47458	0.206753	0.836203
TGME49_206660	6.89308	0.219422	2.28251	-0.0961317	0.923416
TGME49_206670	1124.95	0.682632	0.313771	-2.17558	0.029587	0.164754
TGME49_206680	37.0394	-1.45628	1.15184	1.2643	0.206121
TGME49_206690	458.81	-0.988307	0.366877	2.69384	0.00706347	0.0664534
TGME49_206695	53.9092	-0.758863	0.975934	0.777576	0.436819	0.71969
TGME49_206700	54.5003	-1.90065	0.983679	1.93219	0.0533362	0.23175
TGME49_206710	197.657	-0.270709	0.520145	0.52045	0.60275	0.821404
TGME49_206910	0.123408	2.24064	4.85529	-0.461484	0.644451
TGME49_207005	0.594215	1.22064	4.74222	-0.257398	0.796872
TGME49_207010	1.32476	-1.37277	4.7316	0.290127	0.771719
TGME49_207015	0.730501	0.751898	4.72981	-0.15897	0.873693
TGME49_207020	21.5212	-1.62531	1.4364	1.13152	0.257837
TGME49_207030	2.97751	0.00632105	3.22354	-0.0019609	0.998435
TGME49_207040	32.6871	-2.9599	1.25811	2.35266	0.0186397
TGME49_207050	4.7603	-1.95215	2.6832	0.727544	0.466893
TGME49_207060	1754.95	0.11096	0.275142	-0.403283	0.68674	0.866361
TGME49_207065	167.198	-0.451425	0.55095	0.819358	0.412582	0.702105
TGME49_207070	68.7222	-0.462256	0.763227	0.60566	0.54474	0.787159
TGME49_207080	214.983	0.687209	0.484657	-1.41793	0.156212	0.423904
TGME49_207100	136.901	0.3064	0.721555	-0.424639	0.6711	0.858483
TGME49_207110	0.246817	1.10291	4.78888	-0.230308	0.817853
TGME49_207120	166.696	0.628256	0.614151	-1.02297	0.306323	0.599652
TGME49_207130	22.3961	-3.98496	1.54846	2.5735	0.0100676
TGME49_207140	7.24432	-3.17495	2.30806	1.37559	0.168947
TGME49_207150	14.239	-0.747475	1.66842	0.448015	0.654143
TGME49_207160	85.4836	-1.77195	0.800704	2.21299	0.0268987	0.155178
TGME49_207170	1200.03	0.954233	0.282147	-3.38204	0.000719509	0.0124905
TGME49_207180	103.866	0.787094	0.682889	-1.15259	0.249077	0.541684
TGME49_207200	48.5675	-1.32501	1.01607	1.30404	0.192219	0.47558
TGME49_207210	308.65	-3.12446	0.676835	4.61628	3.90674e-06	0.000193249
TGME49_207230	164.786	-0.278302	0.520515	0.534666	0.592881	0.814246
TGME49_207240	640.435	-0.257731	0.335814	0.767482	0.442795	0.72305
TGME49_207250	1.73091	-0.801267	4.22834	0.189499	0.849702
TGME49_207350	15.7165	-1.30991	1.67795	0.780662	0.435001
TGME49_207360	0.370225	0.500516	4.76536	-0.105032	0.91635
TGME49_207370	530.099	0.321539	0.338045	-0.951171	0.341517	0.634453
TGME49_207390	192.667	0.0533767	0.535409	-0.0996933	0.920588	0.970331
TGME49_207400	239.409	0.301663	0.456966	-0.660145	0.509161	0.766778
TGME49_207403	1.74379	-0.822272	4.08724	0.201181	0.840557
TGME49_207407	0
TGME49_207410	6.82874	-0.069567	2.31223	0.0300865	0.975998
TGME49_207420	341.296	0.830953	0.507755	-1.63652	0.10173	0.334248
TGME49_207430	433.159	0.190186	0.36553	-0.520302	0.602853	0.821404
TGME49_207440	6020.32	1.111	0.250184	-4.44073	8.96549e-06	0.000386739
TGME49_207450	197.733	-0.102634	0.490624	0.209191	0.834299	0.936098
TGME49_207460	381.48	0.192346	0.431682	-0.445574	0.655905	0.848893
TGME49_207470	0.129847	1.89359	4.83779	-0.391416	0.69549
TGME49_207480	144.864	0.264158	0.540452	-0.488772	0.625003	0.834412
TGME49_207590	220.637	0.597511	0.459669	-1.29987	0.193645	0.477322
TGME49_207600	36.5482	-1.02246	1.19087	0.858583	0.390571
TGME49_207610	0.15587	1.76002	4.82769	-0.364568	0.715434
TGME49_207620	726.105	-0.425423	0.316789	1.34292	0.179297	0.45784
TGME49_207630	112.08	-0.619744	0.63867	0.970366	0.331864	0.625085
TGME49_207640	327.74	-1.05433	0.411974	2.55922	0.0104906	0.0849696
TGME49_207650	4.3544	4.20382	3.16409	-1.32861	0.183978
TGME49_207665	55.878	0.056868	0.886019	-0.0641837	0.948824	0.982292
TGME49_207680	485.324	-0.638498	0.420226	1.51941	0.128658	0.377568
TGME49_207690	182.149	-1.47787	0.521467	2.83407	0.00459599	0.0484622
TGME49_207700	0.694843	-0.441765	4.74319	0.0931366	0.925795
TGME49_207710	95.9731	-0.751571	0.698708	1.07566	0.28208	0.576824
TGME49_207720	132.682	0.326458	0.809261	-0.403403	0.686652	0.866361
TGME49_207730	0.448026	0.177556	4.75613	-0.037332	0.97022
TGME49_207740	0
TGME49_207750	140.244	-0.395185	0.574957	0.687328	0.491876	0.758392
TGME49_207760	293.795	-1.01016	0.446654	2.26161	0.0237216	0.14446
TGME49_207770	819.973	0.732312	0.31299	-2.33973	0.0192976	0.1263
TGME49_207780	0.246817	1.10291	4.78888	-0.230308	0.817853
TGME49_207790	0.373421	2.52977	4.80639	-0.526334	0.598656
TGME49_207800	200.127	0.180666	0.525387	-0.343873	0.730942	0.888369
TGME49_207820	557.321	-0.955816	0.350843	2.72434	0.00644292	0.0626041
TGME49_207830	206.974	-0.804476	0.493769	1.62925	0.103259	0.335665
TGME49_207840	5365.14	1.31431	0.241767	-5.43625	5.44125e-08	5.53258e-06
TGME49_207865	18.7966	-0.700173	1.48266	0.472241	0.636755
TGME49_207875	5.78655	-0.217456	2.4958	0.0871289	0.930569
TGME49_207880	146.614	1.98477	0.647085	-3.06724	0.00216044	0.0276321
TGME49_207900	370.969	0.175658	0.46004	-0.381832	0.702586	0.874432
TGME49_207910	293.999	0.581242	0.41608	-1.39695	0.162429	0.431946
TGME49_207920	134.757	-0.126517	0.625223	0.202355	0.839639	0.936331
TGME49_207930	549.745	1.36801	0.3724	-3.6735	0.00023925	0.00554578
TGME49_207940	155.21	-0.514527	0.53916	0.954313	0.339925	0.633111
TGME49_207950	76.0366	-1.55921	0.783528	1.98999	0.0465924	0.218247
TGME49_207955	0.0324618	3.21491	4.88929	-0.657542	0.510833
TGME49_207960	227.672	0.23412	0.526189	-0.444936	0.656366	0.848893
TGME49_207965	2.45493	0.0721657	3.54468	-0.0203589	0.983757
TGME49_207970	4.82845	2.01228	2.88175	-0.698284	0.484999
TGME49_207980	31.1129	-1.20582	1.21673	0.991039	0.321667
TGME49_207990	193.77	-0.250472	0.496039	0.504945	0.613598	0.827921
TGME49_208010	206.939	-0.0371596	0.498664	0.0745183	0.940598	0.978579
TGME49_208020	105.558	1.30618	0.710322	-1.83886	0.0659365	0.263468
TGME49_208030	8669.63	0.144785	0.244196	-0.592906	0.553244	0.790605
TGME49_208040	65.2668	-1.20675	0.835184	1.44489	0.148488	0.412233
TGME49_208050	127.089	0.353078	0.60192	-0.586586	0.557481	0.792782
TGME49_208070	336.757	0.90723	0.396001	-2.29098	0.0219647	0.136658
TGME49_208080	0.435102	5.63644	4.90596	-1.1489	0.250599
TGME49_208090	22.6341	-1.39023	1.32611	1.04835	0.294478
TGME49_208200	232.047	0.129385	0.460242	-0.281125	0.778615	0.911496
TGME49_208300	87.2562	-1.87097	0.758378	2.46707	0.0136226	0.0999837
TGME49_208310	192.565	0.0250617	0.537682	-0.0466107	0.962824	0.986738
TGME49_208320	115.811	0.0852667	0.630627	-0.135209	0.892446	0.959541
TGME49_208330	0.123408	2.24064	4.85529	-0.461484	0.644451
TGME49_208340	1002.78	0.872665	0.316945	-2.75337	0.0058986	0.0587179
TGME49_208350	137.624	-0.612631	0.569505	1.07573	0.28205	0.576824
TGME49_208360	43.8002	-1.18605	0.976774	1.21426	0.22465	0.516831
TGME49_208370	3631.97	1.05942	0.243551	-4.34987	1.36218e-05	0.000546213
TGME49_208380	1.14287	-1.1624	4.73361	0.245562	0.806021
TGME49_208390	46.9621	-2.87649	1.09086	2.63691	0.00836655	0.0730662
TGME49_208400	770.482	0.892206	0.424639	-2.10109	0.0356329	0.18597
TGME49_208410	173.2	-1.09378	0.561538	1.94783	0.0514357	0.228604
TGME49_208420	734.363	1.13983	0.327472	-3.48069	0.000500116	0.00930609
TGME49_208430	95.0526	0.0515867	0.701712	-0.0735155	0.941396	0.979052
TGME49_208440	445.897	-0.450343	0.372867	1.20778	0.227131	0.517727
TGME49_208450	4763.49	1.11961	0.266015	-4.20884	2.56685e-05	0.0009369
TGME49_208490	393.699	0.25808	0.389614	-0.662401	0.507715	0.766066
TGME49_208500	543.362	0.551775	0.396459	-1.39176	0.163996	0.433718
TGME49_208510	224.074	0.535628	0.480515	-1.11469	0.264981	0.557371
TGME49_208530	431.27	-0.772429	0.397703	1.94222	0.0521099	0.229508
TGME49_208540	133.153	-0.446132	0.577678	0.772284	0.439946	0.722619
TGME49_208550	763.422	0.236543	0.322601	-0.733236	0.463415	0.740579
TGME49_208560	285.141	-1.03646	0.498108	2.08078	0.0374537	0.191412
TGME49_208570	652.945	-0.825145	0.340885	2.4206	0.015495	0.107727
TGME49_208580	332.871	-0.550853	0.430762	1.27879	0.200972	0.487366
TGME49_208590	698.142	0.150424	0.329865	-0.456016	0.648379	0.84559
TGME49_208710	76.8022	-0.201618	0.730868	0.275861	0.782655	0.91283
TGME49_208718	982.87	0.829038	0.313867	-2.64137	0.00825716	0.0723327
TGME49_208722	175.412	0.4312	0.532428	-0.809875	0.418012	0.705442
TGME49_208730	435.887	-0.566195	0.454082	1.2469	0.212434	0.502534
TGME49_208740	901.961	-0.713945	0.390365	1.82892	0.0674119	0.266929
TGME49_208750	176.716	-1.69918	0.622259	2.73067	0.00632065	0.0618382
TGME49_208760	0.506511	0.0124612	4.75214	-0.00262223	0.997908
TGME49_208770	0
TGME49_208780	145.224	-0.39219	0.620257	0.632303	0.527189	0.778075
TGME49_208790	287.493	-0.9398	0.428781	2.19179	0.0283944	0.160394
TGME49_208800	268.851	0.294367	0.475387	-0.619216	0.535774	0.782692
TGME49_208810	0.617042	-0.250472	4.74663	0.0527683	0.957917
TGME49_208820	165.702	-0.0716056	0.565593	0.126603	0.899255	0.961026
TGME49_208830	1768.96	-0.0198936	0.261507	0.0760731	0.939361	0.978007
TGME49_208842	511.535	-1.01804	0.36236	2.80946	0.00496241	0.0516562
TGME49_208850	43.8433	0.564106	0.927355	-0.608296	0.542991	0.786728
TGME49_208910	661.631	0.948741	0.380999	-2.49014	0.0127692	0.0966858
TGME49_208970	579.047	-0.0205075	0.358903	0.0571394	0.954434	0.984533
TGME49_208980	23.9204	-1.0166	1.34718	0.754614	0.45048
TGME49_208990	94.925	-0.751312	0.70492	1.06581	0.286509	0.579903
TGME49_209000	1252.02	2.50635	0.377217	-6.64432	3.0461e-11	8.25928e-09
TGME49_209005	0.279279	0.907344	4.78019	-0.189813	0.849455
TGME49_209010	55.3483	-0.953181	0.858428	1.11038	0.266835	0.558796
TGME49_209020	24.5242	-2.31235	1.38878	1.66503	0.0959071
TGME49_209030	67863.7	-1.05179	1.3746	0.765164	0.444174	0.724055
TGME49_209040	1.0747	0.0218551	4.71685	-0.00463342	0.996303
TGME49_209045	2.18862	-2.14344	4.04349	0.530097	0.596045
TGME49_209050	403.16	0.502542	0.372721	-1.34831	0.17756	0.455419
TGME49_209060	190.182	-0.758644	0.554865	1.36726	0.171544	0.446422
TGME49_209070	314.245	0.844302	0.411585	-2.05134	0.0402336	0.199436
TGME49_209080	108.167	0.375351	0.649432	-0.577969	0.563285	0.795669
TGME49_209090	268.052	-0.542751	0.544499	0.99679	0.318866	0.612133
TGME49_209095	222.357	-1.40051	0.503633	2.78082	0.00542222	0.0548386
TGME49_209100	545.037	0.615526	0.341354	-1.80319	0.0713583	0.274908
TGME49_209108	170.849	-0.136329	0.524327	0.260008	0.794858	0.918782
TGME49_209112	89.4894	0.123488	0.669421	-0.184469	0.853645	0.942353
TGME49_209120	259.609	-0.0758506	0.45113	0.168135	0.866477	0.947517
TGME49_209130	150.403	-0.335849	0.552565	0.607799	0.54332	0.786728
TGME49_209140	236.436	-0.363815	0.452738	0.803588	0.421635	0.708485
TGME49_209150	685.871	0.567106	0.341427	-1.66099	0.0967157	0.326825
TGME49_209160	322.641	-1.03764	0.413316	2.51053	0.0120549	0.0927554
TGME49_209170	491.393	-0.0625922	0.38168	0.163991	0.869738	0.949078
TGME49_209180	7.69639	-4.17682	2.51153	1.66306	0.0963011
TGME49_209190	164.065	-0.404074	0.538788	0.749968	0.453274	0.731559
TGME49_209200	700.619	0.655143	0.326175	-2.00856	0.0445838	0.21155
TGME49_209210	497.572	0.619136	0.343329	-1.80333	0.0713365	0.274908
TGME49_209240	109.078	-0.172279	0.693743	0.248332	0.803877	0.922094
TGME49_209250	2623.2	0.635659	0.272634	-2.33155	0.0197244	0.127917
TGME49_209260	2238.18	0.336919	0.259413	-1.29878	0.19402	0.477519
TGME49_209270	189.174	1.39239	0.563421	-2.47131	0.0134618	0.0995476
TGME49_209280	228.478	0.244883	0.456385	-0.536571	0.591564	0.813754
TGME49_209290	3026.47	-0.264011	0.260669	1.01282	0.311146	0.605284
TGME49_209300	16.0015	2.11359	1.45341	-1.45423	0.145883
TGME49_209410	8.13706	3.36135	2.05652	-1.63448	0.102157
TGME49_209420	1276.09	0.53985	0.274801	-1.96451	0.0494706	0.224988
TGME49_209430	254.102	-0.416209	0.466701	0.891811	0.372494	0.6626
TGME49_209440	324.978	1.45369	0.409516	-3.54978	0.000385557	0.00784059
TGME49_209450	564.36	-0.230482	0.338091	0.681717	0.495418	0.759542
TGME49_209460	40.4999	-1.15598	1.00888	1.1458	0.251876
TGME49_209470	4.32194	4.89097	3.4511	-1.41722	0.156418
TGME49_209480	0.123408	2.24064	4.85529	-0.461484	0.644451
TGME49_209485	0
TGME49_209490	205.724	-0.846634	0.482261	1.75555	0.0791652	0.289138
TGME49_209500	933.634	1.36276	0.335247	-4.06496	4.80415e-05	0.00155425
TGME49_209510	0.412322	2.10277	4.77921	-0.439983	0.659949
TGME49_209515	0
TGME49_209520	306.971	1.0915	0.429828	-2.5394	0.0111044	0.0879594
TGME49_209530	146.771	0.546712	0.644052	-0.848864	0.395957	0.685491
TGME49_209540	21.4943	0.037621	1.39711	-0.0269279	0.978517
TGME49_209550	53.4851	0.167214	0.847491	-0.197305	0.843589	0.938484
TGME49_209560	0
TGME49_209570	106.645	-0.694025	0.644051	1.07759	0.281215	0.5764
TGME49_209580	200.586	-0.295663	0.482563	0.612691	0.54008	0.785344
TGME49_209583	16.9889	6.33651	4.67621	-1.35505	0.1754
TGME49_209585	0.383103	0.404378	4.7624	-0.0849106	0.932332
TGME49_209590	0.883128	1.35785	4.72674	-0.28727	0.773906
TGME49_209600	1948.35	-0.234861	0.257551	0.911901	0.361821	0.653255
TGME49_209610	1.40603	-0.449414	4.46432	0.100668	0.919814
TGME49_209620	0.672016	0.912104	4.73362	-0.192686	0.847205
TGME49_209630	50.1528	-1.1612	0.902337	1.28688	0.198136	0.483992
TGME49_209640	25.0306	-0.544016	1.22031	0.445801	0.655741
TGME49_209650	350.983	1.62045	0.474591	-3.41441	0.000639211	0.0113761
TGME49_209670	25.7064	0.847092	1.20614	-0.702317	0.482482
TGME49_209680	148.8	0.338028	0.557078	-0.606788	0.543991	0.786853
TGME49_209690	199.278	-0.34968	0.486939	0.718118	0.472684	0.747214
TGME49_209700	112.639	-0.334376	0.660343	0.506367	0.612599	0.82751
TGME49_209705	0.717623	0.813677	4.73124	-0.17198	0.863453
TGME49_209710	151.541	0.27468	0.532703	-0.515633	0.606111	0.82378
TGME49_209720	381.457	-0.372479	0.405996	0.917447	0.358909	0.651251
TGME49_209730	266.662	0.0406809	0.437346	-0.0930177	0.92589	0.972296
TGME49_209740	111.706	0.00206792	0.637392	-0.00324435	0.997411	0.999166
TGME49_209755	392.343	-1.03739	0.423525	2.44942	0.0143088	0.102577
TGME49_209770	162.155	1.53741	0.599019	-2.56654	0.0102718	0.083913
TGME49_209780	4.56876	3.02074	3.3213	-0.909506	0.363083
TGME49_209790	81.696	0.242852	0.728253	-0.333473	0.738778	0.892552
TGME49_209800	331.454	0.374879	0.40252	-0.931328	0.351684	0.643703
TGME49_209810	0.370225	0.500516	4.76536	-0.105032	0.91635
TGME49_209820	53.3342	-0.965453	0.979013	0.98615	0.32406	0.616888
TGME49_209830	46.6681	-0.086148	0.90634	0.0950503	0.924275	0.972296
TGME49_209850	1104.07	0.255682	0.369305	-0.692334	0.488728	0.756817
TGME49_209860	123.888	-0.199327	0.615707	0.323736	0.746138	0.896688
TGME49_209870	102.127	-0.651853	0.641888	1.01552	0.309856	0.603889
TGME49_209880	822.226	0.618168	0.311698	-1.98323	0.0473415	0.219499
TGME49_209890	1990.53	1.56158	0.259335	-6.02146	1.72847e-09	2.58997e-07
TGME49_209900	336.683	0.507875	0.415951	-1.221	0.222087	0.51415
TGME49_209910	4149.17	0.125117	0.242446	-0.516062	0.605811	0.82366
TGME49_209920	0.688404	-0.421389	4.74354	0.0888343	0.929214
TGME49_209930	7.52678	-0.316818	2.24181	0.141323	0.887615
TGME49_209940	127.068	-0.915012	0.654959	1.39705	0.162398	0.431946
TGME49_209945	90.3204	-0.580719	0.762321	0.761777	0.446193	0.726307
TGME49_209950	1845.31	-0.340994	0.263167	1.29573	0.195069	0.478759
TGME49_209960	252.834	-0.45776	0.457132	1.00137	0.316647	0.608883
TGME49_209970	216.246	0.278036	0.51041	-0.544731	0.585938	0.810668
TGME49_209985	118.245	-0.2482	0.844134	0.294029	0.768736	0.907883
TGME49_210095	5.4197	-1.76595	2.57008	0.687117	0.492009
TGME49_210100	0
TGME49_210210	91.4325	7.78091	2.07706	-3.74612	0.000179592	0.00452935
TGME49_210220	78.0964	3.33894	0.981586	-3.40158	0.000669987	0.0117744
TGME49_210230	134279	6.31625	2.55447	-2.47262	0.0134125	0.0995032
TGME49_210235	10.7962	1.99974	2.01182	-0.993996	0.320225
TGME49_210245	5.47791	1.97043	2.48463	-0.793046	0.427751
TGME49_210255	335.147	0.314763	0.432417	-0.727914	0.466666	0.743272
TGME49_210260	1148.25	8.15022	1.74992	-4.65748	3.20111e-06	0.000173592
TGME49_210270	343.973	0.0902889	0.434854	-0.20763	0.835518	0.936098
TGME49_210280	251.061	1.25075	0.431327	-2.89976	0.00373448	0.0418585
TGME49_210300	236.915	-0.258549	0.499241	0.517884	0.60454	0.822717
TGME49_210310	90.8478	1.07651	0.656084	-1.64081	0.100837	0.332649
TGME49_210320	2.36691	0.552971	3.56872	-0.154949	0.876861
TGME49_210330	1.62992	2.6436	4.66784	-0.566343	0.571161
TGME49_210345	251.368	0.88194	0.467852	-1.88508	0.0594187	0.247739
TGME49_210360	218.357	-0.245439	0.467067	0.525489	0.599243	0.81982
TGME49_210370	2557.53	0.857835	0.277908	-3.08676	0.0020235	0.0269202
TGME49_210380	703.924	0.591367	0.388655	-1.52157	0.128116	0.377151
TGME49_210390	88.9635	-0.340954	0.676147	0.504261	0.614078	0.828016
TGME49_210400	0.587776	1.27025	4.74378	-0.267772	0.788875
TGME49_210408	4690.91	-0.562401	0.269434	2.08735	0.0368567	0.189843
TGME49_210412	164.833	0.837809	0.543091	-1.54267	0.122911	0.369623
TGME49_210420	548.029	-0.232083	0.384905	0.602962	0.546534	0.787543
TGME49_210430	511.73	-1.0591	0.388193	2.72828	0.00636654	0.0620737
TGME49_210440	185.216	0.0909354	0.500201	-0.181798	0.855741	0.942839
TGME49_210450	13.9266	-1.20413	1.72043	0.699901	0.483989
TGME49_210460	0.246817	1.10291	4.78888	-0.230308	0.817853
TGME49_210470	0.246817	1.10291	4.78888	-0.230308	0.817853
TGME49_210478	10.1248	2.05451	2.58194	-0.795724	0.426193
TGME49_210482	1.81196	-1.84334	4.39149	0.419753	0.674666
TGME49_210490	205.298	0.0559025	0.59721	-0.0936061	0.925422	0.972296
TGME49_210600	7.66713	-3.25175	2.33534	1.39241	0.163797
TGME49_210678	0.123408	2.24064	4.85529	-0.461484	0.644451
TGME49_210682	95.9585	0.831816	0.720776	-1.15406	0.248477	0.541684
TGME49_210690	4494.96	0.116435	0.23308	-0.499548	0.617393	0.830092
TGME49_210700	409.599	1.37383	0.395215	-3.47616	0.000508645	0.00940332
TGME49_210715	18.2414	-2.23342	1.56139	1.4304	0.152602
TGME49_210730	281.07	0.712331	0.446725	-1.59456	0.110811	0.347251
TGME49_210740	0.370225	0.500516	4.76536	-0.105032	0.91635
TGME49_210750	40.4897	-0.306421	0.997664	0.307138	0.758738
TGME49_210760	182.278	0.477689	0.493346	-0.968262	0.332914	0.626234
TGME49_210770	0
TGME49_210778	213.828	-0.995411	0.484692	2.0537	0.0400049	0.19912
TGME49_210781	292.765	1.28093	0.471834	-2.71479	0.0066318	0.063742
TGME49_210783	0.493634	0.0767212	4.75364	-0.0161395	0.987123
TGME49_210787	24.0009	-1.79771	1.37281	1.30952	0.19036
TGME49_210790	149.819	-0.127963	0.554463	0.230788	0.81748	0.927976
TGME49_210800	289.987	1.00233	0.445264	-2.25109	0.0243796	0.146432
TGME49_210810	727.637	0.450664	0.312172	-1.44364	0.14884	0.412386
TGME49_210815	0.863859	-0.741923	4.73863	0.156569	0.875584
TGME49_210820	614.334	-0.585856	0.348863	1.67933	0.0930879	0.320953
TGME49_210830	60.0004	-0.00320548	0.804379	0.00398503	0.99682	0.999005
TGME49_210840	379.992	0.13867	0.376594	-0.36822	0.712709	0.879357
TGME49_210950	0.279279	0.907344	4.78019	-0.189813	0.849455
TGME49_210960	165.724	-0.555325	0.52423	1.05932	0.289456	0.581978
TGME49_210970	0
TGME49_210975	0.409126	0.327562	4.76017	-0.068813	0.945138
TGME49_210980	509.693	-0.260519	0.387956	0.671516	0.501892	0.762887
TGME49_210990	0.617042	-0.250472	4.74663	0.0527683	0.957917
TGME49_211000	3.5747	-0.391628	2.99381	0.130813	0.895923
TGME49_211010	890.691	-0.154454	0.96807	0.159548	0.873237	0.950515
TGME49_211015	238.871	0.746107	0.458269	-1.6281	0.103504	0.335812
TGME49_211020	371.289	0.509506	0.380513	-1.339	0.180572	0.45956
TGME49_211030	1175.5	0.201203	0.30312	-0.663774	0.506835	0.766066
TGME49_211040	1049.61	-0.114611	0.303451	0.377692	0.705659	0.875768
TGME49_211050	1.18838	2.36447	4.73484	-0.499376	0.617515
TGME49_211060	115.576	-1.8401	0.690252	2.66584	0.00767968	0.0690807
TGME49_211070	81.2494	0.210518	0.748179	-0.281374	0.778423	0.911496
TGME49_211080	0.500026	3.78942	4.83702	-0.783421	0.43338
TGME49_211090	164.762	-1.20084	0.57398	2.09213	0.0364266	0.188557
TGME49_211150	145.834	-0.339488	0.570641	0.594925	0.551894	0.789966
TGME49_211220	147.805	-0.429448	0.573703	0.748555	0.454126	0.732519
TGME49_211230	369.811	-0.273479	0.39518	0.692037	0.488914	0.7569
TGME49_211240	130.506	-0.0539595	0.574472	0.0939289	0.925166	0.972296
TGME49_211250	1331.56	1.09409	0.284672	-3.84332	0.000121383	0.00332795
TGME49_211260	3006.68	0.0715235	0.297143	-0.240704	0.809785	0.925143
TGME49_211270	184.788	1.53263	2.09833	-0.730405	0.465142	0.742678
TGME49_211280	139.699	1.8959	0.578337	-3.27818	0.00104477	0.0169004
TGME49_211290	3643.82	-0.147876	0.245345	0.602724	0.546692	0.787543
TGME49_211300	108.993	0.841745	0.628888	-1.33847	0.180744	0.45956
TGME49_211310	169.412	1.03459	0.62504	-1.65523	0.0978774	0.329382
TGME49_211320	0.123408	2.24064	4.85529	-0.461484	0.644451
TGME49_211330	60.2228	-0.280106	0.879268	0.318567	0.750055	0.898929
TGME49_211340	317.963	-0.575523	0.408092	1.41028	0.158458	0.427045
TGME49_211350	301.53	-0.0351414	0.519503	0.0676444	0.946069	0.980509
TGME49_211360	0.129847	1.89359	4.83779	-0.391416	0.69549
TGME49_211370	17.5735	4.25062	1.91069	-2.22465	0.0261049
TGME49_211380	0.863859	-0.741923	4.73863	0.156569	0.875584
TGME49_211385	0.493634	0.0767212	4.75364	-0.0161395	0.987123
TGME49_211390	31.0103	-1.06025	1.21794	0.870525	0.384013
TGME49_211400	48.7342	-0.338771	0.92475	0.366338	0.714113	0.880121
TGME49_211410	222.668	0.480325	0.575582	-0.834503	0.403998	0.693695
TGME49_211420	1777.46	-0.217525	0.294866	0.737709	0.460692	0.738236
TGME49_211430	0.370225	0.500516	4.76536	-0.105032	0.91635
TGME49_211440	237.449	0.0988307	0.48255	-0.204809	0.837721	0.936098
TGME49_211450	134.095	0.73071	0.619043	-1.18039	0.237846	0.530889
TGME49_211460	723.359	0.512096	0.31875	-1.60657	0.108148	0.342869
TGME49_211470	35.2793	-1.09035	1.08629	1.00374	0.315505
TGME49_211480	112.65	-0.437389	0.613528	0.712909	0.475902	0.748961
TGME49_211600	650.351	0.875128	0.364932	-2.39806	0.0164822	0.11226
TGME49_211610	331.524	0.2511	0.423212	-0.593319	0.552968	0.790605
TGME49_211630	2021.39	-0.330007	0.270407	1.22041	0.22231	0.51415
TGME49_211640	301.155	0.543705	0.450761	-1.20619	0.227743	0.518269
TGME49_211650	454.534	0.216482	0.362287	-0.597542	0.550145	0.789646
TGME49_211660	19.1831	2.3078	1.38462	-1.66674	0.0955663
TGME49_211670	1071.19	1.14688	0.288555	-3.97456	7.05108e-05	0.00212428
TGME49_211675	9.79913	2.21983	2.03155	-1.09267	0.274537
TGME49_211680	12590.6	0.695154	0.244841	-2.83921	0.00452254	0.0479541
TGME49_211690	298.334	0.0902854	0.49504	-0.18238	0.855284	0.942826
TGME49_211695	90.3033	-0.622405	0.707188	0.880112	0.378799	0.669007
TGME49_211700	432.656	0.47217	0.386028	-1.22315	0.221273	0.513838
TGME49_211710	681.578	-1.17962	0.335562	3.51537	0.000439136	0.00857172
TGME49_211720	1522.69	0.192099	0.347669	-0.552534	0.580582	0.805726
TGME49_211730	236.626	-0.697279	0.482128	1.44625	0.148107	0.411578
TGME49_211850	701.917	0.233642	0.314861	-0.742047	0.458059	0.735737
TGME49_211860	244.422	-0.116899	0.460837	0.253668	0.799752	0.91896
TGME49_211870	46.315	-0.430001	0.949809	0.452723	0.650748	0.847133
TGME49_211880	10.3776	0.350427	1.81375	-0.193205	0.846798
TGME49_211890	317.084	1.91943	0.510126	-3.76266	0.000168113	0.00433139
TGME49_211910	1.78269	-0.863164	4.03151	0.214104	0.830466
TGME49_211920	0.0324618	3.21491	4.88929	-0.657542	0.510833
TGME49_212030	0
TGME49_212045	0
TGME49_212060	0.370225	0.500516	4.76536	-0.105032	0.91635
TGME49_212075	4.97145	1.79951	2.97757	-0.604354	0.545608
TGME49_212090	223.103	-1.4699	0.485902	3.0251	0.00248548	0.030833
TGME49_212100	49.138	-0.402695	0.939516	0.428619	0.6682	0.855914
TGME49_212110	25.7508	0.131707	1.30389	-0.101011	0.919542
TGME49_212130	447.617	0.37417	0.370881	-1.00887	0.313039	0.607642
TGME49_212140	120.166	-1.3591	0.643703	2.11137	0.0347405	0.18299
TGME49_212145	2.13648	0.383797	3.71024	-0.103443	0.917612
TGME49_212150	125.813	-0.390783	0.599733	0.651595	0.514662	0.770473
TGME49_212160	117.145	2.64882	0.600846	-4.40847	1.04101e-05	0.000438468
TGME49_212170	123.289	0.181128	0.586504	-0.308826	0.757454	0.902028
TGME49_212180	1.65595	2.56369	4.19159	-0.611627	0.540785
TGME49_212190	297.272	0.704266	0.412505	-1.70729	0.0877679	0.309443
TGME49_212200	81.5014	-1.02095	0.777272	1.3135	0.189014	0.470723
TGME49_212210	416.468	-0.692729	0.377806	1.83356	0.0667199	0.265481
TGME49_212220	501.004	-0.617102	0.393234	1.5693	0.116577	0.359001
TGME49_212240	162.835	2.84005	1.58188	-1.79536	0.0725966	0.277607
TGME49_212250	903.936	0.129471	0.325631	-0.397598	0.690926	0.867275
TGME49_212260	328.355	-0.210781	0.457305	0.46092	0.644856	0.844289
TGME49_212270	5808.68	0.588335	0.235218	-2.50123	0.0123763	0.0945913
TGME49_212275	1.0358	0.0941637	4.71786	-0.019959	0.984076
TGME49_212280	24.1584	1.39925	1.23484	-1.13315	0.257152
TGME49_212290	4039.3	-0.17552	0.244908	0.716678	0.473573	0.747798
TGME49_212300	2951.42	0.157347	0.280583	-0.560787	0.574942	0.80317
TGME49_212310	1369.26	-0.555539	0.274645	2.02275	0.0430987	0.208469
TGME49_212410	22.6069	0.017849	1.33197	-0.0134005	0.989308
TGME49_212420	3.36071	-1.92656	3.09447	0.62258	0.53356
TGME49_212710	1.72772	-1.74946	4.72864	0.36997	0.711405
TGME49_212725	281.776	-0.743678	0.460917	1.61348	0.106641	0.339416
TGME49_212735	84.8613	-2.13741	0.7617	2.8061	0.00501455	0.0519143
TGME49_212740	0.493634	0.0767212	4.75364	-0.0161395	0.987123
TGME49_212760	28.9766	-1.93016	1.28191	1.5057	0.132145
TGME49_212770	2151.63	0.116825	0.252685	-0.462335	0.643841	0.843561
TGME49_212775	0.500072	0.0439418	4.75287	-0.00924532	0.992623
TGME49_212780	926.366	1.5427	0.311404	-4.95402	7.26951e-07	4.7037e-05
TGME49_212800	93.8792	-2.33301	0.738114	3.16077	0.00157354	0.0225174
TGME49_212810	15.8319	1.63147	1.5348	-1.06298	0.28779
TGME49_212820	187.064	0.157132	0.511303	-0.307317	0.758602	0.902147
TGME49_212830	0
TGME49_212840	167.42	0.757562	0.510311	-1.48451	0.137673	0.392757
TGME49_212850	455.908	-0.0077933	0.36394	0.0214137	0.982916	0.995443
TGME49_212860	321.171	0.164393	0.430955	-0.381461	0.702861	0.874531
TGME49_212880	1442.65	1.69023	0.366272	-4.61468	3.93693e-06	0.000193249
TGME49_212900	783.844	0.197353	0.318947	-0.618763	0.536072	0.782866
TGME49_212910	0.0324618	3.21491	4.88929	-0.657542	0.510833
TGME49_212920	82.056	-0.455534	0.726857	0.626717	0.530844	0.779351
TGME49_212930	92.3757	-0.687016	0.822046	0.835739	0.403302	0.693149
TGME49_212937	0
TGME49_212940	47.6751	-1.26028	0.928828	1.35685	0.174829	0.452613
TGME49_212950	71.8679	-0.913347	0.810399	1.12703	0.259728	0.551647
TGME49_212955	35.6159	-0.897854	1.05443	0.851508	0.394487
TGME49_212960	226.109	-0.279551	0.457068	0.611618	0.540791	0.785483
TGME49_212970	16.0149	3.10861	1.62986	-1.90729	0.0564832
TGME49_212980	3679.12	0.439359	0.234967	-1.86988	0.0615008	0.253207
TGME49_212990	411.684	0.667917	0.370515	-1.80267	0.0714395	0.275028
TGME49_213000	58.4917	-1.26541	0.953886	1.32658	0.184646	0.46482
TGME49_213010	306.74	-0.26238	0.419681	0.625189	0.531847	0.779695
TGME49_213020	110.121	1.35473	0.630851	-2.14747	0.0317563	0.17221
TGME49_213030	696.007	-0.993808	0.323763	3.06955	0.00214381	0.0276321
TGME49_213040	534.067	0.763782	0.35307	-2.16326	0.0305212	0.167939
TGME49_213050	2560.92	1.132	0.271188	-4.17423	2.99001e-05	0.00105746
TGME49_213060	97.2043	1.076	0.715223	-1.50443	0.132471	0.384646
TGME49_213065	24.3787	2.46842	1.29292	-1.90919	0.0562382
TGME49_213067	510.912	0.419321	0.39066	-1.07336	0.283108	0.577258
TGME49_213069	4.85727	-0.254151	2.63215	0.0965566	0.923079
TGME49_213072	351.647	0.254804	0.39901	-0.63859	0.52309	0.776001
TGME49_213100	88.2531	0.139598	0.746805	-0.186927	0.851718	0.941807
TGME49_213115	91.6764	1.85644	0.707555	-2.62374	0.00869706	0.0750319
TGME49_213240	153.621	-1.0332	0.604109	1.71028	0.0872144	0.308446
TGME49_213255	84.6329	2.50863	0.807604	-3.10627	0.00189466	0.0256862
TGME49_213280	4902.16	1.20388	0.266615	-4.51543	6.31891e-06	0.000283306
TGME49_213290	2.33121	1.02776	3.60525	-0.285075	0.775587
TGME49_213300	96.6838	0.851835	0.671648	-1.26828	0.204699	0.491591
TGME49_213310	58.9634	-1.1514	0.840493	1.36991	0.170714	0.44528
TGME49_213325	144.31	0.00844602	0.58314	-0.0144837	0.988444	0.996318
TGME49_213340	9.05283	0.912419	1.91421	-0.476657	0.633607
TGME49_213350	3699.25	0.840861	0.245746	-3.42166	0.000622402	0.0111797
TGME49_213360	0.935127	4.2985	4.83007	-0.889946	0.373495
TGME49_213370	353.061	1.2304	0.391882	-3.13973	0.00169103	0.0235999
TGME49_213380	0.194771	1.33303	4.80063	-0.277678	0.781259
TGME49_213388	169.464	-1.67179e-05	0.533156	3.13564e-05	0.999975	0.999975
TGME49_213392	784.319	0.76172	0.321945	-2.36599	0.0179818	0.119473
TGME49_213400	326.589	-0.879128	0.460901	1.90741	0.0564674	0.239944
TGME49_213410	569.489	-0.838114	0.40513	2.06875	0.0385695	0.194177
TGME49_213415	39.726	0.00772117	0.975207	-0.00791746	0.993683
TGME49_213420	59.8414	-2.08457	0.873978	2.38515	0.017072	0.115278
TGME49_213430	0
TGME49_213445	20.0374	-0.688316	1.44808	0.475331	0.634551
TGME49_213460	18.6972	-0.130473	1.49654	0.0871837	0.930526
TGME49_213480	11.291	-2.93754	1.98129	1.48264	0.138171
TGME49_213490	246.257	0.294149	0.449028	-0.65508	0.512416	0.769638
TGME49_213520	233.328	-0.34431	0.471739	0.729874	0.465467	0.742678
TGME49_213530	4.64012	2.54587	2.94295	-0.865075	0.386998
TGME49_213550	473.54	0.522831	0.350952	-1.48975	0.136289	0.390948
TGME49_213560	0.123408	2.24064	4.85529	-0.461484	0.644451
TGME49_213570	859.871	-0.0744547	0.313584	0.237432	0.812322	0.926555
TGME49_213580	2609.92	0.542086	0.265215	-2.04395	0.0409582	0.202094
TGME49_213590	744.652	0.248436	0.313896	-0.791459	0.428676	0.712458
TGME49_213600	110.798	0.266573	0.606025	-0.439872	0.66003	0.850466
TGME49_213610	806.473	-0.972205	0.318658	3.05093	0.0022813	0.0287384
TGME49_213620	108.889	0.385577	0.656726	-0.58712	0.557123	0.792668
TGME49_213635	63.3338	2.08626	0.766628	-2.72134	0.00650175	0.0630681
TGME49_213650	182.811	-0.463365	0.515582	0.898722	0.368801	0.659947
TGME49_213660	1532.87	-0.343236	0.275674	1.24508	0.213102	0.50299
TGME49_213670	255.205	-0.24734	0.472856	0.523076	0.600921	0.820927
TGME49_213680	49.987	-1.04082	0.897715	1.15941	0.246291	0.540209
TGME49_213690	116.691	-1.09607	0.639215	1.71472	0.0863971	0.306699
TGME49_213700	0.659138	0.984118	4.73548	-0.207818	0.835371
TGME49_213710	104.672	-1.66796	0.692779	2.40764	0.0160558	0.11018
TGME49_213720	19.7647	0.626245	1.33903	-0.467684	0.64001
TGME49_213730	182.723	-0.880677	0.541623	1.626	0.10395	0.336112
TGME49_213740	91.9321	0.0944323	0.668282	-0.141306	0.887628	0.957589
TGME49_213746	45.8323	0.00667181	0.931023	-0.0071661	0.994282	0.997435
TGME49_213748	9.04281	-2.59716	2.0735	1.25255	0.21037
TGME49_213752	44.9406	-1.62873	0.971531	1.67645	0.0936496	0.321637
TGME49_213760	0.259694	0.931312	4.7812	-0.194786	0.84556
TGME49_213770	268.123	0.270937	0.456933	-0.592948	0.553216	0.790605
TGME49_213780	10.9493	0.168158	1.79426	-0.0937202	0.925331
TGME49_213790	234.924	0.19069	0.475423	-0.401095	0.68835	0.866802
TGME49_213800	395.132	-1.49816	0.411915	3.63707	0.000275759	0.00620621
TGME49_213810	94.4832	-0.50677	0.821362	0.616987	0.537243	0.783647
TGME49_213820	111.646	-0.738751	0.718211	1.0286	0.303669	0.598094
TGME49_213830	277.403	-0.0117106	0.48221	0.0242853	0.980625	0.994825
TGME49_213840	0.318179	0.675092	4.77123	-0.141492	0.887481
TGME49_213850	2.57807	-0.045618	3.42433	0.0133218	0.989371
TGME49_213860	0.123408	2.24064	4.85529	-0.461484	0.644451
TGME49_213870	464.534	0.0873865	0.372901	-0.234342	0.814719	0.927246
TGME49_213880	40.7507	-1.12619	1.0195	1.10465	0.26931
TGME49_213885	4.27603	-1.37507	2.78298	0.4941	0.621235
TGME49_213890	114.289	0.054314	0.618978	-0.0877479	0.930077	0.974937
TGME49_213900	1176.29	0.953471	0.280262	-3.40207	0.000668778	0.0117744
TGME49_213910	124.979	-1.10664	0.598788	1.84813	0.0645831	0.259884
TGME49_213920	1100.29	0.176799	0.339619	-0.52058	0.60266	0.821404
TGME49_213930	135.926	0.170195	0.615414	-0.276554	0.782123	0.912584
TGME49_213940	3392.71	1.02525	0.258306	-3.96913	7.21343e-05	0.00213923
TGME49_213950	334.592	0.466487	0.407666	-1.14429	0.252505	0.545434
TGME49_213960	1.35393	1.00432	4.53241	-0.221586	0.824636
TGME49_213970	289.458	0.437871	0.433997	-1.00893	0.31301	0.607642
TGME49_214070	10.1598	1.2861	1.90087	-0.676588	0.498667
TGME49_214080	2497.41	0.369417	0.353099	-1.04621	0.295462	0.589485
TGME49_214090	943.243	0.70873	0.33842	-2.09423	0.0362394	0.18793
TGME49_214100	641.714	0.477614	0.33979	-1.40561	0.159839	0.428387
TGME49_214110	255.11	-0.489723	0.465969	1.05098	0.293269	0.586951
TGME49_214115	0.850666	1.4667	4.72964	-0.310108	0.756479
TGME49_214120	161.107	0.44734	0.582625	-0.767801	0.442605	0.72305
TGME49_214130	246.434	-0.318666	0.45683	0.69756	0.485452	0.754476
TGME49_214140	1142.36	1.15196	0.3018	-3.81696	0.000135108	0.003646
TGME49_214150	204.311	0.00680919	0.539344	-0.012625	0.989927	0.997061
TGME49_214160	0.470806	1.78157	4.7632	-0.374027	0.708384
TGME49_214170	201.971	-0.00872664	0.492857	0.0177062	0.985873	0.995443
TGME49_214180	873.002	0.576412	0.296038	-1.94709	0.0515244	0.228667
TGME49_214190	11.1433	1.26507	1.8607	-0.679887	0.496576
TGME49_214200	312.884	1.06508	0.460744	-2.31164	0.0207973	0.132017
TGME49_214210	1217.04	-0.406695	0.287334	1.41541	0.156949	0.424949
TGME49_214220	4882.64	0.932584	0.331915	-2.80971	0.00495862	0.0516562
TGME49_214230	270.491	1.15727	0.456259	-2.53642	0.0111992	0.0884346
TGME49_214240	196.714	0.705624	0.490415	-1.43883	0.150198	0.413754
TGME49_214250	1638.57	1.56509	0.294572	-5.3131	1.07779e-07	9.89825e-06
TGME49_214260	310.278	0.491737	0.423002	-1.16249	0.245035	0.538906
TGME49_214270	620.08	-0.901151	0.333492	2.70217	0.00688886	0.0652665
TGME49_214280	164.054	-0.751054	0.555021	1.3532	0.175992	0.453879
TGME49_214290	1005.9	0.142329	0.315486	-0.451143	0.651887	0.847453
TGME49_214295	0.15587	1.76002	4.82769	-0.364568	0.715434
TGME49_214300	344.423	0.138726	0.437389	-0.317167	0.751117	0.899444
TGME49_214310	118.892	0.00673536	0.624318	-0.0107883	0.991392	0.997061
TGME49_214320	1466.63	0.34621	0.307195	-1.127	0.259741	0.551647
TGME49_214330	32.4501	-0.999564	1.18699	0.842101	0.399732
TGME49_214340	152.201	-1.52882	0.66044	2.31485	0.0206213	0.13141
TGME49_214350	544.493	0.0117062	0.336992	-0.0347373	0.972289	0.991087
TGME49_214370	149.934	0.0898833	0.562457	-0.159805	0.873035	0.950515
TGME49_214380	123.23	0.152045	0.599311	-0.2537	0.799727	0.91896
TGME49_214385	25.5304	-1.28227	1.24219	1.03227	0.301944
TGME49_214390	17.3022	-1.0102	1.55596	0.649247	0.516178
TGME49_214400	94.9679	-0.548816	0.664513	0.825893	0.408865	0.698492
TGME49_214410	1644.37	1.43821	0.313067	-4.59395	4.34934e-06	0.000206376
TGME49_214420	20.9688	1.38857	1.41274	-0.982891	0.325661
TGME49_214430	113.444	0.996966	0.7445	-1.33911	0.180535	0.45956
TGME49_214440	2346.51	-0.0369616	0.257534	0.143521	0.885878	0.956932
TGME49_214470	153.999	-0.664002	0.573093	1.15863	0.246608	0.540486
TGME49_214480	194.109	-0.693044	0.495475	1.39875	0.161889	0.431498
TGME49_214490	158.982	1.0926	0.543165	-2.01155	0.044267	0.210918
TGME49_214500	144.789	-0.649356	0.586907	1.1064	0.268552	0.55984
TGME49_214510	1.22067	-1.26215	4.73262	0.266691	0.789707
TGME49_214520	76.0769	-0.851324	0.874484	0.973515	0.330297	0.623992
TGME49_214530	109.647	-0.653516	0.63218	1.03375	0.301253	0.595189
TGME49_214540	250.5	-0.305629	0.448327	0.681709	0.495423	0.759542
TGME49_214545	0.0324618	3.21491	4.88929	-0.657542	0.510833
TGME49_214550	0
TGME49_214560	327.386	-0.279398	0.445472	0.627196	0.530531	0.779351
TGME49_214570	0.123408	2.24064	4.85529	-0.461484	0.644451
TGME49_214575	197.341	0.654761	0.501818	-1.30478	0.191969	0.475455
TGME49_214580	1.82155	0.2712	3.97342	-0.0682535	0.945584
TGME49_214590	578.792	0.0876217	0.343772	-0.254883	0.798813	0.91896
TGME49_214600	272.228	0.505152	0.435571	-1.15975	0.246151	0.54011
TGME49_214610	250.128	0.266549	0.479513	-0.555875	0.578296	0.804688
TGME49_214620	216.31	-0.401312	0.469146	0.855409	0.392325	0.681898
TGME49_214630	220.265	0.0893689	0.474668	-0.188277	0.85066	0.941247
TGME49_214740	168.625	0.884008	0.53643	-1.64795	0.0993632	0.33009
TGME49_214750	418.194	0.643021	0.37635	-1.70857	0.0875303	0.30918
TGME49_214760	19.0992	0.75528	1.55373	-0.486107	0.626891
TGME49_214770	447.573	-0.638681	0.387715	1.6473	0.0994972	0.33015
TGME49_214780	74.7466	-0.323513	0.824688	0.392285	0.694848	0.869552
TGME49_214783	0
TGME49_214787	0
TGME49_214790	1180.05	-0.419022	0.291905	1.43548	0.151151	0.415374
TGME49_214800	75.4442	0.471313	0.714188	-0.659928	0.5093	0.766778
TGME49_214810	295.076	0.699271	0.433663	-1.61248	0.106859	0.339918
TGME49_214820	575.771	0.446366	0.410873	-1.08638	0.277309	0.570447
TGME49_214830	74.3547	-0.935291	0.758296	1.23341	0.217422	0.50842
TGME49_214835	40.0684	1.12603	0.970384	-1.1604	0.245886
TGME49_214840	4545.53	1.34462	0.26993	-4.98137	6.31364e-07	4.18022e-05
TGME49_214850	37.6861	-1.88369	1.13888	1.65397	0.0981328
TGME49_214860	0.217551	5.22587	4.91345	-1.06358	0.287517
TGME49_214870	63.7282	-0.28759	0.806548	0.356569	0.721415	0.883961
TGME49_214880	1062.04	-0.456329	0.293122	1.55679	0.119521	0.363348
TGME49_214900	297.204	0.444424	0.420096	-1.05791	0.290096	0.582647
TGME49_214910	32.0422	-1.31487	1.21692	1.08049	0.279923
TGME49_214920	116.809	0.703206	0.728248	-0.965613	0.334238	0.627602
TGME49_214930	91.6006	-1.2353	0.695284	1.77668	0.0756206	0.283093
TGME49_214940	11642.7	0.0769395	0.245772	-0.313053	0.754241	0.900582
TGME49_214950	1945.84	0.0131579	0.271365	-0.0484878	0.961327	0.9867
TGME49_214960	388.111	1.45621	0.445495	-3.26874	0.00108027	0.0174251
TGME49_214970	1016.13	-0.201367	0.289982	0.69441	0.487425	0.756239
TGME49_214980	3688.63	1.14458	0.309064	-3.70337	0.000212758	0.00511158
TGME49_214990	135.579	0.87785	0.554872	-1.58208	0.113632	0.3533
TGME49_215010	282.359	-0.79106	0.4822	1.64052	0.100896	0.332649
TGME49_215020	50.0826	-2.03068	0.945471	2.1478	0.0317299	0.17221
TGME49_215030	98.1985	-0.431976	0.65484	0.659667	0.509468	0.766828
TGME49_215040	283.223	0.0624649	0.417537	-0.149603	0.881078	0.954319
TGME49_215050	16.1405	-0.711033	1.58314	0.449128	0.653339
TGME49_215055	2.10087	-1.14418	3.75646	0.304591	0.760678
TGME49_215060	486.066	-0.336311	0.357062	0.941883	0.346253	0.63901
TGME49_215070	320.229	-0.131457	0.445808	0.294872	0.768091	0.907816
TGME49_215080	276.212	1.14503	0.508014	-2.25393	0.0242006	0.146212
TGME49_215090	143.645	-0.508921	0.557025	0.913642	0.360905	0.652594
TGME49_215100	28.916	-1.29407	1.25854	1.02823	0.303841
TGME49_215130	227.573	1.33714	0.613514	-2.17947	0.0292964	0.163703
TGME49_215140	3.64619	1.33652	3.0088	-0.444203	0.656896
TGME49_215150	1998.18	0.897877	0.251354	-3.57216	0.000354048	0.00752533
TGME49_215160	1286.48	0.333272	0.274294	-1.21502	0.224359	0.516752
TGME49_215165	4.41609	7.12861	3.38158	-2.10807	0.0350245
TGME49_215170	591.087	-0.37651	0.368151	1.02271	0.306446	0.599652
TGME49_215180	44.2252	2.00443	0.939914	-2.13257	0.0329604	0.177388
TGME49_215185	0.285717	0.833183	4.77718	-0.174409	0.861544
TGME49_215195	2.67848	-1.55799	3.40323	0.457799	0.647097
TGME49_215210	304.317	0.473684	0.428273	-1.10603	0.268711	0.55984
TGME49_215220	4192.18	-0.264034	0.254124	1.03899	0.298807	0.593426
TGME49_215230	346.201	-0.580143	0.437657	1.32556	0.184984	0.46482
TGME49_215250	135.626	-0.356669	0.57736	0.617758	0.536735	0.783633
TGME49_215260	167.627	-1.0197	0.588254	1.73343	0.0830193	0.298618
TGME49_215270	0
TGME49_215280	805.565	0.173864	0.304193	-0.571559	0.567621	0.799215
TGME49_215290	228.352	-0.347827	0.466206	0.746079	0.455619	0.733889
TGME49_215300	125.861	-0.612825	0.603575	1.01533	0.309951	0.603889
TGME49_215320	0.31174	0.737283	4.7735	-0.154453	0.877252
TGME49_215328	0.340959	3.01038	4.83412	-0.622737	0.533458
TGME49_215340	1.89322	-0.960301	3.97409	0.24164	0.809059
TGME49_215343	0.370225	0.500516	4.76536	-0.105032	0.91635
TGME49_215347	29.3363	-1.01423	1.15048	0.881573	0.378008
TGME49_215350	559.206	-1.03079	0.407279	2.53092	0.0113762	0.0887345
TGME49_215360	603.92	1.39128	0.389491	-3.57205	0.000354195	0.00752533
TGME49_215370	66.9568	-1.35971	0.837035	1.62444	0.104282	0.336147
TGME49_215380	275.666	1.76264	0.556865	-3.16529	0.00154928	0.0225106
TGME49_215385	0.285717	0.833183	4.77718	-0.174409	0.861544
TGME49_215390	38.8367	0.000295852	1.10278	-0.000268278	0.999786
TGME49_215400	104.995	-0.810346	0.729123	1.1114	0.266397	0.558698
TGME49_215410	0.194771	1.33303	4.80063	-0.277678	0.781259
TGME49_215420	129.223	-1.44818	0.604065	2.39739	0.0165124	0.112332
TGME49_215425	563.867	0.857732	0.345164	-2.485	0.0129553	0.0974661
TGME49_215430	457.11	-0.518084	0.385698	1.34324	0.179195	0.45784
TGME49_215440	344.151	-0.0564392	0.42914	0.131517	0.895366	0.95978
TGME49_215450	126.263	-1.93302	0.640241	3.0192	0.00253439	0.0311981
TGME49_215460	4475.09	0.326345	0.250452	-1.30302	0.192567	0.475901
TGME49_215470	5542.44	0.0695894	0.228594	-0.304423	0.760805	0.903447
TGME49_215480	169.444	-0.0416644	0.540369	0.0771037	0.938541	0.977986
TGME49_215490	1786.02	0.656445	0.259233	-2.53226	0.011333	0.088519
TGME49_215500	12.9002	1.92208	1.72275	-1.1157	0.264549
TGME49_215510	235.841	-0.929843	0.530986	1.75116	0.079918	0.290702
TGME49_215520	581.251	-0.209463	0.332081	0.630761	0.528197	0.778352
TGME49_215530	5700.26	1.11432	0.241469	-4.61473	3.93612e-06	0.000193249
TGME49_215540	0.720866	-0.489392	4.7424	0.103195	0.917808
TGME49_215550	176.341	0.1793	0.538252	-0.333115	0.739048	0.892689
TGME49_215560	57.7982	-0.351543	0.880503	0.399252	0.689707	0.867275
TGME49_215570	241.715	0.899546	0.461351	-1.94981	0.0511991	0.228604
TGME49_215580	17.689	1.40649	1.54349	-0.911241	0.362168
TGME49_215590	1221.79	0.54145	0.281039	-1.9266	0.054029	0.233815
TGME49_215600	211.191	-0.0876331	0.471485	0.185866	0.85255	0.942026
TGME49_215610	167.574	-0.928349	0.562414	1.65065	0.0988103	0.329774
TGME49_215620	68.6371	0.695619	0.771248	-0.901939	0.367089	0.658332
TGME49_215640	577.057	0.44547	0.367925	-1.21077	0.225985	0.516978
TGME49_215650	0
TGME49_215660	74.6459	-1.15484	0.800076	1.44341	0.148905	0.412386
TGME49_215670	0.435149	0.253037	4.75811	-0.0531801	0.957588
TGME49_215680	28.341	0.131519	1.19482	-0.110074	0.912351
TGME49_215690	248.206	0.983037	0.472445	-2.08075	0.0374572	0.191412
TGME49_215700	120.664	1.01312	0.598012	-1.69415	0.0902367	0.315607
TGME49_215710	176.384	-0.837611	0.526437	1.5911	0.111588	0.348728
TGME49_215730	250.659	0.0762402	0.442491	-0.172298	0.863203	0.947211
TGME49_215740	192.807	0.160279	0.497151	-0.322395	0.747153	0.897268
TGME49_215750	100.983	0.156263	0.701126	-0.222875	0.823633	0.931279
TGME49_215775	9320.53	0.455105	0.224092	-2.03088	0.0422667	0.206403
TGME49_215785	754.052	-0.240689	0.312037	0.771348	0.440501	0.722619
TGME49_215885	0.86359	-0.76298	4.73834	0.161023	0.872076
TGME49_215890	177.354	-0.303548	0.504848	0.601267	0.547662	0.78775
TGME49_215895	107.247	0.559345	0.635432	-0.880259	0.378719	0.669007
TGME49_215900	0.246817	1.10291	4.78888	-0.230308	0.817853
TGME49_215910	1170.14	0.965816	0.314859	-3.06745	0.00215892	0.0276321
TGME49_215920	49.2283	-0.925945	0.942446	0.982491	0.325858	0.618479
TGME49_215930	32.3393	-0.940527	1.10045	0.854678	0.39273
TGME49_215940	236.212	-0.425194	0.460452	0.923427	0.355785	0.647854
TGME49_215950	549.426	0.615788	0.357792	-1.72108	0.0852366	0.304477
TGME49_215955	36.7015	1.90761	0.985701	-1.93528	0.0529556
TGME49_215960	85.404	1.90148	0.827253	-2.29855	0.0215307	0.135061
TGME49_215970	590.651	1.1251	0.354497	-3.17381	0.00150454	0.0222049
TGME49_215980	7499.71	1.42009	0.269163	-5.27595	1.32069e-07	1.15693e-05
TGME49_215990	188.456	0.663584	0.496861	-1.33555	0.181695	0.460299
TGME49_216000	7226.93	0.796231	0.224025	-3.5542	0.000379129	0.00775783
TGME49_216010	184.493	-0.0536217	0.492396	0.1089	0.913282	0.967664
TGME49_216020	196.379	-0.31181	0.50752	0.61438	0.538965	0.784675
TGME49_216030	133.79	-0.0918381	0.605896	0.151574	0.879523	0.953542
TGME49_216040	378.209	1.33361	0.432404	-3.08419	0.00204109	0.0269619
TGME49_216050	111.402	0.28692	0.645899	-0.444218	0.656885	0.848893
TGME49_216053	1.55537	2.02305	4.29864	-0.470625	0.637908
TGME49_216055	221.033	0.21385	0.530308	-0.403256	0.68676	0.866361
TGME49_216060	452.871	-0.168224	0.357304	0.470814	0.637773	0.84218
TGME49_216070	72.7242	-0.959303	0.770434	1.24515	0.213078	0.50299
TGME49_216080	1540.49	-0.116537	0.267479	0.435688	0.663063	0.852818
TGME49_216090	1.55817	-1.61629	4.7296	0.34174	0.732546
TGME49_216120	339.425	0.477628	0.458478	-1.04177	0.297519	0.592127
TGME49_216130	725.963	0.467911	0.406028	-1.15241	0.249152	0.541684
TGME49_216140	253.07	-1.6971	0.567312	2.99149	0.00277624	0.0332099
TGME49_216150	1.11068	-1.10784	4.73419	0.234009	0.814978
TGME49_216155	0.870204	6.14552	4.89911	-1.25442	0.209691
TGME49_216160	9.19217	1.4289	1.98531	-0.719739	0.471686
TGME49_216170	117.963	-1.33305	0.620696	2.14768	0.0317395	0.17221
TGME49_216180	1193.87	-0.389221	0.287405	1.35426	0.175652	0.453795
TGME49_216190	64.0161	0.934687	0.906196	-1.03144	0.302334	0.596084
TGME49_216200	0.123408	2.24064	4.85529	-0.461484	0.644451
TGME49_216210	226.357	1.3706	0.542739	-2.52534	0.0115586	0.0900341
TGME49_216220	284.165	-0.182088	0.440038	0.413802	0.679019	0.862444
TGME49_216230	354.344	0.287797	0.398197	-0.72275	0.469834	0.744775
TGME49_216240	295.96	0.508499	0.417221	-1.21878	0.222929	0.514952
TGME49_216250	36.6487	-1.83894	1.15208	1.59619	0.110445
TGME49_216260	346.749	0.317229	0.411504	-0.770903	0.440765	0.722844
TGME49_216270	54.643	0.0675867	0.840964	-0.0803681	0.935944	0.976967
TGME49_216275	17.2897	-0.68646	1.53677	0.446691	0.655098
TGME49_216280	1.30545	-1.34571	4.73184	0.284395	0.776108
TGME49_216285	4.79915	-1.23835	2.65394	0.46661	0.640779
TGME49_216290	1.21126	-0.179666	4.71426	0.0381112	0.969599
TGME49_216335	5.50349	0.0849176	2.49715	-0.0340058	0.972873
TGME49_216370	114.312	-0.94431	0.640899	1.47341	0.140639	0.398012
TGME49_216375	56.0631	-0.754105	0.872885	0.863922	0.38763	0.677253
TGME49_216380	190.076	0.351629	0.485603	-0.724108	0.469	0.744337
TGME49_216390	113.074	-0.103438	0.608067	0.17011	0.864924	0.947369
TGME49_216400	0
TGME49_216410	103.809	-0.760085	0.65801	1.15513	0.248038	0.541684
TGME49_216415	19.4005	-1.7443	1.5055	1.15861	0.246614
TGME49_216420	0
TGME49_216430	746.109	1.2452	0.378492	-3.2899	0.00100225	0.0165371
TGME49_216435	219.861	-0.161785	0.474385	0.341042	0.733072	0.889047
TGME49_216440	475.802	1.70377	0.387465	-4.39724	1.09638e-05	0.000452377
TGME49_216450	511.537	-0.819139	0.396456	2.06616	0.0388138	0.195235
TGME49_216460	711.206	0.511249	0.335423	-1.52419	0.12746	0.376431
TGME49_216470	89.154	0.226891	0.743661	-0.3051	0.76029	0.9034
TGME49_216480	68.0892	-0.848526	0.828286	1.02444	0.305629	0.599652
TGME49_216490	54.0096	-1.50253	0.978578	1.53542	0.12468	0.371884
TGME49_216500	148.374	-0.0704772	0.558552	0.126178	0.899591	0.961026
TGME49_216510	240.549	0.111535	0.502281	-0.222058	0.824269	0.931782
TGME49_216530	123.231	-0.802008	0.621948	1.28951	0.197221	0.483001
TGME49_216540	96.2482	-0.480459	0.672889	0.714023	0.475213	0.748475
TGME49_216560	319.708	0.675699	0.431938	-1.56434	0.117737	0.360799
TGME49_216580	279.143	-0.0744686	0.442674	0.168224	0.866407	0.947517
TGME49_216585	0.863859	-0.741923	4.73863	0.156569	0.875584
TGME49_216590	843.219	0.2497	0.324217	-0.770162	0.441204	0.722939
TGME49_216600	171.037	-0.983057	0.621646	1.58138	0.113791	0.353368
TGME49_216610	8.91611	0.175272	1.98594	-0.0882563	0.929673
TGME49_216620	776.573	0.479374	0.313417	-1.52951	0.126138	0.374281
TGME49_216630	79.4666	-1.08259	0.744585	1.45394	0.145962	0.407804
TGME49_216640	78.3309	0.58812	0.701205	-0.838728	0.401622	0.690887
TGME49_216650	1132.23	0.111034	0.283391	-0.391805	0.695202	0.869752
TGME49_216660	112.098	-0.328028	0.685334	0.47864	0.632195	0.838314
TGME49_216670	1397.73	0.148147	0.268015	-0.552757	0.58043	0.805726
TGME49_216680	254.2	-0.369919	0.439606	0.841478	0.40008	0.689752
TGME49_216700	38.759	-1.09086	1.02157	1.06783	0.285599
TGME49_216710	39.7337	0.157173	1.01027	-0.155576	0.876367
TGME49_216720	3033.31	0.671663	0.239856	-2.80027	0.00510591	0.0527642
TGME49_216730	1064.64	0.210023	0.363358	-0.578005	0.563261	0.795669
TGME49_216740	84.2209	0.339738	0.68449	-0.496338	0.619656	0.831563
TGME49_216750	388.989	0.155431	0.399739	-0.388832	0.6974	0.871024
TGME49_216760	105.813	-0.635312	0.659083	0.963933	0.33508	0.627958
TGME49_216770	397.134	1.61621	0.364535	-4.43362	9.26619e-06	0.000396704
TGME49_216780	169.224	-0.919685	0.530718	1.73291	0.0831125	0.298764
TGME49_216785	34.8886	-0.430216	1.05754	0.406809	0.684149
TGME49_216790	225.143	-0.502861	0.505779	0.99423	0.320111	0.612907
TGME49_216800	56.4554	-0.311975	0.966452	0.322804	0.746844	0.897158
TGME49_216810	840.047	0.629124	0.303946	-2.06985	0.038466	0.19389
TGME49_216820	1964.41	0.549786	0.26841	-2.04831	0.04053	0.200502
TGME49_216830	63.1336	0.0866826	0.814694	-0.106399	0.915266	0.967739
TGME49_216840	43.2406	-0.774011	0.985831	0.785136	0.432374	0.716098
TGME49_216850	65.6669	-0.817505	0.855112	0.956022	0.339061	0.632194
TGME49_216860	2814.49	-0.398068	0.258432	1.54032	0.123483	0.370384
TGME49_216870	90.5116	-1.47483	0.714545	2.06401	0.0390164	0.195908
TGME49_216875	0.279279	0.907344	4.78019	-0.189813	0.849455
TGME49_216880	4607.44	0.257036	0.233372	-1.1014	0.270722	0.562904
TGME49_216890	215.063	-0.607899	0.483947	1.25613	0.20907	0.497053
TGME49_216900	467.4	0.00736862	0.357491	-0.020612	0.983555	0.995443
TGME49_216910	277.298	0.376704	0.421578	-0.893558	0.371559	0.661818
TGME49_216920	535.985	0.837241	0.394335	-2.12317	0.0337396	0.180342
TGME49_216930	477.177	-0.732548	0.37614	1.94754	0.05147	0.228604
TGME49_216940	0.811813	-0.659112	4.73979	0.139059	0.889403
TGME49_216950	89.5109	-0.281561	0.688927	0.408695	0.682764	0.865628
TGME49_216960	157.539	0.24331	0.549749	-0.442584	0.658067	0.849396
TGME49_216965	1.31823	1.86663	4.61409	-0.404549	0.685809
TGME49_216970	1033.06	-0.595591	0.323122	1.84324	0.0652944	0.261269
TGME49_216980	72.0903	-0.673793	0.777626	0.866474	0.38623	0.675636
TGME49_216990	91.4558	1.00804	0.751623	-1.34115	0.179871	0.458865
TGME49_217000	294.056	0.182446	0.459538	-0.39702	0.691353	0.867275
TGME49_217010	384.427	0.394156	0.373141	-1.05632	0.290823	0.583697
TGME49_217020	184.213	0.914781	0.516047	-1.77267	0.0762832	0.284593
TGME49_217030	175.411	0.702372	0.629717	-1.11538	0.264689	0.557371
TGME49_217040	0.847424	2.80019	4.76724	-0.587382	0.556947
TGME49_217050	593.455	0.651092	0.333892	-1.95001	0.0511755	0.228604
TGME49_217160	71.1645	0.0396963	0.740687	-0.0535938	0.957259	0.986555
TGME49_217170	0.405883	2.2305	4.78657	-0.465991	0.641222
TGME49_217178	0.435149	0.253037	4.75811	-0.0531801	0.957588
TGME49_217182	380.747	0.491535	1.18365	-0.415271	0.677944	0.861654
TGME49_217220	635.942	0.746244	0.332467	-2.24456	0.0247962	0.147842
TGME49_217340	274.922	0.551359	0.418956	-1.31603	0.188164	0.469651
TGME49_217350	156.583	-0.5309	0.577974	0.918554	0.358329	0.650614
TGME49_217360	456.736	0.760484	0.40036	-1.8995	0.0574986	0.242337
TGME49_217370	5.06239	1.73426	3.2196	-0.538657	0.590124
TGME49_217380	0.15587	1.76002	4.82769	-0.364568	0.715434
TGME49_217390	0.15587	1.76002	4.82769	-0.364568	0.715434
TGME49_217400	110.33	0.0814909	0.747045	-0.109084	0.913136	0.967664
TGME49_217410	35.6592	1.08835	1.07234	-1.01493	0.310139
TGME49_217420	11.5921	-0.321103	1.8354	0.17495	0.861119
TGME49_217430	171.584	0.595857	0.548865	-1.08562	0.277649	0.570734
TGME49_217440	200.83	-0.852097	0.568391	1.49914	0.133838	0.387625
TGME49_217450	116.182	-0.352096	0.621103	0.566888	0.57079	0.801104
TGME49_217460	820.07	-0.198417	0.30625	0.647891	0.517056	0.772328
TGME49_217470	93.5594	1.72568	0.676924	-2.5493	0.0107938	0.0863201
TGME49_217480	404.9	0.365742	0.425447	-0.859666	0.389973	0.679551
TGME49_217490	14.6353	0.111866	1.64884	-0.0678457	0.945908
TGME49_217500	400.678	-0.265962	0.4093	0.649797	0.515823	0.770892
TGME49_217510	3293.78	-0.0385963	0.257776	0.149728	0.880979	0.954319
TGME49_217520	3143.39	0.855352	0.244095	-3.50418	0.00045801	0.00878084
TGME49_217530	2019.54	1.24208	0.271233	-4.5794	4.66313e-06	0.000217638
TGME49_217540	733.003	-0.0212892	0.345151	0.061681	0.950817	0.983282
TGME49_217550	833.764	0.535309	0.338206	-1.58279	0.113469	0.353126
TGME49_217555	1022.08	0.272032	0.314597	-0.8647	0.387204	0.676715
TGME49_217560	431.256	0.942161	0.381706	-2.46829	0.0135759	0.0999837
TGME49_217570	3516.37	-0.0726125	0.239504	0.303179	0.761754	0.904196
TGME49_217580	108.783	-0.50534	0.68597	0.73668	0.461317	0.738263
TGME49_217590	69.3249	-0.215626	0.83227	0.259082	0.795572	0.91896
TGME49_217600	465.358	-0.500906	0.359088	1.39494	0.163033	0.432568
TGME49_217610	160.047	1.36175	0.53148	-2.56218	0.0104018	0.0846114
TGME49_217620	25.7979	-0.0187254	1.20048	0.0155983	0.987555
TGME49_217630	1.80538	2.08478	4.02492	-0.517967	0.604481
TGME49_217640	396.17	-0.134163	0.40927	0.327811	0.743055	0.895206
TGME49_217650	1.33777	5.241	4.85035	-1.08054	0.279901
TGME49_217660	196.537	0.129038	0.548887	-0.235091	0.814138	0.926941
TGME49_217665	95.0836	-0.592687	0.70696	0.83836	0.401828	0.691033
TGME49_217670	64.7866	-0.892313	0.862212	1.03491	0.30071	0.594679
TGME49_217680	2877.68	0.460798	0.28184	-1.63496	0.102057	0.334294
TGME49_217688	141.081	0.0560453	0.646432	-0.0866995	0.93091	0.975093
TGME49_217692	47.5235	-0.721319	0.940472	0.766975	0.443096	0.723335
TGME49_217700	84.0323	-0.0622299	0.688577	0.0903747	0.927989	0.973825
TGME49_217710	0
TGME49_217720	45.8659	-0.0541425	1.01173	0.0535148	0.957322	0.986555
TGME49_217722	4.38687	3.85297	3.09826	-1.24359	0.21365
TGME49_217724	1.75657	1.48284	4.05374	-0.365795	0.714518
TGME49_217726	9.56868	-0.776337	1.99636	0.388876	0.697368
TGME49_217728	2.55853	-0.900105	3.44221	0.261491	0.793714
TGME49_217730	103.205	-0.625317	0.646625	0.967047	0.333521	0.626962
TGME49_217740	104.374	-2.24248	0.70943	3.16095	0.00157254	0.0225174
TGME49_217750	116.533	0.0963022	0.601033	-0.160228	0.872702	0.950515
TGME49_217760	308.524	0.341449	0.438851	-0.778054	0.436537	0.719575
TGME49_217770	566.285	0.67702	0.335659	-2.01699	0.0436969	0.209814
TGME49_217780	151.339	0.337224	0.529505	-0.636867	0.524211	0.776177
TGME49_217790	467.766	2.83962	0.521363	-5.44653	5.13629e-08	5.31746e-06
TGME49_217800	0.370225	0.500516	4.76536	-0.105032	0.91635
TGME49_217810	0.285717	0.833183	4.77718	-0.174409	0.861544
TGME49_217820	592.545	-1.12217	0.343599	3.26593	0.00109105	0.0174998
TGME49_217830	283.475	0.0184544	0.46678	-0.0395356	0.968463	0.989668
TGME49_217850	48.842	-1.02983	1.02448	1.00522	0.314789	0.608256
TGME49_217855	2.35074	2.03001	3.62366	-0.56021	0.575336
TGME49_217860	19.3787	1.70419	1.40953	-1.20905	0.226643
TGME49_217870	241.413	-0.442394	0.465881	0.949585	0.342323	0.635121
TGME49_217875	17.4203	-0.551098	1.53539	0.358929	0.719648
TGME49_217880	49.8982	0.436668	0.897307	-0.486643	0.626511	0.836034
TGME49_217890	1685.23	0.186079	0.299241	-0.621836	0.53405	0.782119
TGME49_217900	284.616	-0.639616	0.424134	1.50805	0.131541	0.382921
TGME49_217910	568.267	0.303054	0.381629	-0.794106	0.427133	0.711877
TGME49_217915	9.15014	-0.556507	2.03668	0.273242	0.784667
TGME49_217920	1.24043	2.18989	4.72892	-0.463084	0.643304
TGME49_217930	37.0429	2.09506	1.07926	-1.94119	0.0522349
TGME49_217940	2.41918	1.39458	3.66729	-0.380275	0.703741
TGME49_217951	0.477245	1.70105	4.75969	-0.357387	0.720802
TGME49_217961	8.97804	1.88506	2.01124	-0.93726	0.348625
TGME49_218000	256.203	0.849217	0.516169	-1.64523	0.099922	0.330953
TGME49_218070	1637.83	3.05153	0.28307	-10.7801	4.27298e-27	2.43303e-23
TGME49_218130	0.808523	3.22719	4.79449	-0.673103	0.500882
TGME49_218188	22.8592	0.932168	1.25812	-0.740921	0.458741
TGME49_218192	21.0334	-0.464144	1.3231	0.3508	0.725739
TGME49_218195	58.0332	0.551775	0.804311	-0.686022	0.492699	0.758882
TGME49_218200	139.237	-0.341956	0.558632	0.61213	0.540452	0.785344
TGME49_218210	5.06239	1.73426	3.2196	-0.538657	0.590124
TGME49_218215	0
TGME49_218220	349.482	-0.233337	0.486608	0.479518	0.63157	0.838314
TGME49_218230	139.059	0.313529	0.614756	-0.510006	0.610048	0.826656
TGME49_218240	1060.42	0.510221	0.300082	-1.70027	0.0890796	0.312905
TGME49_218250	342.775	1.01196	0.387762	-2.60973	0.00906127	0.0765502
TGME49_218260	5494.92	-0.0686217	0.268088	0.255967	0.797977	0.91896
TGME49_218270	695.29	-0.29277	0.339208	0.863101	0.388082	0.677834
TGME49_218280	502.457	-0.0698103	0.373742	0.186788	0.851827	0.941807
TGME49_218290	0.681966	-0.40052	4.7439	0.0844285	0.932716
TGME49_218300	698.845	0.574763	0.314824	-1.82566	0.0679015	0.267886
TGME49_218310	722.888	-0.326029	0.339774	0.959544	0.337285	0.630705
TGME49_218340	9.16999	-1.01639	2.11306	0.481002	0.630515
TGME49_218350	0.123408	2.24064	4.85529	-0.461484	0.644451
TGME49_218358	168.684	0.222813	0.509368	-0.43743	0.6618	0.851976
TGME49_218362	157.757	1.08564	0.563655	-1.92606	0.0540963	0.233815
TGME49_218370	193.19	-0.393707	0.521966	0.754276	0.450683	0.729446
TGME49_218390	4.44122	-0.559457	2.83964	0.197017	0.843815
TGME49_218400	12.1786	0.807759	1.86585	-0.432917	0.665075
TGME49_218410	4634.61	0.195011	0.234094	-0.833046	0.404819	0.694449
TGME49_218420	491.383	-0.413996	0.351915	1.17641	0.239431	0.532756
TGME49_218450	0.15587	1.76002	4.82769	-0.364568	0.715434
TGME49_218460	0
TGME49_218470	9.8809	2.36098	2.05098	-1.15115	0.249672
TGME49_218490	159.249	0.620093	0.611846	-1.01348	0.310831	0.605084
TGME49_218500	2.51981	0.810795	3.49344	-0.232091	0.816468
TGME49_218510	26.5313	2.22129	1.15267	-1.92709	0.0539689
TGME49_218520	6699.04	-0.364225	0.24952	1.45971	0.144371	0.404352
TGME49_218530	233.921	-0.688492	0.549557	1.25281	0.210273	0.498874
TGME49_218540	177.504	-0.0586477	0.549021	0.106822	0.91493	0.967739
TGME49_218550	2328.68	0.211022	0.274876	-0.767698	0.442667	0.72305
TGME49_218560	624.524	1.03206	0.336527	-3.0668	0.0021636	0.0276321
TGME49_218570	381.256	0.791816	0.393419	-2.01265	0.0441511	0.210842
TGME49_218580	114.945	0.345845	0.608856	-0.568024	0.570019	0.800503
TGME49_218590	275.019	-0.0522263	0.423148	0.123423	0.901772	0.962093
TGME49_218600	150.543	-0.385204	0.589508	0.653432	0.513478	0.769811
TGME49_218610	204.787	0.553109	0.471133	-1.174	0.240396	0.533454
TGME49_218720	1010.34	0.987084	0.318255	-3.10155	0.00192511	0.0259753
TGME49_218730	498.616	-0.542056	0.352733	1.53673	0.124359	0.371225
TGME49_218740	580.171	0.0647118	0.332189	-0.194804	0.845546	0.939422
TGME49_218750	46.3504	1.38594	1.05915	-1.30854	0.19069	0.473523
TGME49_218760	348.748	-0.539365	0.401728	1.34261	0.179397	0.457861
TGME49_218770	24.4369	0.212491	1.21353	-0.175102	0.860999
TGME49_218780	730.478	-0.466434	0.313307	1.48874	0.136555	0.39124
TGME49_218790	172.385	0.575068	0.553712	-1.03857	0.299006	0.593426
TGME49_218800	102.55	0.342702	0.658936	-0.520083	0.603006	0.821415
TGME49_218810	195.333	-0.483242	0.5001	0.966291	0.333898	0.627258
TGME49_218820	2146.35	0.181533	0.260246	-0.697545	0.485462	0.754476
TGME49_218830	152.546	0.251777	0.535874	-0.469844	0.638466	0.842189
TGME49_218840	151.711	-0.308229	0.551404	0.558989	0.576169	0.803788
TGME49_218850	263.427	0.520579	0.443945	-1.17262	0.240948	0.534251
TGME49_218860	6.28292	1.26249	2.3451	-0.538352	0.590334
TGME49_218870	220.309	-1.03105	0.492932	2.09167	0.0364677	0.188599
TGME49_218880	834.474	-0.582427	0.313801	1.85604	0.0634476	0.257344
TGME49_218890	1.09082	-1.10006	4.73427	0.232362	0.816257
TGME49_218900	0.123408	2.24064	4.85529	-0.461484	0.644451
TGME49_218910	243.563	0.682526	0.439401	-1.55331	0.12035	0.365088
TGME49_218920	445.535	-1.04581	0.389573	2.68451	0.00726369	0.0672512
TGME49_218930	13.4037	0.270463	1.99292	-0.135712	0.892049
TGME49_218940	374.545	0.087365	0.389362	-0.22438	0.822462	0.930548
TGME49_218950	138.011	0.351392	0.55162	-0.637019	0.524113	0.776177
TGME49_218955	85.4783	2.28423	0.666578	-3.4268	0.000610736	0.0110048
TGME49_218960	2413.98	1.56276	0.284756	-5.48807	4.06341e-08	4.53667e-06
TGME49_219070	877.696	0.0518177	0.325072	-0.159404	0.873351	0.950515
TGME49_219080	121.096	-0.530017	0.643831	0.823224	0.410381	0.700032
TGME49_219090	0.652653	5.9233	4.90181	-1.20839	0.226897
TGME49_219100	123.458	-0.933989	0.695508	1.34289	0.179308	0.45784
TGME49_219110	0.253255	1.01183	4.78469	-0.211472	0.832519
TGME49_219120	924.881	0.778339	0.303079	-2.56811	0.0102255	0.0838961
TGME49_219125	5.00009	-1.31455	2.60756	0.504131	0.614169
TGME49_219130	159.847	-0.356192	0.536168	0.66433	0.506479	0.766066
TGME49_219140	1078.3	0.857697	0.280749	-3.05503	0.0022504	0.028475
TGME49_219150	254.029	-0.55349	0.44062	1.25616	0.209057	0.497053
TGME49_219160	0.227232	1.11815	4.7896	-0.233453	0.815409
TGME49_219170	354.699	-0.429273	0.405677	1.05816	0.289981	0.582623
TGME49_219175	43.2476	-0.872418	1.12116	0.778137	0.436488	0.719575
TGME49_219180	72.446	-0.653177	0.748742	0.872366	0.383008	0.671858
TGME49_219190	261.856	-0.0596255	0.441913	0.134926	0.89267	0.959541
TGME49_219200	422.618	0.797016	0.359567	-2.2166	0.0266506	0.154373
TGME49_219210	62.1913	-1.1431	0.849956	1.34489	0.178659	0.457412
TGME49_219218	4.3962	-1.08805	2.7467	0.396129	0.69201
TGME49_219222	0.811813	-0.659112	4.73979	0.139059	0.889403
TGME49_219230	471.988	-0.158171	0.365606	0.432626	0.665287	0.854176
TGME49_219240	131.942	0.36131	0.560443	-0.644686	0.519131	0.77409
TGME49_219250	745.405	-0.115772	0.334222	0.346391	0.729049	0.887211
TGME49_219260	185.101	0.132629	0.494217	-0.268361	0.788422	0.914914
TGME49_219270	5675.65	0.408816	0.238023	-1.71755	0.0858792	0.305589
TGME49_219280	728.236	1.06385	0.345144	-3.08234	0.00205379	0.0269982
TGME49_219290	128.557	-1.14918	0.684607	1.6786	0.0932309	0.320953
TGME49_219300	332.213	0.793322	0.394203	-2.01247	0.0441702	0.210842
TGME49_219310	663.907	-0.738358	0.349517	2.11251	0.0346428	0.182899
TGME49_219320	5378.26	-0.0324717	0.228422	0.142157	0.886956	0.957483
TGME49_219348	4.51027	3.1302	3.02954	-1.03322	0.301499
TGME49_219370	11.6116	0.254898	1.73024	-0.147319	0.88288
TGME49_219430	56.8437	-0.403614	0.883655	0.456755	0.647847	0.84559
TGME49_219440	259.482	0.760249	0.453651	-1.67585	0.0937685	0.321637
TGME49_219450	3.33472	1.76945	3.09015	-0.572608	0.56691
TGME49_219460	114.26	0.24397	0.624761	-0.390501	0.696166	0.869752
TGME49_219470	32.7496	1.68395	1.05217	-1.60045	0.109499
TGME49_219485	120.132	-0.389418	0.596772	0.65254	0.514053	0.770268
TGME49_219500	406.987	-0.208429	0.387951	0.537255	0.591091	0.813752
TGME49_219510	308.427	0.692545	0.408556	-1.69511	0.0900553	0.315166
TGME49_219520	444.333	-0.681199	0.367281	1.85471	0.0636378	0.257536
TGME49_219530	65.9009	-1.68052	0.915627	1.83538	0.0664495	0.26459
TGME49_219540	1503.19	0.00415584	0.286263	-0.0145176	0.988417	0.996318
TGME49_219550	832.455	0.958009	0.306965	-3.1209	0.00180297	0.0246781
TGME49_219570	10.4037	1.64484	1.78358	-0.92221	0.356419
TGME49_219590	582.988	0.689309	0.378748	-1.81997	0.0687639	0.270215
TGME49_219600	279.975	-0.468016	0.473782	0.987831	0.323236	0.616876
TGME49_219610	5.60766	1.79687	2.47531	-0.725915	0.467891
TGME49_219620	143.504	0.178838	0.566173	-0.315872	0.7521	0.900127
TGME49_219630	653.193	0.544604	0.366075	-1.48768	0.136834	0.391524
TGME49_219640	47.8679	-1.49712	0.952713	1.57143	0.116083	0.358022
TGME49_219650	45.6892	1.36584	0.938695	-1.45504	0.145658	0.407157
TGME49_219660	33.8902	2.37205	1.1039	-2.14878	0.0316515
TGME49_219670	1.00014	-0.962161	4.73582	0.203167	0.839005
TGME49_219678	48.5124	-0.381267	0.896524	0.425272	0.670638	0.858309
TGME49_219682	147.713	-0.290386	0.555584	0.522667	0.601206	0.820927
TGME49_219690	3371.62	0.575062	0.25533	-2.25223	0.0243078	0.146212
TGME49_219700	737.502	-0.101246	0.349406	0.289767	0.771995	0.909315
TGME49_219710	298.458	-0.0156949	0.44498	0.0352709	0.971864	0.991087
TGME49_219720	263.512	-1.10665	0.444762	2.48818	0.0128398	0.0969625
TGME49_219730	2559.45	0.904501	0.245219	-3.68854	0.000225542	0.00535467
TGME49_219738	147.797	1.01126	0.581023	-1.74048	0.0817753	0.295075
TGME49_219742	5.49782	-2.71805	2.61499	1.03941	0.298614
TGME49_219750	1798.06	0.695245	0.271298	-2.56267	0.0103872	0.0846114
TGME49_219760	166.384	-0.195624	0.538407	0.363339	0.716352	0.881354
TGME49_219770	116.868	-0.124727	0.685016	0.182079	0.855521	0.942826
TGME49_219780	0.0649235	2.6091	4.86575	-0.536218	0.591808
TGME49_219790	339.503	0.247268	0.394745	-0.626398	0.531054	0.779351
TGME49_219800	743.516	-0.0409641	0.315627	0.129786	0.896736	0.959957
TGME49_219810	1472.83	0.203264	0.289224	-0.70279	0.482186	0.753313
TGME49_219820	1133.8	1.1544	0.290699	-3.97112	7.15359e-05	0.00213259
TGME49_219828	1.83438	1.30792	4.45453	-0.293615	0.769052
TGME49_219832	143.49	0.00547807	0.545326	-0.0100455	0.991985	0.997061
TGME49_219840	1.11041	-1.12058	4.73405	0.236706	0.812885
TGME49_219850	1038.28	-0.293133	0.329775	0.888887	0.374064	0.663526
TGME49_219860	762.906	-0.776518	0.343214	2.26249	0.0236672	0.144438
TGME49_220025	7.87426	1.97619	2.04553	-0.966104	0.333992
TGME49_220060	0
TGME49_220070	9.82557	-0.169	1.90921	0.0885186	0.929465
TGME49_220080	3.48439	-1.97862	3.0896	0.640414	0.521904
TGME49_220090	160.673	0.221977	0.554379	-0.400406	0.688857	0.86701
TGME49_220100	258.016	-0.542202	0.456376	1.18806	0.234809	0.527209
TGME49_220110	80.0608	-0.0142265	0.702013	0.0202652	0.983832	0.995443
TGME49_220120	106.555	-0.256146	0.725154	0.353229	0.723916	0.885876
TGME49_220125	0.542169	1.38752	4.74767	-0.292253	0.770093
TGME49_220128	4.57839	4.0953	2.98955	-1.36987	0.170727
TGME49_220132	16.037	1.20559	1.47744	-0.815998	0.414501
TGME49_220140	25.3584	-2.05821	1.35322	1.52097	0.128267
TGME49_220145	4.63364	7.29867	3.27905	-2.22585	0.0260241
TGME49_220150	66.0024	-1.60377	0.821338	1.95263	0.0508636	0.228585
TGME49_220160	96.9794	0.151835	0.783567	-0.193775	0.846352	0.939623
TGME49_220170	389.975	0.939191	0.384326	-2.44373	0.0145362	0.103332
TGME49_220175	50.1696	0.0945788	0.885285	-0.106834	0.91492	0.967739
TGME49_220180	13.6888	-1.60277	1.74201	0.92007	0.357536
TGME49_220190	23.0179	-0.214195	1.25817	0.170243	0.864819
TGME49_220200	192.466	0.124581	0.488541	-0.255006	0.798718	0.91896
TGME49_220208	144.613	0.735478	0.573145	-1.28323	0.199411	0.48507
TGME49_220212	35.7456	-0.697126	1.04031	0.670116	0.502784
TGME49_220230	171.157	0.466739	0.559483	-0.834233	0.40415	0.693695
TGME49_220240	3620.76	0.767233	0.240806	-3.1861	0.00144207	0.0216083
TGME49_220250	159.161	0.576975	0.542386	-1.06377	0.287432	0.580368
TGME49_220260	280.373	1.29859	0.414012	-3.13659	0.00170925	0.0237377
TGME49_220270	2669.67	0.13957	0.247883	-0.563051	0.5734	0.802237
TGME49_220280	36.6202	0.422158	1.04638	-0.403444	0.686622
TGME49_220290	34.9993	1.28543	1.0207	-1.25936	0.207901
TGME49_220300	128.494	0.803643	0.655867	-1.22531	0.220457	0.512802
TGME49_220310	0.591019	-0.194783	4.74771	0.0410266	0.967275
TGME49_220320	82.6745	-0.189985	0.709121	0.267916	0.788764	0.914914
TGME49_220330	84.0818	0.0568338	0.712468	-0.0797703	0.93642	0.977089
TGME49_220340	1.29225	0.43109	4.61673	-0.0933756	0.925605
TGME49_220350	170.126	-0.234088	0.521204	0.449129	0.653339	0.848032
TGME49_220360	292.114	0.342476	0.412603	-0.830036	0.406518	0.695319
TGME49_220370	389.008	0.84574	0.385808	-2.19212	0.0283705	0.160394
TGME49_220380	1285.47	1.47553	0.29613	-4.98272	6.26954e-07	4.18022e-05
TGME49_220390	319.577	-0.726902	0.480255	1.51358	0.130133	0.379405
TGME49_220400	7147.89	0.968543	0.271696	-3.56481	0.000364126	0.00756692
TGME49_220420	7.12738	-0.485178	2.26085	0.2146	0.830079
TGME49_220430	69.6547	0.085291	0.771322	-0.110578	0.911951	0.96742
TGME49_220440	132.868	0.376536	0.781811	-0.48162	0.630076	0.83776
TGME49_220450	40.1164	0.639558	1.04221	-0.613658	0.539441
TGME49_220460	58.8277	-0.550026	0.822185	0.668981	0.503508	0.763915
TGME49_220470	1126.51	0.876687	0.294059	-2.98133	0.00286997	0.0342355
TGME49_220480	124.124	0.55612	0.597017	-0.931498	0.351596	0.643703
TGME49_220490	180.294	-0.640374	0.5406	1.18456	0.236191	0.529028
TGME49_220500	658.024	-1.14765	0.35825	3.20349	0.00135774	0.0205611
TGME49_220510	512.451	-0.161066	0.358392	0.449412	0.653134	0.848032
TGME49_220520	586.106	2.21219	0.337616	-6.55239	5.66243e-11	1.46554e-08
TGME49_220525	46.9003	1.27583	0.889863	-1.43373	0.151649	0.415938
TGME49_220530	203.43	-0.0659101	0.493657	0.133514	0.893787	0.959541
TGME49_220540	54.3018	-0.159345	0.978323	0.162876	0.870616	0.94949
TGME49_220560	4.34798	-2.34529	2.80542	0.835984	0.403164
TGME49_220570	396.634	0.671309	0.368007	-1.82417	0.0681257	0.268321
TGME49_220580	4.26346	5.03318	3.40036	-1.48019	0.138822
TGME49_220585	0.74045	-0.517019	4.74196	0.109031	0.913178
TGME49_220600	420.182	-0.226906	0.385362	0.588813	0.555987	0.791535
TGME49_220610	88.3154	-0.444533	0.731551	0.607658	0.543415	0.786728
TGME49_220630	342.278	0.280509	0.469624	-0.597305	0.550304	0.789675
TGME49_220640	523.357	0.229978	0.340912	-0.674595	0.499933	0.761965
TGME49_220650	17.3963	0.59364	1.56487	-0.379354	0.704425
TGME49_220720	6.53894	-1.76897	2.34818	0.753334	0.451249
TGME49_220730	0
TGME49_220740	7.70836	0.238124	2.12875	-0.111861	0.910934
TGME49_220840	1.43196	2.46238	4.4558	-0.552624	0.580521
TGME49_220850	0.194771	1.33303	4.80063	-0.277678	0.781259
TGME49_220860	677.05	0.47543	0.316234	-1.50341	0.132733	0.38521
TGME49_220870	364.762	1.89672	0.376173	-5.04216	4.60299e-07	3.27618e-05
TGME49_220880	280.621	-0.309765	0.427339	0.72487	0.468532	0.744337
TGME49_220890	659.169	0.686933	0.348817	-1.96932	0.0489163	0.223602
TGME49_220900	3596.54	-0.0325548	0.240899	0.135139	0.892502	0.959541
TGME49_220910	315.106	-1.07805	0.472233	2.28287	0.0224378	0.138814
TGME49_220920	49.7092	0.0436936	1.02929	-0.0424501	0.96614	0.989025
TGME49_220930	898.287	0.129542	0.310252	-0.417538	0.676285	0.861022
TGME49_220940	84.159	-0.72676	0.779799	0.931984	0.351345	0.64368
TGME49_220950	4482.23	0.782054	0.249055	-3.14008	0.00168899	0.0235999
TGME49_221160	174.189	0.122108	0.596965	-0.204548	0.837925	0.936098
TGME49_221170	295.565	-0.705161	0.451351	1.56233	0.118209	0.361484
TGME49_221180	1412.4	0.316488	0.274378	-1.15348	0.248715	0.541684
TGME49_221190	224.116	0.370616	0.456144	-0.812499	0.416505	0.704649
TGME49_221200	635.697	0.957453	0.369026	-2.59454	0.00947178	0.0791957
TGME49_221210	4910.33	0.71173	0.234475	-3.03543	0.00240196	0.030125
TGME49_221220	9.9004	0.00915408	1.89492	-0.00483085	0.996146
TGME49_221230	454.173	0.123751	0.356583	-0.347047	0.728556	0.887211
TGME49_221240	0
TGME49_221250	1035.66	0.607145	0.329272	-1.8439	0.0651974	0.261065
TGME49_221260	92.93	-1.63407	0.80925	2.01924	0.0434628	0.209195
TGME49_221265	0.980513	1.074	4.72009	-0.227539	0.820005
TGME49_221270	305.838	-0.28552	0.424928	0.671926	0.501631	0.762887
TGME49_221275	0.217551	5.22587	4.91345	-1.06358	0.287517
TGME49_221280	238.795	0.348915	0.497158	-0.70182	0.482791	0.753568
TGME49_221295	371.53	0.377392	0.40135	-0.940306	0.347061	0.639535
TGME49_221310	15.1734	-0.763174	1.63472	0.466854	0.640604
TGME49_221320	1564.3	2.30943	0.267365	-8.63775	5.73308e-18	8.16103e-15
TGME49_221330	762.803	0.673349	0.341142	-1.97381	0.0484032	0.222341
TGME49_221340	173.554	0.439383	0.549483	-0.799631	0.423925	0.710627
TGME49_221350	83.0612	0.0758602	0.803264	-0.0944399	0.92476	0.972296
TGME49_221360	332.162	0.386034	0.400631	-0.963566	0.335264	0.627958
TGME49_221370	240.044	0.488125	0.458448	-1.06473	0.286996	0.579971
TGME49_221380	2651.08	-0.513889	0.269049	1.91002	0.0561302	0.239056
TGME49_221390	268.076	-0.0959354	0.455715	0.210516	0.833265	0.935821
TGME49_221400	1277.25	1.71126	0.298544	-5.73204	9.92292e-09	1.28412e-06
TGME49_221410	365.234	0.176063	0.472211	-0.372847	0.709262	0.877355
TGME49_221415	3.75628	0.0631442	3.05997	-0.0206355	0.983536
TGME49_221420	0.870204	6.14552	4.89911	-1.25442	0.209691
TGME49_221430	18.1833	0.388875	1.38457	-0.280863	0.778815
TGME49_221440	210.025	-0.0230317	0.478419	0.0481413	0.961604	0.9867
TGME49_221450	100.392	-0.94843	0.702376	1.35032	0.176915	0.454786
TGME49_221455	1.33457	2.97438	4.75062	-0.626102	0.531248
TGME49_221460	349.284	0.148118	0.386871	-0.382861	0.701823	0.874055
TGME49_221470	1037.67	-0.104997	0.314824	0.333511	0.738749	0.892552
TGME49_221480	1843.82	0.743359	0.287145	-2.58879	0.00963125	0.0798258
TGME49_221490	106.349	-0.848625	0.725449	1.16979	0.242085	0.535313
TGME49_221500	325.829	-0.232307	0.401782	0.578192	0.563135	0.795669
TGME49_221510	1619.26	1.20897	0.269496	-4.48602	7.25645e-06	0.000317833
TGME49_221518	70.9367	-1.35955	0.813059	1.67214	0.094497	0.323067
TGME49_221522	528.021	0.603367	0.357625	-1.68715	0.0915746	0.318137
TGME49_221530	350.171	-1.05153	0.407109	2.58293	0.00979646	0.0810771
TGME49_221540	121.483	0.0474434	0.652424	-0.0727186	0.94203	0.979353
TGME49_221550	7.59482	-1.30949	2.20127	0.594882	0.551922
TGME49_221560	4.81927	-1.24598	3.18982	0.39061	0.696086
TGME49_221570	85.2673	0.844243	0.680159	-1.24124	0.214516	0.504316
TGME49_221580	241.245	-0.490049	0.47442	1.03294	0.30163	0.595426
TGME49_221585	15.4369	1.18175	1.53179	-0.771484	0.44042
TGME49_221590	3252.2	0.36517	0.244404	-1.49412	0.135143	0.38839
TGME49_221600	67.1184	-1.02232	0.873898	1.16984	0.242064	0.535313
TGME49_221610	260.954	-0.152472	0.449576	0.339146	0.7345	0.890217
TGME49_221620	4352.8	0.210182	0.31884	-0.659207	0.509763	0.767069
TGME49_221630	175.273	0.41767	0.5256	-0.794654	0.426815	0.711859
TGME49_221640	445.193	0.589052	0.399374	-1.47494	0.140229	0.397641
TGME49_221660	344.034	0.818181	0.386264	-2.11819	0.0341586	0.181548
TGME49_221665	5.06856	1.51305	2.87992	-0.525381	0.599318
TGME49_221670	923.495	0.387694	0.308216	-1.25786	0.208441	0.496181
TGME49_221675	1400.26	0.906402	0.28851	-3.14167	0.00167989	0.0235599
TGME49_221685	33.5065	1.39786	1.10643	-1.26339	0.206448
TGME49_221690	172.039	0.508079	0.519239	-0.978506	0.327824	0.621589
TGME49_221700	162.736	-1.94209	0.570666	3.40319	0.000666038	0.0117744
TGME49_221710	221.878	0.560975	0.465081	-1.20619	0.227746	0.518269
TGME49_221720	297.125	0.625727	0.434859	-1.43892	0.150173	0.413754
TGME49_221818	22.8187	-1.12665	1.38201	0.815226	0.414943
TGME49_221830	7.26371	-0.858854	2.24189	0.383095	0.70165
TGME49_221840	47.9585	-2.15417	1.29055	1.66919	0.0950793	0.323688
TGME49_221850	76.8479	-0.73321	0.754513	0.971765	0.331167	0.624937
TGME49_221855	1.21099	-0.195474	4.71408	0.041466	0.966924
TGME49_221860	3.26633	1.43431	3.14015	-0.456766	0.647839
TGME49_221865	10.6077	0.720618	1.78857	-0.402901	0.687021
TGME49_221870	572.244	0.555901	0.344303	-1.61457	0.106404	0.339382
TGME49_221880	6.12977	-1.15395	2.41171	0.478477	0.63231
TGME49_221890	7.91645	1.16188	2.05102	-0.566491	0.57106
TGME49_221895	1.27298	-1.30876	4.73218	0.276566	0.782114
TGME49_221900	140.03	-1.41726	0.589938	2.40238	0.0162886	0.111208
TGME49_221905	480.972	-0.486891	0.375356	1.29714	0.194581	0.478181
TGME49_221910	2035.69	-0.553955	0.289208	1.91542	0.055439	0.236989
TGME49_221922	158.207	0.321529	0.543784	-0.59128	0.554333	0.790872
TGME49_221930	0.123408	2.24064	4.85529	-0.461484	0.644451
TGME49_221940	169.605	0.0906252	0.579316	-0.156435	0.87569	0.95247
TGME49_221950	669.206	0.184795	0.328223	-0.563017	0.573423	0.802237
TGME49_221970	256.289	0.216836	0.513164	-0.422548	0.672625	0.859009
TGME49_221980	118.752	-0.417177	0.613588	0.679897	0.496569	0.760072
TGME49_221990	408.776	-0.417809	0.465685	0.897192	0.369616	0.660422
TGME49_222000	142.761	-0.587492	0.562718	1.04403	0.296474	0.590665
TGME49_222010	84.5515	-0.0803275	0.685969	0.117101	0.90678	0.964916
TGME49_222020	75.1786	-1.39181	0.795014	1.75068	0.0800018	0.290702
TGME49_222030	56.1687	-0.639834	0.889075	0.719663	0.471733	0.746746
TGME49_222040	71.478	-0.891799	0.885095	1.00757	0.313659	0.607642
TGME49_222050	599.776	0.814478	0.330932	-2.46117	0.0138486	0.100579
TGME49_222060	146.127	1.32596	0.734118	-1.8062	0.0708874	0.273894
TGME49_222070	49.6007	-0.00954631	0.885252	0.0107837	0.991396	0.997061
TGME49_222075	0.370225	0.500516	4.76536	-0.105032	0.91635
TGME49_222080	0.896321	-0.796761	4.73789	0.168168	0.866451
TGME49_222090	199.83	-0.431831	0.528635	0.816879	0.413998	0.703102
TGME49_222100	514.136	-0.341297	0.345688	0.987298	0.323497	0.616876
TGME49_222110	423.579	-0.655946	0.37498	1.74928	0.0802423	0.291133
TGME49_222120	159.122	-0.236413	0.536177	0.440923	0.659269	0.850305
TGME49_222130	914.91	0.550466	0.300316	-1.83296	0.0668088	0.265649
TGME49_222140	108.613	-0.509631	2.0487	0.248759	0.803548	0.921902
TGME49_222150	0.129847	1.89359	4.83779	-0.391416	0.69549
TGME49_222155	45.936	0.39954	0.954497	-0.418587	0.675518	0.860492
TGME49_222160	93.8588	-1.66778	0.815739	2.0445	0.0409042	0.202002
TGME49_222170	1149.53	0.342998	0.301871	-1.13624	0.255856	0.549338
TGME49_222180	104.559	-0.0342105	0.628498	0.0544322	0.956591	0.986277
TGME49_222188	3.94861	0.23866	2.91242	-0.0819454	0.93469
TGME49_222192	117.06	-0.446394	0.648895	0.687929	0.491497	0.758371
TGME49_222200	102.473	0.169065	0.647025	-0.261296	0.793864	0.918753
TGME49_222210	237.762	0.32327	0.449789	-0.718714	0.472317	0.747048
TGME49_222220	3365.8	0.0958906	0.256081	-0.374454	0.708067	0.876884
TGME49_222230	138.631	0.118015	0.642078	-0.183802	0.854169	0.942487
TGME49_222240	382.168	0.831112	0.400598	-2.07468	0.0380162	0.192242
TGME49_222245	714.565	0.928519	0.339199	-2.73739	0.00619291	0.0611785
TGME49_222250	10.6342	-0.719503	1.92274	0.374208	0.70825
TGME49_222260	0.636358	-0.320627	4.74532	0.0675672	0.94613
TGME49_222270	249.16	-0.0368698	0.438568	0.0840687	0.933002	0.976206
TGME49_222280	178.109	-0.0174229	0.524785	0.0332	0.973515	0.991804
TGME49_222290	115.402	-1.23291	0.632101	1.95049	0.0511177	0.228604
TGME49_222300	58.739	-2.10129	0.882457	2.38119	0.0172569	0.115465
TGME49_222305	8.28339	1.61623	1.99468	-0.810273	0.417783
TGME49_222310	138.63	-0.557133	0.61875	0.900416	0.367899	0.659369
TGME49_222330	124.399	0.863337	0.609684	-1.41604	0.156764	0.424649
TGME49_222340	7.87139	-1.18412	2.22348	0.53255	0.594345
TGME49_222350	873.353	0.405994	0.306672	-1.32387	0.185547	0.46546
TGME49_222360	372.253	-0.500611	0.394977	1.26745	0.204996	0.491679
TGME49_222370	141.796	-0.495041	0.624538	0.792652	0.427981	0.711877
TGME49_222380	465.845	0.0240614	0.373759	-0.0643768	0.94867	0.982292
TGME49_222385	1.06497	3.02241	4.76446	-0.634366	0.525842
TGME49_222390	30.9914	-2.10722	1.24285	1.69547	0.0899858
TGME49_222400	134.095	-0.244118	0.667893	0.365505	0.714734	0.880506
TGME49_222410	169.146	-1.30347	0.57586	2.26352	0.0236034	0.144203
TGME49_222420	6.71772	-0.368157	2.30581	0.159665	0.873145
TGME49_222430	94.5149	-0.264711	0.666401	0.397225	0.691202	0.867275
TGME49_222440	4.93202	-2.55675	2.65433	0.963239	0.335428
TGME49_222660	549.06	-0.468352	0.373501	1.25395	0.20986	0.4981
TGME49_222700	0.383103	0.404378	4.7624	-0.0849106	0.932332
TGME49_222710	358.074	-1.17326	0.507361	2.31247	0.0207519	0.131877
TGME49_222800	262.412	0.360708	0.438476	-0.822641	0.410712	0.700284
TGME49_222840	1255.51	0.405743	0.358919	-1.13046	0.258282	0.551647
TGME49_222850	1087.17	0.152437	0.292341	-0.521436	0.602063	0.821404
TGME49_222860	1519.77	-0.110703	0.294154	0.376343	0.706662	0.876249
TGME49_222870	363.27	0.497441	0.41017	-1.21277	0.225219	0.516923
TGME49_222880	47.7232	-1.39933	0.937016	1.49339	0.135336	0.388409
TGME49_222900	447.859	-0.368702	0.364865	1.01052	0.312248	0.607221
TGME49_222910	236.464	-0.750793	0.467308	1.60663	0.108135	0.342869
TGME49_222920	199.791	0.0556606	0.523646	-0.106294	0.915349	0.967739
TGME49_222930	38.24	-0.203382	1.02265	0.198878	0.842358
TGME49_222935	0.0973853	2.22185	4.85482	-0.457658	0.647198
TGME49_222940	14.3518	1.19469	1.58333	-0.754543	0.450523
TGME49_222948	399.892	-0.167739	0.382993	0.437967	0.66141	0.851859
TGME49_222952	148.604	-0.399464	0.551956	0.723725	0.469235	0.744448
TGME49_222960	86.5637	-1.33425	0.720172	1.85269	0.0639275	0.258023
TGME49_222970	220.041	-0.166165	0.471347	0.352533	0.724438	0.885896
TGME49_222975	0
TGME49_222980	0.0324618	3.21491	4.88929	-0.657542	0.510833
TGME49_222990	182.337	-0.953078	0.518873	1.83682	0.066236	0.264109
TGME49_223000	330.435	-0.673525	0.421988	1.59608	0.110472	0.34638
TGME49_223010	402.256	0.834033	0.368169	-2.26536	0.0234909	0.14367
TGME49_223020	281.179	-0.309995	0.426793	0.726336	0.467633	0.744185
TGME49_223025	0.31174	0.737283	4.7735	-0.154453	0.877252
TGME49_223030	0.0649235	2.6091	4.86575	-0.536218	0.591808
TGME49_223040	873.119	0.531832	0.358142	-1.48498	0.13755	0.392757
TGME49_223045	0
TGME49_223050	3200.14	0.847622	0.241371	-3.51171	0.000445241	0.00862314
TGME49_223060	35.118	0.373513	1.31617	-0.283787	0.776574
TGME49_223070	753.202	-0.339466	0.326822	1.03869	0.29895	0.593426
TGME49_223080	748.123	0.530348	0.37121	-1.4287	0.15309	0.418482
TGME49_223095	23.0378	1.15029	1.56544	-0.734804	0.462459
TGME49_223110	934.038	-1.05764	0.326336	3.24095	0.00119133	0.0185914
TGME49_223120	0.464368	1.87266	4.76741	-0.392804	0.694464
TGME49_223125	235.314	-0.589512	0.54582	1.08005	0.280121	0.574571
TGME49_223130	41.1087	-1.71288	1.09274	1.56751	0.116995
TGME49_223140	504.162	0.134306	0.361305	-0.371724	0.710098	0.877642
TGME49_223150	89.1813	-0.552051	0.701037	0.787478	0.431002	0.714458
TGME49_223258	2.78603	-1.04528	3.33099	0.313804	0.75367
TGME49_223262	1.52944	-0.596612	4.31023	0.138418	0.88991
TGME49_223270	92.1992	-0.653966	0.699974	0.934272	0.350164	0.643253
TGME49_223390	901.065	0.961115	0.307723	-3.12331	0.00178827	0.0245952
TGME49_223400	0.834593	0.519261	4.72497	-0.109897	0.912491
TGME49_223410	960.859	0.500441	0.2931	-1.7074	0.0877468	0.309443
TGME49_223420	114.391	-1.08303	0.664667	1.62943	0.103223	0.335665
TGME49_223430	2.3055	0.212645	3.61444	-0.058832	0.953086
TGME49_223440	172.494	0.698862	0.625079	-1.11804	0.26355	0.555729
TGME49_223450	976.65	1.51844	0.367664	-4.12997	3.62809e-05	0.00124448
TGME49_223470	3.22743	1.49373	3.13185	-0.476947	0.6334
TGME49_223480	26.206	1.08265	1.17457	-0.921745	0.356661
TGME49_223485	497.359	-0.40511	0.35918	1.12787	0.259373	0.551647
TGME49_223490	108.182	-0.267686	0.63594	0.420929	0.673807	0.859029
TGME49_223500	97.06	-0.334749	0.827828	0.40437	0.685941	0.866361
TGME49_223510	209.825	0.336871	0.499385	-0.674572	0.499948	0.761965
TGME49_223520	0.753281	1.85539	4.74193	-0.391273	0.695595
TGME49_223530	382.779	-0.112663	0.465421	0.242067	0.808728	0.92486
TGME49_223540	262.264	-0.346757	0.44699	0.775759	0.437892	0.72082
TGME49_223550	45.5303	-2.36814	1.12311	2.10855	0.0349833	0.183732
TGME49_223560	38.281	-0.663986	1.07325	0.618668	0.536135
TGME49_223570	151.345	-0.432594	0.54544	0.793109	0.427714	0.711877
TGME49_223580	125.352	0.3638	0.792296	-0.459173	0.64611	0.845347
TGME49_223590	1047.07	0.0135833	0.332479	-0.0408545	0.967412	0.989126
TGME49_223600	113.941	-1.38803	0.642557	2.16017	0.0307598	0.16841
TGME49_223610	330.393	0.58642	0.435852	-1.34546	0.178478	0.457154
TGME49_223620	148.377	-1.52951	0.618505	2.47292	0.0134015	0.0995032
TGME49_223630	286.926	0.622013	0.415579	-1.49674	0.134462	0.38839
TGME49_223640	52.2081	-0.452274	0.864132	0.523385	0.600706	0.820835
TGME49_223650	7.63407	-0.02408	2.21677	0.0108627	0.991333
TGME49_223660	1373.49	0.0604758	0.293316	-0.20618	0.836651	0.936098
TGME49_223668	47.277	-0.503906	1.0371	0.485881	0.627052	0.836214
TGME49_223672	72.3338	-1.07426	0.815728	1.31694	0.18786	0.469651
TGME49_223680	735.747	-0.557494	0.385476	1.44625	0.148107	0.411578
TGME49_223685	79.1157	0.160945	0.728596	-0.220898	0.825172	0.932411
TGME49_223690	312.299	-0.0130152	0.403772	0.032234	0.974285	0.992149
TGME49_223700	0.587776	1.27025	4.74378	-0.267772	0.788875
TGME49_223710	144.459	-0.661525	0.618138	1.07019	0.284534	0.578001
TGME49_223725	54.1612	2.74803	0.837424	-3.28152	0.00103248	0.0167491
TGME49_223750	194.249	-1.18976	0.5421	2.19472	0.0281834	0.159996
TGME49_223760	118.798	-1.18925	0.636169	1.86939	0.0615691	0.253305
TGME49_223770	0
TGME49_223780	330.276	-0.123485	0.416174	0.296714	0.766685	0.907152
TGME49_223790	912.512	0.863607	0.295594	-2.9216	0.0034824	0.0394996
TGME49_223800	94.1938	-0.850656	0.67803	1.2546	0.209624	0.497749
TGME49_223810	259.383	0.300371	0.435716	-0.689374	0.490588	0.758114
TGME49_223830	1.00334	0.153518	4.71874	-0.0325338	0.974046
TGME49_223840	506.027	0.474357	0.391415	-1.2119	0.225549	0.516944
TGME49_223845	12.8642	-1.42641	1.77906	0.801777	0.422682
TGME49_223855	215.024	0.0196623	0.467425	-0.0420652	0.966447	0.989025
TGME49_223870	25.3879	-0.342455	1.2075	0.283606	0.776712
TGME49_223880	568.657	1.73344	0.408526	-4.24316	2.20391e-05	0.000825596
TGME49_223900	6.42278	-1.73318	2.36879	0.731673	0.464368
TGME49_223910	326.916	-0.345205	0.401	0.860859	0.389316	0.679482
TGME49_223915	0
TGME49_223920	3667	0.335395	0.240448	-1.39488	0.163052	0.432568
TGME49_223930	1142.73	0.766005	0.280419	-2.73165	0.00630188	0.0618066
TGME49_223940	3789.57	-0.413489	0.244828	1.6889	0.0912394	0.317747
TGME49_223950	510.405	0.827895	0.359109	-2.30541	0.0211435	0.133176
TGME49_223960	303.816	-0.596767	0.413825	1.44208	0.149281	0.412824
TGME49_223970	63.1021	0.0830331	0.892161	-0.0930696	0.925848	0.972296
TGME49_223985	500.219	0.604873	0.378278	-1.59902	0.109817	0.345467
TGME49_224000	583.511	0.0851502	0.335155	-0.254062	0.799447	0.91896
TGME49_224010	0.123408	2.24064	4.85529	-0.461484	0.644451
TGME49_224020	286.832	-0.71245	0.431344	1.6517	0.0985967	0.329607
TGME49_224030	206.921	-0.231943	0.493268	0.470217	0.6382	0.842189
TGME49_224040	0.74045	-0.517019	4.74196	0.109031	0.913178
TGME49_224050	599.777	0.14026	0.336307	-0.417059	0.676635	0.861022
TGME49_224060	1006.23	-0.063471	0.313456	0.202488	0.839535	0.936331
TGME49_224070	198.397	0.027947	0.487816	-0.05729	0.954314	0.984533
TGME49_224080	0.217551	5.22587	4.91345	-1.06358	0.287517
TGME49_224090	434.284	0.312756	0.379693	-0.823709	0.410105	0.699981
TGME49_224100	2.57843	-2.40046	3.80204	0.63136	0.527805
TGME49_224110	549.19	0.0606154	0.342772	-0.176839	0.859635	0.944966
TGME49_224130	7237.89	0.900286	0.22394	-4.02021	5.81451e-05	0.00179934
TGME49_224140	11.3639	0.864674	1.80964	-0.477815	0.632782
TGME49_224150	49.6101	-0.317808	0.886602	0.358456	0.720002	0.883288
TGME49_224160	47.6073	-1.19004	0.94279	1.26225	0.206859	0.493941
TGME49_224170	132.998	-0.590942	0.71858	0.822374	0.410864	0.700284
TGME49_224180	14.4466	-1.7433	1.73015	1.0076	0.313647
TGME49_224190	343.118	0.53701	0.43883	-1.22373	0.221054	0.513672
TGME49_224200	72.3132	-0.20384	0.774511	0.263186	0.792407	0.91744
TGME49_224205	565.105	-0.261814	0.338712	0.772969	0.439541	0.722501
TGME49_224210	238.163	-0.0282658	0.467639	0.0604436	0.951802	0.98365
TGME49_224220	194.158	-0.594565	0.507827	1.1708	0.241679	0.535246
TGME49_224230	101.894	1.18604	0.683636	-1.7349	0.082758	0.297866
TGME49_224235	118.373	-0.391732	0.609518	0.642692	0.520424	0.774506
TGME49_224240	387.779	0.481132	0.391797	-1.22802	0.219441	0.51167
TGME49_224250	23.5058	2.54113	1.30477	-1.94756	0.0514673
TGME49_224260	1316.92	1.55019	0.336234	-4.61046	4.01771e-06	0.000194612
TGME49_224270	819.42	1.4835	0.390703	-3.79701	0.000146455	0.00384292
TGME49_224275	4.4191	0.681155	2.73264	-0.249266	0.803155
TGME49_224280	233.02	0.778026	0.512929	-1.51683	0.12931	0.37836
TGME49_224290	391.334	-0.700755	0.422937	1.65688	0.0975443	0.3287
TGME49_224310	169.855	-0.49586	0.650504	0.76227	0.445899	0.726037
TGME49_224320	58.0639	1.61235	0.915881	-1.76044	0.0783339	0.288046
TGME49_224330	322.567	-0.669986	0.433988	1.54379	0.12264	0.369281
TGME49_224340	154.451	-0.955779	0.588913	1.62295	0.104599	0.336147
TGME49_224350	660.677	-0.633415	0.333552	1.899	0.0575646	0.242435
TGME49_224460	8727.87	1.09568	0.242063	-4.52641	5.99943e-06	0.000271117
TGME49_224470	142.753	0.633498	0.653491	-0.969405	0.332343	0.625574
TGME49_224480	253.185	0.114783	0.52449	-0.218848	0.826769	0.932941
TGME49_224490	73.926	-0.378216	0.849245	0.445356	0.656063	0.848893
TGME49_224510	120.456	-0.613504	0.621928	0.986454	0.32391	0.616888
TGME49_224520	643.648	-1.51668	0.346393	4.3785	1.19501e-05	0.00048603
TGME49_224530	635.425	-0.434796	0.32499	1.33788	0.180937	0.45956
TGME49_224540	263.571	0.290749	0.4298	-0.676475	0.498739	0.761856
TGME49_224560	3.69158	0.676087	2.9818	-0.226738	0.820628
TGME49_224570	195.54	-0.625778	0.505546	1.23783	0.21578	0.506452
TGME49_224575	0.970879	0.215494	4.71969	-0.0456585	0.963582
TGME49_224580	274.583	-0.615642	0.442031	1.39276	0.163693	0.433441
TGME49_224590	139.15	-0.509245	0.592583	0.859365	0.390139	0.679551
TGME49_224600	118.97	-0.298285	0.625882	0.476584	0.633658	0.838942
TGME49_224610	153.723	-0.0329509	0.544788	0.0604839	0.95177	0.98365
TGME49_224620	228.378	0.755811	0.46411	-1.62852	0.103416	0.335717
TGME49_224630	86.7755	-0.275018	0.853387	0.322267	0.747251	0.897268
TGME49_224650	154.006	-0.386881	0.537484	0.7198	0.471648	0.746746
TGME49_224660	190.06	0.795516	0.481056	-1.65369	0.0981913	0.329607
TGME49_224670	78.0727	-0.456905	0.761827	0.599748	0.548674	0.788131
TGME49_224675	0
TGME49_224680	0.902491	-0.830465	4.73745	0.175298	0.860846
TGME49_224700	649.908	0.595588	0.326515	-1.82408	0.0681404	0.268321
TGME49_224710	20.9173	1.37926	1.3478	-1.02334	0.306145
TGME49_224720	178.842	-0.320672	0.509993	0.628777	0.529495	0.779257
TGME49_224730	165.018	-0.0662958	0.567396	0.116842	0.906985	0.964916
TGME49_224740	315.18	0.506294	0.411433	-1.23056	0.218487	0.510072
TGME49_224750	2.35061	-0.751116	3.5771	0.209979	0.833684
TGME49_224760	5.37031	1.18889	2.548	-0.466597	0.640789
TGME49_224770	6.09433	-0.920533	2.39975	0.383595	0.701279
TGME49_224780	0
TGME49_224790	0
TGME49_224800	130.325	-0.432888	0.630333	0.68676	0.492234	0.758738
TGME49_224810	6.5721	1.29392	2.32015	-0.557689	0.577057
TGME49_224820	52.2872	-2.32492	1.01044	2.3009	0.0213975	0.134478
TGME49_224830	23.2216	-1.74655	1.39086	1.25573	0.209213
TGME49_224840	369.178	0.393714	0.447709	-0.879397	0.379186	0.669301
TGME49_224845	11.4519	-0.624245	1.83928	0.339397	0.734311
TGME49_224850	3214.61	1.11115	0.258539	-4.29781	1.72493e-05	0.000672723
TGME49_224860	83.4333	-1.1141	0.7348	1.51619	0.129471	0.378438
TGME49_224870	388.892	1.37239	0.433688	-3.16446	0.00155368	0.0225106
TGME49_224880	254.795	0.0220378	0.526596	-0.0418495	0.966619	0.989025
TGME49_224890	195.389	-0.749802	0.548268	1.36758	0.171443	0.446422
TGME49_224900	1076.94	-0.109223	0.296858	0.367932	0.712924	0.879417
TGME49_224905	0
TGME49_224910	116.487	-1.5487	0.691931	2.23823	0.0252064	0.149194
TGME49_224920	114.431	-0.625133	0.64368	0.971185	0.331456	0.624937
TGME49_224928	39.2267	0.188162	0.972256	-0.193532	0.846543
TGME49_224932	39.9263	-2.46205	1.24664	1.97494	0.0482744
TGME49_224935	95.5766	-1.31918	0.695244	1.89744	0.0577703	0.242942
TGME49_224940	61.7084	-0.249025	0.923184	0.269746	0.787356	0.914914
TGME49_224950	450.971	0.260635	0.379072	-0.687562	0.491729	0.758371
TGME49_224960	248.981	0.68805	0.50094	-1.37352	0.169592	0.443164
TGME49_224970	692.723	0.762728	0.314147	-2.42793	0.0151851	0.106221
TGME49_224980	252.491	-0.149707	0.522598	0.286467	0.77452	0.910241
TGME49_224990	352.78	0.661858	0.395986	-1.67142	0.0946391	0.323067
TGME49_225000	510.536	1.25597	0.368672	-3.40675	0.000657408	0.0116613
TGME49_225005	1.00334	0.153518	4.71874	-0.0325338	0.974046
TGME49_225010	579.221	-0.164309	0.389053	0.422331	0.672783	0.859009
TGME49_225020	502.47	0.307354	0.355406	-0.864797	0.38715	0.676715
TGME49_225028	204.89	8.61346	2.13757	-4.02956	5.5881e-05	0.00174828
TGME49_225032	0.318179	0.675092	4.77123	-0.141492	0.887481
TGME49_225050	571.237	-0.129469	0.34882	0.371164	0.710516	0.877968
TGME49_225060	348.073	-0.607099	0.450268	1.3483	0.177561	0.455419
TGME49_225070	0.0973853	2.22185	4.85482	-0.457658	0.647198
TGME49_225080	4956.91	0.551885	0.262212	-2.10473	0.0353146	0.184498
TGME49_225090	187.953	-1.14981	0.512114	2.24523	0.0247532	0.147776
TGME49_225098	2.56168	0.349555	3.4578	-0.101092	0.919477
TGME49_225102	0.217551	5.22587	4.91345	-1.06358	0.287517
TGME49_225105	39.5393	-0.0220658	1.0201	0.0216309	0.982742
TGME49_225108	154.146	0.441079	0.54089	-0.815469	0.414804	0.703364
TGME49_225110	368.174	1.0925	0.441687	-2.47346	0.0133811	0.0995032
TGME49_225120	1632.74	-1.02625	0.273242	3.75584	0.000172761	0.00441121
TGME49_225125	451.845	1.24426	0.407704	-3.05187	0.00227417	0.0287121
TGME49_225130	65.9504	-1.40199	0.87558	1.60121	0.109331	0.344511
TGME49_225140	0
TGME49_225150	1749.88	-0.482027	0.260933	1.84732	0.064701	0.259991
TGME49_225160	767.366	-0.454804	0.374715	1.21373	0.22485	0.516923
TGME49_225170	221.208	-0.932642	0.484353	1.92554	0.0541618	0.233815
TGME49_225190	83.5333	-0.293312	0.787623	0.372402	0.709594	0.877355
TGME49_225200	2689.58	0.852725	0.28377	-3.00499	0.00265592	0.0323137
TGME49_225210	57.4238	0.739227	0.907207	-0.814838	0.415165	0.703766
TGME49_225220	1155.23	0.592578	0.288389	-2.05479	0.0398994	0.199112
TGME49_225230	240.027	0.766589	0.504429	-1.51972	0.128582	0.377568
TGME49_225240	306.154	0.240714	0.447698	-0.537671	0.590804	0.813752
TGME49_225250	71.7677	-1.58983	0.808938	1.96533	0.0493766	0.22474
TGME49_225260	691.849	0.317295	0.322757	-0.983078	0.325569	0.618342
TGME49_225270	380.133	0.864192	0.416531	-2.07474	0.0380111	0.192242
TGME49_225280	0.123408	2.24064	4.85529	-0.461484	0.644451
TGME49_225290	36.7874	-1.46599	1.11961	1.30937	0.190408
TGME49_225300	374.869	-1.07812	0.391196	2.75595	0.00585213	0.0584129
TGME49_225310	279.192	-0.851909	0.435293	1.95709	0.0503368	0.227294
TGME49_225315	0.915637	-0.83995	4.73733	0.177305	0.859269
TGME49_225320	455.015	-1.07282	0.373591	2.87165	0.00408333	0.0447125
TGME49_225330	596.855	-0.425402	0.344986	1.2331	0.217538	0.508482
TGME49_225340	612.129	0.227359	0.325906	-0.69762	0.485415	0.754476
TGME49_225350	113.139	-0.0410049	0.627683	0.0653273	0.947913	0.981884
TGME49_225360	41.7111	-0.208483	1.01633	0.205134	0.837468	0.936098
TGME49_225370	0.0324618	3.21491	4.88929	-0.657542	0.510833
TGME49_225380	87.9222	0.0814475	0.756609	-0.107648	0.914275	0.967739
TGME49_225400	0.129847	1.89359	4.83779	-0.391416	0.69549
TGME49_225410	192.312	0.478323	0.600762	-0.796195	0.425919	0.711628
TGME49_225413	5.98123	0.800795	2.44251	-0.327857	0.74302
TGME49_225420	132.261	0.708594	0.60341	-1.17432	0.240269	0.533454
TGME49_225430	17.9857	-2.08358	1.58513	1.31445	0.188695
TGME49_225435	3.10443	-0.42213	3.23336	0.130554	0.896128
TGME49_225440	61.2355	0.566744	0.807003	-0.702282	0.482503	0.753324
TGME49_225450	76.3985	-0.940004	0.756709	1.24223	0.214153	0.503974
TGME49_225460	0.746889	-0.535826	4.74166	0.113004	0.910027
TGME49_225470	368.169	0.776288	0.385301	-2.01476	0.0439298	0.210375
TGME49_225480	165.171	-1.40157	0.602454	2.32643	0.0199954	0.128939
TGME49_225490	1501.88	-0.258699	0.27922	0.926507	0.354182	0.646383
TGME49_225500	231.191	-0.137826	0.498922	0.276247	0.782358	0.912671
TGME49_225510	199.986	-0.271229	0.545364	0.497337	0.618952	0.831205
TGME49_225520	9.90333	0.177931	1.8686	-0.0952218	0.924139
TGME49_225530	255.654	-0.483535	0.460488	1.05005	0.293696	0.587391
TGME49_225540	1005.28	-0.334211	0.332733	1.00444	0.315167	0.608256
TGME49_225550	675.607	0.803699	0.315141	-2.55028	0.0107635	0.0862437
TGME49_225555	1380.24	-0.118699	0.293261	0.404756	0.685657	0.866361
TGME49_225560	3484.19	0.0121692	0.27834	-0.0437206	0.965127	0.988504
TGME49_225570	3.99377	2.99957	2.92865	-1.02422	0.305733
TGME49_225580	189.046	-0.0450862	0.504018	0.0894536	0.928721	0.973887
TGME49_225590	3.01978	1.82929	3.23282	-0.565848	0.571497
TGME49_225680	97.6611	-0.198798	0.657058	0.302557	0.762227	0.904569
TGME49_225690	842.776	-0.256357	0.318289	0.805421	0.420577	0.708234
TGME49_225710	63.0112	-0.69025	0.816095	0.845797	0.397666	0.687614
TGME49_225720	70.7644	-0.884477	0.898139	0.984789	0.324728	0.617569
TGME49_225730	544.96	-0.194876	0.343342	0.567585	0.570317	0.800637
TGME49_225745	222.217	1.92088	0.514837	-3.73104	0.000190688	0.00470035
TGME49_225770	71.0398	-1.22054	0.885374	1.37856	0.16803	0.441281
TGME49_225780	239.834	0.0305735	0.454803	-0.0672236	0.946404	0.980677
TGME49_225790	704.646	-0.686403	0.407727	1.68349	0.092281	0.319421
TGME49_225800	78.5342	-1.70208	0.858284	1.98312	0.0473543	0.219499
TGME49_225810	307.091	-0.488586	0.419023	1.16601	0.24361	0.537173
TGME49_225820	96.2021	-0.0745029	0.681192	0.109371	0.912908	0.967664
TGME49_225830	365.393	-0.926268	0.417547	2.21835	0.0265308	0.153931
TGME49_225840	208.584	-0.584645	0.496279	1.17806	0.238773	0.532332
TGME49_225850	280.792	-0.0998533	0.452845	0.220502	0.82548	0.932411
TGME49_225860	584.18	0.101651	0.412692	-0.246312	0.805441	0.922958
TGME49_225870	928.182	0.631031	0.322677	-1.95561	0.0505108	0.227538
TGME49_225880	41.1658	-2.65319	1.0858	2.44352	0.0145447
TGME49_225890	231.404	0.68982	0.464968	-1.48359	0.137919	0.393076
TGME49_225900	228.069	-0.112896	0.471713	0.239331	0.810849	0.925802
TGME49_225905	11.8295	-0.221249	1.7892	0.123658	0.901586
TGME49_225910	298.93	0.439638	0.433051	-1.01521	0.310005	0.603889
TGME49_225920	96.7894	-0.360031	0.651765	0.552395	0.580678	0.805726
TGME49_225930	922.297	0.656978	0.291604	-2.25298	0.0242606	0.146212
TGME49_225940	153.736	-0.975305	0.553218	1.76297	0.077906	0.287118
TGME49_225950	0.123408	2.24064	4.85529	-0.461484	0.644451
TGME49_225953	0.0324618	3.21491	4.88929	-0.657542	0.510833
TGME49_225955	0
TGME49_225958	0.870204	6.14552	4.89911	-1.25442	0.209691
TGME49_225960	286.811	1.74345	0.411388	-4.23798	2.2554e-05	0.000839362
TGME49_225970	23.6961	0.910186	1.34216	-0.678149	0.497678
TGME49_225980	161.474	0.44763	0.641768	-0.697495	0.485493	0.754476
TGME49_225990	33.7451	-2.00192	1.12967	1.77212	0.0763745
TGME49_226000	626.596	1.01242	0.336023	-3.01296	0.00258716	0.0316802
TGME49_226010	135.917	1.98169	0.569309	-3.48087	0.000499797	0.00930609
TGME49_226020	3069.55	0.15926	0.240654	-0.661782	0.508111	0.766066
TGME49_226030	1600.99	-0.00854502	0.285081	0.029974	0.976088	0.992981
TGME49_226040	418.705	0.463933	0.382964	-1.21143	0.225732	0.516944
TGME49_226050	284.691	-0.0900152	0.421872	0.213371	0.831038	0.935143
TGME49_226060	1028.33	0.747517	0.287823	-2.59714	0.00940031	0.0788297
TGME49_226068	348.465	-0.27326	0.400265	0.682697	0.494798	0.759542
TGME49_226072	822.258	-0.142366	0.304997	0.466778	0.640658	0.842189
TGME49_226080	163.561	0.845156	0.551786	-1.53167	0.125603	0.373463
TGME49_226090	48.2062	-0.331737	0.945655	0.350801	0.725738	0.88639
TGME49_226100	2.67554	5.28081	3.84479	-1.3735	0.169597
TGME49_226110	0.905955	0.348343	4.72186	-0.0737724	0.941191
TGME49_226220	604.297	0.447534	0.356139	-1.25663	0.208889	0.49704
TGME49_226230	0.818205	1.58467	4.73304	-0.334811	0.737768
TGME49_226240	109.476	0.252476	0.859312	-0.293812	0.768902	0.907883
TGME49_226245	0.53573	1.44483	4.74969	-0.304195	0.760979
TGME49_226250	1475.56	-0.115252	0.268078	0.429921	0.667253	0.855707
TGME49_226260	1021.22	0.911064	0.283651	-3.21192	0.00131849	0.0201273
TGME49_226270	54.448	-2.17331	0.912551	2.38158	0.0172387	0.115465
TGME49_226280	64.3032	0.413149	0.769141	-0.537156	0.59116	0.813752
TGME49_226290	632.105	-0.326525	0.338554	0.964469	0.334811	0.627936
TGME49_226300	2.1788	1.83749	3.71206	-0.495006	0.620596
TGME49_226310	203.021	0.41267	0.713861	-0.578082	0.563209	0.795669
TGME49_226320	169.284	-1.00992	0.541648	1.86453	0.0622477	0.254402
TGME49_226330	20.7019	-3.55641	1.52302	2.3351	0.0195382
TGME49_226340	632.441	0.318623	0.332216	-0.959083	0.337517	0.630933
TGME49_226350	109.999	1.34068	0.749322	-1.78919	0.0735842	0.279389
TGME49_226370	206.377	0.254716	0.544254	-0.468011	0.639777	0.842189
TGME49_226380	2824.08	0.235979	0.251084	-0.939842	0.347299	0.639767
TGME49_226385	0.259694	0.931312	4.7812	-0.194786	0.84556
TGME49_226390	31.0892	-1.13533	1.12565	1.0086	0.313168
[truncated: 6,328 more rows]

## Sheet: Day7_DESeq2
GeneID	baseMean	log2FoldChange	lfcSE	stat	pvalue	padj
TGME49_200010	3394.4	-0.353576	0.789048	0.448104	0.654078	0.895676
TGME49_200110	2.83306	4.85664	3.791	-1.2811	0.200159
TGME49_200130	85.2862	0.670125	1.20506	-0.556093	0.578147	0.8597
TGME49_200230	25.7179	0.137408	1.90088	-0.0722867	0.942374	0.984274
TGME49_200240	59.0192	0.398869	1.31368	-0.303627	0.761412	0.93081
TGME49_200250	1513.88	-0.503137	0.704522	0.714153	0.475132	0.799184
TGME49_200260	5.72792	4.77987	3.90049	-1.22545	0.220404
TGME49_200270	341.805	0.45106	0.402706	-1.12007	0.262682	0.605684
TGME49_200280	476.622	-0.160498	0.381791	0.420381	0.674207	0.903455
TGME49_200290	1745.97	-0.662089	0.661737	1.00053	0.317053	0.659714
TGME49_200295	77.8217	3.08821	1.70431	-1.812	0.0699867	0.287566
TGME49_200300	73.8587	3.18589	1.51233	-2.10661	0.0351517	0.196183
TGME49_200310	941.744	0.251871	0.622903	-0.404351	0.685954	0.907572
TGME49_200320	747.571	-0.0252915	0.400737	0.0631124	0.949677	0.985851
TGME49_200330	942.544	-0.367321	0.473324	0.776047	0.437721	0.772107
TGME49_200340	305.741	0.201041	0.544765	-0.369042	0.712097	0.917176
TGME49_200350	993.488	-0.265578	0.63279	0.419694	0.674709	0.903516
TGME49_200360	7329.97	-0.00373638	1.03234	0.00361934	0.997112	0.998774
TGME49_200370	349.147	0.0301235	0.413414	-0.0728653	0.941913	0.984242
TGME49_200375	284.287	-0.425973	0.569131	0.748462	0.454181	0.785319
TGME49_200385	2070.36	0.304283	0.755801	-0.402597	0.687245	0.907698
TGME49_200400	1055.58	0.0828946	0.484722	-0.171015	0.864212	0.962899
TGME49_200410	180.38	-0.000422864	0.472578	0.000894802	0.999286	0.999574
TGME49_200430	117.659	0.95435	0.855183	-1.11596	0.264439	0.607222
TGME49_200440	112.984	-0.0999616	0.777831	0.128513	0.897743	0.972914
TGME49_200450	147.583	-0.0692228	0.673303	0.102811	0.918113	0.978648
TGME49_200460	567.776	-0.204791	0.404209	0.506645	0.612404	0.87768
TGME49_200470	522.519	-0.429658	0.415031	1.03524	0.300556	0.643147
TGME49_200480	17.0486	6.95387	2.89152	-2.40492	0.0161761	0.135228
TGME49_200590	312.087	0.215493	0.518942	-0.415255	0.677956	0.905615
TGME49_200595	35.1059	5.15992	2.9608	-1.74274	0.0813782	0.311268
TGME49_200600	4.61879	6.89957	4.77791	-1.44406	0.148723
TGME49_200700	408.396	-0.149894	0.376759	0.397852	0.69074	0.908109
TGME49_201100	31.4078	9.67709	3.55688	-2.72067	0.00651507	0.0880778
TGME49_201110	191.851	0.258696	0.615754	-0.420128	0.674392	0.903468
TGME49_201120	682.589	0.231736	0.322138	-0.719367	0.471915	0.797664
TGME49_201130	954.098	-0.503809	0.40715	1.2374	0.215937	0.54001
TGME49_201140	429.462	0.303695	0.309644	-0.980788	0.326697	0.669821
TGME49_201150	328.969	0.124386	0.393051	-0.316464	0.751651	0.927957
TGME49_201160	51.4191	1.82292	1.4114	-1.29156	0.196508	0.514805
TGME49_201170	4336.79	-0.774386	0.780645	0.991983	0.321206	0.664519
TGME49_201180	254.733	0.386533	0.48187	-0.802151	0.422466	0.759652
TGME49_201190	30.1399	-1.43817	1.78075	0.807623	0.419307	0.758409
TGME49_201200	234.15	-0.0719066	0.400021	0.179757	0.857344	0.962244
TGME49_201210	156.744	0.213547	0.605569	-0.352639	0.724359	0.922099
TGME49_201215	77.1337	-1.22308	0.913016	1.33961	0.180373	0.489283
TGME49_201220	284.962	-0.121906	0.459656	0.265211	0.790847	0.940381
TGME49_201230	390.173	-0.414921	0.365641	1.13478	0.256468	0.598443
TGME49_201240	103.749	0.207941	0.963586	-0.215799	0.829144	0.95467
TGME49_201250	333.591	-0.786901	0.477991	1.64627	0.099709	0.349165
TGME49_201260	2630.18	-0.61604	0.771709	0.798281	0.424708	0.760523
TGME49_201270	482.089	-0.352379	0.334666	1.05293	0.292374	0.636261
TGME49_201380	3198.82	0.0670154	0.974471	-0.068771	0.945172	0.985225
TGME49_201390	17188.6	0.0514604	1.11387	-0.0461998	0.963151	0.989187
TGME49_201400	344.788	-0.862247	0.311855	2.7649	0.0056941	0.0828093
TGME49_201520	2081.89	-0.102407	0.753071	0.135986	0.891833	0.971437
TGME49_201630	843.2	0.233163	0.686308	-0.339735	0.734056	0.92416
TGME49_201640	58.7978	4.76198	1.87649	-2.53771	0.011158	0.115348
TGME49_201650	46.4471	5.27628	2.3182	-2.27602	0.0228446	0.158181
TGME49_201660	28.6591	4.888	2.61839	-1.8668	0.0619299	0.269904
[truncated: 8,267 more rows]
