# Supplementary material for: Host-cell dependent epigenetic profiles associated with survival outcomes in T. gondii infection
Source: Epigenetics Chromatin. 2026 May 5;19:27. doi: 10.1186/s13072-026-00678-x (PMC13317167; doi:10.1186/s13072-026-00678-x)
Supplement: Supplementary file 9 — Additional file 9: Table S5. GO enrichment results for RNA-seq datasets. Enrichment results for significantly up- or down-regulated gene sets at each time point. [file 13072_2026_678_MOESM9_ESM.xlsx]

## Sheet: AST_BP
day	host	ID	Name	Bgd count	Result count	Result gene list	Pct of bgd	Fold enrichment	Odds ratio	P-value	Benjamini	Bonferroni
3	AST	GO:0006412	translation	237	44	TGME49_203630,TGME49_204020,TGME49_205340,TGME49_207440,TGME49_207840,TGME49_213350,TGME49_225080,TGME49_227360,TGME49_227600,TGME49_228470,TGME49_231080,TGME49_232710,TGME49_234450,TGME49_238010,TGME49_239100,TGME49_239330,TGME49_239760,TGME49_242330,TGME49_245620,TGME49_245680,TGME49_248390,TGME49_248480,TGME49_249250,TGME49_259240,TGME49_262670,TGME49_262690,TGME49_263040,TGME49_263050,TGME49_…	18.6	6.78	11.46	3.79969e-26	7.14748e-24	9.87918e-24
3	AST	GO:0043043	peptide biosynthetic process	239	44	TGME49_203630,TGME49_204020,TGME49_205340,TGME49_207440,TGME49_207840,TGME49_213350,TGME49_225080,TGME49_227360,TGME49_227600,TGME49_228470,TGME49_231080,TGME49_232710,TGME49_234450,TGME49_238010,TGME49_239100,TGME49_239330,TGME49_239760,TGME49_242330,TGME49_245620,TGME49_245680,TGME49_248390,TGME49_248480,TGME49_249250,TGME49_259240,TGME49_262670,TGME49_262690,TGME49_263040,TGME49_263050,TGME49_…	18.4	6.73	11.34	5.49806e-26	7.14748e-24	1.4295e-23
3	AST	GO:0006518	peptide metabolic process	246	44	TGME49_203630,TGME49_204020,TGME49_205340,TGME49_207440,TGME49_207840,TGME49_213350,TGME49_225080,TGME49_227360,TGME49_227600,TGME49_228470,TGME49_231080,TGME49_232710,TGME49_234450,TGME49_238010,TGME49_239100,TGME49_239330,TGME49_239760,TGME49_242330,TGME49_245620,TGME49_245680,TGME49_248390,TGME49_248480,TGME49_249250,TGME49_259240,TGME49_262670,TGME49_262690,TGME49_263040,TGME49_263050,TGME49_…	17.9	6.53	10.93	1.94586e-25	1.68642e-23	5.05925e-23
3	AST	GO:0043604	amide biosynthetic process	250	44	TGME49_203630,TGME49_204020,TGME49_205340,TGME49_207440,TGME49_207840,TGME49_213350,TGME49_225080,TGME49_227360,TGME49_227600,TGME49_228470,TGME49_231080,TGME49_232710,TGME49_234450,TGME49_238010,TGME49_239100,TGME49_239330,TGME49_239760,TGME49_242330,TGME49_245620,TGME49_245680,TGME49_248390,TGME49_248480,TGME49_249250,TGME49_259240,TGME49_262670,TGME49_262690,TGME49_263040,TGME49_263050,TGME49_…	17.6	6.43	10.71	3.92857e-25	2.55357e-23	1.02143e-22
3	AST	GO:0043603	cellular amide metabolic process	258	44	TGME49_203630,TGME49_204020,TGME49_205340,TGME49_207440,TGME49_207840,TGME49_213350,TGME49_225080,TGME49_227360,TGME49_227600,TGME49_228470,TGME49_231080,TGME49_232710,TGME49_234450,TGME49_238010,TGME49_239100,TGME49_239330,TGME49_239760,TGME49_242330,TGME49_245620,TGME49_245680,TGME49_248390,TGME49_248480,TGME49_249250,TGME49_259240,TGME49_262670,TGME49_262690,TGME49_263040,TGME49_263050,TGME49_…	17.1	6.23	10.29	1.5377e-24	7.99602e-23	3.99801e-22
3	AST	GO:0044271	cellular nitrogen compound biosynthetic process	405	49	TGME49_203630,TGME49_204020,TGME49_205340,TGME49_207440,TGME49_207840,TGME49_213350,TGME49_225080,TGME49_227360,TGME49_227600,TGME49_228470,TGME49_231080,TGME49_232710,TGME49_233110,TGME49_234450,TGME49_238010,TGME49_239100,TGME49_239330,TGME49_239760,TGME49_242330,TGME49_245620,TGME49_245680,TGME49_248390,TGME49_248480,TGME49_249250,TGME49_259240,TGME49_261540,TGME49_262670,TGME49_262690,TGME49_…	12.1	4.42	7.06	1.31611e-20	5.70316e-19	3.4219e-18
3	AST	GO:1901566	organonitrogen compound biosynthetic process	393	47	TGME49_203630,TGME49_204020,TGME49_205340,TGME49_207440,TGME49_207840,TGME49_213350,TGME49_225080,TGME49_227360,TGME49_227600,TGME49_228470,TGME49_231080,TGME49_232710,TGME49_233110,TGME49_234450,TGME49_236070,TGME49_238010,TGME49_239100,TGME49_239330,TGME49_239760,TGME49_242330,TGME49_245620,TGME49_245680,TGME49_248390,TGME49_248480,TGME49_249250,TGME49_259240,TGME49_262670,TGME49_262690,TGME49_…	12	4.37	6.83	1.74566e-19	6.48388e-18	4.53872e-17
3	AST	GO:0034645	cellular macromolecule biosynthetic process	406	47	TGME49_203630,TGME49_204020,TGME49_205340,TGME49_207440,TGME49_207840,TGME49_213350,TGME49_225080,TGME49_227360,TGME49_227600,TGME49_228470,TGME49_231080,TGME49_232710,TGME49_234450,TGME49_238010,TGME49_239100,TGME49_239330,TGME49_239760,TGME49_242330,TGME49_245620,TGME49_245680,TGME49_248390,TGME49_248480,TGME49_249250,TGME49_259240,TGME49_261540,TGME49_262670,TGME49_262690,TGME49_263040,TGME49_…	11.6	4.23	6.56	6.90638e-19	2.24457e-17	1.79566e-16
3	AST	GO:0009059	macromolecule biosynthetic process	408	47	TGME49_203630,TGME49_204020,TGME49_205340,TGME49_207440,TGME49_207840,TGME49_213350,TGME49_225080,TGME49_227360,TGME49_227600,TGME49_228470,TGME49_231080,TGME49_232710,TGME49_234450,TGME49_238010,TGME49_239100,TGME49_239330,TGME49_239760,TGME49_242330,TGME49_245620,TGME49_245680,TGME49_248390,TGME49_248480,TGME49_249250,TGME49_259240,TGME49_261540,TGME49_262670,TGME49_262690,TGME49_263040,TGME49_…	11.5	4.21	6.52	8.49141e-19	2.45307e-17	2.20777e-16
3	AST	GO:0044249	cellular biosynthetic process	587	50	TGME49_203630,TGME49_204020,TGME49_205340,TGME49_207440,TGME49_207840,TGME49_213350,TGME49_225080,TGME49_227360,TGME49_227600,TGME49_228470,TGME49_231080,TGME49_232710,TGME49_233110,TGME49_234450,TGME49_236070,TGME49_238010,TGME49_239100,TGME49_239330,TGME49_239760,TGME49_242330,TGME49_245620,TGME49_245680,TGME49_248390,TGME49_248480,TGME49_249250,TGME49_259240,TGME49_261540,TGME49_262670,TGME49_…	8.5	3.11	4.64	1.80423e-14	4.691e-13	4.691e-12
3	AST	GO:1901576	organic substance biosynthetic process	598	50	TGME49_203630,TGME49_204020,TGME49_205340,TGME49_207440,TGME49_207840,TGME49_213350,TGME49_225080,TGME49_227360,TGME49_227600,TGME49_228470,TGME49_231080,TGME49_232710,TGME49_233110,TGME49_234450,TGME49_236070,TGME49_238010,TGME49_239100,TGME49_239330,TGME49_239760,TGME49_242330,TGME49_245620,TGME49_245680,TGME49_248390,TGME49_248480,TGME49_249250,TGME49_259240,TGME49_261540,TGME49_262670,TGME49_…	8.4	3.05	4.53	3.84261e-14	9.08254e-13	9.9908e-12
3	AST	GO:0010467	gene expression	564	48	TGME49_203630,TGME49_204020,TGME49_205340,TGME49_207440,TGME49_207840,TGME49_213350,TGME49_225080,TGME49_227360,TGME49_227600,TGME49_228470,TGME49_231080,TGME49_232710,TGME49_234450,TGME49_238010,TGME49_239100,TGME49_239330,TGME49_239760,TGME49_242330,TGME49_244420,TGME49_245620,TGME49_245680,TGME49_248390,TGME49_248480,TGME49_249250,TGME49_259240,TGME49_261540,TGME49_262670,TGME49_262690,TGME49_…	8.5	3.11	4.55	7.90327e-14	1.71238e-12	2.05485e-11
3	AST	GO:0009058	biosynthetic process	617	50	TGME49_203630,TGME49_204020,TGME49_205340,TGME49_207440,TGME49_207840,TGME49_213350,TGME49_225080,TGME49_227360,TGME49_227600,TGME49_228470,TGME49_231080,TGME49_232710,TGME49_233110,TGME49_234450,TGME49_236070,TGME49_238010,TGME49_239100,TGME49_239330,TGME49_239760,TGME49_242330,TGME49_245620,TGME49_245680,TGME49_248390,TGME49_248480,TGME49_249250,TGME49_259240,TGME49_261540,TGME49_262670,TGME49_…	8.1	2.96	4.36	1.35696e-13	2.71392e-12	3.5281e-11
3	AST	GO:0044267	cellular protein metabolic process	670	52	TGME49_201630,TGME49_203630,TGME49_204020,TGME49_205340,TGME49_207440,TGME49_207840,TGME49_213350,TGME49_221210,TGME49_225080,TGME49_227360,TGME49_227600,TGME49_227810,TGME49_228470,TGME49_231080,TGME49_232710,TGME49_234450,TGME49_238010,TGME49_239100,TGME49_239330,TGME49_239760,TGME49_242330,TGME49_245620,TGME49_245680,TGME49_248390,TGME49_248480,TGME49_249250,TGME49_259240,TGME49_262670,TGME49_…	7.8	2.84	4.21	2.05444e-13	3.81538e-12	5.34154e-11
3	AST	GO:1901564	organonitrogen compound metabolic process	994	63	TGME49_201630,TGME49_203630,TGME49_204020,TGME49_205340,TGME49_207440,TGME49_207840,TGME49_213350,TGME49_221210,TGME49_224460,TGME49_225080,TGME49_225470,TGME49_227360,TGME49_227600,TGME49_227810,TGME49_228470,TGME49_231080,TGME49_232710,TGME49_233110,TGME49_234450,TGME49_236070,TGME49_238010,TGME49_239100,TGME49_239330,TGME49_239760,TGME49_242330,TGME49_245620,TGME49_245680,TGME49_248390,TGME49_…	6.3	2.32	3.6	2.12662e-12	3.68614e-11	5.52921e-10
3	AST	GO:0019538	protein metabolic process	823	56	TGME49_201630,TGME49_203630,TGME49_204020,TGME49_205340,TGME49_207440,TGME49_207840,TGME49_213350,TGME49_221210,TGME49_224460,TGME49_225080,TGME49_225470,TGME49_227360,TGME49_227600,TGME49_227810,TGME49_228470,TGME49_231080,TGME49_232710,TGME49_234450,TGME49_238010,TGME49_239100,TGME49_239330,TGME49_239760,TGME49_242330,TGME49_245620,TGME49_245680,TGME49_248390,TGME49_248480,TGME49_249250,TGME49_…	6.8	2.49	3.7	4.35715e-12	7.08037e-11	1.13286e-09
3	AST	GO:0034641	cellular nitrogen compound metabolic process	847	53	TGME49_203630,TGME49_204020,TGME49_205340,TGME49_207440,TGME49_207840,TGME49_210230,TGME49_213350,TGME49_225080,TGME49_227360,TGME49_227600,TGME49_228470,TGME49_231080,TGME49_232710,TGME49_233110,TGME49_234450,TGME49_238010,TGME49_239100,TGME49_239330,TGME49_239760,TGME49_242330,TGME49_244420,TGME49_245620,TGME49_245680,TGME49_248390,TGME49_248480,TGME49_249250,TGME49_259240,TGME49_261540,TGME49_…	6.3	2.29	3.24	5.97789e-10	9.14265e-09	1.55425e-07
3	AST	GO:0044260	cellular macromolecule metabolic process	926	55	TGME49_201630,TGME49_203630,TGME49_204020,TGME49_205340,TGME49_207440,TGME49_207840,TGME49_213350,TGME49_221210,TGME49_225080,TGME49_227360,TGME49_227600,TGME49_227810,TGME49_228470,TGME49_231080,TGME49_232710,TGME49_234450,TGME49_238010,TGME49_239100,TGME49_239330,TGME49_239760,TGME49_242330,TGME49_245620,TGME49_245680,TGME49_248390,TGME49_248480,TGME49_249250,TGME49_259240,TGME49_261540,TGME49_…	5.9	2.17	3.08	1.75152e-09	2.52997e-08	4.55394e-07
3	AST	GO:0006807	nitrogen compound metabolic process	1468	68	TGME49_201630,TGME49_203630,TGME49_204020,TGME49_205340,TGME49_207440,TGME49_207840,TGME49_210230,TGME49_213350,TGME49_221210,TGME49_224460,TGME49_225080,TGME49_225470,TGME49_227360,TGME49_227600,TGME49_227810,TGME49_228470,TGME49_231080,TGME49_232710,TGME49_233110,TGME49_234450,TGME49_236070,TGME49_238010,TGME49_239100,TGME49_239330,TGME49_239760,TGME49_242330,TGME49_244420,TGME49_245620,TGME49_…	4.6	1.69	2.44	3.21796e-07	4.40353e-06	8.36671e-05
3	AST	GO:0043170	macromolecule metabolic process	1298	61	TGME49_201630,TGME49_203630,TGME49_204020,TGME49_205340,TGME49_207440,TGME49_207840,TGME49_210230,TGME49_213350,TGME49_221210,TGME49_224460,TGME49_225080,TGME49_225470,TGME49_227360,TGME49_227600,TGME49_227810,TGME49_228470,TGME49_231080,TGME49_232710,TGME49_234450,TGME49_238010,TGME49_239100,TGME49_239330,TGME49_239760,TGME49_242330,TGME49_244420,TGME49_245620,TGME49_245680,TGME49_248390,TGME49_…	4.7	1.72	2.36	1.38832e-06	1.80482e-05	0.000360964
3	AST	GO:0044238	primary metabolic process	1582	68	TGME49_201630,TGME49_203630,TGME49_204020,TGME49_205340,TGME49_207440,TGME49_207840,TGME49_210230,TGME49_210260,TGME49_213350,TGME49_221210,TGME49_224460,TGME49_225080,TGME49_225470,TGME49_227360,TGME49_227600,TGME49_227810,TGME49_228470,TGME49_231080,TGME49_232710,TGME49_233110,TGME49_234450,TGME49_236070,TGME49_238010,TGME49_239100,TGME49_239330,TGME49_239760,TGME49_242330,TGME49_244420,TGME49_…	4.3	1.57	2.18	6.43637e-06	7.96884e-05	0.00167346
3	AST	GO:0071704	organic substance metabolic process	1648	69	TGME49_201630,TGME49_203630,TGME49_204020,TGME49_205340,TGME49_207440,TGME49_207840,TGME49_210230,TGME49_210260,TGME49_213350,TGME49_221210,TGME49_224460,TGME49_225080,TGME49_225470,TGME49_227360,TGME49_227600,TGME49_227810,TGME49_228470,TGME49_231080,TGME49_232710,TGME49_233110,TGME49_234450,TGME49_236070,TGME49_238010,TGME49_239100,TGME49_239330,TGME49_239760,TGME49_242330,TGME49_244420,TGME49_…	4.2	1.53	2.11	1.39561e-05	0.000164242	0.00362858
3	AST	GO:0044237	cellular metabolic process	1550	66	TGME49_201630,TGME49_203630,TGME49_204020,TGME49_205340,TGME49_207440,TGME49_207840,TGME49_210230,TGME49_210260,TGME49_213350,TGME49_221210,TGME49_225080,TGME49_227360,TGME49_227600,TGME49_227810,TGME49_228470,TGME49_231080,TGME49_232710,TGME49_233110,TGME49_234450,TGME49_236070,TGME49_237130,TGME49_238010,TGME49_239100,TGME49_239330,TGME49_239760,TGME49_242330,TGME49_244420,TGME49_245620,TGME49_…	4.3	1.56	2.12	1.45291e-05	0.000164242	0.00377756
3	AST	GO:0008152	metabolic process	1923	71	TGME49_201630,TGME49_203630,TGME49_204020,TGME49_205340,TGME49_207440,TGME49_207840,TGME49_210230,TGME49_210260,TGME49_213350,TGME49_221210,TGME49_224460,TGME49_225080,TGME49_225470,TGME49_227360,TGME49_227600,TGME49_227810,TGME49_228470,TGME49_231080,TGME49_232710,TGME49_233110,TGME49_234450,TGME49_236070,TGME49_237130,TGME49_238010,TGME49_239100,TGME49_239330,TGME49_239760,TGME49_242330,TGME49_…	3.7	1.35	1.75	0.00084422	0.00914572	0.219497
3	AST	GO:0009987	cellular process	2153	73	TGME49_201630,TGME49_203630,TGME49_204020,TGME49_205340,TGME49_206350,TGME49_207440,TGME49_207840,TGME49_210230,TGME49_210260,TGME49_213350,TGME49_215390,TGME49_220400,TGME49_221210,TGME49_225080,TGME49_227360,TGME49_227600,TGME49_227810,TGME49_228470,TGME49_231080,TGME49_232710,TGME49_233110,TGME49_234450,TGME49_236070,TGME49_236580,TGME49_237130,TGME49_238010,TGME49_239100,TGME49_239330,TGME49_…	3.4	1.24	1.53	0.0090767	0.0943977	1
3	AST	GO:0006414	translational elongation	18	3	TGME49_300140,TGME49_302050,TGME49_309810,	16.7	6.09	7.24	0.0121135	0.121135	1
3	AST	GO:0008154	actin polymerization or depolymerization	1	1	TGME49_220400,	100	36.53		0.0273726	0.237229	1
3	AST	GO:0051261	protein depolymerization	1	1	TGME49_220400,	100	36.53		0.0273726	0.237229	1
3	AST	GO:0030042	actin filament depolymerization	1	1	TGME49_220400,	100	36.53		0.0273726	0.237229	1
3	AST	GO:0002182	cytoplasmic translational elongation	1	1	TGME49_309810,	100	36.53		0.0273726	0.237229	1
5	AST	GO:0043603	cellular amide metabolic process	258	51	TGME49_203630,TGME49_204020,TGME49_205340,TGME49_207440,TGME49_207840,TGME49_213350,TGME49_216040,TGME49_218560,TGME49_219140,TGME49_219550,TGME49_221320,TGME49_223050,TGME49_227360,TGME49_228470,TGME49_231080,TGME49_232710,TGME49_238010,TGME49_239100,TGME49_239330,TGME49_239760,TGME49_242330,TGME49_245620,TGME49_245680,TGME49_248390,TGME49_249250,TGME49_250955,TGME49_259240,TGME49_262670,TGME49_…	19.8	3.53	4.86	2.43897e-16	7.64241e-14	1.23168e-13
5	AST	GO:0043604	amide biosynthetic process	250	50	TGME49_203630,TGME49_204020,TGME49_205340,TGME49_207440,TGME49_207840,TGME49_213350,TGME49_216040,TGME49_218560,TGME49_219140,TGME49_221320,TGME49_223050,TGME49_227360,TGME49_228470,TGME49_231080,TGME49_232710,TGME49_238010,TGME49_239100,TGME49_239330,TGME49_239760,TGME49_242330,TGME49_245620,TGME49_245680,TGME49_248390,TGME49_249250,TGME49_250955,TGME49_259240,TGME49_262670,TGME49_262690,TGME49_…	20	3.58	4.92	3.0267e-16	7.64241e-14	1.52848e-13
5	AST	GO:0006412	translation	237	48	TGME49_203630,TGME49_204020,TGME49_205340,TGME49_207440,TGME49_207840,TGME49_213350,TGME49_216040,TGME49_219140,TGME49_223050,TGME49_227360,TGME49_228470,TGME49_231080,TGME49_232710,TGME49_238010,TGME49_239100,TGME49_239330,TGME49_239760,TGME49_242330,TGME49_245620,TGME49_245680,TGME49_248390,TGME49_249250,TGME49_250955,TGME49_259240,TGME49_262670,TGME49_262690,TGME49_263040,TGME49_263050,TGME49_…	20.3	3.62	4.97	7.71603e-16	1.29887e-13	3.8966e-13
5	AST	GO:0043043	peptide biosynthetic process	239	48	TGME49_203630,TGME49_204020,TGME49_205340,TGME49_207440,TGME49_207840,TGME49_213350,TGME49_216040,TGME49_219140,TGME49_223050,TGME49_227360,TGME49_228470,TGME49_231080,TGME49_232710,TGME49_238010,TGME49_239100,TGME49_239330,TGME49_239760,TGME49_242330,TGME49_245620,TGME49_245680,TGME49_248390,TGME49_249250,TGME49_250955,TGME49_259240,TGME49_262670,TGME49_262690,TGME49_263040,TGME49_263050,TGME49_…	20.1	3.59	4.91	1.09751e-15	1.38561e-13	5.54245e-13
5	AST	GO:0006518	peptide metabolic process	246	48	TGME49_203630,TGME49_204020,TGME49_205340,TGME49_207440,TGME49_207840,TGME49_213350,TGME49_216040,TGME49_219140,TGME49_223050,TGME49_227360,TGME49_228470,TGME49_231080,TGME49_232710,TGME49_238010,TGME49_239100,TGME49_239330,TGME49_239760,TGME49_242330,TGME49_245620,TGME49_245680,TGME49_248390,TGME49_249250,TGME49_250955,TGME49_259240,TGME49_262670,TGME49_262690,TGME49_263040,TGME49_263050,TGME49_…	19.5	3.49	4.73	3.64544e-15	3.6819e-13	1.84095e-12
5	AST	GO:0044271	cellular nitrogen compound biosynthetic process	405	58	TGME49_203630,TGME49_204020,TGME49_205340,TGME49_207440,TGME49_207840,TGME49_213350,TGME49_216040,TGME49_218560,TGME49_219140,TGME49_221320,TGME49_223050,TGME49_226000,TGME49_226010,TGME49_227360,TGME49_228470,TGME49_231080,TGME49_232710,TGME49_233110,TGME49_238010,TGME49_239100,TGME49_239330,TGME49_239760,TGME49_242330,TGME49_245620,TGME49_245680,TGME49_248390,TGME49_249180,TGME49_249250,TGME49_…	14.3	2.56	3.3	5.30394e-12	4.46415e-10	2.67849e-09
5	AST	GO:1901566	organonitrogen compound biosynthetic process	393	55	TGME49_203630,TGME49_204020,TGME49_205340,TGME49_207440,TGME49_207840,TGME49_213350,TGME49_216040,TGME49_218560,TGME49_219140,TGME49_221320,TGME49_223050,TGME49_226000,TGME49_226010,TGME49_227360,TGME49_228470,TGME49_231080,TGME49_232710,TGME49_233110,TGME49_238010,TGME49_239100,TGME49_239330,TGME49_239760,TGME49_242330,TGME49_245620,TGME49_245680,TGME49_248390,TGME49_249180,TGME49_249250,TGME49_…	14	2.5	3.17	5.39744e-11	3.89387e-09	2.72571e-08
5	AST	GO:0009059	macromolecule biosynthetic process	408	54	TGME49_203420,TGME49_203630,TGME49_204020,TGME49_205340,TGME49_207440,TGME49_207840,TGME49_213350,TGME49_216040,TGME49_218720,TGME49_219140,TGME49_223050,TGME49_227360,TGME49_228470,TGME49_231080,TGME49_232710,TGME49_238010,TGME49_239100,TGME49_239330,TGME49_239760,TGME49_242330,TGME49_245620,TGME49_245680,TGME49_248390,TGME49_249250,TGME49_250955,TGME49_259240,TGME49_262670,TGME49_262690,TGME49_…	13.2	2.37	2.95	7.23276e-10	4.56568e-08	3.65254e-07
5	AST	GO:0034645	cellular macromolecule biosynthetic process	406	53	TGME49_203630,TGME49_204020,TGME49_205340,TGME49_207440,TGME49_207840,TGME49_213350,TGME49_216040,TGME49_218720,TGME49_219140,TGME49_223050,TGME49_227360,TGME49_228470,TGME49_231080,TGME49_232710,TGME49_238010,TGME49_239100,TGME49_239330,TGME49_239760,TGME49_242330,TGME49_245620,TGME49_245680,TGME49_248390,TGME49_249250,TGME49_250955,TGME49_259240,TGME49_262670,TGME49_262690,TGME49_263040,TGME49_…	13.1	2.33	2.89	1.7911e-09	1.00501e-07	9.04506e-07
5	AST	GO:0010467	gene expression	564	65	TGME49_203420,TGME49_203630,TGME49_203870,TGME49_204020,TGME49_205340,TGME49_205500,TGME49_207440,TGME49_207840,TGME49_213350,TGME49_216040,TGME49_219140,TGME49_223050,TGME49_223390,TGME49_225125,TGME49_227360,TGME49_228470,TGME49_231080,TGME49_231970,TGME49_232710,TGME49_233080,TGME49_238010,TGME49_239100,TGME49_239330,TGME49_239760,TGME49_242330,TGME49_245620,TGME49_245680,TGME49_248390,TGME49_…	11.5	2.06	2.56	3.61821e-09	1.8272e-07	1.8272e-06
5	AST	GO:0044267	cellular protein metabolic process	670	72	TGME49_203320,TGME49_203630,TGME49_204020,TGME49_204100,TGME49_205340,TGME49_207440,TGME49_207840,TGME49_209000,TGME49_210280,TGME49_213350,TGME49_216040,TGME49_218720,TGME49_219140,TGME49_221210,TGME49_223050,TGME49_223450,TGME49_223880,TGME49_225960,TGME49_226810,TGME49_227360,TGME49_227810,TGME49_228470,TGME49_229630,TGME49_231080,TGME49_232010,TGME49_232710,TGME49_237500,TGME49_238010,TGME49_…	10.7	1.92	2.39	9.19663e-09	4.22209e-07	4.6443e-06
5	AST	GO:0034641	cellular nitrogen compound metabolic process	847	82	TGME49_203420,TGME49_203630,TGME49_203870,TGME49_204020,TGME49_205340,TGME49_205500,TGME49_207440,TGME49_207840,TGME49_213350,TGME49_216040,TGME49_218560,TGME49_219140,TGME49_219550,TGME49_221320,TGME49_223050,TGME49_223390,TGME49_225125,TGME49_226000,TGME49_226010,TGME49_227360,TGME49_228470,TGME49_231080,TGME49_231970,TGME49_232710,TGME49_233080,TGME49_233110,TGME49_236040,TGME49_238010,TGME49_…	9.7	1.73	2.14	8.50519e-08	3.57927e-06	4.29512e-05
5	AST	GO:1901564	organonitrogen compound metabolic process	994	91	TGME49_203320,TGME49_203630,TGME49_204020,TGME49_204100,TGME49_205340,TGME49_206510,TGME49_207440,TGME49_207840,TGME49_209000,TGME49_210280,TGME49_213350,TGME49_216040,TGME49_216440,TGME49_218560,TGME49_218720,TGME49_219140,TGME49_219550,TGME49_221210,TGME49_221320,TGME49_223050,TGME49_223450,TGME49_223880,TGME49_224460,TGME49_225960,TGME49_226000,TGME49_226010,TGME49_226810,TGME49_227360,TGME49_…	9.2	1.64	2.04	1.84562e-07	7.16951e-06	9.32037e-05
5	AST	GO:0044249	cellular biosynthetic process	587	62	TGME49_203420,TGME49_203630,TGME49_204020,TGME49_205340,TGME49_207440,TGME49_207840,TGME49_213350,TGME49_216040,TGME49_218560,TGME49_218720,TGME49_219140,TGME49_221320,TGME49_223050,TGME49_226000,TGME49_226010,TGME49_227360,TGME49_228470,TGME49_231080,TGME49_232710,TGME49_233110,TGME49_238010,TGME49_239100,TGME49_239330,TGME49_239760,TGME49_242330,TGME49_245620,TGME49_245680,TGME49_248390,TGME49_…	10.6	1.89	2.28	2.58623e-07	9.32891e-06	0.000130605
5	AST	GO:1901576	organic substance biosynthetic process	598	62	TGME49_203420,TGME49_203630,TGME49_204020,TGME49_205340,TGME49_207440,TGME49_207840,TGME49_213350,TGME49_216040,TGME49_218560,TGME49_218720,TGME49_219140,TGME49_221320,TGME49_223050,TGME49_226000,TGME49_226010,TGME49_227360,TGME49_228470,TGME49_231080,TGME49_232710,TGME49_233110,TGME49_238010,TGME49_239100,TGME49_239330,TGME49_239760,TGME49_242330,TGME49_245620,TGME49_245680,TGME49_248390,TGME49_…	10.4	1.85	2.22	5.07809e-07	1.70963e-05	0.000256444
5	AST	GO:0019538	protein metabolic process	823	77	TGME49_203320,TGME49_203630,TGME49_204020,TGME49_204100,TGME49_205340,TGME49_206510,TGME49_207440,TGME49_207840,TGME49_209000,TGME49_210280,TGME49_213350,TGME49_216040,TGME49_216440,TGME49_218720,TGME49_219140,TGME49_221210,TGME49_223050,TGME49_223450,TGME49_223880,TGME49_224460,TGME49_225960,TGME49_226810,TGME49_227360,TGME49_227810,TGME49_228470,TGME49_229630,TGME49_231080,TGME49_232010,TGME49_…	9.4	1.67	2.02	1.05349e-06	3.32508e-05	0.000532012
5	AST	GO:0009058	biosynthetic process	617	62	TGME49_203420,TGME49_203630,TGME49_204020,TGME49_205340,TGME49_207440,TGME49_207840,TGME49_213350,TGME49_216040,TGME49_218560,TGME49_218720,TGME49_219140,TGME49_221320,TGME49_223050,TGME49_226000,TGME49_226010,TGME49_227360,TGME49_228470,TGME49_231080,TGME49_232710,TGME49_233110,TGME49_238010,TGME49_239100,TGME49_239330,TGME49_239760,TGME49_242330,TGME49_245620,TGME49_245680,TGME49_248390,TGME49_…	10	1.8	2.14	1.53841e-06	4.56999e-05	0.000776898
5	AST	GO:0044237	cellular metabolic process	1550	120	TGME49_203320,TGME49_203420,TGME49_203630,TGME49_203870,TGME49_204020,TGME49_204100,TGME49_204110,TGME49_205340,TGME49_205500,TGME49_206450,TGME49_207440,TGME49_207840,TGME49_209000,TGME49_210260,TGME49_210280,TGME49_213350,TGME49_216040,TGME49_218560,TGME49_218720,TGME49_219140,TGME49_219550,TGME49_221210,TGME49_221320,TGME49_223050,TGME49_223390,TGME49_223450,TGME49_223880,TGME49_225125,TGME49_…	7.7	1.38	1.73	1.04636e-05	0.000293562	0.00528412
5	AST	GO:0006807	nitrogen compound metabolic process	1468	113	TGME49_203320,TGME49_203420,TGME49_203630,TGME49_203870,TGME49_204020,TGME49_204100,TGME49_205340,TGME49_205500,TGME49_206510,TGME49_207440,TGME49_207840,TGME49_209000,TGME49_210280,TGME49_213350,TGME49_216040,TGME49_216440,TGME49_218560,TGME49_218720,TGME49_219140,TGME49_219550,TGME49_221210,TGME49_221320,TGME49_223050,TGME49_223390,TGME49_223450,TGME49_223880,TGME49_224460,TGME49_225125,TGME49_…	7.7	1.38	1.68	3.19672e-05	0.000849655	0.0161434
5	AST	GO:0044260	cellular macromolecule metabolic process	926	78	TGME49_203320,TGME49_203630,TGME49_204020,TGME49_204100,TGME49_205340,TGME49_207440,TGME49_207840,TGME49_209000,TGME49_210280,TGME49_213350,TGME49_216040,TGME49_218720,TGME49_219140,TGME49_221210,TGME49_223050,TGME49_223450,TGME49_223880,TGME49_225960,TGME49_226810,TGME49_227360,TGME49_227810,TGME49_228470,TGME49_229630,TGME49_231080,TGME49_232010,TGME49_232710,TGME49_237500,TGME49_238010,TGME49_…	8.4	1.51	1.77	5.13472e-05	0.00129652	0.0259303
5	AST	GO:0043170	macromolecule metabolic process	1298	98	TGME49_203320,TGME49_203420,TGME49_203630,TGME49_203870,TGME49_204020,TGME49_204100,TGME49_205340,TGME49_205500,TGME49_206510,TGME49_207440,TGME49_207840,TGME49_209000,TGME49_210280,TGME49_213350,TGME49_216040,TGME49_216440,TGME49_218720,TGME49_219140,TGME49_221210,TGME49_223050,TGME49_223390,TGME49_223450,TGME49_223880,TGME49_224460,TGME49_225125,TGME49_225960,TGME49_226810,TGME49_227360,TGME49_…	7.6	1.35	1.58	0.000338625	0.00814311	0.171005
5	AST	GO:0044238	primary metabolic process	1582	115	TGME49_203320,TGME49_203420,TGME49_203630,TGME49_203870,TGME49_204020,TGME49_204100,TGME49_205340,TGME49_205500,TGME49_206510,TGME49_207440,TGME49_207840,TGME49_209000,TGME49_210260,TGME49_210280,TGME49_213350,TGME49_216040,TGME49_216440,TGME49_218560,TGME49_218720,TGME49_219140,TGME49_219550,TGME49_221210,TGME49_221320,TGME49_223050,TGME49_223390,TGME49_223450,TGME49_223880,TGME49_224460,TGME49_…	7.3	1.3	1.55	0.000369613	0.0084843	0.186655
5	AST	GO:0071704	organic substance metabolic process	1648	117	TGME49_203320,TGME49_203420,TGME49_203630,TGME49_203870,TGME49_204020,TGME49_204100,TGME49_205340,TGME49_205500,TGME49_206510,TGME49_207440,TGME49_207840,TGME49_209000,TGME49_210260,TGME49_210280,TGME49_213350,TGME49_216040,TGME49_216440,TGME49_218560,TGME49_218720,TGME49_219140,TGME49_219550,TGME49_221210,TGME49_221320,TGME49_223050,TGME49_223390,TGME49_223450,TGME49_223880,TGME49_224460,TGME49_…	7.1	1.27	1.5	0.000871754	0.0191407	0.440236
5	AST	GO:0006163	purine nucleotide metabolic process	47	9	TGME49_218560,TGME49_219550,TGME49_221320,TGME49_226000,TGME49_233110,TGME49_236040,TGME49_268850,TGME49_295350,TGME49_318230,	19.1	3.42	4.1	0.000979641	0.0206133	0.494719
5	AST	GO:0009150	purine ribonucleotide metabolic process	48	9	TGME49_218560,TGME49_219550,TGME49_221320,TGME49_226000,TGME49_233110,TGME49_236040,TGME49_268850,TGME49_295350,TGME49_318230,	18.8	3.35	3.99	0.00114781	0.0231857	0.579644
5	AST	GO:1904029	regulation of cyclin-dependent protein kinase activity	5	3	TGME49_267580,TGME49_293280,TGME49_305330,	60	10.72	25.58	0.00159243	0.0268059	0.804177
5	AST	GO:0043549	regulation of kinase activity	5	3	TGME49_267580,TGME49_293280,TGME49_305330,	60	10.72	25.58	0.00159243	0.0268059	0.804177
5	AST	GO:0000079	regulation of cyclin-dependent protein serine/threonine kinase activity	5	3	TGME49_267580,TGME49_293280,TGME49_305330,	60	10.72	25.58	0.00159243	0.0268059	0.804177
5	AST	GO:0045859	regulation of protein kinase activity	5	3	TGME49_267580,TGME49_293280,TGME49_305330,	60	10.72	25.58	0.00159243	0.0268059	0.804177
5	AST	GO:0071900	regulation of protein serine/threonine kinase activity	5	3	TGME49_267580,TGME49_293280,TGME49_305330,	60	10.72	25.58	0.00159243	0.0268059	0.804177
5	AST	GO:0072521	purine-containing compound metabolic process	51	9	TGME49_218560,TGME49_219550,TGME49_221320,TGME49_226000,TGME49_233110,TGME49_236040,TGME49_268850,TGME49_295350,TGME49_318230,	17.6	3.15	3.7	0.00179665	0.029268	0.907308
5	AST	GO:0008152	metabolic process	1923	131	TGME49_203320,TGME49_203420,TGME49_203630,TGME49_203870,TGME49_204020,TGME49_204100,TGME49_204110,TGME49_205340,TGME49_205500,TGME49_206450,TGME49_206510,TGME49_207440,TGME49_207840,TGME49_209000,TGME49_210260,TGME49_210280,TGME49_211680,TGME49_213350,TGME49_216040,TGME49_216440,TGME49_218560,TGME49_218720,TGME49_219140,TGME49_219550,TGME49_221210,TGME49_221320,TGME49_223050,TGME49_223390,TGME49_…	6.8	1.22	1.44	0.0020361	0.0321321	1
5	AST	GO:0019693	ribose phosphate metabolic process	53	9	TGME49_218560,TGME49_219550,TGME49_221320,TGME49_226000,TGME49_233110,TGME49_236040,TGME49_268850,TGME49_295350,TGME49_318230,	17	3.04	3.53	0.00237237	0.0352367	1
5	AST	GO:0009259	ribonucleotide metabolic process	53	9	TGME49_218560,TGME49_219550,TGME49_221320,TGME49_226000,TGME49_233110,TGME49_236040,TGME49_268850,TGME49_295350,TGME49_318230,	17	3.04	3.53	0.00237237	0.0352367	1
5	AST	GO:0051338	regulation of transferase activity	6	3	TGME49_267580,TGME49_293280,TGME49_305330,	50	8.94	17.05	0.00305331	0.0403894	1
5	AST	GO:0001932	regulation of protein phosphorylation	6	3	TGME49_267580,TGME49_293280,TGME49_305330,	50	8.94	17.05	0.00305331	0.0403894	1
5	AST	GO:0042325	regulation of phosphorylation	6	3	TGME49_267580,TGME49_293280,TGME49_305330,	50	8.94	17.05	0.00305331	0.0403894	1
5	AST	GO:2001293	malonyl-CoA metabolic process	2	2	TGME49_218560,TGME49_221320,	100	17.88		0.00311918	0.0403894	1
5	AST	GO:2001295	malonyl-CoA biosynthetic process	2	2	TGME49_218560,TGME49_221320,	100	17.88		0.00311918	0.0403894	1
5	AST	GO:0035383	thioester metabolic process	7	3	TGME49_218560,TGME49_219550,TGME49_221320,	42.9	7.66	12.78	0.0051232	0.0631029	1
5	AST	GO:0006637	acyl-CoA metabolic process	7	3	TGME49_218560,TGME49_219550,TGME49_221320,	42.9	7.66	12.78	0.0051232	0.0631029	1
5	AST	GO:0009117	nucleotide metabolic process	77	10	TGME49_218560,TGME49_219550,TGME49_221320,TGME49_226000,TGME49_233110,TGME49_236040,TGME49_249180,TGME49_268850,TGME49_295350,TGME49_318230,	13	2.32	2.57	0.0100344	0.120651	1
5	AST	GO:0051726	regulation of cell cycle	9	3	TGME49_267580,TGME49_293280,TGME49_305330,	33.3	5.96	8.52	0.0113078	0.13116	1
5	AST	GO:0050790	regulation of catalytic activity	35	6	TGME49_216430,TGME49_267580,TGME49_293280,TGME49_305330,TGME49_309220,TGME49_312300,	17.1	3.06	3.55	0.0119392	0.13116	1
5	AST	GO:0065009	regulation of molecular function	35	6	TGME49_216430,TGME49_267580,TGME49_293280,TGME49_305330,TGME49_309220,TGME49_312300,	17.1	3.06	3.55	0.0119392	0.13116	1
5	AST	GO:0006753	nucleoside phosphate metabolic process	79	10	TGME49_218560,TGME49_219550,TGME49_221320,TGME49_226000,TGME49_233110,TGME49_236040,TGME49_249180,TGME49_268850,TGME49_295350,TGME49_318230,	12.7	2.26	2.5	0.0119472	0.13116	1
5	AST	GO:0055086	nucleobase-containing small molecule metabolic process	93	11	TGME49_218560,TGME49_219550,TGME49_221320,TGME49_226000,TGME49_233110,TGME49_236040,TGME49_249180,TGME49_268850,TGME49_295350,TGME49_310640,TGME49_318230,	11.8	2.11	2.32	0.0139806	0.150217	1
5	AST	GO:0006164	purine nucleotide biosynthetic process	27	5	TGME49_218560,TGME49_221320,TGME49_226000,TGME49_233110,TGME49_295350,	18.5	3.31	3.89	0.0154554	0.152761	1
5	AST	GO:0009152	purine ribonucleotide biosynthetic process	27	5	TGME49_218560,TGME49_221320,TGME49_226000,TGME49_233110,TGME49_295350,	18.5	3.31	3.89	0.0154554	0.152761	1
5	AST	GO:0019220	regulation of phosphate metabolic process	10	3	TGME49_267580,TGME49_293280,TGME49_305330,	30	5.36	7.3	0.0154944	0.152761	1
5	AST	GO:0051174	regulation of phosphorus metabolic process	10	3	TGME49_267580,TGME49_293280,TGME49_305330,	30	5.36	7.3	0.0154944	0.152761	1
5	AST	GO:0006414	translational elongation	18	4	TGME49_219140,TGME49_300140,TGME49_302050,TGME49_309810,	22.2	3.97	4.88	0.0157298	0.152761	1
5	AST	GO:0033875	ribonucleoside bisphosphate metabolic process	11	3	TGME49_218560,TGME49_219550,TGME49_221320,	27.3	4.88	6.39	0.0204374	0.18232	1
5	AST	GO:0033865	nucleoside bisphosphate metabolic process	11	3	TGME49_218560,TGME49_219550,TGME49_221320,	27.3	4.88	6.39	0.0204374	0.18232	1
5	AST	GO:0034032	purine nucleoside bisphosphate metabolic process	11	3	TGME49_218560,TGME49_219550,TGME49_221320,	27.3	4.88	6.39	0.0204374	0.18232	1
5	AST	GO:0031399	regulation of protein modification process	11	3	TGME49_267580,TGME49_293280,TGME49_305330,	27.3	4.88	6.39	0.0204374	0.18232	1
5	AST	GO:0008150	biological process	2663	166	TGME49_200385,TGME49_202380,TGME49_203320,TGME49_203420,TGME49_203630,TGME49_203870,TGME49_204020,TGME49_204100,TGME49_204110,TGME49_205340,TGME49_205500,TGME49_206450,TGME49_206510,TGME49_207440,TGME49_207840,TGME49_208420,TGME49_209000,TGME49_210260,TGME49_210280,TGME49_211680,TGME49_213350,TGME49_214840,TGME49_215150,TGME49_216040,TGME49_216430,TGME49_216440,TGME49_218560,TGME49_218720,TGME49_…	6.2	1.11	1.3	0.0205787	0.18232	1
5	AST	GO:0046939	nucleotide phosphorylation	21	4	TGME49_236040,TGME49_268850,TGME49_295350,TGME49_318230,	19	3.4	4.01	0.0269745	0.222468	1
5	AST	GO:0006165	nucleoside diphosphate phosphorylation	21	4	TGME49_236040,TGME49_268850,TGME49_295350,TGME49_318230,	19	3.4	4.01	0.0269745	0.222468	1
5	AST	GO:0072522	purine-containing compound biosynthetic process	31	5	TGME49_218560,TGME49_221320,TGME49_226000,TGME49_233110,TGME49_295350,	16.1	2.88	3.29	0.0271301	0.222468	1
5	AST	GO:0080090	regulation of primary metabolic process	129	13	TGME49_214840,TGME49_215150,TGME49_218960,TGME49_233080,TGME49_240460,TGME49_247700,TGME49_267580,TGME49_269010,TGME49_271030,TGME49_272710,TGME49_293280,TGME49_305330,TGME49_306000,	10.1	1.8	1.93	0.0273129	0.222468	1
5	AST	GO:0051171	regulation of nitrogen compound metabolic process	129	13	TGME49_214840,TGME49_215150,TGME49_218960,TGME49_233080,TGME49_240460,TGME49_247700,TGME49_267580,TGME49_269010,TGME49_271030,TGME49_272710,TGME49_293280,TGME49_305330,TGME49_306000,	10.1	1.8	1.93	0.0273129	0.222468	1
5	AST	GO:0031323	regulation of cellular metabolic process	130	13	TGME49_214840,TGME49_215150,TGME49_218960,TGME49_233080,TGME49_240460,TGME49_247700,TGME49_267580,TGME49_269010,TGME49_271030,TGME49_272710,TGME49_293280,TGME49_305330,TGME49_306000,	10	1.79	1.92	0.0288809	0.231506	1
5	AST	GO:0009987	cellular process	2153	136	TGME49_200385,TGME49_202380,TGME49_203320,TGME49_203420,TGME49_203630,TGME49_203870,TGME49_204020,TGME49_204100,TGME49_204110,TGME49_205340,TGME49_205500,TGME49_206450,TGME49_207440,TGME49_207840,TGME49_208420,TGME49_209000,TGME49_210260,TGME49_210280,TGME49_211680,TGME49_213350,TGME49_216040,TGME49_216430,TGME49_218560,TGME49_218720,TGME49_219140,TGME49_219550,TGME49_220400,TGME49_221210,TGME49_…	6.3	1.13	1.27	0.0311001	0.245399	1
5	AST	GO:0046034	ATP metabolic process	33	5	TGME49_226000,TGME49_227910,TGME49_236040,TGME49_268850,TGME49_318230,	15.2	2.71	3.05	0.0346246	0.269007	1
5	AST	GO:0009132	nucleoside diphosphate metabolic process	23	4	TGME49_236040,TGME49_268850,TGME49_295350,TGME49_318230,	17.4	3.11	3.59	0.0365774	0.273106	1
5	AST	GO:0006796	phosphate-containing compound metabolic process	416	32	TGME49_204100,TGME49_204110,TGME49_210260,TGME49_210280,TGME49_218560,TGME49_218720,TGME49_219550,TGME49_221320,TGME49_225960,TGME49_226000,TGME49_227810,TGME49_229630,TGME49_232010,TGME49_233110,TGME49_236040,TGME49_237500,TGME49_239130,TGME49_240090,TGME49_249180,TGME49_253440,TGME49_266010,TGME49_267100,TGME49_268850,TGME49_276170,TGME49_293260,TGME49_295350,TGME49_301270,TGME49_304650,TGME49_…	7.7	1.38	1.46	0.0376764	0.273106	1
5	AST	GO:0006793	phosphorus metabolic process	417	32	TGME49_204100,TGME49_204110,TGME49_210260,TGME49_210280,TGME49_218560,TGME49_218720,TGME49_219550,TGME49_221320,TGME49_225960,TGME49_226000,TGME49_227810,TGME49_229630,TGME49_232010,TGME49_233110,TGME49_236040,TGME49_237500,TGME49_239130,TGME49_240090,TGME49_249180,TGME49_253440,TGME49_266010,TGME49_267100,TGME49_268850,TGME49_276170,TGME49_293260,TGME49_295350,TGME49_301270,TGME49_304650,TGME49_…	7.7	1.37	1.45	0.0387707	0.273106	1
5	AST	GO:0046390	ribose phosphate biosynthetic process	34	5	TGME49_218560,TGME49_221320,TGME49_226000,TGME49_233110,TGME49_295350,	14.7	2.63	2.94	0.0388072	0.273106	1
5	AST	GO:0009260	ribonucleotide biosynthetic process	34	5	TGME49_218560,TGME49_221320,TGME49_226000,TGME49_233110,TGME49_295350,	14.7	2.63	2.94	0.0388072	0.273106	1
5	AST	GO:0071616	acyl-CoA biosynthetic process	6	2	TGME49_218560,TGME49_221320,	33.3	5.96	8.49	0.0402742	0.273106	1
5	AST	GO:0035384	thioester biosynthetic process	6	2	TGME49_218560,TGME49_221320,	33.3	5.96	8.49	0.0402742	0.273106	1
5	AST	GO:0006355	regulation of transcription, DNA-templated	97	10	TGME49_214840,TGME49_215150,TGME49_218960,TGME49_233080,TGME49_240460,TGME49_247700,TGME49_269010,TGME49_271030,TGME49_272710,TGME49_306000,	10.3	1.84	1.97	0.0433928	0.273106	1
5	AST	GO:1903506	regulation of nucleic acid-templated transcription	97	10	TGME49_214840,TGME49_215150,TGME49_218960,TGME49_233080,TGME49_240460,TGME49_247700,TGME49_269010,TGME49_271030,TGME49_272710,TGME49_306000,	10.3	1.84	1.97	0.0433928	0.273106	1
5	AST	GO:2001141	regulation of RNA biosynthetic process	97	10	TGME49_214840,TGME49_215150,TGME49_218960,TGME49_233080,TGME49_240460,TGME49_247700,TGME49_269010,TGME49_271030,TGME49_272710,TGME49_306000,	10.3	1.84	1.97	0.0433928	0.273106	1
5	AST	GO:0016310	phosphorylation	254	21	TGME49_204100,TGME49_204110,TGME49_210280,TGME49_218720,TGME49_225960,TGME49_227810,TGME49_229630,TGME49_236040,TGME49_239130,TGME49_240090,TGME49_253440,TGME49_266010,TGME49_268850,TGME49_276170,TGME49_293260,TGME49_295350,TGME49_301270,TGME49_304650,TGME49_304970,TGME49_307640,TGME49_318230,	8.3	1.48	1.56	0.0446353	0.273106	1
5	AST	GO:0006091	generation of precursor metabolites and energy	60	7	TGME49_219550,TGME49_227910,TGME49_236040,TGME49_237130,TGME49_263130,TGME49_268850,TGME49_318230,	11.7	2.09	2.26	0.048503	0.273106	1
7	AST	GO:0006928	movement of cell or subcellular component	51	8	TGME49_205590,TGME49_206570,TGME49_217650,TGME49_221420,TGME49_230020,TGME49_248225,TGME49_253110,TGME49_270210,	15.7	4.29	5.08	0.000452967	0.118352	0.120942
7	AST	GO:0007155	cell adhesion	6	3	TGME49_223700,TGME49_256040,TGME49_264070,	50	13.67	26.77	0.00088653	0.118352	0.236703
7	AST	GO:0022610	biological adhesion	8	3	TGME49_223700,TGME49_256040,TGME49_264070,	37.5	10.26	16.06	0.00235088	0.209228	0.627685
7	AST	GO:0007018	microtubule-based movement	48	6	TGME49_205590,TGME49_206570,TGME49_221420,TGME49_230020,TGME49_253110,TGME49_270210,	12.5	3.42	3.86	0.007528	0.41258	1
7	AST	GO:0022904	respiratory electron transport chain	13	3	TGME49_237120,TGME49_237130,TGME49_322210,	23.1	6.31	8.02	0.0104888	0.41258	1
7	AST	GO:0051674	localization of cell	5	2	TGME49_217650,TGME49_248225,	40	10.94	17.75	0.0123619	0.41258	1
7	AST	GO:0040011	locomotion	5	2	TGME49_217650,TGME49_248225,	40	10.94	17.75	0.0123619	0.41258	1
7	AST	GO:0048870	cell motility	5	2	TGME49_217650,TGME49_248225,	40	10.94	17.75	0.0123619	0.41258	1
7	AST	GO:0006508	proteolysis	204	14	TGME49_216150,TGME49_235200,TGME49_235390,TGME49_235860,TGME49_235950,TGME49_248470,TGME49_262825,TGME49_264790,TGME49_272510,TGME49_286150,TGME49_295640,TGME49_310580,TGME49_500061,TGME49_500181,	6.9	1.88	2.02	0.0165136	0.489905	1
7	AST	GO:0022900	electron transport chain	18	3	TGME49_237120,TGME49_237130,TGME49_322210,	16.7	4.56	5.34	0.0261765	0.574261	1
7	AST	GO:0007017	microtubule-based process	83	7	TGME49_205590,TGME49_206570,TGME49_221420,TGME49_230020,TGME49_231770,TGME49_253110,TGME49_270210,	8.4	2.31	2.48	0.031211	0.574261	1
7	AST	GO:0035735	intraciliary transport involved in cilium assembly	1	1	TGME49_205590,	100	27.35		0.0365634	0.574261	1
7	AST	GO:0032324	molybdopterin cofactor biosynthetic process	1	1	TGME49_293480,	100	27.35		0.0365634	0.574261	1
7	AST	GO:0000103	sulfate assimilation	1	1	TGME49_282230,	100	27.35		0.0365634	0.574261	1
7	AST	GO:0006552	leucine catabolic process	1	1	TGME49_269680,	100	27.35		0.0365634	0.574261	1
7	AST	GO:0006551	leucine metabolic process	1	1	TGME49_269680,	100	27.35		0.0365634	0.574261	1
7	AST	GO:0009083	branched-chain amino acid catabolic process	1	1	TGME49_269680,	100	27.35		0.0365634	0.574261	1
7	AST	GO:0006869	lipid transport	10	2	TGME49_306020,TGME49_313630,	20	5.47	6.65	0.0493268	0.693171	1
7	AST	GO:0010876	lipid localization	10	2	TGME49_306020,TGME49_313630,	20	5.47	6.65	0.0493268	0.693171	1

## Sheet: AST_MF
day	host	ID	Name	Bgd count	Result count	Result gene list	Pct of bgd	Fold enrichment	Odds ratio	P-value	Benjamini	Bonferroni
3	AST	GO:0005198	structural molecule activity	184	49	TGME49_203630,TGME49_204020,TGME49_205340,TGME49_207440,TGME49_207840,TGME49_213350,TGME49_225080,TGME49_227360,TGME49_227600,TGME49_228470,TGME49_231080,TGME49_232710,TGME49_234450,TGME49_238010,TGME49_239100,TGME49_239260,TGME49_239330,TGME49_239760,TGME49_242330,TGME49_245620,TGME49_245680,TGME49_248390,TGME49_248480,TGME49_249250,TGME49_251870,TGME49_259240,TGME49_261240,TGME49_261250,TGME49_…	26.6	9.73	19.52	2.26329e-37	3.73443e-35	3.73443e-35
3	AST	GO:0003735	structural constituent of ribosome	147	43	TGME49_203630,TGME49_204020,TGME49_205340,TGME49_207440,TGME49_207840,TGME49_213350,TGME49_225080,TGME49_227360,TGME49_227600,TGME49_228470,TGME49_231080,TGME49_232710,TGME49_234450,TGME49_238010,TGME49_239100,TGME49_239330,TGME49_239760,TGME49_242330,TGME49_245620,TGME49_245680,TGME49_248390,TGME49_248480,TGME49_249250,TGME49_259240,TGME49_262670,TGME49_262690,TGME49_263040,TGME49_263050,TGME49_…	29.3	10.69	20.95	1.8155e-34	1.49779e-32	2.99557e-32
3	AST	GO:0030527	structural constituent of chromatin	12	6	TGME49_239260,TGME49_251870,TGME49_261240,TGME49_261250,TGME49_261580,TGME49_305160,	50	18.27	37.11	3.04454e-07	1.6745e-05	5.0235e-05
3	AST	GO:0046983	protein dimerization activity	30	8	TGME49_210260,TGME49_239260,TGME49_251870,TGME49_261240,TGME49_261250,TGME49_261540,TGME49_261580,TGME49_305160,	26.7	9.74	13.66	9.04476e-07	3.73096e-05	0.000149238
3	AST	GO:0046982	protein heterodimerization activity	17	6	TGME49_239260,TGME49_251870,TGME49_261240,TGME49_261250,TGME49_261580,TGME49_305160,	35.3	12.89	20.22	3.64103e-06	0.000120154	0.00060077
3	AST	GO:0019843	rRNA binding	20	5	TGME49_238010,TGME49_239330,TGME49_248480,TGME49_300641,TGME49_320050,	25	9.13	12.26	0.00015901	0.00437276	0.0262366
3	AST	GO:0004364	glutathione transferase activity	2	2	TGME49_240560,TGME49_300140,	100	36.53		0.00074394	0.0175357	0.12275
3	AST	GO:0003676	nucleic acid binding	762	33	TGME49_204020,TGME49_207440,TGME49_210230,TGME49_213350,TGME49_223668,TGME49_223930,TGME49_224130,TGME49_225080,TGME49_230160,TGME49_236580,TGME49_238010,TGME49_239260,TGME49_239330,TGME49_242330,TGME49_248390,TGME49_248480,TGME49_251870,TGME49_261240,TGME49_261250,TGME49_261540,TGME49_261570,TGME49_261580,TGME49_267060,TGME49_278530,TGME49_300140,TGME49_300606,TGME49_300621,TGME49_300641,TGME49_…	4.3	1.58	1.8	0.00387034	0.0798258	0.638606
3	AST	GO:0003723	RNA binding	414	20	TGME49_204020,TGME49_207440,TGME49_210230,TGME49_213350,TGME49_223930,TGME49_225080,TGME49_236580,TGME49_238010,TGME49_239330,TGME49_242330,TGME49_248390,TGME49_248480,TGME49_261570,TGME49_267060,TGME49_300140,TGME49_300606,TGME49_300621,TGME49_300641,TGME49_302050,TGME49_320050,	4.8	1.76	1.94	0.00833462	0.152801	1
3	AST	GO:0003755	peptidyl-prolyl cis-trans isomerase activity	22	3	TGME49_221210,TGME49_258930,TGME49_320640,	13.6	4.98	5.71	0.0211147	0.23771	1
3	AST	GO:0016859	cis-trans isomerase activity	22	3	TGME49_221210,TGME49_258930,TGME49_320640,	13.6	4.98	5.71	0.0211147	0.23771	1
3	AST	GO:0043565	sequence-specific DNA binding	9	2	TGME49_261250,TGME49_278530,	22.2	8.12	10.29	0.0236056	0.23771	1
3	AST	GO:0016703	oxidoreductase activity, acting on single donors with incorporation of molecular oxygen, incorporation of one atom of oxygen (internal monooxygenases or internal mixed function oxidases)	1	1	TGME49_233110,	100	36.53		0.0273726	0.23771	1
3	AST	GO:0097023	fructose 6-phosphate aldolase activity	1	1	TGME49_313150,	100	36.53		0.0273726	0.23771	1
3	AST	GO:0008792	arginine decarboxylase activity	1	1	TGME49_280700,	100	36.53		0.0273726	0.23771	1
3	AST	GO:0008097	5S rRNA binding	1	1	TGME49_320050,	100	36.53		0.0273726	0.23771	1
3	AST	GO:0003938	IMP dehydrogenase activity	1	1	TGME49_233110,	100	36.53		0.0273726	0.23771	1
3	AST	GO:0018580	nitronate monooxygenase activity	1	1	TGME49_233110,	100	36.53		0.0273726	0.23771	1
3	AST	GO:0103026	fructose-1-phosphatase activity	1	1	TGME49_313150,	100	36.53		0.0273726	0.23771	1
5	AST	GO:0003735	structural constituent of ribosome	147	42	TGME49_203630,TGME49_204020,TGME49_205340,TGME49_207440,TGME49_207840,TGME49_213350,TGME49_216040,TGME49_223050,TGME49_227360,TGME49_228470,TGME49_231080,TGME49_232710,TGME49_238010,TGME49_239100,TGME49_239330,TGME49_239760,TGME49_242330,TGME49_245620,TGME49_245680,TGME49_248390,TGME49_249250,TGME49_259240,TGME49_262670,TGME49_262690,TGME49_263040,TGME49_263050,TGME49_267060,TGME49_267400,TGME49_…	28.6	5.11	7.76	8.35882e-20	2.69154e-17	2.69154e-17
5	AST	GO:0005198	structural molecule activity	184	44	TGME49_203630,TGME49_204020,TGME49_205340,TGME49_207440,TGME49_207840,TGME49_213350,TGME49_216040,TGME49_223050,TGME49_227360,TGME49_228470,TGME49_231080,TGME49_232710,TGME49_238010,TGME49_239100,TGME49_239260,TGME49_239330,TGME49_239760,TGME49_242330,TGME49_245620,TGME49_245680,TGME49_248390,TGME49_249250,TGME49_259240,TGME49_261580,TGME49_262670,TGME49_262690,TGME49_263040,TGME49_263050,TGME49_…	23.9	4.27	6.11	1.97893e-17	3.18607e-15	6.37215e-15
5	AST	GO:0003700	DNA-binding transcription factor activity	51	10	TGME49_200385,TGME49_214840,TGME49_215150,TGME49_218960,TGME49_240460,TGME49_247700,TGME49_269010,TGME49_271030,TGME49_272710,TGME49_306000,	19.6	3.5	4.23	0.000422227	0.045319	0.135957
5	AST	GO:0019901	protein kinase binding	5	3	TGME49_267580,TGME49_293280,TGME49_305330,	60	10.72	25.58	0.00159243	0.0891138	0.512763
5	AST	GO:0019900	kinase binding	5	3	TGME49_267580,TGME49_293280,TGME49_305330,	60	10.72	25.58	0.00159243	0.0891138	0.512763
5	AST	GO:0003676	nucleic acid binding	762	61	TGME49_200385,TGME49_203540,TGME49_204020,TGME49_207440,TGME49_209650,TGME49_211670,TGME49_213350,TGME49_214840,TGME49_215150,TGME49_217790,TGME49_218960,TGME49_219140,TGME49_223390,TGME49_224130,TGME49_224850,TGME49_225125,TGME49_230160,TGME49_231970,TGME49_233080,TGME49_236580,TGME49_238010,TGME49_239260,TGME49_239330,TGME49_239410,TGME49_242330,TGME49_244840,TGME49_247450,TGME49_247700,TGME49_…	8	1.43	1.6	0.00166051	0.0891138	0.534683
5	AST	GO:0140110	transcription regulator activity	63	10	TGME49_200385,TGME49_214840,TGME49_215150,TGME49_218960,TGME49_240460,TGME49_247700,TGME49_269010,TGME49_271030,TGME49_272710,TGME49_306000,	15.9	2.84	3.26	0.00232963	0.107163	0.750141
5	AST	GO:0004658	propionyl-CoA carboxylase activity	2	2	TGME49_218560,TGME49_221320,	100	17.88		0.00311918	0.111597	1
5	AST	GO:0003989	acetyl-CoA carboxylase activity	2	2	TGME49_218560,TGME49_221320,	100	17.88		0.00311918	0.111597	1
5	AST	GO:0003723	RNA binding	414	35	TGME49_203540,TGME49_204020,TGME49_207440,TGME49_211670,TGME49_213350,TGME49_217790,TGME49_219140,TGME49_224850,TGME49_225125,TGME49_231970,TGME49_236580,TGME49_238010,TGME49_239330,TGME49_239410,TGME49_242330,TGME49_248270,TGME49_248390,TGME49_250955,TGME49_254940,TGME49_261570,TGME49_267060,TGME49_268380,TGME49_270880,TGME49_277030,TGME49_294840,TGME49_300140,TGME49_300606,TGME49_300621,TGME49_…	8.5	1.51	1.64	0.00797395	0.223193	1
5	AST	GO:0008716	D-alanine-D-alanine ligase activity	3	2	TGME49_218560,TGME49_221320,	66.7	11.92	33.99	0.0090109	0.223193	1
5	AST	GO:0016421	CoA carboxylase activity	3	2	TGME49_218560,TGME49_221320,	66.7	11.92	33.99	0.0090109	0.223193	1
5	AST	GO:0003682	chromatin binding	3	2	TGME49_288350,TGME49_315570,	66.7	11.92	33.99	0.0090109	0.223193	1
5	AST	GO:0004709	MAP kinase kinase kinase activity	9	3	TGME49_239130,TGME49_301270,TGME49_307640,	33.3	5.96	8.52	0.0113078	0.260079	1
5	AST	GO:0032549	ribonucleoside binding	4	2	TGME49_272740,TGME49_300660,	50	8.94	16.99	0.0173573	0.349316	1
5	AST	GO:0001882	nucleoside binding	4	2	TGME49_272740,TGME49_300660,	50	8.94	16.99	0.0173573	0.349316	1
5	AST	GO:0003677	DNA binding	241	21	TGME49_200385,TGME49_209650,TGME49_214840,TGME49_215150,TGME49_218960,TGME49_223390,TGME49_233080,TGME49_239260,TGME49_247700,TGME49_258240,TGME49_261580,TGME49_269010,TGME49_271030,TGME49_272710,TGME49_272740,TGME49_272900,TGME49_273870,TGME49_278530,TGME49_300660,TGME49_306000,TGME49_321450,	8.7	1.56	1.66	0.0272785	0.395191	1
5	AST	GO:0016881	acid-amino acid ligase activity	42	6	TGME49_209000,TGME49_218560,TGME49_221320,TGME49_295710,TGME49_500053,TGME49_500435,	14.3	2.55	2.85	0.0278651	0.395191	1
5	AST	GO:0016885	ligase activity, forming carbon-carbon bonds	5	2	TGME49_218560,TGME49_221320,	40	7.15	11.32	0.0278672	0.395191	1
5	AST	GO:0003993	acid phosphatase activity	6	2	TGME49_297650,TGME49_304650,	33.3	5.96	8.49	0.0402742	0.395191	1
7	AST	GO:0005515	protein binding	804	53	TGME49_203180,TGME49_203480,TGME49_206570,TGME49_208810,TGME49_209000,TGME49_210260,TGME49_211050,TGME49_211430,TGME49_213060,TGME49_213360,TGME49_214240,TGME49_214580,TGME49_217630,TGME49_217650,TGME49_219450,TGME49_221420,TGME49_224080,TGME49_230000,TGME49_230020,TGME49_232380,TGME49_235200,TGME49_235390,TGME49_236595,TGME49_243740,TGME49_244890,TGME49_246190,TGME49_248225,TGME49_250920,TGME49_…	6.6	1.8	2.21	5.48344e-06	0.00146408	0.00146408
7	AST	GO:0008017	microtubule binding	31	7	TGME49_206570,TGME49_217650,TGME49_221420,TGME49_230020,TGME49_248225,TGME49_253110,TGME49_270210,	22.6	6.18	7.95	9.7214e-05	0.0129781	0.0259561
7	AST	GO:0016881	acid-amino acid ligase activity	42	7	TGME49_209000,TGME49_278930,TGME49_318240,TGME49_500030,TGME49_500053,TGME49_500189,TGME49_500435,	16.7	4.56	5.44	0.000709573	0.0591759	0.189456
7	AST	GO:0004835	tubulin-tyrosine ligase activity	6	3	TGME49_278930,TGME49_318240,TGME49_500030,	50	13.67	26.77	0.00088653	0.0591759	0.236703
7	AST	GO:0015631	tubulin binding	47	7	TGME49_206570,TGME49_217650,TGME49_221420,TGME49_230020,TGME49_248225,TGME49_253110,TGME49_270210,	14.9	4.07	4.75	0.00141778	0.0757092	0.378546
7	AST	GO:0005509	calcium ion binding	92	10	TGME49_219450,TGME49_235860,TGME49_239430,TGME49_247850,TGME49_255460,TGME49_269930,TGME49_315520,TGME49_315540,TGME49_315550,TGME49_500258,	10.9	2.97	3.34	0.00178033	0.0792248	0.475349
7	AST	GO:0003674	molecular function	3562	147	TGME49_203180,TGME49_203480,TGME49_206400,TGME49_206570,TGME49_207700,TGME49_207965,TGME49_208810,TGME49_209000,TGME49_210260,TGME49_211050,TGME49_211430,TGME49_212740,TGME49_213060,TGME49_213360,TGME49_214240,TGME49_214580,TGME49_216150,TGME49_217630,TGME49_217650,TGME49_219450,TGME49_221420,TGME49_224080,TGME49_224230,TGME49_225960,TGME49_227780,TGME49_228070,TGME49_228690,TGME49_229330,TGME49_…	4.1	1.13	1.68	0.00265421	0.100085	0.708675
7	AST	GO:0005488	binding	2442	108	TGME49_203180,TGME49_203480,TGME49_206570,TGME49_207700,TGME49_208810,TGME49_209000,TGME49_210260,TGME49_211050,TGME49_211430,TGME49_212740,TGME49_213060,TGME49_213360,TGME49_214240,TGME49_214580,TGME49_216150,TGME49_217630,TGME49_217650,TGME49_219450,TGME49_221420,TGME49_224080,TGME49_225960,TGME49_227780,TGME49_228070,TGME49_229405,TGME49_230000,TGME49_230020,TGME49_231770,TGME49_232380,TGME49_…	4.4	1.21	1.54	0.00299881	0.100085	0.800682
7	AST	GO:0016879	ligase activity, forming carbon-nitrogen bonds	55	7	TGME49_209000,TGME49_278930,TGME49_318240,TGME49_500030,TGME49_500053,TGME49_500189,TGME49_500435,	12.7	3.48	3.96	0.00357724	0.106125	0.955123
7	AST	GO:0003777	microtubule motor activity	33	5	TGME49_206570,TGME49_221420,TGME49_230020,TGME49_253110,TGME49_270210,	15.2	4.14	4.81	0.00638447	0.169867	1
7	AST	GO:0140359	ABC-type transporter activity	22	4	TGME49_239020,TGME49_260310,TGME49_315560,TGME49_316320,	18.2	4.97	5.96	0.00754494	0.169867	1
7	AST	GO:0008092	cytoskeletal protein binding	63	7	TGME49_206570,TGME49_217650,TGME49_221420,TGME49_230020,TGME49_248225,TGME49_253110,TGME49_270210,	11.1	3.04	3.38	0.00763445	0.169867	1
7	AST	GO:0004175	endopeptidase activity	97	9	TGME49_216150,TGME49_235390,TGME49_235860,TGME49_235950,TGME49_248470,TGME49_262825,TGME49_272510,TGME49_295640,TGME49_500181,	9.3	2.54	2.78	0.0085662	0.175936	1
7	AST	GO:0008559	ABC-type xenobiotic transporter activity	13	3	TGME49_239020,TGME49_260310,TGME49_316320,	23.1	6.31	8.02	0.0104888	0.186701	1
7	AST	GO:0042910	xenobiotic transmembrane transporter activity	13	3	TGME49_239020,TGME49_260310,TGME49_316320,	23.1	6.31	8.02	0.0104888	0.186701	1
7	AST	GO:0003774	cytoskeletal motor activity	44	5	TGME49_206570,TGME49_221420,TGME49_230020,TGME49_253110,TGME49_270210,	11.4	3.11	3.44	0.0211646	0.232341	1
7	AST	GO:0004252	serine-type endopeptidase activity	33	4	TGME49_235390,TGME49_235860,TGME49_235950,TGME49_248470,	12.1	3.32	3.69	0.0309282	0.232341	1
7	AST	GO:0003899	DNA-directed 5'-3' RNA polymerase activity	33	4	TGME49_300660,TGME49_300680,TGME49_300690,TGME49_306290,	12.1	3.32	3.69	0.0309282	0.232341	1
7	AST	GO:0017061	S-methyl-5-thioadenosine phosphorylase activity	1	1	TGME49_235000,	100	27.35		0.0365634	0.232341	1
7	AST	GO:0019166	trans-2-enoyl-CoA reductase (NADPH) activity	1	1	TGME49_289240,	100	27.35		0.0365634	0.232341	1
7	AST	GO:0032296	double-stranded RNA-specific ribonuclease activity	1	1	TGME49_267030,	100	27.35		0.0365634	0.232341	1
7	AST	GO:0033903	obsolete endo-1,3(4)-beta-glucanase activity	1	1	TGME49_500045,	100	27.35		0.0365634	0.232341	1
7	AST	GO:0050155	ornithine(lysine) transaminase activity	1	1	TGME49_269110,	100	27.35		0.0365634	0.232341	1
7	AST	GO:0052736	beta-glucanase activity	1	1	TGME49_500045,	100	27.35		0.0365634	0.232341	1
7	AST	GO:0052861	glucan endo-1,3-beta-glucanase activity, C-3 substituted reducing group	1	1	TGME49_500045,	100	27.35		0.0365634	0.232341	1
7	AST	GO:0052862	glucan endo-1,4-beta-glucanase activity, C-3 substituted reducing group	1	1	TGME49_500045,	100	27.35		0.0365634	0.232341	1
7	AST	GO:0061598	molybdopterin adenylyltransferase activity	1	1	TGME49_293480,	100	27.35		0.0365634	0.232341	1
7	AST	GO:0033814	propanoyl-CoA C-acyltransferase activity	1	1	TGME49_234570,	100	27.35		0.0365634	0.232341	1
7	AST	GO:0016805	dipeptidase activity	1	1	TGME49_213060,	100	27.35		0.0365634	0.232341	1
7	AST	GO:0003864	3-methyl-2-oxobutanoate hydroxymethyltransferase activity	1	1	TGME49_257050,	100	27.35		0.0365634	0.232341	1
7	AST	GO:0008677	2-dehydropantoate 2-reductase activity	1	1	TGME49_257050,	100	27.35		0.0365634	0.232341	1
7	AST	GO:0004485	methylcrotonoyl-CoA carboxylase activity	1	1	TGME49_269680,	100	27.35		0.0365634	0.232341	1
7	AST	GO:0004491	methylmalonate-semialdehyde dehydrogenase (acylating) activity	1	1	TGME49_311370,	100	27.35		0.0365634	0.232341	1
7	AST	GO:0004525	ribonuclease III activity	1	1	TGME49_267030,	100	27.35		0.0365634	0.232341	1
7	AST	GO:0004587	ornithine-oxo-acid transaminase activity	1	1	TGME49_269110,	100	27.35		0.0365634	0.232341	1
7	AST	GO:0004124	cysteine synthase activity	1	1	TGME49_278910,	100	27.35		0.0365634	0.232341	1
7	AST	GO:0003904	deoxyribodipyrimidine photo-lyase activity	1	1	TGME49_206400,	100	27.35		0.0365634	0.232341	1
7	AST	GO:0003913	DNA photolyase activity	1	1	TGME49_206400,	100	27.35		0.0365634	0.232341	1
7	AST	GO:0004020	adenylylsulfate kinase activity	1	1	TGME49_282230,	100	27.35		0.0365634	0.232341	1
7	AST	GO:0016491	oxidoreductase activity	227	14	TGME49_207965,TGME49_210260,TGME49_212740,TGME49_234570,TGME49_237120,TGME49_237130,TGME49_253120,TGME49_253150,TGME49_253750,TGME49_257050,TGME49_289240,TGME49_311370,TGME49_322200,TGME49_322210,	6.2	1.69	1.79	0.0371928	0.232341	1
7	AST	GO:0016614	oxidoreductase activity, acting on CH-OH group of donors	51	5	TGME49_210260,TGME49_234570,TGME49_253120,TGME49_253150,TGME49_257050,	9.8	2.68	2.92	0.0373579	0.232341	1
7	AST	GO:0034062	5'-3' RNA polymerase activity	35	4	TGME49_300660,TGME49_300680,TGME49_300690,TGME49_306290,	11.4	3.13	3.45	0.0374182	0.232341	1
7	AST	GO:0097747	RNA polymerase activity	35	4	TGME49_300660,TGME49_300680,TGME49_300690,TGME49_306290,	11.4	3.13	3.45	0.0374182	0.232341	1
7	AST	GO:0052742	phosphatidylinositol kinase activity	9	2	TGME49_228690,TGME49_316430,	22.2	6.08	7.6	0.0404158	0.2398	1
7	AST	GO:0004197	cysteine-type endopeptidase activity	9	2	TGME49_262825,TGME49_500181,	22.2	6.08	7.6	0.0404158	0.2398	1
7	AST	GO:0015399	primary active transmembrane transporter activity	70	6	TGME49_237120,TGME49_239020,TGME49_260310,TGME49_315560,TGME49_316320,TGME49_500085,	8.6	2.34	2.52	0.0417298	0.242214	1
7	AST	GO:0017171	serine hydrolase activity	38	4	TGME49_235390,TGME49_235860,TGME49_235950,TGME49_248470,	10.5	2.88	3.15	0.0485126	0.263405	1
7	AST	GO:0008236	serine-type peptidase activity	38	4	TGME49_235390,TGME49_235860,TGME49_235950,TGME49_248470,	10.5	2.88	3.15	0.0485126	0.263405	1
7	AST	GO:0051020	GTPase binding	10	2	TGME49_217650,TGME49_248225,	20	5.47	6.65	0.0493268	0.263405	1
7	AST	GO:0031267	small GTPase binding	10	2	TGME49_217650,TGME49_248225,	20	5.47	6.65	0.0493268	0.263405	1

## Sheet: AST_CC
day	host	ID	Name	Bgd count	Result count	Result gene list	Pct of bgd	Fold enrichment	Odds ratio	P-value	Benjamini	Bonferroni
3	AST	GO:0005840	ribosome	161	45	TGME49_203630,TGME49_204020,TGME49_205340,TGME49_207440,TGME49_207840,TGME49_213350,TGME49_225080,TGME49_227360,TGME49_227600,TGME49_228470,TGME49_231080,TGME49_232710,TGME49_234450,TGME49_238010,TGME49_239100,TGME49_239330,TGME49_239760,TGME49_242330,TGME49_245620,TGME49_245680,TGME49_248390,TGME49_248480,TGME49_249250,TGME49_259240,TGME49_261570,TGME49_262670,TGME49_262690,TGME49_263040,TGME49_…	28	10.21	20.04	3.60942e-35	3.93427e-33	3.93427e-33
3	AST	GO:0043232	intracellular non-membrane-bounded organelle	379	58	TGME49_203630,TGME49_204020,TGME49_205340,TGME49_207440,TGME49_207840,TGME49_210810,TGME49_213350,TGME49_217550,TGME49_220400,TGME49_225080,TGME49_227360,TGME49_227600,TGME49_228470,TGME49_231080,TGME49_232710,TGME49_234450,TGME49_236580,TGME49_238010,TGME49_239100,TGME49_239260,TGME49_239330,TGME49_239760,TGME49_242330,TGME49_244420,TGME49_245620,TGME49_245680,TGME49_248390,TGME49_248480,TGME49_…	15.3	5.59	10.4	1.74246e-30	6.33095e-29	1.89929e-28
3	AST	GO:0043228	non-membrane-bounded organelle	379	58	TGME49_203630,TGME49_204020,TGME49_205340,TGME49_207440,TGME49_207840,TGME49_210810,TGME49_213350,TGME49_217550,TGME49_220400,TGME49_225080,TGME49_227360,TGME49_227600,TGME49_228470,TGME49_231080,TGME49_232710,TGME49_234450,TGME49_236580,TGME49_238010,TGME49_239100,TGME49_239260,TGME49_239330,TGME49_239760,TGME49_242330,TGME49_244420,TGME49_245620,TGME49_245680,TGME49_248390,TGME49_248480,TGME49_…	15.3	5.59	10.4	1.74246e-30	6.33095e-29	1.89929e-28
3	AST	GO:1990904	ribonucleoprotein complex	216	40	TGME49_203630,TGME49_204020,TGME49_205340,TGME49_207840,TGME49_213350,TGME49_225080,TGME49_227360,TGME49_227600,TGME49_228470,TGME49_231080,TGME49_232710,TGME49_236580,TGME49_238010,TGME49_239100,TGME49_239330,TGME49_239760,TGME49_242330,TGME49_244420,TGME49_245620,TGME49_245680,TGME49_248390,TGME49_248480,TGME49_259240,TGME49_261570,TGME49_262670,TGME49_262690,TGME49_292130,TGME49_299050,TGME49_…	18.5	6.77	10.99	1.27655e-23	3.47859e-22	1.39143e-21
3	AST	GO:0044391	ribosomal subunit	34	15	TGME49_204020,TGME49_213350,TGME49_232710,TGME49_242330,TGME49_248390,TGME49_248480,TGME49_261570,TGME49_292130,TGME49_299050,TGME49_300621,TGME49_300641,TGME49_300700,TGME49_309810,TGME49_310490,TGME49_314810,	44.1	16.12	31.38	1.99838e-15	4.35647e-14	2.17823e-13
3	AST	GO:0032991	protein-containing complex	651	54	TGME49_203630,TGME49_204020,TGME49_205340,TGME49_207840,TGME49_210260,TGME49_213350,TGME49_215390,TGME49_217550,TGME49_225080,TGME49_226500,TGME49_227360,TGME49_227600,TGME49_228470,TGME49_231080,TGME49_232710,TGME49_236580,TGME49_238010,TGME49_239100,TGME49_239260,TGME49_239330,TGME49_239760,TGME49_242330,TGME49_244420,TGME49_245620,TGME49_245680,TGME49_248390,TGME49_248480,TGME49_251870,TGME49_…	8.3	3.03	4.65	3.00347e-15	5.4563e-14	3.27378e-13
3	AST	GO:0043226	organelle	1350	74	TGME49_203630,TGME49_204020,TGME49_205340,TGME49_206350,TGME49_207440,TGME49_207840,TGME49_210810,TGME49_213350,TGME49_214250,TGME49_215390,TGME49_217550,TGME49_219750,TGME49_220400,TGME49_224460,TGME49_225080,TGME49_226500,TGME49_227360,TGME49_227600,TGME49_228470,TGME49_231080,TGME49_232710,TGME49_234450,TGME49_236580,TGME49_238010,TGME49_238240,TGME49_239100,TGME49_239260,TGME49_239330,TGME49_…	5.5	2	3.31	1.04826e-11	1.63229e-10	1.1426e-09
3	AST	GO:0043229	intracellular organelle	1307	71	TGME49_203630,TGME49_204020,TGME49_205340,TGME49_206350,TGME49_207440,TGME49_207840,TGME49_210810,TGME49_213350,TGME49_214250,TGME49_215390,TGME49_217550,TGME49_219750,TGME49_220400,TGME49_225080,TGME49_226500,TGME49_227360,TGME49_227600,TGME49_228470,TGME49_231080,TGME49_232710,TGME49_234450,TGME49_236580,TGME49_238010,TGME49_238240,TGME49_239100,TGME49_239260,TGME49_239330,TGME49_239760,TGME49_…	5.4	1.98	3.16	6.89933e-11	9.40034e-10	7.52027e-09
3	AST	GO:0005622	intracellular anatomical structure	1671	81	TGME49_203630,TGME49_204020,TGME49_205340,TGME49_206350,TGME49_207440,TGME49_207840,TGME49_210260,TGME49_210810,TGME49_213350,TGME49_214080,TGME49_214250,TGME49_215390,TGME49_217550,TGME49_219750,TGME49_220400,TGME49_224460,TGME49_225080,TGME49_226500,TGME49_227360,TGME49_227600,TGME49_228470,TGME49_231080,TGME49_232710,TGME49_233110,TGME49_234450,TGME49_236580,TGME49_238010,TGME49_238240,TGME49_…	4.8	1.77	2.98	3.49596e-10	4.23399e-09	3.81059e-08
3	AST	GO:0015934	large ribosomal subunit	20	9	TGME49_204020,TGME49_248390,TGME49_261570,TGME49_292130,TGME49_299050,TGME49_300621,TGME49_309810,TGME49_310490,TGME49_314810,	45	16.44	31.05	8.63398e-10	9.41103e-09	9.41103e-08
3	AST	GO:0044464	obsolete cell part	630	41	TGME49_203630,TGME49_204020,TGME49_207840,TGME49_214080,TGME49_220400,TGME49_225080,TGME49_227360,TGME49_227600,TGME49_231080,TGME49_232710,TGME49_233460,TGME49_234450,TGME49_239100,TGME49_239260,TGME49_239330,TGME49_239760,TGME49_245620,TGME49_245680,TGME49_248480,TGME49_249250,TGME49_251870,TGME49_253950,TGME49_259240,TGME49_261240,TGME49_261250,TGME49_261580,TGME49_262690,TGME49_263040,TGME49_…	6.5	2.38	3.1	4.08159e-08	4.04448e-07	4.44893e-06
3	AST	GO:0000786	nucleosome	11	6	TGME49_239260,TGME49_251870,TGME49_261240,TGME49_261250,TGME49_261580,TGME49_305160,	54.5	19.93	44.55	1.55719e-07	1.41445e-06	1.69734e-05
3	AST	GO:0044815	DNA packaging complex	13	6	TGME49_239260,TGME49_251870,TGME49_261240,TGME49_261250,TGME49_261580,TGME49_305160,	46.2	16.86	31.81	5.52739e-07	4.01657e-06	6.02485e-05
3	AST	GO:0000785	chromatin	13	6	TGME49_239260,TGME49_251870,TGME49_261240,TGME49_261250,TGME49_261580,TGME49_305160,	46.2	16.86	31.81	5.52739e-07	4.01657e-06	6.02485e-05
3	AST	GO:0032993	protein-DNA complex	13	6	TGME49_239260,TGME49_251870,TGME49_261240,TGME49_261250,TGME49_261580,TGME49_305160,	46.2	16.86	31.81	5.52739e-07	4.01657e-06	6.02485e-05
3	AST	GO:0015935	small ribosomal subunit	14	6	TGME49_213350,TGME49_232710,TGME49_242330,TGME49_248480,TGME49_300641,TGME49_300700,	42.9	15.66	27.82	9.45613e-07	6.44199e-06	0.000103072
3	AST	GO:0005575	cellular component	3113	111	TGME49_203630,TGME49_204020,TGME49_205340,TGME49_206350,TGME49_207440,TGME49_207840,TGME49_210260,TGME49_210810,TGME49_213350,TGME49_213490,TGME49_214080,TGME49_214250,TGME49_215390,TGME49_215980,TGME49_217550,TGME49_219750,TGME49_220400,TGME49_220870,TGME49_224460,TGME49_225080,TGME49_226500,TGME49_227360,TGME49_227600,TGME49_227810,TGME49_228470,TGME49_231080,TGME49_232710,TGME49_233110,TGME49_…	3.6	1.3	2.65	1.11649e-06	7.15865e-06	0.000121697
3	AST	GO:0110165	cellular anatomical entity	3050	109	TGME49_203630,TGME49_204020,TGME49_205340,TGME49_206350,TGME49_207440,TGME49_207840,TGME49_210260,TGME49_210810,TGME49_213350,TGME49_213490,TGME49_214080,TGME49_214250,TGME49_215390,TGME49_215980,TGME49_217550,TGME49_219750,TGME49_220400,TGME49_220870,TGME49_224460,TGME49_225080,TGME49_226500,TGME49_227360,TGME49_227600,TGME49_227810,TGME49_228470,TGME49_231080,TGME49_232710,TGME49_233110,TGME49_…	3.6	1.31	2.55	1.85512e-06	1.12338e-05	0.000202208
3	AST	GO:0022626	cytosolic ribosome	8	4	TGME49_232710,TGME49_261570,TGME49_309810,TGME49_314810,	50	18.27	36.57	3.45449e-05	0.000198179	0.00376539
3	AST	GO:0022625	cytosolic large ribosomal subunit	6	3	TGME49_261570,TGME49_309810,TGME49_314810,	50	18.27	36.31	0.000377798	0.002059	0.04118
3	AST	GO:0005694	chromosome	60	6	TGME49_239260,TGME49_251870,TGME49_261240,TGME49_261250,TGME49_261580,TGME49_305160,	10	3.65	4.08	0.00560704	0.0291032	0.611167
3	AST	GO:0005758	mitochondrial intermembrane space	9	2	TGME49_215390,TGME49_219750,	22.2	8.12	10.29	0.0236056	0.11187	1
3	AST	GO:0031970	organelle envelope lumen	9	2	TGME49_215390,TGME49_219750,	22.2	8.12	10.29	0.0236056	0.11187	1
5	AST	GO:0005840	ribosome	161	44	TGME49_203630,TGME49_204020,TGME49_205340,TGME49_207440,TGME49_207840,TGME49_213350,TGME49_216040,TGME49_223050,TGME49_227360,TGME49_228470,TGME49_231080,TGME49_232710,TGME49_238010,TGME49_239100,TGME49_239330,TGME49_239760,TGME49_242330,TGME49_245620,TGME49_245680,TGME49_248390,TGME49_249250,TGME49_259240,TGME49_261570,TGME49_262670,TGME49_262690,TGME49_263040,TGME49_263050,TGME49_267060,TGME49_…	27.3	4.89	7.34	7.00744e-20	1.09316e-17	1.09316e-17
5	AST	GO:1990904	ribonucleoprotein complex	216	43	TGME49_203630,TGME49_204020,TGME49_205340,TGME49_205500,TGME49_207840,TGME49_213350,TGME49_216040,TGME49_223050,TGME49_227360,TGME49_228470,TGME49_231080,TGME49_231970,TGME49_232710,TGME49_236580,TGME49_238010,TGME49_239100,TGME49_239330,TGME49_239760,TGME49_242330,TGME49_245620,TGME49_245680,TGME49_248390,TGME49_259240,TGME49_261570,TGME49_262670,TGME49_262690,TGME49_267400,TGME49_270740,TGME49_…	19.9	3.56	4.77	5.77479e-14	4.50434e-12	9.00867e-12
5	AST	GO:0043232	intracellular non-membrane-bounded organelle	379	55	TGME49_203630,TGME49_204020,TGME49_205340,TGME49_205500,TGME49_207440,TGME49_207840,TGME49_209650,TGME49_213350,TGME49_216040,TGME49_220400,TGME49_223050,TGME49_225125,TGME49_227360,TGME49_228470,TGME49_231080,TGME49_232710,TGME49_236580,TGME49_238010,TGME49_239100,TGME49_239260,TGME49_239330,TGME49_239760,TGME49_242330,TGME49_245620,TGME49_245680,TGME49_246190,TGME49_248390,TGME49_249250,TGME49_…	14.5	2.59	3.32	1.24168e-11	4.84257e-10	1.93703e-09
5	AST	GO:0043228	non-membrane-bounded organelle	379	55	TGME49_203630,TGME49_204020,TGME49_205340,TGME49_205500,TGME49_207440,TGME49_207840,TGME49_209650,TGME49_213350,TGME49_216040,TGME49_220400,TGME49_223050,TGME49_225125,TGME49_227360,TGME49_228470,TGME49_231080,TGME49_232710,TGME49_236580,TGME49_238010,TGME49_239100,TGME49_239260,TGME49_239330,TGME49_239760,TGME49_242330,TGME49_245620,TGME49_245680,TGME49_246190,TGME49_248390,TGME49_249250,TGME49_…	14.5	2.59	3.32	1.24168e-11	4.84257e-10	1.93703e-09
5	AST	GO:0044391	ribosomal subunit	34	14	TGME49_204020,TGME49_213350,TGME49_223050,TGME49_232710,TGME49_242330,TGME49_248390,TGME49_261570,TGME49_292130,TGME49_299050,TGME49_300621,TGME49_302055,TGME49_309810,TGME49_310490,TGME49_314810,	41.2	7.36	12.38	1.08065e-09	3.37162e-08	1.68581e-07
5	AST	GO:0015934	large ribosomal subunit	20	9	TGME49_204020,TGME49_248390,TGME49_261570,TGME49_292130,TGME49_299050,TGME49_300621,TGME49_309810,TGME49_310490,TGME49_314810,	45	8.04	14.23	4.60288e-07	1.19675e-05	7.1805e-05
5	AST	GO:0044464	obsolete cell part	630	62	TGME49_200385,TGME49_203630,TGME49_203870,TGME49_204020,TGME49_207840,TGME49_209000,TGME49_209500,TGME49_209650,TGME49_213900,TGME49_214140,TGME49_214840,TGME49_215150,TGME49_216040,TGME49_216430,TGME49_218960,TGME49_219280,TGME49_220400,TGME49_223050,TGME49_227360,TGME49_229630,TGME49_231080,TGME49_232710,TGME49_233080,TGME49_239100,TGME49_239260,TGME49_239330,TGME49_239760,TGME49_240460,TGME49_…	9.8	1.76	2.08	3.15642e-06	7.0343e-05	0.000492401
5	AST	GO:0032991	protein-containing complex	651	63	TGME49_203630,TGME49_204020,TGME49_205340,TGME49_205500,TGME49_207840,TGME49_210260,TGME49_213350,TGME49_216040,TGME49_219140,TGME49_219550,TGME49_223050,TGME49_226000,TGME49_227360,TGME49_227910,TGME49_227960,TGME49_228470,TGME49_231080,TGME49_231970,TGME49_232710,TGME49_236580,TGME49_238010,TGME49_239100,TGME49_239260,TGME49_239330,TGME49_239410,TGME49_239760,TGME49_242330,TGME49_245620,TGME49_…	9.7	1.73	2.04	4.56563e-06	8.90297e-05	0.000712238
5	AST	GO:0043226	organelle	1350	108	TGME49_200385,TGME49_203630,TGME49_203870,TGME49_204020,TGME49_205340,TGME49_205500,TGME49_207170,TGME49_207440,TGME49_207840,TGME49_209500,TGME49_209650,TGME49_211680,TGME49_213350,TGME49_213900,TGME49_214140,TGME49_214250,TGME49_214840,TGME49_215150,TGME49_216040,TGME49_218960,TGME49_219280,TGME49_220400,TGME49_221320,TGME49_223050,TGME49_224460,TGME49_225125,TGME49_227360,TGME49_227620,TGME49_…	8	1.43	1.76	8.91704e-06	0.000154562	0.00139106
5	AST	GO:0005622	intracellular anatomical structure	1671	126	TGME49_200385,TGME49_203630,TGME49_203870,TGME49_204020,TGME49_205340,TGME49_205500,TGME49_206450,TGME49_207170,TGME49_207440,TGME49_207840,TGME49_209000,TGME49_209500,TGME49_209650,TGME49_210260,TGME49_211680,TGME49_213350,TGME49_213900,TGME49_214140,TGME49_214250,TGME49_214840,TGME49_215150,TGME49_216040,TGME49_216430,TGME49_218560,TGME49_218960,TGME49_219140,TGME49_219280,TGME49_219550,TGME49_…	7.5	1.35	1.68	2.12701e-05	0.000331813	0.00331813
5	AST	GO:0043229	intracellular organelle	1307	103	TGME49_200385,TGME49_203630,TGME49_203870,TGME49_204020,TGME49_205340,TGME49_205500,TGME49_207170,TGME49_207440,TGME49_207840,TGME49_209500,TGME49_209650,TGME49_211680,TGME49_213350,TGME49_213900,TGME49_214140,TGME49_214250,TGME49_214840,TGME49_215150,TGME49_216040,TGME49_218960,TGME49_219280,TGME49_220400,TGME49_221320,TGME49_223050,TGME49_225125,TGME49_227360,TGME49_227910,TGME49_228470,TGME49_…	7.9	1.41	1.7	3.3619e-05	0.000476778	0.00524456
5	AST	GO:0022626	cytosolic ribosome	8	4	TGME49_232710,TGME49_261570,TGME49_309810,TGME49_314810,	50	8.94	17.11	0.000561125	0.00729462	0.0875355
5	AST	GO:0015935	small ribosomal subunit	14	5	TGME49_213350,TGME49_223050,TGME49_232710,TGME49_242330,TGME49_302055,	35.7	6.38	9.53	0.000696713	0.00836056	0.108687
5	AST	GO:0110165	cellular anatomical entity	3050	194	TGME49_200385,TGME49_203300,TGME49_203420,TGME49_203630,TGME49_203870,TGME49_204020,TGME49_204530,TGME49_205340,TGME49_205500,TGME49_206450,TGME49_206510,TGME49_207170,TGME49_207440,TGME49_207840,TGME49_208370,TGME49_208420,TGME49_209000,TGME49_209500,TGME49_209650,TGME49_210260,TGME49_210370,TGME49_211670,TGME49_211680,TGME49_213280,TGME49_213350,TGME49_213900,TGME49_214140,TGME49_214250,TGME49_…	6.4	1.14	1.48	0.00174839	0.019482	0.272748
5	AST	GO:0005575	cellular component	3113	197	TGME49_200385,TGME49_203300,TGME49_203420,TGME49_203630,TGME49_203870,TGME49_204020,TGME49_204530,TGME49_205340,TGME49_205500,TGME49_206450,TGME49_206510,TGME49_207170,TGME49_207440,TGME49_207840,TGME49_208370,TGME49_208420,TGME49_209000,TGME49_209500,TGME49_209650,TGME49_210260,TGME49_210370,TGME49_211670,TGME49_211680,TGME49_213280,TGME49_213350,TGME49_213900,TGME49_214140,TGME49_214250,TGME49_…	6.3	1.13	1.47	0.00202729	0.0210838	0.316258
5	AST	GO:0022625	cytosolic large ribosomal subunit	6	3	TGME49_261570,TGME49_309810,TGME49_314810,	50	8.94	17.05	0.00305331	0.0297698	0.476316
5	AST	GO:0005829	cytosol	56	9	TGME49_216430,TGME49_232710,TGME49_261570,TGME49_267100,TGME49_268850,TGME49_289100,TGME49_304650,TGME49_309810,TGME49_314810,	16.1	2.87	3.31	0.00350104	0.0321272	0.546163
5	AST	GO:0000347	THO complex	3	2	TGME49_270930,TGME49_304630,	66.7	11.92	33.99	0.0090109	0.0739843	1
5	AST	GO:0005853	eukaryotic translation elongation factor 1 complex	3	2	TGME49_219140,TGME49_300140,	66.7	11.92	33.99	0.0090109	0.0739843	1
5	AST	GO:0030430	host cell cytoplasm	39	6	TGME49_224460,TGME49_227620,TGME49_249990,TGME49_279100,TGME49_288840,TGME49_290700,	15.4	2.75	3.11	0.0199179	0.15536	1
5	AST	GO:0033646	host intracellular part	43	6	TGME49_224460,TGME49_227620,TGME49_249990,TGME49_279100,TGME49_288840,TGME49_290700,	14	2.49	2.77	0.0309199	0.213319	1
5	AST	GO:0043656	host intracellular region	43	6	TGME49_224460,TGME49_227620,TGME49_249990,TGME49_279100,TGME49_288840,TGME49_290700,	14	2.49	2.77	0.0309199	0.213319	1
5	AST	GO:0043657	host cell	44	6	TGME49_224460,TGME49_227620,TGME49_249990,TGME49_279100,TGME49_288840,TGME49_290700,	13.6	2.44	2.7	0.0341858	0.213319	1
5	AST	GO:0018995	host cellular component	44	6	TGME49_224460,TGME49_227620,TGME49_249990,TGME49_279100,TGME49_288840,TGME49_290700,	13.6	2.44	2.7	0.0341858	0.213319	1
5	AST	GO:0033643	host cell part	44	6	TGME49_224460,TGME49_227620,TGME49_249990,TGME49_279100,TGME49_288840,TGME49_290700,	13.6	2.44	2.7	0.0341858	0.213319	1
5	AST	GO:0043230	extracellular organelle	36	5	TGME49_224460,TGME49_227620,TGME49_249990,TGME49_279100,TGME49_290700,	13.9	2.48	2.75	0.0480612	0.256684	1
5	AST	GO:0020003	symbiont-containing vacuole	36	5	TGME49_224460,TGME49_227620,TGME49_249990,TGME49_279100,TGME49_290700,	13.9	2.48	2.75	0.0480612	0.256684	1
5	AST	GO:0065010	extracellular membrane-bounded organelle	36	5	TGME49_224460,TGME49_227620,TGME49_249990,TGME49_279100,TGME49_290700,	13.9	2.48	2.75	0.0480612	0.256684	1
5	AST	GO:0033655	host cell cytoplasm part	36	5	TGME49_224460,TGME49_227620,TGME49_249990,TGME49_279100,TGME49_290700,	13.9	2.48	2.75	0.0480612	0.256684	1
7	AST	GO:0000428	DNA-directed RNA polymerase complex	48	5	TGME49_214240,TGME49_300660,TGME49_300680,TGME49_300690,TGME49_306290,	10.4	2.85	3.12	0.029705	0.456424	1
7	AST	GO:0030880	RNA polymerase complex	48	5	TGME49_214240,TGME49_300660,TGME49_300680,TGME49_300690,TGME49_306290,	10.4	2.85	3.12	0.029705	0.456424	1
7	AST	GO:0031514	motile cilium	8	2	TGME49_217650,TGME49_248225,	25	6.84	8.87	0.0321972	0.456424	1
7	AST	GO:0005813	centrosome	1	1	TGME49_246190,	100	27.35		0.0365634	0.456424	1
7	AST	GO:0031464	Cul4A-RING E3 ubiquitin ligase complex	1	1	TGME49_264790,	100	27.35		0.0365634	0.456424	1
7	AST	GO:0005874	microtubule	37	4	TGME49_217650,TGME49_221420,TGME49_231770,TGME49_248225,	10.8	2.96	3.24	0.0446331	0.456424	1
7	AST	GO:0099513	polymeric cytoskeletal fiber	37	4	TGME49_217650,TGME49_221420,TGME49_231770,TGME49_248225,	10.8	2.96	3.24	0.0446331	0.456424	1
7	AST	GO:0099081	supramolecular polymer	38	4	TGME49_217650,TGME49_221420,TGME49_231770,TGME49_248225,	10.5	2.88	3.15	0.0485126	0.456424	1
7	AST	GO:0099512	supramolecular fiber	38	4	TGME49_217650,TGME49_221420,TGME49_231770,TGME49_248225,	10.5	2.88	3.15	0.0485126	0.456424	1

## Sheet: HFF_BP
day	host	ID	Name	Bgd count	Result count	Result gene list	Pct of bgd	Fold enrichment	Odds ratio	P-value	Benjamini	Bonferroni
3	HFF	GO:0070972	protein localization to endoplasmic reticulum	14	2	TGME49_294040,TGME49_313100,	14.3	18.82	22.94	0.0048229	0.310363	0.979048
3	HFF	GO:0016570	Histone modification	19	2	TGME49_249620,TGME49_255340,	10.5	13.86	16.18	0.00884887	0.310363	1
3	HFF	GO:0006275	regulation of DNA replication	2	1	TGME49_320110,	50	65.86	134.22	0.0151287	0.310363	1
3	HFF	GO:0046513	ceramide biosynthetic process	2	1	TGME49_283710,	50	65.86	134.22	0.0151287	0.310363	1
3	HFF	GO:0006672	ceramide metabolic process	2	1	TGME49_283710,	50	65.86	134.22	0.0151287	0.310363	1
3	HFF	GO:0006816	calcium ion transport	2	1	TGME49_310560,	50	65.86	134.22	0.0151287	0.310363	1
3	HFF	GO:0010038	response to metal ion	3	1	TGME49_224910,	33.3	43.9	67.09	0.0226092	0.310363	1
3	HFF	GO:0006086	acetyl-CoA biosynthetic process from pyruvate	3	1	TGME49_272290,	33.3	43.9	67.09	0.0226092	0.310363	1
3	HFF	GO:0010035	response to inorganic substance	3	1	TGME49_224910,	33.3	43.9	67.09	0.0226092	0.310363	1
3	HFF	GO:0030148	sphingolipid biosynthetic process	3	1	TGME49_283710,	33.3	43.9	67.09	0.0226092	0.310363	1
3	HFF	GO:0006259	DNA metabolic process	149	4	TGME49_238110,TGME49_285180,TGME49_297780,TGME49_320110,	2.7	3.54	3.91	0.0253958	0.310363	1
3	HFF	GO:0006085	acetyl-CoA biosynthetic process	4	1	TGME49_272290,	25	32.93	44.72	0.0300344	0.310363	1
3	HFF	GO:0006308	DNA catabolic process	4	1	TGME49_285180,	25	32.93	44.72	0.0300344	0.310363	1
3	HFF	GO:0033365	protein localization to organelle	38	2	TGME49_294040,TGME49_313100,	5.3	6.93	7.61	0.0332391	0.310363	1
3	HFF	GO:0043631	RNA polyadenylation	5	1	TGME49_285540,	20	26.34	33.53	0.0374047	0.310363	1
3	HFF	GO:0006084	acetyl-CoA metabolic process	5	1	TGME49_272290,	20	26.34	33.53	0.0374047	0.310363	1
3	HFF	GO:0006665	sphingolipid metabolic process	5	1	TGME49_283710,	20	26.34	33.53	0.0374047	0.310363	1
3	HFF	GO:0016575	histone deacetylation	5	1	TGME49_249620,	20	26.34	33.53	0.0374047	0.310363	1
3	HFF	GO:0035384	thioester biosynthetic process	6	1	TGME49_272290,	16.7	21.95	26.82	0.0447204	0.310363	1
3	HFF	GO:0035437	maintenance of protein localization in endoplasmic reticulum	6	1	TGME49_294040,	16.7	21.95	26.82	0.0447204	0.310363	1
3	HFF	GO:0071616	acyl-CoA biosynthetic process	6	1	TGME49_272290,	16.7	21.95	26.82	0.0447204	0.310363	1
3	HFF	GO:0006621	protein retention in ER lumen	6	1	TGME49_294040,	16.7	21.95	26.82	0.0447204	0.310363	1
3	HFF	GO:0072595	maintenance of protein localization in organelle	6	1	TGME49_294040,	16.7	21.95	26.82	0.0447204	0.310363	1
5	HFF	GO:0006086	acetyl-CoA biosynthetic process from pyruvate	3	2	TGME49_206610,TGME49_245670,	66.7	39.72	120	0.000826011	0.144025	0.248629
5	HFF	GO:0006085	acetyl-CoA biosynthetic process	4	2	TGME49_206610,TGME49_245670,	50	29.79	59.99	0.00163399	0.144025	0.491832
5	HFF	GO:0006084	acetyl-CoA metabolic process	5	2	TGME49_206610,TGME49_245670,	40	23.83	39.98	0.00269364	0.144025	0.810785
5	HFF	GO:0032787	monocarboxylic acid metabolic process	62	5	TGME49_206610,TGME49_217740,TGME49_245670,TGME49_256760,TGME49_293590,	8.1	4.81	5.4	0.00361107	0.144025	1
5	HFF	GO:0035384	thioester biosynthetic process	6	2	TGME49_206610,TGME49_245670,	33.3	19.86	29.98	0.00399647	0.144025	1
5	HFF	GO:0071616	acyl-CoA biosynthetic process	6	2	TGME49_206610,TGME49_245670,	33.3	19.86	29.98	0.00399647	0.144025	1
5	HFF	GO:0006637	acyl-CoA metabolic process	7	2	TGME49_206610,TGME49_245670,	28.6	17.02	23.98	0.00553422	0.144025	1
5	HFF	GO:0035383	thioester metabolic process	7	2	TGME49_206610,TGME49_245670,	28.6	17.02	23.98	0.00553422	0.144025	1
5	HFF	GO:0019752	carboxylic acid metabolic process	165	8	TGME49_206610,TGME49_217740,TGME49_234190,TGME49_245670,TGME49_256760,TGME49_290970,TGME49_291040,TGME49_293590,	4.8	2.89	3.19	0.00609577	0.144025	1
5	HFF	GO:0006082	organic acid metabolic process	166	8	TGME49_206610,TGME49_217740,TGME49_234190,TGME49_245670,TGME49_256760,TGME49_290970,TGME49_291040,TGME49_293590,	4.8	2.87	3.17	0.00631833	0.144025	1
5	HFF	GO:0043436	oxoacid metabolic process	166	8	TGME49_206610,TGME49_217740,TGME49_234190,TGME49_245670,TGME49_256760,TGME49_290970,TGME49_291040,TGME49_293590,	4.8	2.87	3.17	0.00631833	0.144025	1
5	HFF	GO:0001732	formation of cytoplasmic translation initiation complex	8	2	TGME49_217820,TGME49_273520,	25	14.9	19.98	0.00729884	0.144025	1
5	HFF	GO:0006163	purine nucleotide metabolic process	47	4	TGME49_200320,TGME49_206610,TGME49_245670,TGME49_256760,	8.5	5.07	5.67	0.00760986	0.144025	1
5	HFF	GO:0006090	pyruvate metabolic process	25	3	TGME49_206610,TGME49_245670,TGME49_256760,	12	7.15	8.25	0.00803589	0.144025	1
5	HFF	GO:0009150	purine ribonucleotide metabolic process	48	4	TGME49_200320,TGME49_206610,TGME49_245670,TGME49_256760,	8.3	4.97	5.54	0.00819733	0.144025	1
5	HFF	GO:0002183	cytoplasmic translational initiation	9	2	TGME49_217820,TGME49_273520,	22.2	13.24	17.12	0.00928244	0.144025	1
5	HFF	GO:0006164	purine nucleotide biosynthetic process	27	3	TGME49_200320,TGME49_206610,TGME49_245670,	11.1	6.62	7.56	0.00997664	0.144025	1
5	HFF	GO:0009152	purine ribonucleotide biosynthetic process	27	3	TGME49_200320,TGME49_206610,TGME49_245670,	11.1	6.62	7.56	0.00997664	0.144025	1
5	HFF	GO:0072521	purine-containing compound metabolic process	51	4	TGME49_200320,TGME49_206610,TGME49_245670,TGME49_256760,	7.8	4.67	5.19	0.0101362	0.144025	1
5	HFF	GO:0033866	nucleoside bisphosphate biosynthetic process	10	2	TGME49_206610,TGME49_245670,	20	11.92	14.98	0.0114774	0.144025	1
5	HFF	GO:0034030	ribonucleoside bisphosphate biosynthetic process	10	2	TGME49_206610,TGME49_245670,	20	11.92	14.98	0.0114774	0.144025	1
5	HFF	GO:0034033	purine nucleoside bisphosphate biosynthetic process	10	2	TGME49_206610,TGME49_245670,	20	11.92	14.98	0.0114774	0.144025	1
5	HFF	GO:0019693	ribose phosphate metabolic process	53	4	TGME49_200320,TGME49_206610,TGME49_245670,TGME49_256760,	7.5	4.5	4.97	0.0115812	0.144025	1
5	HFF	GO:0009259	ribonucleotide metabolic process	53	4	TGME49_200320,TGME49_206610,TGME49_245670,TGME49_256760,	7.5	4.5	4.97	0.0115812	0.144025	1
5	HFF	GO:0006413	translational initiation	29	3	TGME49_217820,TGME49_273520,TGME49_317720,	10.3	6.16	6.97	0.0121673	0.144025	1
5	HFF	GO:0033865	nucleoside bisphosphate metabolic process	11	2	TGME49_206610,TGME49_245670,	18.2	10.83	13.31	0.0138762	0.144025	1
5	HFF	GO:0034032	purine nucleoside bisphosphate metabolic process	11	2	TGME49_206610,TGME49_245670,	18.2	10.83	13.31	0.0138762	0.144025	1
5	HFF	GO:0033875	ribonucleoside bisphosphate metabolic process	11	2	TGME49_206610,TGME49_245670,	18.2	10.83	13.31	0.0138762	0.144025	1
5	HFF	GO:0002181	cytoplasmic translation	11	2	TGME49_217820,TGME49_273520,	18.2	10.83	13.31	0.0138762	0.144025	1
5	HFF	GO:0072522	purine-containing compound biosynthetic process	31	3	TGME49_200320,TGME49_206610,TGME49_245670,	9.7	5.77	6.47	0.014613	0.146617	1
5	HFF	GO:0046836	glycolipid transport	1	1	TGME49_223110,	100	59.58		0.0167832	0.148581	1
5	HFF	GO:0035999	tetrahydrofolate interconversion	1	1	TGME49_234190,	100	59.58		0.0167832	0.148581	1
5	HFF	GO:0120009	intermembrane lipid transfer	1	1	TGME49_223110,	100	59.58		0.0167832	0.148581	1
5	HFF	GO:0019264	glycine biosynthetic process from serine	1	1	TGME49_234190,	100	59.58		0.0167832	0.148581	1
5	HFF	GO:0009260	ribonucleotide biosynthetic process	34	3	TGME49_200320,TGME49_206610,TGME49_245670,	8.8	5.26	5.84	0.0187675	0.156917	1
5	HFF	GO:0046390	ribose phosphate biosynthetic process	34	3	TGME49_200320,TGME49_206610,TGME49_245670,	8.8	5.26	5.84	0.0187675	0.156917	1
5	HFF	GO:0044281	small molecule metabolic process	258	9	TGME49_200320,TGME49_206610,TGME49_217740,TGME49_234190,TGME49_245670,TGME49_256760,TGME49_290970,TGME49_291040,TGME49_293590,	3.5	2.08	2.25	0.0278972	0.21782	1
5	HFF	GO:0044272	sulfur compound biosynthetic process	16	2	TGME49_206610,TGME49_245670,	12.5	7.45	8.55	0.0286787	0.21782	1
5	HFF	GO:0006275	regulation of DNA replication	2	1	TGME49_320110,	50	29.79	59.28	0.0332881	0.21782	1
5	HFF	GO:0006545	glycine biosynthetic process	2	1	TGME49_234190,	50	29.79	59.28	0.0332881	0.21782	1
5	HFF	GO:0046513	ceramide biosynthetic process	2	1	TGME49_283710,	50	29.79	59.28	0.0332881	0.21782	1
5	HFF	GO:0032264	IMP salvage	2	1	TGME49_200320,	50	29.79	59.28	0.0332881	0.21782	1
5	HFF	GO:0032261	purine nucleotide salvage	2	1	TGME49_200320,	50	29.79	59.28	0.0332881	0.21782	1
5	HFF	GO:0043173	nucleotide salvage	2	1	TGME49_200320,	50	29.79	59.28	0.0332881	0.21782	1
5	HFF	GO:0106380	purine ribonucleotide salvage	2	1	TGME49_200320,	50	29.79	59.28	0.0332881	0.21782	1
5	HFF	GO:0006672	ceramide metabolic process	2	1	TGME49_283710,	50	29.79	59.28	0.0332881	0.21782	1
5	HFF	GO:0009117	nucleotide metabolic process	77	4	TGME49_200320,TGME49_206610,TGME49_245670,TGME49_256760,	5.2	3.1	3.32	0.0396126	0.253689	1
5	HFF	GO:0006753	nucleoside phosphate metabolic process	79	4	TGME49_200320,TGME49_206610,TGME49_245670,TGME49_256760,	5.1	3.02	3.23	0.0428987	0.269011	1
5	HFF	GO:0055085	transmembrane transport	155	6	TGME49_215450,TGME49_235150,TGME49_254580,TGME49_261070,TGME49_266750,TGME49_291310,	3.9	2.31	2.46	0.0449124	0.275891	1
5	HFF	GO:0006633	fatty acid biosynthetic process	21	2	TGME49_217740,TGME49_293590,	9.5	5.67	6.29	0.0475581	0.278173	1
5	HFF	GO:0046040	IMP metabolic process	3	1	TGME49_200320,	33.3	19.86	29.63	0.0495191	0.278173	1
5	HFF	GO:0006188	IMP biosynthetic process	3	1	TGME49_200320,	33.3	19.86	29.63	0.0495191	0.278173	1
5	HFF	GO:0030148	sphingolipid biosynthetic process	3	1	TGME49_283710,	33.3	19.86	29.63	0.0495191	0.278173	1
7	HFF	GO:1902600	proton transmembrane transport	32	3	TGME49_246560,TGME49_251470,TGME49_291310,	9.4	10.43	12.15	0.00280803	0.195605	0.443668
7	HFF	GO:0098662	inorganic cation transmembrane transport	37	3	TGME49_246560,TGME49_251470,TGME49_291310,	8.1	9.02	10.35	0.00426325	0.195605	0.673593
7	HFF	GO:0098660	inorganic ion transmembrane transport	38	3	TGME49_246560,TGME49_251470,TGME49_291310,	7.9	8.78	10.05	0.00459979	0.195605	0.726768
7	HFF	GO:0098655	cation transmembrane transport	39	3	TGME49_246560,TGME49_251470,TGME49_291310,	7.7	8.56	9.77	0.00495204	0.195605	0.782422
7	HFF	GO:0034220	ion transmembrane transport	46	3	TGME49_246560,TGME49_251470,TGME49_291310,	6.5	7.25	8.17	0.00787339	0.209358	1
7	HFF	GO:0030091	protein repair	1	1	TGME49_314000,	100	111.22		0.00899101	0.209358	1
7	HFF	GO:0000375	RNA splicing, via transesterification reactions	55	3	TGME49_229210,TGME49_266030,TGME49_275750,	5.5	6.07	6.74	0.012865	0.209358	1
7	HFF	GO:0000377	RNA splicing, via transesterification reactions with bulged adenosine as nucleophile	55	3	TGME49_229210,TGME49_266030,TGME49_275750,	5.5	6.07	6.74	0.012865	0.209358	1
7	HFF	GO:0000398	mRNA splicing, via spliceosome	55	3	TGME49_229210,TGME49_266030,TGME49_275750,	5.5	6.07	6.74	0.012865	0.209358	1
7	HFF	GO:0015833	peptide transport	60	3	TGME49_201700,TGME49_223620,TGME49_252490,	5	5.56	6.14	0.0162668	0.209358	1
7	HFF	GO:0006810	transport	389	8	TGME49_201700,TGME49_212090,TGME49_213030,TGME49_223620,TGME49_246560,TGME49_251470,TGME49_252490,TGME49_291310,	2.1	2.29	2.6	0.0208741	0.209358	1
7	HFF	GO:0051234	establishment of localization	393	8	TGME49_201700,TGME49_212090,TGME49_213030,TGME49_223620,TGME49_246560,TGME49_251470,TGME49_252490,TGME49_291310,	2	2.26	2.57	0.0220649	0.209358	1
7	HFF	GO:0051179	localization	404	8	TGME49_201700,TGME49_212090,TGME49_213030,TGME49_223620,TGME49_246560,TGME49_251470,TGME49_252490,TGME49_291310,	2	2.2	2.49	0.0255909	0.209358	1
7	HFF	GO:0015031	protein transport	127	4	TGME49_201700,TGME49_213030,TGME49_223620,TGME49_252490,	3.1	3.5	3.84	0.02642	0.209358	1
7	HFF	GO:0006334	nucleosome assembly	3	1	TGME49_256060,	33.3	37.07	56.34	0.0267365	0.209358	1
7	HFF	GO:0034728	nucleosome organization	3	1	TGME49_256060,	33.3	37.07	56.34	0.0267365	0.209358	1
7	HFF	GO:0006812	cation transport	74	3	TGME49_246560,TGME49_251470,TGME49_291310,	4.1	4.51	4.92	0.0282527	0.209358	1
7	HFF	GO:0045184	establishment of protein localization	130	4	TGME49_201700,TGME49_213030,TGME49_223620,TGME49_252490,	3.1	3.42	3.74	0.0284811	0.209358	1
7	HFF	GO:0008104	protein localization	131	4	TGME49_201700,TGME49_213030,TGME49_223620,TGME49_252490,	3.1	3.4	3.71	0.029189	0.209358	1
7	HFF	GO:0008380	RNA splicing	75	3	TGME49_229210,TGME49_266030,TGME49_275750,	4	4.45	4.85	0.0292484	0.209358	1
7	HFF	GO:0006122	mitochondrial electron transport, ubiquinol to cytochrome c	4	1	TGME49_320140,	25	27.81	37.55	0.0354924	0.209358	1
7	HFF	GO:0071824	protein-DNA complex subunit organization	5	1	TGME49_256060,	20	22.24	28.16	0.0441712	0.209358	1
7	HFF	GO:0065004	protein-DNA complex assembly	5	1	TGME49_256060,	20	22.24	28.16	0.0441712	0.209358	1
7	HFF	GO:0006119	oxidative phosphorylation	5	1	TGME49_320140,	20	22.24	28.16	0.0441712	0.209358	1
7	HFF	GO:0042773	ATP synthesis coupled electron transport	5	1	TGME49_320140,	20	22.24	28.16	0.0441712	0.209358	1
7	HFF	GO:0031497	chromatin assembly	5	1	TGME49_256060,	20	22.24	28.16	0.0441712	0.209358	1
7	HFF	GO:0019646	aerobic electron transport chain	5	1	TGME49_320140,	20	22.24	28.16	0.0441712	0.209358	1
7	HFF	GO:0042775	mitochondrial ATP synthesis coupled electron transport	5	1	TGME49_320140,	20	22.24	28.16	0.0441712	0.209358	1
7	HFF	GO:0071705	nitrogen compound transport	153	4	TGME49_201700,TGME49_213030,TGME49_223620,TGME49_252490,	2.6	2.91	3.15	0.047451	0.209358	1
7	HFF	GO:0016192	vesicle-mediated transport	91	3	TGME49_213030,TGME49_223620,TGME49_252490,	3.3	3.67	3.95	0.0476769	0.209358	1
7	HFF	GO:0006397	mRNA processing	91	3	TGME49_229210,TGME49_266030,TGME49_275750,	3.3	3.67	3.95	0.0476769	0.209358	1
7	HFF	GO:0033036	macromolecule localization	154	4	TGME49_201700,TGME49_213030,TGME49_223620,TGME49_252490,	2.6	2.89	3.13	0.0484042	0.209358	1

## Sheet: HFF_MF
day	host	ID	Name	Bgd count	Result count	Result gene list	Pct of bgd	Fold enrichment	Odds ratio	P-value	Benjamini	Bonferroni
3	HFF	GO:0001055	RNA polymerase II activity	1	1	TGME49_315920,	100	131.71		0.00759241	0.202013	0.994605
3	HFF	GO:0080031	methyl salicylate esterase activity	1	1	TGME49_228290,	100	131.71		0.00759241	0.202013	0.994605
3	HFF	GO:0080030	methyl indole-3-acetate esterase activity	1	1	TGME49_228290,	100	131.71		0.00759241	0.202013	0.994605
3	HFF	GO:0080032	methyl jasmonate esterase activity	1	1	TGME49_228290,	100	131.71		0.00759241	0.202013	0.994605
3	HFF	GO:0004739	pyruvate dehydrogenase (acetyl-transferring) activity	2	1	TGME49_272290,	50	65.86	134.22	0.0151287	0.202013	1
3	HFF	GO:0051879	Hsp90 protein binding	2	1	TGME49_321520,	50	65.86	134.22	0.0151287	0.202013	1
3	HFF	GO:0050291	sphingosine N-acyltransferase activity	2	1	TGME49_283710,	50	65.86	134.22	0.0151287	0.202013	1
3	HFF	GO:0016630	protochlorophyllide reductase activity	2	1	TGME49_309265,	50	65.86	134.22	0.0151287	0.202013	1
3	HFF	GO:0030337	DNA polymerase processivity factor activity	2	1	TGME49_320110,	50	65.86	134.22	0.0151287	0.202013	1
3	HFF	GO:0004738	pyruvate dehydrogenase activity	3	1	TGME49_272290,	33.3	43.9	67.09	0.0226092	0.202013	1
3	HFF	GO:0015267	channel activity	36	2	TGME49_215450,TGME49_310560,	5.6	7.32	8.06	0.0300707	0.202013	1
3	HFF	GO:0022803	passive transmembrane transporter activity	36	2	TGME49_215450,TGME49_310560,	5.6	7.32	8.06	0.0300707	0.202013	1
3	HFF	GO:0046970	NAD-dependent histone deacetylase activity (H4-K16 specific)	5	1	TGME49_249620,	20	26.34	33.53	0.0374047	0.202013	1
3	HFF	GO:0046969	NAD-dependent histone deacetylase activity (H3-K9 specific)	5	1	TGME49_249620,	20	26.34	33.53	0.0374047	0.202013	1
3	HFF	GO:0034979	NAD-dependent protein deacetylase activity	5	1	TGME49_249620,	20	26.34	33.53	0.0374047	0.202013	1
3	HFF	GO:0034739	histone deacetylase activity (H4-K16 specific)	5	1	TGME49_249620,	20	26.34	33.53	0.0374047	0.202013	1
3	HFF	GO:0032041	NAD-dependent histone deacetylase activity (H3-K14 specific)	5	1	TGME49_249620,	20	26.34	33.53	0.0374047	0.202013	1
3	HFF	GO:0032129	histone deacetylase activity (H3-K9 specific)	5	1	TGME49_249620,	20	26.34	33.53	0.0374047	0.202013	1
3	HFF	GO:0031078	histone deacetylase activity (H3-K14 specific)	5	1	TGME49_249620,	20	26.34	33.53	0.0374047	0.202013	1
3	HFF	GO:0017136	NAD-dependent histone deacetylase activity	5	1	TGME49_249620,	20	26.34	33.53	0.0374047	0.202013	1
3	HFF	GO:0004407	histone deacetylase activity	5	1	TGME49_249620,	20	26.34	33.53	0.0374047	0.202013	1
3	HFF	GO:0033558	protein deacetylase activity	5	1	TGME49_249620,	20	26.34	33.53	0.0374047	0.202013	1
3	HFF	GO:0046923	ER retention sequence binding	6	1	TGME49_294040,	16.7	21.95	26.82	0.0447204	0.202013	1
3	HFF	GO:0030515	snoRNA binding	6	1	TGME49_247470,	16.7	21.95	26.82	0.0447204	0.202013	1
3	HFF	GO:0050253	retinyl-palmitate esterase activity	6	1	TGME49_228290,	16.7	21.95	26.82	0.0447204	0.202013	1
3	HFF	GO:0016624	oxidoreductase activity, acting on the aldehyde or oxo group of donors, disulfide as acceptor	6	1	TGME49_272290,	16.7	21.95	26.82	0.0447204	0.202013	1
3	HFF	GO:0008312	7S RNA binding	6	1	TGME49_313100,	16.7	21.95	26.82	0.0447204	0.202013	1
3	HFF	GO:0003918	DNA topoisomerase type II (double strand cut, ATP-hydrolyzing) activity	6	1	TGME49_297780,	16.7	21.95	26.82	0.0447204	0.202013	1
3	HFF	GO:1990817	RNA adenylyltransferase activity	6	1	TGME49_285540,	16.7	21.95	26.82	0.0447204	0.202013	1
5	HFF	GO:0016747	acyltransferase activity, transferring groups other than amino-acyl groups	110	8	TGME49_206610,TGME49_213800,TGME49_217740,TGME49_255650,TGME49_272420,TGME49_283710,TGME49_290970,TGME49_293590,	7.3	4.33	4.97	0.000459135	0.0748095	0.104683
5	HFF	GO:0016746	acyltransferase activity	116	8	TGME49_206610,TGME49_213800,TGME49_217740,TGME49_255650,TGME49_272420,TGME49_283710,TGME49_290970,TGME49_293590,	6.9	4.11	4.69	0.000656224	0.0748095	0.149619
5	HFF	GO:0140662	ATP-dependent protein folding chaperone	21	3	TGME49_202020,TGME49_273760,TGME49_287500,	14.3	8.51	10.09	0.0048764	0.147176	1
5	HFF	GO:0070006	metalloaminopeptidase activity	7	2	TGME49_233310,TGME49_248850,	28.6	17.02	23.98	0.00553422	0.147176	1
5	HFF	GO:0044183	protein folding chaperone	25	3	TGME49_202020,TGME49_273760,TGME49_287500,	12	7.15	8.25	0.00803589	0.147176	1
5	HFF	GO:0008237	metallopeptidase activity	50	4	TGME49_233310,TGME49_248850,TGME49_259260,TGME49_269250,	8	4.77	5.3	0.00945996	0.147176	1
5	HFF	GO:0019842	vitamin binding	29	3	TGME49_234190,TGME49_245670,TGME49_290970,	10.3	6.16	6.97	0.0121673	0.147176	1
5	HFF	GO:0090079	translation regulator activity, nucleic acid binding	87	5	TGME49_217820,TGME49_261460,TGME49_262380,TGME49_273520,TGME49_317720,	5.7	3.42	3.73	0.014892	0.147176	1
5	HFF	GO:0008135	translation factor activity, RNA binding	87	5	TGME49_217820,TGME49_261460,TGME49_262380,TGME49_273520,TGME49_317720,	5.7	3.42	3.73	0.014892	0.147176	1
5	HFF	GO:0045182	translation regulator activity	88	5	TGME49_217820,TGME49_261460,TGME49_262380,TGME49_273520,TGME49_317720,	5.7	3.39	3.69	0.0155858	0.147176	1
5	HFF	GO:0004177	aminopeptidase activity	12	2	TGME49_233310,TGME49_248850,	16.7	9.93	11.98	0.0164715	0.147176	1
5	HFF	GO:0008235	metalloexopeptidase activity	12	2	TGME49_233310,TGME49_248850,	16.7	9.93	11.98	0.0164715	0.147176	1
5	HFF	GO:0033817	beta-ketoacyl-acyl-carrier-protein synthase II activity	1	1	TGME49_293590,	100	59.58		0.0167832	0.147176	1
5	HFF	GO:0045503	dynein light chain binding	1	1	TGME49_212090,	100	59.58		0.0167832	0.147176	1
5	HFF	GO:0045504	dynein heavy chain binding	1	1	TGME49_212090,	100	59.58		0.0167832	0.147176	1
5	HFF	GO:0008597	calcium-dependent protein serine/threonine phosphatase regulator activity	1	1	TGME49_213800,	100	59.58		0.0167832	0.147176	1
5	HFF	GO:0017089	glycolipid transfer activity	1	1	TGME49_223110,	100	59.58		0.0167832	0.147176	1
5	HFF	GO:0051861	glycolipid binding	1	1	TGME49_223110,	100	59.58		0.0167832	0.147176	1
5	HFF	GO:0052657	guanine phosphoribosyltransferase activity	1	1	TGME49_200320,	100	59.58		0.0167832	0.147176	1
5	HFF	GO:0070330	aromatase activity	1	1	TGME49_315770,	100	59.58		0.0167832	0.147176	1
5	HFF	GO:0004607	phosphatidylcholine-sterol O-acyltransferase activity	1	1	TGME49_272420,	100	59.58		0.0167832	0.147176	1
5	HFF	GO:0106130	purine phosphoribosyltransferase activity	1	1	TGME49_200320,	100	59.58		0.0167832	0.147176	1
5	HFF	GO:0004422	hypoxanthine phosphoribosyltransferase activity	1	1	TGME49_200320,	100	59.58		0.0167832	0.147176	1
5	HFF	GO:0004372	glycine hydroxymethyltransferase activity	1	1	TGME49_234190,	100	59.58		0.0167832	0.147176	1
5	HFF	GO:0120013	lipid transfer activity	1	1	TGME49_223110,	100	59.58		0.0167832	0.147176	1
5	HFF	GO:0016712	oxidoreductase activity, acting on paired donors, with incorporation or reduction of molecular oxygen, reduced flavin or flavoprotein as one donor, and incorporation of one atom of oxygen	1	1	TGME49_315770,	100	59.58		0.0167832	0.147176	1
5	HFF	GO:0004312	fatty acid synthase activity	13	2	TGME49_217740,TGME49_293590,	15.4	9.17	10.89	0.0192562	0.153943	1
5	HFF	GO:0022853	active ion transmembrane transporter activity	64	4	TGME49_254580,TGME49_266750,TGME49_291310,TGME49_320220,	6.3	3.72	4.05	0.0218814	0.153943	1
5	HFF	GO:0050291	sphingosine N-acyltransferase activity	2	1	TGME49_283710,	50	29.79	59.28	0.0332881	0.153943	1
5	HFF	GO:0030976	thiamine pyrophosphate binding	2	1	TGME49_245670,	50	29.79	59.28	0.0332881	0.153943	1
5	HFF	GO:0031420	alkali metal ion binding	2	1	TGME49_256760,	50	29.79	59.28	0.0332881	0.153943	1
5	HFF	GO:0047372	acylglycerol lipase activity	2	1	TGME49_262490,	50	29.79	59.28	0.0332881	0.153943	1
5	HFF	GO:0050997	quaternary ammonium group binding	2	1	TGME49_245670,	50	29.79	59.28	0.0332881	0.153943	1
5	HFF	GO:0051879	Hsp90 protein binding	2	1	TGME49_321520,	50	29.79	59.28	0.0332881	0.153943	1
5	HFF	GO:0030955	potassium ion binding	2	1	TGME49_256760,	50	29.79	59.28	0.0332881	0.153943	1
5	HFF	GO:0030523	dihydrolipoamide S-acyltransferase activity	2	1	TGME49_206610,	50	29.79	59.28	0.0332881	0.153943	1
5	HFF	GO:0004148	dihydrolipoyl dehydrogenase activity	2	1	TGME49_305980,	50	29.79	59.28	0.0332881	0.153943	1
5	HFF	GO:0004457	lactate dehydrogenase activity	2	1	TGME49_291040,	50	29.79	59.28	0.0332881	0.153943	1
5	HFF	GO:0004739	pyruvate dehydrogenase (acetyl-transferring) activity	2	1	TGME49_245670,	50	29.79	59.28	0.0332881	0.153943	1
5	HFF	GO:0004742	dihydrolipoyllysine-residue acetyltransferase activity	2	1	TGME49_206610,	50	29.79	59.28	0.0332881	0.153943	1
5	HFF	GO:0004743	pyruvate kinase activity	2	1	TGME49_256760,	50	29.79	59.28	0.0332881	0.153943	1
5	HFF	GO:0004758	serine C-palmitoyltransferase activity	2	1	TGME49_290970,	50	29.79	59.28	0.0332881	0.153943	1
5	HFF	GO:0008121	ubiquinol-cytochrome-c reductase activity	2	1	TGME49_320220,	50	29.79	59.28	0.0332881	0.153943	1
5	HFF	GO:0030337	DNA polymerase processivity factor activity	2	1	TGME49_320110,	50	29.79	59.28	0.0332881	0.153943	1
5	HFF	GO:0004459	L-lactate dehydrogenase activity	2	1	TGME49_291040,	50	29.79	59.28	0.0332881	0.153943	1
5	HFF	GO:0016418	S-acetyltransferase activity	2	1	TGME49_206610,	50	29.79	59.28	0.0332881	0.153943	1
5	HFF	GO:0016454	C-palmitoyltransferase activity	2	1	TGME49_290970,	50	29.79	59.28	0.0332881	0.153943	1
5	HFF	GO:0016679	oxidoreductase activity, acting on diphenols and related substances as donors	2	1	TGME49_320220,	50	29.79	59.28	0.0332881	0.153943	1
5	HFF	GO:0070279	vitamin B6 binding	18	2	TGME49_234190,TGME49_290970,	11.1	6.62	7.48	0.0357851	0.153943	1
5	HFF	GO:0008374	O-acyltransferase activity	18	2	TGME49_213800,TGME49_272420,	11.1	6.62	7.48	0.0357851	0.153943	1
5	HFF	GO:0016298	lipase activity	18	2	TGME49_238200,TGME49_262490,	11.1	6.62	7.48	0.0357851	0.153943	1
5	HFF	GO:0016417	S-acyltransferase activity	18	2	TGME49_206610,TGME49_255650,	11.1	6.62	7.48	0.0357851	0.153943	1
5	HFF	GO:0030170	pyridoxal phosphate binding	18	2	TGME49_234190,TGME49_290970,	11.1	6.62	7.48	0.0357851	0.153943	1
5	HFF	GO:0015078	proton transmembrane transporter activity	44	3	TGME49_266750,TGME49_291310,TGME49_320220,	6.8	4.06	4.41	0.0368732	0.155687	1
5	HFF	GO:0016409	palmitoyltransferase activity	20	2	TGME49_255650,TGME49_290970,	10	5.96	6.64	0.0434932	0.177079	1
5	HFF	GO:0015291	secondary active transmembrane transporter activity	20	2	TGME49_254580,TGME49_266750,	10	5.96	6.64	0.0434932	0.177079	1
5	HFF	GO:0008289	lipid binding	21	2	TGME49_223110,TGME49_260370,	9.5	5.67	6.29	0.0475581	0.188172	1
5	HFF	GO:0047184	1-acylglycerophosphocholine O-acyltransferase activity	3	1	TGME49_213800,	33.3	19.86	29.63	0.0495191	0.188172	1
5	HFF	GO:0004738	pyruvate dehydrogenase activity	3	1	TGME49_245670,	33.3	19.86	29.63	0.0495191	0.188172	1
5	HFF	GO:0016742	hydroxymethyl-, formyl- and related transferase activity	3	1	TGME49_234190,	33.3	19.86	29.63	0.0495191	0.188172	1
7	HFF	GO:0051879	Hsp90 protein binding	2	2	TGME49_290730,TGME49_321520,	100	111.22		7.90576e-05	0.00845917	0.00845917
7	HFF	GO:0046961	proton-transporting ATPase activity, rotational mechanism	20	3	TGME49_246560,TGME49_251470,TGME49_291310,	15	16.68	20.77	0.000695898	0.0186153	0.074461
7	HFF	GO:0044769	ATPase activity, coupled to transmembrane movement of ions, rotational mechanism	20	3	TGME49_246560,TGME49_251470,TGME49_291310,	15	16.68	20.77	0.000695898	0.0186153	0.074461
7	HFF	GO:0042625	ATPase-coupled ion transmembrane transporter activity	20	3	TGME49_246560,TGME49_251470,TGME49_291310,	15	16.68	20.77	0.000695898	0.0186153	0.074461
7	HFF	GO:0009678	pyrophosphate hydrolysis-driven proton transmembrane transporter activity	23	3	TGME49_246560,TGME49_251470,TGME49_291310,	13	14.51	17.64	0.00106089	0.0227029	0.113515
7	HFF	GO:0019829	ATPase-coupled cation transmembrane transporter activity	34	3	TGME49_246560,TGME49_251470,TGME49_291310,	8.8	9.81	11.36	0.00334556	0.0585784	0.357975
7	HFF	GO:0031072	heat shock protein binding	37	3	TGME49_223420,TGME49_290730,TGME49_321520,	8.1	9.02	10.35	0.00426325	0.0585784	0.456167
7	HFF	GO:0019707	protein-cysteine S-acyltransferase activity	12	2	TGME49_249380,TGME49_255650,	16.7	18.54	23.02	0.00492716	0.0585784	0.527206
7	HFF	GO:0019706	protein-cysteine S-palmitoyltransferase activity	12	2	TGME49_249380,TGME49_255650,	16.7	18.54	23.02	0.00492716	0.0585784	0.527206
7	HFF	GO:0015078	proton transmembrane transporter activity	44	3	TGME49_246560,TGME49_251470,TGME49_291310,	6.8	7.58	8.57	0.00695556	0.0641359	0.744245
7	HFF	GO:0045504	dynein heavy chain binding	1	1	TGME49_212090,	100	111.22		0.00899101	0.0641359	0.962038
7	HFF	GO:0045503	dynein light chain binding	1	1	TGME49_212090,	100	111.22		0.00899101	0.0641359	0.962038
7	HFF	GO:0008597	calcium-dependent protein serine/threonine phosphatase regulator activity	1	1	TGME49_213800,	100	111.22		0.00899101	0.0641359	0.962038
7	HFF	GO:0033743	peptide-methionine (R)-S-oxide reductase activity	1	1	TGME49_314000,	100	111.22		0.00899101	0.0641359	0.962038
7	HFF	GO:0030620	U2 snRNA binding	1	1	TGME49_229210,	100	111.22		0.00899101	0.0641359	0.962038
7	HFF	GO:0016417	S-acyltransferase activity	18	2	TGME49_249380,TGME49_255650,	11.1	12.36	14.37	0.0110377	0.0738146	1
7	HFF	GO:0016409	palmitoyltransferase activity	20	2	TGME49_249380,TGME49_255650,	10	11.12	12.77	0.0135518	0.0832877	1
7	HFF	GO:0042626	ATPase-coupled transmembrane transporter activity	58	3	TGME49_246560,TGME49_251470,TGME49_291310,	5.2	5.75	6.37	0.0148512	0.0832877	1
7	HFF	GO:0016747	acyltransferase activity, transferring groups other than amino-acyl groups	110	4	TGME49_201700,TGME49_213800,TGME49_249380,TGME49_255650,	3.6	4.04	4.47	0.0164756	0.0832877	1
7	HFF	GO:0004459	L-lactate dehydrogenase activity	2	1	TGME49_291040,	50	55.61	112.7	0.017903	0.0832877	1
7	HFF	GO:0004647	phosphoserine phosphatase activity	2	1	TGME49_252490,	50	55.61	112.7	0.017903	0.0832877	1
7	HFF	GO:0008113	peptide-methionine (S)-S-oxide reductase activity	2	1	TGME49_314000,	50	55.61	112.7	0.017903	0.0832877	1
7	HFF	GO:0004457	lactate dehydrogenase activity	2	1	TGME49_291040,	50	55.61	112.7	0.017903	0.0832877	1
7	HFF	GO:0022853	active ion transmembrane transporter activity	64	3	TGME49_246560,TGME49_251470,TGME49_291310,	4.7	5.21	5.74	0.0193195	0.0841229	1
7	HFF	GO:0016746	acyltransferase activity	116	4	TGME49_201700,TGME49_213800,TGME49_249380,TGME49_255650,	3.4	3.84	4.22	0.0196549	0.0841229	1
7	HFF	GO:0015399	primary active transmembrane transporter activity	70	3	TGME49_246560,TGME49_251470,TGME49_291310,	4.3	4.77	5.22	0.0244558	0.100645	1
7	HFF	GO:0047184	1-acylglycerophosphocholine O-acyltransferase activity	3	1	TGME49_213800,	33.3	37.07	56.34	0.0267365	0.102172	1
7	HFF	GO:0017069	snRNA binding	3	1	TGME49_229210,	33.3	37.07	56.34	0.0267365	0.102172	1
7	HFF	GO:0019888	protein phosphatase regulator activity	5	1	TGME49_213800,	20	22.24	28.16	0.0441712	0.157544	1
7	HFF	GO:0016671	oxidoreductase activity, acting on a sulfur group of donors, disulfide as acceptor	5	1	TGME49_314000,	20	22.24	28.16	0.0441712	0.157544	1
7	HFF	GO:0022804	active transmembrane transporter activity	90	3	TGME49_246560,TGME49_251470,TGME49_291310,	3.3	3.71	4	0.0463896	0.157797	1
7	HFF	GO:0005515	protein binding	804	12	TGME49_201700,TGME49_208310,TGME49_212090,TGME49_220500,TGME49_223420,TGME49_229210,TGME49_236510,TGME49_238180,TGME49_244650,TGME49_266030,TGME49_290730,TGME49_321520,	1.5	1.66	1.91	0.0471916	0.157797	1

## Sheet: HFF_CC
day	host	ID	Name	Bgd count	Result count	Result gene list	Pct of bgd	Fold enrichment	Odds ratio	P-value	Benjamini	Bonferroni
3	HFF	GO:0012505	endomembrane system	228	7	TGME49_216370,TGME49_255270,TGME49_255650,TGME49_294040,TGME49_310560,TGME49_315220,TGME49_320480,	3.1	4.04	4.85	0.00139684	0.0583297	0.0963817
3	HFF	GO:0110165	cellular anatomical entity	3050	32	TGME49_202375,TGME49_215450,TGME49_216370,TGME49_221700,TGME49_227580,TGME49_228290,TGME49_238110,TGME49_239752,TGME49_245550,TGME49_247470,TGME49_248740,TGME49_248900,TGME49_255270,TGME49_255340,TGME49_255650,TGME49_264660,TGME49_272290,TGME49_280710,TGME49_283710,TGME49_285180,TGME49_285540,TGME49_289230,TGME49_294040,TGME49_297780,TGME49_304890,TGME49_310560,TGME49_313100,TGME49_315220,TGME49_…	1	1.38	3.44	0.00169072	0.0583297	0.116659
3	HFF	GO:0005575	cellular component	3113	32	TGME49_202375,TGME49_215450,TGME49_216370,TGME49_221700,TGME49_227580,TGME49_228290,TGME49_238110,TGME49_239752,TGME49_245550,TGME49_247470,TGME49_248740,TGME49_248900,TGME49_255270,TGME49_255340,TGME49_255650,TGME49_264660,TGME49_272290,TGME49_280710,TGME49_283710,TGME49_285180,TGME49_285540,TGME49_289230,TGME49_294040,TGME49_297780,TGME49_304890,TGME49_310560,TGME49_313100,TGME49_315220,TGME49_…	1	1.35	3.26	0.00272971	0.0627834	0.18835
3	HFF	GO:0043231	intracellular membrane-bounded organelle	1035	15	TGME49_216370,TGME49_238110,TGME49_247470,TGME49_255270,TGME49_255340,TGME49_255650,TGME49_272290,TGME49_280710,TGME49_285540,TGME49_294040,TGME49_310560,TGME49_315220,TGME49_315920,TGME49_320110,TGME49_320480,	1.4	1.91	2.52	0.00612084	0.071237	0.422338
3	HFF	GO:0043229	intracellular organelle	1307	17	TGME49_216370,TGME49_238110,TGME49_247470,TGME49_255270,TGME49_255340,TGME49_255650,TGME49_272290,TGME49_280710,TGME49_285540,TGME49_289230,TGME49_294040,TGME49_297780,TGME49_310560,TGME49_315220,TGME49_315920,TGME49_320110,TGME49_320480,	1.3	1.71	2.31	0.00975351	0.071237	0.672992
3	HFF	GO:0043227	membrane-bounded organelle	1087	15	TGME49_216370,TGME49_238110,TGME49_247470,TGME49_255270,TGME49_255340,TGME49_255650,TGME49_272290,TGME49_280710,TGME49_285540,TGME49_294040,TGME49_310560,TGME49_315220,TGME49_315920,TGME49_320110,TGME49_320480,	1.4	1.82	2.37	0.0097896	0.071237	0.675482
3	HFF	GO:0005783	endoplasmic reticulum	122	4	TGME49_255650,TGME49_294040,TGME49_310560,TGME49_315220,	3.3	4.32	4.83	0.0130831	0.071237	0.902737
3	HFF	GO:0043226	organelle	1350	17	TGME49_216370,TGME49_238110,TGME49_247470,TGME49_255270,TGME49_255340,TGME49_255650,TGME49_272290,TGME49_280710,TGME49_285540,TGME49_289230,TGME49_294040,TGME49_297780,TGME49_310560,TGME49_315220,TGME49_315920,TGME49_320110,TGME49_320480,	1.3	1.66	2.21	0.0136228	0.071237	0.939972
3	HFF	GO:0044796	DNA polymerase processivity factor complex	2	1	TGME49_320110,	50	65.86	134.22	0.0151287	0.071237	1
3	HFF	GO:0043626	PCNA complex	2	1	TGME49_320110,	50	65.86	134.22	0.0151287	0.071237	1
3	HFF	GO:0031499	TRAMP complex	2	1	TGME49_285540,	50	65.86	134.22	0.0151287	0.071237	1
3	HFF	GO:0019774	proteasome core complex, beta-subunit complex	2	1	TGME49_280710,	50	65.86	134.22	0.0151287	0.071237	1
3	HFF	GO:0031428	box C/D RNP complex	2	1	TGME49_247470,	50	65.86	134.22	0.0151287	0.071237	1
3	HFF	GO:0150005	enzyme activator complex	2	1	TGME49_320110,	50	65.86	134.22	0.0151287	0.071237	1
3	HFF	GO:0044444	obsolete cytoplasmic part	272	6	TGME49_216370,TGME49_228290,TGME49_255270,TGME49_255650,TGME49_310560,TGME49_320480,	2.2	2.91	3.31	0.0154863	0.071237	1
3	HFF	GO:0005622	intracellular anatomical structure	1671	19	TGME49_216370,TGME49_228290,TGME49_238110,TGME49_247470,TGME49_255270,TGME49_255340,TGME49_255650,TGME49_272290,TGME49_280710,TGME49_285540,TGME49_289230,TGME49_294040,TGME49_297780,TGME49_310560,TGME49_313100,TGME49_315220,TGME49_315920,TGME49_320110,TGME49_320480,	1.1	1.5	2.01	0.0246145	0.10615	1
3	HFF	GO:0031981	nuclear lumen	88	3	TGME49_238110,TGME49_247470,TGME49_315920,	3.4	4.49	4.92	0.0284556	0.115132	1
3	HFF	GO:0005665	RNA polymerase II, core complex	4	1	TGME49_315920,	25	32.93	44.72	0.0300344	0.115132	1
3	HFF	GO:0005794	Golgi apparatus	93	3	TGME49_216370,TGME49_255270,TGME49_320480,	3.2	4.25	4.64	0.0327924	0.119088	1
3	HFF	GO:0005737	cytoplasm	919	12	TGME49_216370,TGME49_228290,TGME49_255270,TGME49_255650,TGME49_272290,TGME49_280710,TGME49_294040,TGME49_310560,TGME49_313100,TGME49_315220,TGME49_320110,TGME49_320480,	1.3	1.72	2.07	0.0345543	0.119212	1
3	HFF	GO:0005786	signal recognition particle, endoplasmic reticulum targeting	5	1	TGME49_313100,	20	26.34	33.53	0.0374047	0.122901	1
3	HFF	GO:0005732	sno(s)RNA-containing ribonucleoprotein complex	6	1	TGME49_247470,	16.7	21.95	26.82	0.0447204	0.133484	1
3	HFF	GO:0048500	signal recognition particle	6	1	TGME49_313100,	16.7	21.95	26.82	0.0447204	0.133484	1
5	HFF	GO:0005737	cytoplasm	919	32	TGME49_200290,TGME49_200320,TGME49_206610,TGME49_207690,TGME49_213030,TGME49_217820,TGME49_223110,TGME49_232660,TGME49_245670,TGME49_254580,TGME49_254900,TGME49_255650,TGME49_256760,TGME49_259020,TGME49_259260,TGME49_261070,TGME49_262380,TGME49_266750,TGME49_273520,TGME49_273760,TGME49_286050,TGME49_287500,TGME49_290970,TGME49_291040,TGME49_305980,TGME49_310700,TGME49_315220,TGME49_315770,TGME49_…	3.5	2.07	2.8	1.45213e-05	0.00200394	0.00200394
5	HFF	GO:0044424	obsolete intracellular part	363	17	TGME49_200320,TGME49_207690,TGME49_217820,TGME49_223110,TGME49_232660,TGME49_254900,TGME49_256760,TGME49_259020,TGME49_273520,TGME49_273760,TGME49_287500,TGME49_291040,TGME49_305980,TGME49_310700,TGME49_317720,TGME49_320110,TGME49_320220,	4.7	2.79	3.35	8.23256e-05	0.00568047	0.0113609
5	HFF	GO:0009536	plastid	92	8	TGME49_206610,TGME49_245670,TGME49_259260,TGME49_261070,TGME49_262380,TGME49_266750,TGME49_286050,TGME49_305980,	8.7	5.18	6.06	0.000133222	0.00612822	0.0183847
5	HFF	GO:0110165	cellular anatomical entity	3050	66	TGME49_200290,TGME49_200320,TGME49_202500,TGME49_205650,TGME49_206610,TGME49_207690,TGME49_211710,TGME49_212090,TGME49_213030,TGME49_213610,TGME49_215450,TGME49_217820,TGME49_221700,TGME49_223110,TGME49_227580,TGME49_232660,TGME49_233300,TGME49_233480,TGME49_235150,TGME49_238200,TGME49_239752,TGME49_240280,TGME49_243920,TGME49_245670,TGME49_247470,TGME49_248740,TGME49_253330,TGME49_253710,TGME49_…	2.2	1.29	2.38	0.000411272	0.0141889	0.0567555
5	HFF	GO:0005575	cellular component	3113	66	TGME49_200290,TGME49_200320,TGME49_202500,TGME49_205650,TGME49_206610,TGME49_207690,TGME49_211710,TGME49_212090,TGME49_213030,TGME49_213610,TGME49_215450,TGME49_217820,TGME49_221700,TGME49_223110,TGME49_227580,TGME49_232660,TGME49_233300,TGME49_233480,TGME49_235150,TGME49_238200,TGME49_239752,TGME49_240280,TGME49_243920,TGME49_245670,TGME49_247470,TGME49_248740,TGME49_253330,TGME49_253710,TGME49_…	2.1	1.26	2.26	0.000920885	0.022775	0.127082
5	HFF	GO:0071944	cell periphery	97	7	TGME49_207690,TGME49_213030,TGME49_233480,TGME49_235150,TGME49_253330,TGME49_259020,TGME49_272420,	7.2	4.3	4.88	0.00110708	0.022775	0.152778
5	HFF	GO:0005852	eukaryotic translation initiation factor 3 complex	13	3	TGME49_217820,TGME49_273520,TGME49_317720,	23.1	13.75	18.19	0.00115525	0.022775	0.159425
5	HFF	GO:0020011	apicoplast	77	6	TGME49_206610,TGME49_245670,TGME49_259260,TGME49_261070,TGME49_266750,TGME49_305980,	7.8	4.64	5.25	0.00170962	0.029491	0.235928
5	HFF	GO:0005886	plasma membrane	84	6	TGME49_207690,TGME49_213030,TGME49_233480,TGME49_235150,TGME49_259020,TGME49_272420,	7.1	4.26	4.78	0.0026701	0.0409415	0.368473
5	HFF	GO:0070993	translation preinitiation complex	8	2	TGME49_217820,TGME49_273520,	25	14.9	19.98	0.00729884	0.0839366	1
5	HFF	GO:0033290	eukaryotic 48S preinitiation complex	8	2	TGME49_217820,TGME49_273520,	25	14.9	19.98	0.00729884	0.0839366	1
5	HFF	GO:0016282	eukaryotic 43S preinitiation complex	8	2	TGME49_217820,TGME49_273520,	25	14.9	19.98	0.00729884	0.0839366	1
5	HFF	GO:0005622	intracellular anatomical structure	1671	39	TGME49_200290,TGME49_200320,TGME49_205650,TGME49_206610,TGME49_207690,TGME49_212090,TGME49_213030,TGME49_217820,TGME49_223110,TGME49_232660,TGME49_233300,TGME49_245670,TGME49_247470,TGME49_254580,TGME49_254900,TGME49_255650,TGME49_256760,TGME49_259020,TGME49_259260,TGME49_261070,TGME49_261460,TGME49_262380,TGME49_266750,TGME49_269250,TGME49_273520,TGME49_273760,TGME49_286050,TGME49_287500,TGME49_…	2.3	1.39	1.75	0.00837121	0.0888636	1
5	HFF	GO:0016020	membrane	1587	37	TGME49_200290,TGME49_202500,TGME49_207690,TGME49_211710,TGME49_213030,TGME49_213610,TGME49_215450,TGME49_221700,TGME49_227580,TGME49_233480,TGME49_235150,TGME49_238200,TGME49_239752,TGME49_240280,TGME49_253710,TGME49_254580,TGME49_255650,TGME49_259020,TGME49_259260,TGME49_261070,TGME49_264660,TGME49_266750,TGME49_272420,TGME49_278960,TGME49_280570,TGME49_283710,TGME49_286450,TGME49_291310,TGME49_…	2.3	1.39	1.71	0.0111764	0.110167	1
5	HFF	GO:0043227	membrane-bounded organelle	1087	27	TGME49_200290,TGME49_205650,TGME49_206610,TGME49_212090,TGME49_213030,TGME49_245670,TGME49_247470,TGME49_254580,TGME49_254900,TGME49_255650,TGME49_259260,TGME49_261070,TGME49_261460,TGME49_262380,TGME49_266750,TGME49_273760,TGME49_286050,TGME49_286450,TGME49_290970,TGME49_305980,TGME49_310700,TGME49_311430,TGME49_315220,TGME49_315770,TGME49_320110,TGME49_320140,TGME49_320220,	2.5	1.48	1.73	0.0166606	0.128671	1
5	HFF	GO:0045254	pyruvate dehydrogenase complex	1	1	TGME49_206610,	100	59.58		0.0167832	0.128671	1
5	HFF	GO:0071540	eukaryotic translation initiation factor 3 complex, eIF3e	1	1	TGME49_273520,	100	59.58		0.0167832	0.128671	1
5	HFF	GO:0071541	eukaryotic translation initiation factor 3 complex, eIF3m	1	1	TGME49_217820,	100	59.58		0.0167832	0.128671	1
5	HFF	GO:0043231	intracellular membrane-bounded organelle	1035	25	TGME49_200290,TGME49_205650,TGME49_206610,TGME49_213030,TGME49_245670,TGME49_247470,TGME49_254580,TGME49_254900,TGME49_255650,TGME49_259260,TGME49_261070,TGME49_261460,TGME49_262380,TGME49_266750,TGME49_273760,TGME49_286050,TGME49_290970,TGME49_305980,TGME49_310700,TGME49_311430,TGME49_315220,TGME49_315770,TGME49_320110,TGME49_320140,TGME49_320220,	2.4	1.44	1.64	0.0300886	0.18375	1
5	HFF	GO:0044796	DNA polymerase processivity factor complex	2	1	TGME49_320110,	50	29.79	59.28	0.0332881	0.18375	1
5	HFF	GO:0005618	cell wall	2	1	TGME49_253330,	50	29.79	59.28	0.0332881	0.18375	1
5	HFF	GO:0031428	box C/D RNP complex	2	1	TGME49_247470,	50	29.79	59.28	0.0332881	0.18375	1
5	HFF	GO:0150005	enzyme activator complex	2	1	TGME49_320110,	50	29.79	59.28	0.0332881	0.18375	1
5	HFF	GO:0043626	PCNA complex	2	1	TGME49_320110,	50	29.79	59.28	0.0332881	0.18375	1
5	HFF	GO:0097570	cyst wall	2	1	TGME49_253330,	50	29.79	59.28	0.0332881	0.18375	1
5	HFF	GO:1990204	oxidoreductase complex	20	2	TGME49_206610,TGME49_320140,	10	5.96	6.64	0.0434932	0.230848	1
5	HFF	GO:0030312	external encapsulating structure	3	1	TGME49_253330,	33.3	19.86	29.63	0.0495191	0.235643	1
5	HFF	GO:0005868	cytoplasmic dynein complex	3	1	TGME49_212090,	33.3	19.86	29.63	0.0495191	0.235643	1
5	HFF	GO:0030132	clathrin coat of coated pit	3	1	TGME49_213030,	33.3	19.86	29.63	0.0495191	0.235643	1
7	HFF	GO:0033176	proton-transporting V-type ATPase complex	13	3	TGME49_246560,TGME49_251470,TGME49_291310,	23.1	25.67	35.36	0.00018245	0.0159406	0.021894
7	HFF	GO:0032991	protein-containing complex	651	15	TGME49_212090,TGME49_213030,TGME49_229210,TGME49_238180,TGME49_246560,TGME49_247470,TGME49_251470,TGME49_252490,TGME49_261380,TGME49_266030,TGME49_268810,TGME49_275750,TGME49_280710,TGME49_291310,TGME49_320140,	2.3	2.56	3.4	0.000348269	0.0159406	0.0417922
7	HFF	GO:0098796	membrane protein complex	110	6	TGME49_213030,TGME49_246560,TGME49_251470,TGME49_252490,TGME49_291310,TGME49_320140,	5.5	6.07	7.18	0.000398514	0.0159406	0.0478217
7	HFF	GO:0016469	proton-transporting two-sector ATPase complex	22	3	TGME49_246560,TGME49_251470,TGME49_291310,	13.6	15.17	18.58	0.000928325	0.0278146	0.111399
7	HFF	GO:0033179	proton-transporting V-type ATPase, V0 domain	6	2	TGME49_251470,TGME49_291310,	33.3	37.07	57.63	0.00115894	0.0278146	0.139073
7	HFF	GO:0033177	proton-transporting two-sector ATPase complex, proton-transporting domain	8	2	TGME49_251470,TGME49_291310,	25	27.81	38.4	0.0021387	0.042774	0.256644
7	HFF	GO:0071011	precatalytic spliceosome	1	1	TGME49_266030,	100	111.22		0.00899101	0.11988	1
7	HFF	GO:0005686	U2 snRNP	1	1	TGME49_275750,	100	111.22		0.00899101	0.11988	1
7	HFF	GO:0005687	U4 snRNP	1	1	TGME49_275750,	100	111.22		0.00899101	0.11988	1
7	HFF	GO:0031428	box C/D RNP complex	2	1	TGME49_247470,	50	55.61	112.7	0.017903	0.170364	1
7	HFF	GO:0005956	protein kinase CK2 complex	2	1	TGME49_268810,	50	55.61	112.7	0.017903	0.170364	1
7	HFF	GO:0019774	proteasome core complex, beta-subunit complex	2	1	TGME49_280710,	50	55.61	112.7	0.017903	0.170364	1
7	HFF	GO:0005868	cytoplasmic dynein complex	3	1	TGME49_212090,	33.3	37.07	56.34	0.0267365	0.170364	1
7	HFF	GO:0030132	clathrin coat of coated pit	3	1	TGME49_213030,	33.3	37.07	56.34	0.0267365	0.170364	1
7	HFF	GO:0005682	U5 snRNP	3	1	TGME49_275750,	33.3	37.07	56.34	0.0267365	0.170364	1
7	HFF	GO:0030904	retromer complex	3	1	TGME49_252490,	33.3	37.07	56.34	0.0267365	0.170364	1
7	HFF	GO:0005681	spliceosomal complex	29	2	TGME49_266030,TGME49_275750,	6.9	7.67	8.5	0.0275169	0.170364	1
7	HFF	GO:0005750	mitochondrial respiratory chain complex III	4	1	TGME49_320140,	25	27.81	37.55	0.0354924	0.170364	1
7	HFF	GO:0016471	vacuolar proton-transporting V-type ATPase complex	4	1	TGME49_246560,	25	27.81	37.55	0.0354924	0.170364	1
7	HFF	GO:0098590	plasma membrane region	4	1	TGME49_213030,	25	27.81	37.55	0.0354924	0.170364	1
7	HFF	GO:0005685	U1 snRNP	4	1	TGME49_275750,	25	27.81	37.55	0.0354924	0.170364	1
7	HFF	GO:0030130	clathrin coat of trans-Golgi network vesicle	4	1	TGME49_213030,	25	27.81	37.55	0.0354924	0.170364	1
7	HFF	GO:0045275	respiratory chain complex III	4	1	TGME49_320140,	25	27.81	37.55	0.0354924	0.170364	1
7	HFF	GO:0005905	clathrin-coated pit	4	1	TGME49_213030,	25	27.81	37.55	0.0354924	0.170364	1
7	HFF	GO:0012510	trans-Golgi network transport vesicle membrane	4	1	TGME49_213030,	25	27.81	37.55	0.0354924	0.170364	1
7	HFF	GO:0005575	cellular component	3113	34	TGME49_211710,TGME49_212090,TGME49_213030,TGME49_216435,TGME49_221700,TGME49_223620,TGME49_226705,TGME49_227580,TGME49_228110,TGME49_229210,TGME49_236510,TGME49_238180,TGME49_245550,TGME49_246560,TGME49_247470,TGME49_248740,TGME49_249380,TGME49_251470,TGME49_252490,TGME49_255650,TGME49_256060,TGME49_257760,TGME49_258060,TGME49_261380,TGME49_264770,TGME49_266030,TGME49_267810,TGME49_268810,TGME49_…	1.1	1.21	1.89	0.0414637	0.170985	1
7	HFF	GO:1990904	ribonucleoprotein complex	216	5	TGME49_229210,TGME49_247470,TGME49_261380,TGME49_266030,TGME49_275750,	2.3	2.57	2.81	0.0429628	0.170985	1
7	HFF	GO:0030140	trans-Golgi network transport vesicle	5	1	TGME49_213030,	20	22.24	28.16	0.0441712	0.170985	1
7	HFF	GO:0030125	clathrin vesicle coat	5	1	TGME49_213030,	20	22.24	28.16	0.0441712	0.170985	1
7	HFF	GO:0005746	mitochondrial respirasome	5	1	TGME49_320140,	20	22.24	28.16	0.0441712	0.170985	1
7	HFF	GO:0030665	clathrin-coated vesicle membrane	5	1	TGME49_213030,	20	22.24	28.16	0.0441712	0.170985	1
7	HFF	GO:0000502	proteasome complex	39	2	TGME49_238180,TGME49_280710,	5.1	5.7	6.19	0.047468	0.175912	1
