# Supplementary material for: Host-cell dependent epigenetic profiles associated with survival outcomes in T. gondii infection
Source: Epigenetics Chromatin. 2026 May 5;19:27. doi: 10.1186/s13072-026-00678-x (PMC13317167; doi:10.1186/s13072-026-00678-x)
Supplement: Supplementary file 10 — Additional file 10: Table S6. Curated functional gene sets used in this study. Includes proteostasis/folding sets, AP2 transcription factors, chromatin regulators, and invasion/host-interaction gene families. [file 13072_2026_678_MOESM10_ESM.xlsx]

## Sheet: AP2_Day_7 - Day 7 Ap2 - log2F
Day 7 Ap2 - log2FC > 0.5, pval <0.05	Unnamed: 1	Unnamed: 2	Unnamed: 3
gene_id	description	log2FC	p
TGME49_299020	AP2 domain transcription factor AP2III-4	5.48879	0.000334122
TGME49_299150	AP2 domain transcription factor AP2III-3	5.18474	0.000287609
TGME49_246660	AP2 domain transcription factor AP2XII-3	5.14534	0.029628
TGME49_252370	AP2 domain transcription factor AP2III-1	5.04556	0.000288754
TGME49_267460	AP2 domain transcription factor AP2IX-1	3.04581	0.0259172
TGME49_320680	AP2 domain transcription factor AP2IV-2	2.97561	0.00284438
TGME49_244510	AP2 domain transcription factor AP2VI-3	2.53558	0.0435198
TGME49_318610	AP2 domain transcription factor AP2IV-3	2.38881	0.0112215
TGME49_224230	AP2 domain transcription factor AP2X-3	1.77062	0.00207038
TGME49_240900	AP2 domain transcription factor AP2VI-2	1.0808	0.0430809
TGME49_306620	AP2 domain transcription factor AP2IX-9	0.867026	0.020428
TGME49_203050	AP2 domain transcription factor AP2VIIa-6	0.833839	0.0182515
TGME49_272710	AP2 domain transcription factor AP2VIII-4	0.803993	0.00909334
TGME49_220530	AP2 domain transcription factor AP2V-1	-0.771085	0.0248789

## Sheet: AP2_Day_5 - Day 5 Ap2 - log2F
Day 5 Ap2 - log2FC > 0.5, pval <0.05	Unnamed: 1	Unnamed: 2	Unnamed: 3	Unnamed: 4
gene_id	Description	log2FC	p	-log10(pval)
TGME49_218960	AP2 domain transcription factor AP2X-1	1.56276	4.06341e-08	7.39111
TGME49_247700	AP2 domain transcription factor AP2XII-4	1.65344	3.94328e-07	6.40414
TGME49_214840	AP2 domain transcription factor AP2X-7	1.34462	6.31364e-07	6.19972
TGME49_318470	AP2 domain transcription factor AP2IV-4	1.39617	3.88801e-06	5.41027
TGME49_272710	AP2 domain transcription factor AP2VIII-4	1.64721	2.16216e-05	4.66511
TGME49_271030	AP2 domain transcription factor AP2VIII-6	1.4038	4.8551e-05	4.3138
TGME49_269010	AP2 domain transcription factor AP2VIII-7	0.893258	0.000235936	3.62721
TGME49_215150	AP2 domain transcription factor AP2X-9	0.897877	0.000354048	3.45094
TGME49_237090	AP2 domain transcription factor AP2X-5	0.883856	0.000527035	3.27816
TGME49_214960	AP2 domain transcription factor AP2X-8	1.45621	0.00108027	2.96647
TGME49_205650	AP2 domain transcription factor AP2VIIa-3	-0.86172	0.00196402	2.70685
TGME49_306000	AP2 domain transcription factor AP2IX-8	0.946955	0.00245486	2.60997
TGME49_240460	AP2 domain transcription factor AP2VI-1	1.27258	0.00272937	2.56394
TGME49_227900	AP2 domain transcription factor AP2X-1	1.12742	0.00781265	2.1072
TGME49_247730	AP2 domain transcription factor AP2XII-5	0.903841	0.00854846	2.06811
TGME49_203690	AP2 domain transcription factor AP2VIIa-5	1.01022	0.0119784	1.9216
TGME49_273660	AP2 domain transcription factor AP2VIII-3	0.952855	0.0120478	1.91909
TGME49_285895	AP2 domain transcription factor AP2V-2	1.05054	0.0129942	1.88625
TGME49_225110	AP2 domain transcription factor AP2X-2	1.0925	0.0133811	1.87351
TGME49_253380	AP2 domain transcription factor AP2III-2	0.805365	0.0138731	1.85783
TGME49_233120	AP2 domain transcription factor AP2VIII-2	1.04467	0.0163828	1.78561
TGME49_290630	AP2 domain transcription factor AP2IX-7	1.17109	0.0165782	1.78046
TGME49_203050	AP2 domain transcription factor AP2VIIa-6	1.10232	0.0183581	1.73617
TGME49_315760	AP2 domain transcription factor AP2XI-4	0.723576	0.0467356	1.33035
TGME49_250800	AP2 domain transcription factor AP2XII-8	0.549538	0.0474663	1.32361

## Sheet: AP2_Day_3 - Day 3 Ap2 - log2F
Day 3 Ap2 - log2FC > 0.5, pval <0.05	Unnamed: 1	Unnamed: 2	Unnamed: 3
gene_id	gene_id_norm	log2FC	p
TGME49_240460	AP2 domain transcription factor AP2VI-1	0.992505	0.0120486
TGME49_289710	AP2 domain transcription factor AP2IX-5	-1.10567	0.0345763
TGME49_203710	AP2 domain transcription factor AP2VIIa-4	-0.84963	0.0475695

## Sheet: HSP_Day_7 - Day 7 HSP - log2F
Day 7 HSP - log2FC > 0.5, pval <0.05	Unnamed: 1	Unnamed: 2	Unnamed: 3
GeneID	Description	log2FoldChange	pvalue
TGME49_289240	DnaJ domain-containing protein	6.90018	6.62631e-07
TGME49_282200	chaperone protein ClpB4, putative	3.61127	0.00193214
TGME49_202580	chaperone protein ClpB5, putative	2.19774	0.0267904
TGME49_313310	DnaJ domain-containing protein	-0.724045	0.0221746
TGME49_210430	DnaJ domain-containing protein	-0.841756	0.032783
TGME49_301340	DnaJ domain-containing protein	-1.0583	0.00414878
TGME49_202810	mitochondrial import inner membrane translocase subunit TIM14	-1.16789	0.0428882
TGME49_223420	DnaJ domain-containing protein	-1.25704	0.000892578

## Sheet: HSP_Day_5 - Day 5 HSP - log2F
Day 5 HSP - log2FC > 0.5, pval <0.05	Unnamed: 1	Unnamed: 2	Unnamed: 3
GeneID	Description	log2FoldChange	pvalue
TGME49_210800	activator of hsp90 ATPase, putative	1.00233	0.0243796
TGME49_288350	hypothetical protein	0.906565	0.00300598
TGME49_267430	DnaJ domain-containing protein	-0.604347	0.03374
TGME49_247550	heat shock protein HSP60	-0.702264	0.0438175
TGME49_219310	DnAK-TPR	-0.738358	0.0346428
TGME49_275690	chaperone protein ClpB3	-0.749226	0.0339689
TGME49_292920	heat shock protein 75, putative	-0.984272	0.00872809
TGME49_207760	DnaJ C terminal region domain-containing protein	-1.01016	0.0237216
TGME49_210430	DnaJ domain-containing protein	-1.0591	0.00636654
TGME49_273760	heat shock protein HSP70	-1.25142	3.58214e-06
TGME49_259020	bradyzoite antigen BAG1	-1.67554	0.00181076
TGME49_202810	mitochondrial import inner membrane translocase subunit TIM14	-1.80578	0.00899478
TGME49_202020	DnAK-TPR	-3.00511	1.76624e-06

## Sheet: HSP_Day_3 - Day 3 Ap2 - log2F
Day 3 Ap2 - log2FC > 0.5, pval <0.05	Unnamed: 1	Unnamed: 2	Unnamed: 3
Gene ID	Product Description	log2FC	pvalue
TGME49_324600	heat shock protein	2.22264	0.009827
TGME49_265310	heat shock protein 40, putative	1.06402	0.00175299
TGME49_312600	heat shock protein HSP21	1.00606	0.00213914
TGME49_286720	heat shock protein HSP28	0.916996	0.0211275
TGME49_210800	activator of hsp90 ATPase, putative	0.803505	0.0455557
TGME49_214530	DnaJ domain-containing protein	-0.893035	0.048013
TGME49_301340	DnaJ domain-containing protein	-1.10644	0.00621729
TGME49_210430	DnaJ domain-containing protein	-1.13742	0.00239011
